# Supplementary material for: Targeted systematic evolution of an RNA platform neutralizing DNMT1 function and controlling DNA methylation
Source: Nat Commun. 2023 Jan 6;14:99. doi: 10.1038/s41467-022-35222-4 (PMC9823104; doi:10.1038/s41467-022-35222-4)
Supplement: Supplementary file 6 — Source Data [file 41467_2022_35222_MOESM6_ESM.zip › source data file/Supplementary Figure 14/R5/R5-DNMT1-R2.dat]

0 0.0002257
10 0.1169994
20 0.1476334
30 0.187303
40 0.2057505
50 0.2180468
60 0.2254133
70 0.234824
80 0.2353047
90 0.246094
100 0.2742894
110 0.2754511
120 0.2799316
130 0.2778007
140 0.2767644
150 0.2578408
160 0.2660794
170 0.2750015
180 0.2897504
190 0.296801
200 0.2869333
210 0.2850403
220 0.2932872
230 0.2824867
240 0.2902928
250 0.295735
260 0.29763
270 0.2887735
280 0.2931058
290 0.3027601
300 0.3066187
310 0.3014893
320 0.3148286
330 0.3107525
340 0.3068607
350 0.3141094
360 0.3042913
370 0.3150151
380 0.3084919
390 0.3108758
400 0.3024501
410 0.3157819
420 0.312999
430 0.306625
440 0.3205429
450 0.3368113
460 0.333759
470 0.3198476
480 0.3214116
490 0.3183882
500 0.3248777
510 0.3335652
520 0.3399897
530 0.3426866
540 0.3574079
550 0.345085
560 0.3436737
570 0.3491318
580 0.348181
590 0.3716086
600 0.3657953
610 0.3616423
620 0.3567907
630 0.3709031
640 0.3721099
650 0.3762679
660 0.3784054
670 0.3755092
680 0.3665799
690 0.366349
700 0.3596359
710 0.353567
720 0.3476711
730 0.3422108
740 0.3554036
750 0.356772
760 0.3590969
770 0.3549085
780 0.3518403
790 0.3494207
800 0.361999
810 0.3508867
820 0.3534651
830 0.3571818
840 0.3620813
850 0.3914959
860 0.3804886
870 0.3612259
880 0.377696
890 0.3784505
900 0.3643589
910 0.3669729
920 0.3665239
930 0.3738334
940 0.3785653
950 0.3790889
960 0.3751122
970 0.3817564
980 0.3961143
990 0.3878203
1000 0.3875382
1010 0.3756329
1020 0.3767412
1030 0.3848424
1040 0.3669486
1050 0.37587
1060 0.3759218
1070 0.374272
1080 0.3911324
1090 0.385675
1100 0.3781578
1110 0.3759431
1120 0.3715453
1130 0.3868895
1140 0.3846793
1150 0.3790984
1160 0.3891695
1170 0.3774601
1180 0.3680687
1190 0.3788606
1200 0.3606628
1210 0.367315
1220 0.3666749
1230 0.3767475
1240 0.3739319
1250 0.3799406
1260 0.37864
1270 0.3925621
1280 0.3883297
1290 0.3825797
1300 0.3938066
1310 0.4044524
1320 0.4047444
1330 0.3972761
1340 0.3969137
1350 0.4002857
1360 0.3995266
1370 0.4071423
1380 0.4251745
1390 0.4064929
1400 0.4093451
1410 0.416801
1420 0.4246865
1430 0.4166241
1440 0.4181598
1450 0.4212627
1460 0.4126976
1470 0.4250543
1480 0.4307404
1490 0.4172965
1500 0.4222627
1510 0.421351
1520 0.4066906
1530 0.4087543
1540 0.4146257
1550 0.4291786
1560 0.42261
1570 0.4336678
1580 0.4445646
1590 0.4227746
1600 0.4348926
1610 0.4258447
1620 0.4267152
1630 0.4460458
1640 0.4390203
1650 0.441043
1660 0.4288782
1670 0.4256274
1680 0.4355799
1690 0.433149
1700 0.4329399
1710 0.4390786
1720 0.4337116
1730 0.4301104
1740 0.4260216
1750 0.4265867
1760 0.4401112
1770 0.4343739
1780 0.4304038
1790 0.445775
1800 0.445366
1810 0.4407665
1820 0.4413495
1830 0.4508885
1840 0.4526959
1850 0.4670777
1860 0.4547225
1870 0.459157
1880 0.4582253
1890 0.4587618
1900 0.4483968
1910 0.4465343
1920 0.4468414
1930 0.4484462
1940 0.4582566
1950 0.4739333
1960 0.4544662
1970 0.4616636
1980 0.4620669
1990 0.4621164
2000 0.4640237
2010 0.4686426
2020 0.4751497
2030 0.4775875
2040 0.4957478
2050 0.4897023
2060 0.4895837
2070 0.49828
2080 0.4945359
2090 0.4917782
2100 0.4829205
2110 0.4826133
2120 0.4759519
2130 0.4771904
2140 0.4752021
2150 0.486222
2160 0.4690338
2170 0.4650516
2180 0.4697706
2190 0.4838864
2200 0.4782089
2210 0.4766809
2220 0.4789254
2230 0.4750077
2240 0.466908
2250 0.4660337
2260 0.470647
2270 0.4709819
2280 0.4663464
2290 0.4592343
2300 0.4751983
2310 0.4587758
2320 0.457894
2330 0.4467368
2340 0.4634696
2350 0.4610853
2360 0.4635051
2370 0.4514455
2380 0.4532799
2390 0.4501021
2400 0.4392231
2410 0.4512926
2420 0.4492249
2430 0.4437132
2440 0.4413256
2450 0.4446332
2460 0.4483967
2470 0.4471194
2480 0.4449386
2490 0.4361284
2500 0.4377053
2510 0.4488084
2520 0.4605965
2530 0.4569621
2540 0.4551267
2550 0.4517672
2560 0.4597327
2570 0.4581425
2580 0.4689791
2590 0.4714037
2600 0.4749975
2610 0.4702205
2620 0.4907905
2630 0.4752828
2640 0.4738165
2650 0.4734247
2660 0.4818651
2670 0.4698995
2680 0.4645837
2690 0.4691598
2700 0.4742237
2710 0.4728715
2720 0.4869228
2730 0.4842143
2740 0.4757775
2750 0.4655766
2760 0.4565195
2770 0.4658504
2780 0.4702938
2790 0.4729983
2800 0.4661633
2810 0.457265
2820 0.4643987
2830 0.4789358
2840 0.496894
2850 0.4988876
2860 0.4987885
2870 0.5060894
2880 0.5068626
2890 0.5057285
2900 0.4921873
2910 0.4948353
2920 0.4936553
2930 0.4999926
2940 0.509021
2950 0.5116323
2960 0.5082676
2970 0.5087999
2980 0.5179793
2990 0.5134155
3000 0.5126906
3010 0.5124422
3020 0.5143459
3030 0.5116078
3040 0.4915716
3050 0.4978675
3060 0.493668
3070 0.4762559
3080 0.4846548
3090 0.4868543
3100 0.4788739
3110 0.4800545
3120 0.4896849
3130 0.4833996
3140 0.4940615
3150 0.4944867
3160 0.4889099
3170 0.4861728
3180 0.4800838
3190 0.4799885
3200 0.4833086
3210 0.4821337
3220 0.4874995
3230 0.4799928
3240 0.4831968
3250 0.4961546
3260 0.4982674
3270 0.509931
3280 0.5006772
3290 0.4848727
3300 0.5030864
3310 0.5127606
3320 0.5119591
3330 0.5196736
3340 0.5398393
3350 0.5397472
3360 0.5412221
3370 0.5344918
3380 0.5428337
3390 0.5530318
3400 0.5359353
3410 0.5292996
3420 0.5236511
3430 0.5209559
3440 0.5192403
3450 0.5173024
3460 0.519554
3470 0.5168814
3480 0.5185716
3490 0.5144466
3500 0.5068402
3510 0.4943488
3520 0.498457
3530 0.4902824
3540 0.4845409
3550 0.504507
3560 0.4997977
3570 0.5087507
3580 0.512901
3590 0.5070205
3600 0.5085134
3610 0.5093467
3620 0.5008893
3630 0.5116665
3640 0.5098072
3650 0.5051098
3660 0.5056992
3670 0.5074546
3680 0.5012602
3690 0.4929278
3700 0.5057337
3710 0.5053849
3720 0.5235111
3730 0.5215864
3740 0.5014765
3750 0.5227745
3760 0.5257021
3770 0.5179999
3780 0.5251716
3790 0.5166916
3800 0.5079244
3810 0.5122438
3820 0.5257394
3830 0.5217493
3840 0.5386084
3850 0.5347813
3860 0.5302566
3870 0.5285928
3880 0.5358694
3890 0.5434089
3900 0.522653
3910 0.5219354
3920 0.5278324
3930 0.5338469
3940 0.5343439
3950 0.529541
3960 0.52351
3970 0.5260133
3980 0.5098623
3990 0.5040914
4000 0.5031484
4010 0.5162446
4020 0.5172492
4030 0.5205102
4040 0.5029164
4050 0.5114807
4060 0.5253959
4070 0.5195222
4080 0.5244729
4090 0.5246608
4100 0.5262783
4110 0.5269973
4120 0.5112182
4130 0.5148563
4140 0.513351
4150 0.5249074
4160 0.5283214
4170 0.5357882
4180 0.5329739
4190 0.5283816
4200 0.5225475
4210 0.5206304
4220 0.5242099
4230 0.535392
4240 0.5377668
4250 0.5571449
4260 0.5478238
4270 0.557242
4280 0.5512511
4290 0.5383826
4300 0.5311721
4310 0.527685
4320 0.5171129
4330 0.5215637
4340 0.5287048
4350 0.5269189
4360 0.5303478
4370 0.5391123
4380 0.5396202
4390 0.5506406
4400 0.5421593
4410 0.5357299
4420 0.5290226
4430 0.5409372
4440 0.5312108
4450 0.5342633
4460 0.5348268
4470 0.533697
4480 0.5269095
4490 0.5430772
4500 0.5390581
4510 0.534658
4520 0.5208884
4530 0.5272749
4540 0.5359577
4550 0.5391415
4560 0.5458494
4570 0.5433118
4580 0.5353227
4590 0.5332071
4600 0.5376956
4610 0.525436
4620 0.5306411
4630 0.5402996
4640 0.553289
4650 0.5559227
4660 0.5658088
4670 0.5725518
4680 0.5787332
4690 0.5784397
4700 0.5773075
4710 0.5595726
4720 0.5639842
4730 0.56789
4740 0.5682588
4750 0.5585408
4760 0.56446
4770 0.5455514
4780 0.5446234
4790 0.5509526
4800 0.5485673
4810 0.5449713
4820 0.5386905
4830 0.5384314
4840 0.5261398
4850 0.529231
4860 0.523412
4870 0.5237656
4880 0.5371071
4890 0.5479416
4900 0.5417749
4910 0.5593754
4920 0.5607495
4930 0.5606998
4940 0.5675684
4950 0.5548123
4960 0.5747326
4970 0.5770133
4980 0.5694183
4990 0.5656906
5000 0.5720696
5010 0.5786217
5020 0.5845528
5030 0.5928921
5040 0.5863426
5050 0.5774334
5060 0.5686933
5070 0.5628175
5080 0.5638186
5090 0.5633045
5100 0.5512099
5110 0.5561485
5120 0.546705
5130 0.5605842
5140 0.5593372
5150 0.5616014
5160 0.5597953
5170 0.5489232
5180 0.5704197
5190 0.5759773
5200 0.5753316
5210 0.5531147
5220 0.539221
5230 0.5506976
5240 0.539696
5250 0.5405172
5260 0.5358348
5270 0.5321541
5280 0.5477901
5290 0.5664535
5300 0.5781779
5310 0.5932932
5320 0.573976
5330 0.5709131
5340 0.5718216
5350 0.5862012
5360 0.581224
5370 0.5705252
5380 0.5672185
5390 0.5658068
5400 0.5576615
5410 0.5554828
5420 0.5531985
5430 0.5334778
5440 0.5251895
5450 0.5300645
5460 0.5249704
5470 0.5381466
5480 0.5334222
5490 0.5197937
5500 0.5152724
5510 0.5237527
5520 0.52344
5530 0.5337946
5540 0.5293656
5550 0.5251163
5560 0.5355418
5570 0.5377914
5580 0.539349
5590 0.5266576
5600 0.541953
5610 0.5283719
5620 0.5310338
5630 0.5336742
5640 0.5295466
5650 0.5309389
5660 0.5373693
5670 0.5478597
5680 0.5386866
5690 0.5331473
5700 0.5348783
5710 0.5409892
5720 0.5361157
5730 0.5438188
5740 0.5268525
5750 0.5152839
5760 0.5162504
5770 0.5061988
5780 0.5145265
5790 0.5107413
5800 0.4993219
5810 0.4980005
5820 0.501521
5830 0.5025089
5840 0.5121369
5850 0.5167161
5860 0.5073716
5870 0.4908834
5880 0.5038867
5890 0.5050875
5900 0.5087701
5910 0.5129018
5920 0.5147378
5930 0.5072283
5940 0.5199722
5950 0.5009205
5960 0.5131028
5970 0.5264537
5980 0.5285158
5990 0.5450477
6000 0.5321048
6010 0.5263675
6020 0.5149013
6030 0.5145625
6040 0.5134216
6050 0.5060962
6060 0.5069664
6070 0.5211776
6080 0.5218594
6090 0.5354025
6100 0.5400881
6110 0.5455113
6120 0.5342035
6130 0.5440803
6140 0.5507063
6150 0.5492166
6160 0.5586742
6170 0.5583377
6180 0.5462199
6190 0.5595807
6200 0.5511611
6210 0.5554745
6220 0.5414402
6230 0.5407089
6240 0.5407432
6250 0.5402038
6260 0.5375105
6270 0.5353783
6280 0.5321808
6290 0.5265476
6300 0.5338274
6310 0.5272707
6320 0.535158
6330 0.5517941
6340 0.5355994
6350 0.5254449
6360 0.5303727
6370 0.5102356
6380 0.5112076
6390 0.5017265
6400 0.5133572
6410 0.5118653
6420 0.5113569
6430 0.5225331
6440 0.5187709
6450 0.5355964
6460 0.5301179
6470 0.5285712
6480 0.544758
6490 0.5448692
6500 0.5386394
6510 0.5353602
6520 0.5343211
6530 0.5344034
6540 0.5488597
6550 0.5432264
6560 0.5511199
6570 0.5536051
6580 0.5329574
6590 0.5335296
6600 0.5305994
6610 0.5168052
6620 0.5121574
6630 0.5133392
6640 0.512221
6650 0.5309035
6660 0.5223239
6670 0.5318151
6680 0.5284523
6690 0.5287687
6700 0.5337613
6710 0.5242726
6720 0.5136253
6730 0.52313
6740 0.5228297
6750 0.5220889
6760 0.5321914
6770 0.5291638
6780 0.530471
6790 0.5359812
6800 0.5361333
6810 0.5441091
6820 0.5517806
6830 0.5590581
6840 0.5651944
6850 0.5468177
6860 0.5541004
6870 0.5502461
6880 0.5521523
6890 0.5702781
6900 0.5731252
6910 0.5833094
6920 0.5896326
6930 0.5716924
6940 0.5830045
6950 0.5843253
6960 0.582594
6970 0.5812438
6980 0.580715
6990 0.5850149
7000 0.5945629
7010 0.5960261
7020 0.5890819
7030 0.590045
7040 0.5872442
7050 0.5977616
7060 0.5820482
7070 0.5877317
7080 0.5785423
7090 0.5691272
7100 0.565865
7110 0.5606452
7120 0.566474
7130 0.5617306
7140 0.5636746
7150 0.5676894
7160 0.5604397
7170 0.555356
7180 0.5576771
7190 0.5610217
7200 0.5533569
7210 0.5465789
7220 0.5549848
7230 0.563867
7240 0.5573431
7250 0.5579248
7260 0.5584602
7270 0.5751993
7280 0.58723
7290 0.5648434
7300 0.5676641
7310 0.5813043
7320 0.5732145
7330 0.5743582
7340 0.5686001
7350 0.584695
7360 0.5776635
7370 0.57745
7380 0.5765555
7390 0.5708227
7400 0.5748427
7410 0.5920711
7420 0.5866975
7430 0.5793616
7440 0.5756885
7450 0.5754218
7460 0.5697709
7470 0.5790103
7480 0.5786925
7490 0.5748696
7500 0.5650471
7510 0.5614132
7520 0.586646
7530 0.5677211
7540 0.5714755
7550 0.5776077
7560 0.5785181
7570 0.5882739
7580 0.5806276
7590 0.581871
7600 0.574652
7610 0.5971592
7620 0.5933754
7630 0.5748643
7640 0.5847603
7650 0.5940755
7660 0.6100557
7670 0.6033598
7680 0.6007239
7690 0.6022213
7700 0.5991562
7710 0.598865
7720 0.6000448
7730 0.5970948
7740 0.5890847
7750 0.5824074
7760 0.5696665
7770 0.5664701
7780 0.5659788
7790 0.570171
7800 0.5784839
7810 0.5732425
7820 0.5653771
7830 0.571473
7840 0.5784028
7850 0.5758918
7860 0.584331
7870 0.5974176
7880 0.5852337
7890 0.5972506
7900 0.5815397
7910 0.5854595
7920 0.5713858
7930 0.5818707
7940 0.5846524
7950 0.5785828
7960 0.5756571
7970 0.5705296
7980 0.5791146
7990 0.5983369
8000 0.5886431
8010 0.5808566
8020 0.5833105
8030 0.5827706
8040 0.5894952
8050 0.5853049
8060 0.5837072
8070 0.5861911
8080 0.5938215
8090 0.5889597
8100 0.5943438
8110 0.5919039
8120 0.599789
8130 0.5986518
8140 0.5894042
8150 0.5990351
8160 0.6096401
8170 0.5884157
8180 0.5965789
8190 0.6103129
8200 0.6112397
8210 0.6097097
8220 0.6149012
8230 0.6110097
8240 0.6057115
8250 0.6085916
8260 0.5982533
8270 0.6166813
8280 0.6221034
8290 0.6129675
8300 0.5999209
8310 0.5987962
8320 0.6089031
8330 0.6018414
8340 0.614073
8350 0.6106979
8360 0.6099933
8370 0.6199799
8380 0.6146381
8390 0.6023499
8400 0.6047255
8410 0.6044443
8420 0.5910862
8430 0.5899884
8440 0.594281
8450 0.6090285
8460 0.6133236
8470 0.6128401
8480 0.5999803
8490 0.5968625
8500 0.5906413
8510 0.6033155
8520 0.610934
8530 0.6095133
8540 0.6170888
8550 0.6124561
8560 0.6228414
8570 0.6177775
8580 0.6086839
8590 0.6035268
8600 0.6079357
8610 0.6263472
8620 0.6180705
8630 0.6072863
8640 0.6149079
8650 0.6036512
8660 0.604906
8670 0.6049235
8680 0.594097
8690 0.5967457
8700 0.6021364
8710 0.6111026
8720 0.6055968
8730 0.6188744
8740 0.6149622
8750 0.6123757
8760 0.620391
8770 0.6120418
8780 0.6063486
8790 0.6094513
8800 0.6066604
8810 0.6107559
8820 0.6018977
8830 0.5936323
8840 0.5951139
8850 0.6105344
8860 0.6055745
8870 0.619243
8880 0.6070911
8890 0.6067738
8900 0.618869
8910 0.6311692
8920 0.6414678
8930 0.6254293
8940 0.6254438
8950 0.6144158
8960 0.6038453
8970 0.6037115
8980 0.6121705
8990 0.5990826
9000 0.6001622
9010 0.5972263
9020 0.5941417
9030 0.5930095
9040 0.5888467
9050 0.5878527
9060 0.5911723
9070 0.5949667
9080 0.5955118
9090 0.5939891
9100 0.5938805
9110 0.6002143
9120 0.5910394
9130 0.5859304
9140 0.5950479
9150 0.6017328
9160 0.6054649
9170 0.5958461
9180 0.58898
9190 0.5831873
9200 0.5792566
9210 0.5905182
9220 0.5898253
9230 0.5917453
9240 0.5933471
9250 0.5878263
9260 0.586206
9270 0.5858073
9280 0.5932849
9290 0.5825655
9300 0.5820498
9310 0.5853913
9320 0.6033916
9330 0.5980135
9340 0.5982704
9350 0.6044326
9360 0.5938496
9370 0.598558
9380 0.6015484
9390 0.5909777
9400 0.583177
9410 0.5842859
9420 0.5912151
9430 0.5978605
9440 0.5997298
9450 0.5839072
9460 0.5911329
9470 0.5968781
9480 0.5953531
9490 0.6043515
9500 0.5997341
9510 0.5968257
9520 0.5978627
9530 0.5902066
9540 0.5860602
9550 0.5839831
9560 0.5718818
9570 0.582338
9580 0.5972388
9590 0.6015012
9600 0.583079
9610 0.5832403
9620 0.5815353
9630 0.5798315
9640 0.57285
9650 0.5752262
9660 0.5657386
9670 0.5681395
9680 0.5637276
9690 0.5637392
9700 0.582914
9710 0.5800541
9720 0.5730369
9730 0.571414
9740 0.5839713
9750 0.5769501
9760 0.5772309
9770 0.5747208
9780 0.5599046
9790 0.5628037
9800 0.560831
9810 0.5482231
9820 0.5484604
9830 0.5509328
9840 0.5462092
9850 0.5528245
9860 0.5546457
9870 0.5551794
9880 0.5388433
9890 0.5597316
9900 0.5646278
9910 0.5575905
9920 0.5588105
9930 0.5575514
9940 0.5602154
9950 0.5516051
9960 0.5532471
9970 0.5627797
9980 0.5683861
9990 0.5690489
10000 0.5706756
10010 0.573176
10020 0.5737472
10030 0.5656922
10040 0.5695049
10050 0.5526553
10060 0.5620179
10070 0.5715778
10080 0.5732324
10090 0.5595745
10100 0.5538104
10110 0.5473046
10120 0.545568
10130 0.5542555
10140 0.550783
10150 0.5640891
10160 0.5615396
10170 0.5628972
10180 0.5495543
10190 0.556017
10200 0.5538933
10210 0.5550258
10220 0.546804
10230 0.5416408
10240 0.5475964
10250 0.5484765
10260 0.5537873
10270 0.5344309
10280 0.539763
10290 0.5358933
10300 0.5371589
10310 0.5312014
10320 0.553503
10330 0.5531066
10340 0.5386463
10350 0.5413828
10360 0.5558104
10370 0.5506275
10380 0.5605786
10390 0.5565208
10400 0.5590396
10410 0.5677098
10420 0.557266
10430 0.5424003
10440 0.5514636
10450 0.555653
10460 0.5585979
10470 0.5626485
10480 0.5680685
10490 0.5773223
10500 0.5748268
10510 0.5614712
10520 0.5680942
10530 0.5660203
10540 0.5732357
10550 0.5658304
10560 0.5651836
10570 0.5623862
10580 0.561059
10590 0.553284
10600 0.5613545
10610 0.5694174
10620 0.5580236
10630 0.5791221
10640 0.5632207
10650 0.5658845
10660 0.5564346
10670 0.55231
10680 0.5386433
10690 0.5266953
10700 0.5339546
10710 0.5429547
10720 0.5321693
10730 0.532864
10740 0.5393551
10750 0.5493508
10760 0.5386022
10770 0.5434343
10780 0.5455468
10790 0.5433702
10800 0.5582929
10810 0.5627683
10820 0.5641664
10830 0.5573931
10840 0.5571474
10850 0.5518825
10860 0.5530988
10870 0.5457671
10880 0.5466862
10890 0.5390186
10900 0.5419055
10910 0.5385105
10920 0.5284187
10930 0.5462275
10940 0.5412962
10950 0.5555515
10960 0.5745522
10970 0.5707194
10980 0.5745057
10990 0.5714551
11000 0.5676467
11010 0.5529344
11020 0.5461547
11030 0.5598892
11040 0.5610797
11050 0.55209
11060 0.5537585
11070 0.5443938
11080 0.5552441
11090 0.5619118
11100 0.5603049
11110 0.5541757
11120 0.5595781
11130 0.563443
11140 0.5624909
11150 0.5708222
11160 0.5656966
11170 0.572484
11180 0.5684752
11190 0.5647889
11200 0.554987
11210 0.5572782
11220 0.5671245
11230 0.5651278
11240 0.5616853
11250 0.5703366
11260 0.573873
11270 0.5688539
11280 0.5551088
11290 0.5514333
11300 0.5645316
11310 0.5546334
11320 0.5656332
11330 0.5616079
11340 0.5710984
11350 0.5475731
11360 0.5466059
11370 0.5587985
11380 0.5673952
11390 0.5682116
11400 0.5663924
11410 0.5651298
11420 0.5714257
11430 0.570352
11440 0.5785
11450 0.5769439
11460 0.5751479
11470 0.5679879
11480 0.5749565
11490 0.5635336
11500 0.5695099
11510 0.5629106
11520 0.577285
11530 0.5606413
11540 0.5644223
11550 0.5778437
11560 0.5701979
11570 0.5622243
11580 0.5675429
11590 0.550992
11600 0.5621064
11610 0.5689049
11620 0.567807
11630 0.5632383
11640 0.554957
11650 0.5482026
11660 0.5358527
11670 0.53945
11680 0.5435396
11690 0.5393862
11700 0.5359589
11710 0.5475697
11720 0.542148
11730 0.5349427
11740 0.5452237
11750 0.5547075
11760 0.5546895
11770 0.561217
11780 0.5739372
11790 0.5781024
11800 0.5719473
11810 0.571605
11820 0.5787563
11830 0.5823527
11840 0.562246
11850 0.5576941
11860 0.5694255
11870 0.5693128
11880 0.5734999
11890 0.5619999
11900 0.55401
11910 0.5692076
11920 0.5654352
11930 0.5586268
11940 0.5643205
11950 0.5576618
11960 0.55905
11970 0.574382
11980 0.5687608
11990 0.5639893
12000 0.5611973
12010 0.5536674
12020 0.5451192
12030 0.5443708
12040 0.5663949
12050 0.5562683
12060 0.5568275
12070 0.546925
12080 0.5460625
12090 0.5519174
12100 0.5510948
12110 0.5504245
12120 0.5535884
12130 0.5566651
12140 0.5609211
12150 0.5607796
12160 0.5670844
12170 0.5637954
12180 0.5658492
12190 0.5710445
12200 0.5652462
12210 0.5574371
12220 0.5599385
12230 0.5698786
12240 0.5704945
12250 0.5660385
12260 0.570721
12270 0.5788001
12280 0.5611001
12290 0.5611283
12300 0.565297
12310 0.5721618
12320 0.5836791
12330 0.5845705
12340 0.5828551
12350 0.5851784
12360 0.5801239
12370 0.5630317
12380 0.5619263
12390 0.5698743
12400 0.5647002
12410 0.5666093
12420 0.5809698
12430 0.5809422
12440 0.5794608
12450 0.5787115
12460 0.5853605
12470 0.5991235
12480 0.5863067
12490 0.5809478
12500 0.5973172
12510 0.5904321
12520 0.5951375
12530 0.5903689
12540 0.5883307
12550 0.5974852
12560 0.5815406
12570 0.5682213
12580 0.5869425
12590 0.5906801
12600 0.5945374
12610 0.5949094
12620 0.590539
12630 0.6048874
12640 0.5984823
12650 0.5989912
12660 0.5921009
12670 0.6035441
12680 0.6008356
12690 0.5769849
12700 0.5853114
12710 0.5927431
12720 0.591992
12730 0.5843838
12740 0.5842152
12750 0.5916479
12760 0.5905104
12770 0.5908862
12780 0.5872062
12790 0.5825266
12800 0.5806757
12810 0.5865254
12820 0.6006635
12830 0.5881423
12840 0.5804298
12850 0.5921896
12860 0.5839484
12870 0.5806745
12880 0.5810134
12890 0.586646
12900 0.5814056
12910 0.5792428
12920 0.5908995
12930 0.5871844
12940 0.5823335
12950 0.5696315
12960 0.5604813
12970 0.5649809
12980 0.5607687
12990 0.5569536
13000 0.5592189
13010 0.5612893
13020 0.5603373
13030 0.559414
13040 0.5603796
13050 0.560554
13060 0.5462387
13070 0.5526617
13080 0.5605924
13090 0.5621606
13100 0.5600546
13110 0.5581362
13120 0.561105
13130 0.5767367
13140 0.5682448
13150 0.5772653
13160 0.5866525
13170 0.5775951
13180 0.565846
13190 0.5668377
13200 0.5749334
13210 0.5652464
13220 0.5719258
13230 0.581052
13240 0.5655459
13250 0.5557814
13260 0.5591968
13270 0.5521539
13280 0.5489212
13290 0.5460039
13300 0.5555145
13310 0.5554153
13320 0.5566973
13330 0.5644163
13340 0.5632177
13350 0.5615438
13360 0.5595656
13370 0.5612331
13380 0.5606258
13390 0.5668896
13400 0.5578605
13410 0.5557529
13420 0.5519203
13430 0.5570905
13440 0.5696312
13450 0.5545443
13460 0.5730623
13470 0.5676119
13480 0.5534792
13490 0.5645235
13500 0.5650804
13510 0.5675569
13520 0.5578327
13530 0.5602261
13540 0.5573137
13550 0.5466676
13560 0.5540365
13570 0.5413937
13580 0.5396761
13590 0.544544
13600 0.5342702
13610 0.5258635
13620 0.5347638
13630 0.5450229
13640 0.5398258
13650 0.548362
13660 0.5495681
13670 0.5469759
13680 0.5383904
13690 0.5353273
13700 0.5262394
13710 0.5232857
13720 0.5167444
13730 0.532957
13740 0.5168027
13750 0.5254121
13760 0.5187143
13770 0.5233588
13780 0.5226338
13790 0.5123668
13800 0.5152159
13810 0.5110344
13820 0.5234578
13830 0.540502
13840 0.5419607
13850 0.5484125
13860 0.5419273
13870 0.5391408
13880 0.5461631
13890 0.5455415
13900 0.5450527
13910 0.5215951
13920 0.5330338
13930 0.5583627
13940 0.5507431
13950 0.5485274
13960 0.5401956
13970 0.5485289
13980 0.5583773
13990 0.5655555
14000 0.5675556
14010 0.5780395
14020 0.5690421
14030 0.5540326
14040 0.5576481
14050 0.542825
14060 0.5387662
14070 0.5249521
14080 0.5350504
14090 0.5370334
14100 0.5389999
14110 0.5358686
14120 0.5332609
14130 0.5392801
14140 0.5331234
14150 0.5250574
14160 0.5426251
14170 0.5402981
14180 0.5427522
14190 0.5477731
14200 0.5535623
14210 0.547829
14220 0.5474226
14230 0.5390056
14240 0.5377496
14250 0.5377359
14260 0.5340464
14270 0.5341827
14280 0.5479862
14290 0.535494
14300 0.5427952
14310 0.5305579
14320 0.5397003
14330 0.5456175
14340 0.554527
14350 0.5484822
14360 0.5401699
14370 0.5452958
14380 0.5436935
14390 0.5248832
14400 0.5172812
14410 0.5241256
14420 0.518775
14430 0.5236043
14440 0.5096907
14450 0.5206028
14460 0.5246536
14470 0.5207968
14480 0.5113005
14490 0.5248131
14500 0.5292122
14510 0.5379252
14520 0.5336425
14530 0.5392596
14540 0.5541681
14550 0.5377232
14560 0.5431107
14570 0.5336438
14580 0.5255896
14590 0.5273494
14600 0.5158344
14610 0.5300974
14620 0.5340148
14630 0.5455732
14640 0.5403903
14650 0.5377071
14660 0.5451293
14670 0.5386248
14680 0.5396847
14690 0.5547239
14700 0.550838
14710 0.5459825
14720 0.5468485
14730 0.548914
14740 0.5447138
14750 0.5351781
14760 0.5352316
14770 0.5248493
14780 0.5362633
14790 0.5384394
14800 0.5379464
14810 0.5442702
14820 0.5435897
14830 0.5555452
14840 0.5599297
14850 0.5495783
14860 0.5456388
14870 0.5539588
14880 0.5577812
14890 0.5539783
14900 0.539441
14910 0.5508706
14920 0.5483469
14930 0.5479193
14940 0.544328
14950 0.5427082
14960 0.5400165
14970 0.5474694
14980 0.5464308
14990 0.5387166
15000 0.5325651
15010 0.5382855
15020 0.5368969
15030 0.5361126
15040 0.5330757
15050 0.539103
15060 0.543887
15070 0.5409806
15080 0.5237233
15090 0.5256425
15100 0.5318915
15110 0.5318531
15120 0.5184536
15130 0.5166857
15140 0.5178535
15150 0.5146826
15160 0.5143529
15170 0.5139323
15180 0.5133539
15190 0.5185031
15200 0.5218812
15210 0.5227178
15220 0.5283473
15230 0.529909
15240 0.5208744
15250 0.5231202
15260 0.5342555
15270 0.5263118
15280 0.5282844
15290 0.5199707
15300 0.5259955
15310 0.5301911
15320 0.5428202
15330 0.5477951
15340 0.5513928
15350 0.5392819
15360 0.5411205
15370 0.5477499
15380 0.5499208
15390 0.5506839
15400 0.5495927
15410 0.5565587
15420 0.5707216
15430 0.5578379
15440 0.5549142
15450 0.5564667
15460 0.5713761
15470 0.5553002
15480 0.5630877
15490 0.5589307
15500 0.5580667
15510 0.550489
15520 0.5387
15530 0.5407378
15540 0.5326247
15550 0.5447914
15560 0.5577458
15570 0.5580685
15580 0.5576029
15590 0.54209
15600 0.5527394
15610 0.5484708
15620 0.5583467
15630 0.564531
15640 0.5632759
15650 0.5659697
15660 0.5543707
15670 0.555933
15680 0.5508789
15690 0.5398694
15700 0.5340345
15710 0.533583
15720 0.5338009
15730 0.5374329
15740 0.5367001
15750 0.5491547
15760 0.5528608
15770 0.554106
15780 0.5542765
15790 0.5547886
15800 0.561052
15810 0.5567496
15820 0.5616416
15830 0.5652041
15840 0.5721192
15850 0.5684261
15860 0.5633095
15870 0.5696721
15880 0.5733522
15890 0.5732864
15900 0.5840256
15910 0.5871339
15920 0.5818045
15930 0.585861
15940 0.5737331
15950 0.5854065
15960 0.5777885
15970 0.5581023
15980 0.5798858
15990 0.5636501
16000 0.5728474
16010 0.5605685
16020 0.5735915
16030 0.5690327
16040 0.5690309
16050 0.5654867
16060 0.5608432
16070 0.5712627
16080 0.5636238
16090 0.5691471
16100 0.5648428
16110 0.5731251
16120 0.5764984
16130 0.5798084
16140 0.5904459
16150 0.587207
16160 0.5762204
16170 0.568356
16180 0.5748208
16190 0.5800746
16200 0.5704049
16210 0.5761317
16220 0.5622062
16230 0.5809898
16240 0.588699
16250 0.591385
16260 0.5845441
16270 0.5806927
16280 0.5810135
16290 0.5833313
16300 0.5672473
16310 0.5651973
16320 0.5678481
16330 0.5863533
16340 0.5778021
16350 0.5852289
16360 0.5829966
16370 0.5851735
16380 0.6019403
16390 0.591077
16400 0.5874833
16410 0.5801674
16420 0.593599
16430 0.595019
16440 0.5885308
16450 0.5829004
16460 0.581275
16470 0.5756021
16480 0.5788773
16490 0.5804173
16500 0.5716606
16510 0.5566598
16520 0.5654381
16530 0.5729887
16540 0.5741345
16550 0.5722514
16560 0.5846692
16570 0.5937952
16580 0.5862969
16590 0.5828762
16600 0.5725146
16610 0.5670284
16620 0.5722623
16630 0.5725167
16640 0.5740561
16650 0.5749933
16660 0.5869965
16670 0.5860502
16680 0.5930294
16690 0.6079942
16700 0.5985059
16710 0.5985813
16720 0.6017753
16730 0.6088595
16740 0.5936202
16750 0.5921591
16760 0.5854433
16770 0.580137
16780 0.5713289
16790 0.5762457
16800 0.5693393
16810 0.5696245
16820 0.5780981
16830 0.5760615
16840 0.5803903
16850 0.5861633
16860 0.5767464
16870 0.5795889
16880 0.5609338
16890 0.5559949
16900 0.5546651
16910 0.5586967
16920 0.5545499
16930 0.5578052
16940 0.5608888
16950 0.5623003
16960 0.5525521
16970 0.5557349
16980 0.5642114
16990 0.5607297
17000 0.557608
17010 0.568126
17020 0.5675483
17030 0.5627005
17040 0.5663607
17050 0.5730923
17060 0.5828364
17070 0.5930071
17080 0.5898625
17090 0.5731437
17100 0.5734846
17110 0.5693856
17120 0.5895126
17130 0.5765798
17140 0.5751283
17150 0.5689054
17160 0.5761822
17170 0.5739769
17180 0.5672587
17190 0.5746551
17200 0.5750425
17210 0.5894176
17220 0.5836914
17230 0.5868894
17240 0.5865419
17250 0.5982196
17260 0.5998432
17270 0.5956216
17280 0.5898569
17290 0.5962879
17300 0.5953437
17310 0.587045
17320 0.5737516
17330 0.5794683
17340 0.587676
17350 0.5915612
17360 0.5865813
17370 0.5855814
17380 0.5732169
17390 0.5697237
17400 0.5769629
17410 0.5725162
17420 0.5581567
17430 0.5679018
17440 0.5643316
17450 0.5536003
17460 0.5522575
17470 0.5565515
17480 0.5516976
17490 0.5549818
17500 0.5600615
17510 0.5640684
17520 0.5630085
17530 0.5678219
17540 0.5597374
17550 0.5699146
17560 0.5779026
17570 0.5982823
17580 0.5989854
17590 0.5928485
17600 0.5781966
17610 0.5939764
17620 0.5998347
17630 0.603204
17640 0.5919978
17650 0.6060262
17660 0.5953381
17670 0.5941166
17680 0.5869043
17690 0.585701
17700 0.590386
17710 0.5961998
17720 0.5860525
17730 0.5875698
17740 0.5984703
17750 0.5952607
17760 0.6005945
17770 0.5854068
17780 0.6119942
17790 0.6141346
17800 0.6187563
17810 0.6065367
17820 0.6048061
17830 0.6087893
17840 0.6066114
17850 0.6209234
17860 0.6183628
17870 0.6153078
17880 0.6139522
17890 0.6096455
17900 0.5969396
17910 0.6123417
17920 0.6200886
17930 0.6222693
17940 0.6239755
17950 0.6296583
17960 0.6329698
17970 0.6456003
17980 0.6518745
17990 0.6394761
18000 0.6546671
18010 0.6592892
18020 0.6571113
18030 0.6438657
18040 0.6490893
18050 0.6484029
18060 0.655358
18070 0.6347738
18080 0.6281351
18090 0.6240074
18100 0.621351
18110 0.6339597
18120 0.6240972
18130 0.6349401
18140 0.6333372
18150 0.6352586
18160 0.6294897
18170 0.6430081
18180 0.6307516
18190 0.634939
18200 0.6290891
18210 0.622311
18220 0.6276093
18230 0.622408
18240 0.6137484
18250 0.6263223
18260 0.6214325
18270 0.5998777
18280 0.6053358
18290 0.6257148
18300 0.6386043
18310 0.6442246
18320 0.664799
18330 0.6460872
18340 0.6251644
18350 0.6216133
18360 0.6378828
18370 0.6294963
18380 0.6443864
18390 0.6335438
18400 0.6421533
18410 0.6414042
18420 0.6312965
18430 0.6320734
18440 0.6419334
18450 0.6314653
18460 0.6213496
18470 0.6080357
18480 0.6250832
18490 0.6323889
18500 0.6302179
18510 0.6204054
18520 0.6226134
18530 0.6204204
18540 0.6293297
18550 0.6371278
18560 0.6300058
18570 0.6433066
18580 0.6382831
18590 0.6496752
18600 0.6444475
18610 0.6317053
18620 0.6361625
18630 0.6269253
18640 0.6264862
18650 0.6343711
18660 0.6381152
18670 0.6301931
18680 0.6245869
18690 0.6339869
18700 0.6279985
18710 0.632965
18720 0.6368956
18730 0.645667
18740 0.6392163
18750 0.6277478
18760 0.6372435
18770 0.646121
18780 0.6620646
18790 0.6577793
18800 0.6649458
18810 0.6696979
18820 0.6767141
18830 0.6741787
18840 0.6654626
18850 0.6719995
18860 0.67687
18870 0.6845942
18880 0.6824873
18890 0.6772529
18900 0.6784778
18910 0.6603972
18920 0.6653808
18930 0.6634745
18940 0.668776
18950 0.6722513
18960 0.6744724
18970 0.6741108
18980 0.6834823
18990 0.6701547
19000 0.6658444
19010 0.6760482
19020 0.6669787
19030 0.6599379
19040 0.6593324
19050 0.6640055
19060 0.6488773
19070 0.6549909
19080 0.6526083
19090 0.6466406
19100 0.6600279
19110 0.6514715
19120 0.6464142
19130 0.6577591
19140 0.6535195
19150 0.6439462
19160 0.6330668
19170 0.6390275
19180 0.6370298
19190 0.6302563
19200 0.6395078
19210 0.6478607
19220 0.6449153
19230 0.6469615
19240 0.6367034
19250 0.6475858
19260 0.6611788
19270 0.6635107
19280 0.6588909
19290 0.654404
19300 0.6537613
19310 0.6618652
19320 0.6706243
19330 0.6725494
19340 0.6640828
19350 0.6570533
19360 0.6460633
19370 0.6262634
19380 0.6363683
19390 0.6452485
19400 0.6380833
19410 0.6389974
19420 0.6542725
19430 0.6601715
19440 0.6608251
19450 0.670921
19460 0.6833666
19470 0.6789986
19480 0.6683723
19490 0.6738152
19500 0.662536
19510 0.6623902
19520 0.6555281
19530 0.6588135
19540 0.6504712
19550 0.6522238
19560 0.6580799
19570 0.6757795
19580 0.6714519
19590 0.6767121
19600 0.6795058
19610 0.6682567
19620 0.6670835
19630 0.6632864
19640 0.6508902
19650 0.6507844
19660 0.6700186
19670 0.6572698
19680 0.6651908
19690 0.6508269
19700 0.6489666
19710 0.6389136
19720 0.6314027
19730 0.6194301
19740 0.6195473
19750 0.6256588
19760 0.6199948
19770 0.6202529
19780 0.6164792
19790 0.6213393
19800 0.644956
19810 0.643883
19820 0.6364767
19830 0.6452034
19840 0.6405033
19850 0.6442964
19860 0.6502746
19870 0.6505439
19880 0.6521701
19890 0.665566
19900 0.6693722
19910 0.6529499
19920 0.6438108
19930 0.6483563
19940 0.6498941
19950 0.6540189
19960 0.6409989
19970 0.648313
19980 0.6536865
19990 0.6556045
20000 0.6531311
20010 0.6528045
20020 0.6539941
20030 0.6516214
20040 0.6525546
20050 0.6582804
20060 0.6640185
20070 0.6699553
20080 0.6597303
20090 0.6635996
20100 0.6506615
20110 0.6800919
20120 0.6811233
20130 0.665837
20140 0.6642274
20150 0.6665991
20160 0.6713999
20170 0.6546159
20180 0.6592708
20190 0.6470505
20200 0.6379526
20210 0.6278791
20220 0.6249765
20230 0.6176521
20240 0.6234335
20250 0.6304075
20260 0.6335875
20270 0.644722
20280 0.6577879
20290 0.6538776
20300 0.6567739
20310 0.6519296
20320 0.6540527
20330 0.6553348
20340 0.6581033
20350 0.6556824
20360 0.6453664
20370 0.6352265
20380 0.6381875
20390 0.6427534
20400 0.6516563
20410 0.6403885
20420 0.6351002
20430 0.6253259
20440 0.6242768
20450 0.6402697
20460 0.6307543
20470 0.6249177
20480 0.6258844
20490 0.6333809
20500 0.6273144
20510 0.6280723
20520 0.6332099
20530 0.6199264
20540 0.6272722
20550 0.6202235
20560 0.6309944
20570 0.6309544
20580 0.6439034
20590 0.6406479
20600 0.6396276
20610 0.6381492
20620 0.6236009
20630 0.631173
20640 0.6370505
20650 0.6372961
20660 0.6327666
20670 0.6292645
20680 0.6446658
20690 0.6473896
20700 0.6425555
20710 0.634898
20720 0.6363937
20730 0.6388372
20740 0.6485455
20750 0.6416591
20760 0.6566986
20770 0.660413
20780 0.6582134
20790 0.6584226
20800 0.6452001
20810 0.6541782
20820 0.6602006
20830 0.6564424
20840 0.6617987
20850 0.654774
20860 0.6473191
20870 0.6475154
20880 0.634412
20890 0.6372235
20900 0.6276019
20910 0.6508796
20920 0.6371557
20930 0.6489295
20940 0.6403952
20950 0.6480824
20960 0.6528552
20970 0.6421552
20980 0.6454269
20990 0.6531113
21000 0.6515621
21010 0.6474987
21020 0.6438643
21030 0.6458891
21040 0.641664
21050 0.6423566
21060 0.6439366
21070 0.628271
21080 0.6307895
21090 0.6383569
21100 0.6316066
21110 0.6475736
21120 0.6459
21130 0.6421682
21140 0.6539401
21150 0.6493943
21160 0.6539201
21170 0.6472858
21180 0.6437451
21190 0.6399233
21200 0.649276
21210 0.6436397
21220 0.6322103
21230 0.652958
21240 0.6549357
21250 0.6534986
21260 0.6611941
21270 0.6772911
21280 0.679737
21290 0.6695558
21300 0.6676427
21310 0.6658828
21320 0.6508449
21330 0.6457495
21340 0.6577216
21350 0.656255
21360 0.6619714
21370 0.6596158
21380 0.6464037
21390 0.6513253
21400 0.6525616
21410 0.6652694
21420 0.6682029
21430 0.6693034
21440 0.6758411
21450 0.6901249
21460 0.6936637
21470 0.7006193
21480 0.7115734
21490 0.6860141
21500 0.6856364
21510 0.6970344
21520 0.6992225
21530 0.6833328
21540 0.683793
21550 0.6719452
21560 0.6733457
21570 0.6775846
21580 0.6798491
21590 0.668357
21600 0.6677382
21610 0.6713069
21620 0.6789622
21630 0.6790639
21640 0.6746856
21650 0.6816391
21660 0.689052
21670 0.6719156
21680 0.6937658
21690 0.7025289
21700 0.7004396
21710 0.6943548
21720 0.686684
21730 0.6887154
21740 0.6955165
21750 0.7002701
21760 0.684485
21770 0.6867008
21780 0.6743457
21790 0.6906263
21800 0.6897199
21810 0.688915
21820 0.6926786
21830 0.6945087
21840 0.6811867
21850 0.6786162
21860 0.6773724
21870 0.6655653
21880 0.6749121
21890 0.6763988
21900 0.6817855
21910 0.6876398
21920 0.6792768
21930 0.6659351
21940 0.6588611
21950 0.652963
21960 0.6528719
21970 0.6520344
21980 0.6430604
21990 0.6519644
22000 0.6521757
22010 0.6565758
22020 0.6627664
22030 0.6559144
22040 0.6669263
22050 0.6574564
22060 0.6578093
22070 0.6639965
22080 0.6563953
22090 0.6599714
22100 0.6505436
22110 0.6486453
22120 0.6441495
22130 0.6511225
22140 0.6414182
22150 0.6490334
22160 0.6507834
22170 0.6659782
22180 0.6506767
22190 0.6733091
22200 0.6624908
22210 0.6699994
22220 0.6668317
22230 0.6607417
22240 0.6582905
22250 0.6602842
22260 0.6521953
22270 0.6507829
22280 0.6645823
22290 0.6656284
22300 0.670558
22310 0.6823192
22320 0.6869609
22330 0.6866142
22340 0.681147
22350 0.6803913
22360 0.6746795
22370 0.6825147
22380 0.6810253
22390 0.6812404
22400 0.6791354
22410 0.6769499
22420 0.67742
22430 0.675667
22440 0.6768203
22450 0.6785287
22460 0.6704532
22470 0.6709611
22480 0.6657068
22490 0.6531711
22500 0.656158
22510 0.6558654
22520 0.6615655
22530 0.6609546
22540 0.652089
22550 0.650298
22560 0.65389
22570 0.6449912
22580 0.645092
22590 0.6554956
22600 0.6527121
22610 0.6478037
22620 0.6412614
22630 0.634687
22640 0.6290861
22650 0.6377119
22660 0.6323515
22670 0.6338001
22680 0.6422945
22690 0.6454918
22700 0.636019
22710 0.6440412
22720 0.6483368
22730 0.6398816
22740 0.6368913
22750 0.6344432
22760 0.6290801
22770 0.6391572
22780 0.6451582
22790 0.6490225
22800 0.6422095
22810 0.6315373
22820 0.6319418
22830 0.6450102
22840 0.64715
22850 0.6406871
22860 0.6342782
22870 0.6389411
22880 0.632893
22890 0.6448045
22900 0.6453232
22910 0.6409354
22920 0.6455448
22930 0.6452554
22940 0.636582
22950 0.6412658
22960 0.6281496
22970 0.625026
22980 0.6333038
22990 0.6363192
23000 0.6356828
23010 0.6287847
23020 0.6267284
23030 0.6405529
23040 0.6418011
23050 0.6388652
23060 0.6442676
23070 0.6522287
23080 0.6627512
23090 0.6675513
23100 0.6650545
23110 0.6704861
23120 0.6790292
23130 0.6765767
23140 0.6629975
23150 0.6537491
23160 0.6558115
23170 0.6671468
23180 0.6762631
23190 0.666495
23200 0.6673518
23210 0.6630959
23220 0.6681659
23230 0.6796612
23240 0.6551074
23250 0.6700897
23260 0.6570669
23270 0.6612568
23280 0.6657059
23290 0.6589227
23300 0.6594543
23310 0.6499778
23320 0.6518115
23330 0.647253
23340 0.6464312
23350 0.6474339
23360 0.6467268
23370 0.6543366
23380 0.6584411
23390 0.6706615
23400 0.6645207
23410 0.6635623
23420 0.6783903
23430 0.667889
23440 0.6780769
23450 0.6858414
23460 0.6860595
23470 0.6813351
23480 0.6719454
23490 0.6711074
23500 0.6742042
23510 0.6632234
23520 0.6720113
23530 0.6691193
23540 0.6682772
23550 0.6671469
23560 0.6802954
23570 0.6802096
23580 0.677789
23590 0.6838786
23600 0.6732125
23610 0.6731282
23620 0.6796783
23630 0.6870882
23640 0.6782893
23650 0.6783628
23660 0.6725147
23670 0.6825558
23680 0.6741754
23690 0.6713782
23700 0.6758083
23710 0.6841624
23720 0.6815703
23730 0.6794197
23740 0.6880374
23750 0.680227
23760 0.6700461
23770 0.6725732
23780 0.6757643
23790 0.6812717
23800 0.6844949
23810 0.691443
23820 0.7037475
23830 0.6824645
23840 0.6688271
23850 0.6682741
23860 0.6666796
23870 0.6677939
23880 0.6699263
23890 0.6562728
23900 0.670704
23910 0.6665577
23920 0.6754031
23930 0.6661349
23940 0.6650128
23950 0.6650531
23960 0.6672843
23970 0.6568425
23980 0.6548588
23990 0.6440672
24000 0.6368699
24010 0.6322535
24020 0.6401536
24030 0.6244305
24040 0.6283786
24050 0.6253042
24060 0.6178052
24070 0.6237958
24080 0.6222197
24090 0.6302168
24100 0.6367791
24110 0.6368551
24120 0.6271715
24130 0.6154909
24140 0.6218915
24150 0.6254768
24160 0.6275739
24170 0.6365733
24180 0.6408641
24190 0.6518226
24200 0.6462255
24210 0.6507053
24220 0.6471727
24230 0.6469547
24240 0.6562341
24250 0.6469944
24260 0.6471315
24270 0.6568083
24280 0.6562963
24290 0.6671383
24300 0.6601588
24310 0.6441785
24320 0.6588008
24330 0.6589055
24340 0.6584324
24350 0.6597199
24360 0.6649306
24370 0.6505064
24380 0.639671
24390 0.6431952
24400 0.6439224
24410 0.6357223
24420 0.6386589
24430 0.6282616
24440 0.6434097
24450 0.6489518
24460 0.6323241
24470 0.6330816
24480 0.6289395
24490 0.6259576
24500 0.6191664
24510 0.6225933
24520 0.6256354
24530 0.6347885
24540 0.6385829
24550 0.6372929
24560 0.6310288
24570 0.6259706
24580 0.6309419
24590 0.6489726
24600 0.6549447
24610 0.6461238
24620 0.6407614
24630 0.6389834
24640 0.6390337
24650 0.6335912
24660 0.6360389
24670 0.6286955
24680 0.6156857
24690 0.6224415
24700 0.6194807
24710 0.625828
24720 0.622501
24730 0.6434693
24740 0.6456645
24750 0.6558189
24760 0.6617407
24770 0.669812
24780 0.6763502
24790 0.6919689
24800 0.6726563
24810 0.6666149
24820 0.6643703
24830 0.6693261
24840 0.6626529
24850 0.6505594
24860 0.6558862
24870 0.6441497
24880 0.6448855
24890 0.6531782
24900 0.6653848
24910 0.660944
24920 0.6584508
24930 0.6453025
24940 0.6341856
24950 0.6370683
24960 0.6429953
24970 0.6257167
24980 0.6284499
24990 0.621035
25000 0.6143857
25010 0.6266233
25020 0.6165813
25030 0.6256729
25040 0.6217868
25050 0.6331261
25060 0.6310582
25070 0.638573
25080 0.6435767
25090 0.6427778
25100 0.6438594
25110 0.6483746
25120 0.6614892
25130 0.6568713
25140 0.6518385
25150 0.6429174
25160 0.6415896
25170 0.6473973
25180 0.6508762
25190 0.6511049
25200 0.658422
25210 0.6442764
25220 0.6384199
25230 0.6319567
25240 0.6388283
25250 0.6361012
25260 0.6411024
25270 0.6532578
25280 0.6487925
25290 0.640948
25300 0.6309732
25310 0.6339002
25320 0.6342052
25330 0.6318469
25340 0.621085
25350 0.6287962
25360 0.6235917
25370 0.624748
25380 0.6407892
25390 0.6319838
25400 0.6143307
25410 0.6187151
25420 0.6338709
25430 0.6326612
25440 0.6270076
25450 0.6256348
25460 0.6315205
25470 0.6368413
25480 0.64247
25490 0.6366017
25500 0.6374276
25510 0.641672
25520 0.6353267
25530 0.6355731
25540 0.6339219
25550 0.6272992
25560 0.6349649
25570 0.6245376
25580 0.6285168
25590 0.6213644
25600 0.6178789
25610 0.6276505
25620 0.6266231
25630 0.6251464
25640 0.6161864
25650 0.6261773
25660 0.6215149
25670 0.6160161
25680 0.6232164
25690 0.610804
25700 0.616588
25710 0.6140636
25720 0.6151509
25730 0.623089
25740 0.6167874
25750 0.6414906
25760 0.6351821
25770 0.6252062
25780 0.6190128
25790 0.612771
25800 0.6180938
25810 0.6393744
25820 0.6403125
25830 0.640991
25840 0.666063
25850 0.6642223
25860 0.6654482
25870 0.6460639
25880 0.6498647
25890 0.6435419
25900 0.6452535
25910 0.647231
25920 0.6401398
25930 0.6366172
25940 0.6460883
25950 0.6370105
25960 0.6338353
25970 0.6364568
25980 0.6455147
25990 0.6451758
26000 0.6430307
26010 0.6509364
26020 0.643655
26030 0.6530862
26040 0.6570654
26050 0.6483993
26060 0.6533405
26070 0.6539257
26080 0.6405641
26090 0.6459754
26100 0.6451156
26110 0.6541432
26120 0.646659
26130 0.639636
26140 0.6397773
26150 0.6578766
26160 0.6508675
26170 0.6639087
26180 0.6761335
26190 0.6516368
26200 0.6326169
26210 0.6491702
26220 0.6579598
26230 0.6522619
26240 0.6437177
26250 0.6403238
26260 0.6431617
26270 0.6443177
26280 0.6454825
26290 0.6354639
26300 0.6472845
26310 0.6329791
26320 0.6223925
26330 0.6293467
26340 0.6225321
26350 0.6242045
26360 0.6253988
26370 0.6341475
26380 0.6359344
26390 0.6358663
26400 0.6443843
26410 0.6453015
26420 0.6355041
26430 0.6473062
26440 0.6453917
26450 0.6404339
26460 0.6376348
26470 0.6309959
26480 0.6317462
26490 0.6383991
26500 0.6469719
26510 0.6500047
26520 0.6495709
26530 0.6664349
26540 0.6513412
26550 0.6524456
26560 0.6556584
26570 0.6624249
26580 0.6560394
26590 0.6644219
26600 0.6738616
26610 0.6705059
26620 0.6524045
26630 0.6622772
26640 0.6618562
26650 0.6620712
26660 0.6690208
26670 0.6660716
26680 0.6690637
26690 0.6657571
26700 0.661665
26710 0.6743085
26720 0.6783425
26730 0.6796169
26740 0.6800415
26750 0.6859393
26760 0.6803465
26770 0.6792103
26780 0.6714764
26790 0.664362
26800 0.6618376
26810 0.6604476
26820 0.6551622
26830 0.6567336
26840 0.6652184
26850 0.6600708
26860 0.6617315
26870 0.6635621
26880 0.6746135
26890 0.6737028
26900 0.6737794
26910 0.6775416
26920 0.6797855
26930 0.6794819
26940 0.6848519
26950 0.660341
26960 0.666415
26970 0.659211
26980 0.6683928
26990 0.6716792
27000 0.6543462
27010 0.6603996
27020 0.6702008
27030 0.6500165
27040 0.6493433
27050 0.6520072
27060 0.6677297
27070 0.6657094
27080 0.658677
27090 0.6641827
27100 0.6554021
27110 0.6578366
27120 0.6618361
27130 0.6675268
27140 0.6635912
27150 0.6664773
27160 0.6655365
27170 0.6766692
27180 0.6766275
27190 0.6791965
27200 0.6752296
27210 0.6631413
27220 0.6582206
27230 0.6506441
27240 0.6657441
27250 0.6708415
27260 0.6662113
27270 0.6716583
27280 0.6694061
27290 0.6680651
27300 0.6663581
27310 0.6578875
27320 0.663668
27330 0.6599935
27340 0.6546507
27350 0.6570746
27360 0.6809243
27370 0.6619121
27380 0.660356
27390 0.6687595
27400 0.6721284
27410 0.6705443
27420 0.6796259
27430 0.6752118
27440 0.6847284
27450 0.6813951
27460 0.6854947
27470 0.6760486
27480 0.6770481
27490 0.6772032
27500 0.6763645
27510 0.6763974
27520 0.6858096
27530 0.6759419
27540 0.6698184
27550 0.6717898
27560 0.6918231
27570 0.6880194
27580 0.6906984
27590 0.6760345
27600 0.6649328
27610 0.6677782
27620 0.6666612
27630 0.6656879
27640 0.6624634
27650 0.670314
27660 0.6589491
27670 0.6621084
27680 0.6578548
27690 0.6504189
27700 0.6573563
27710 0.670377
27720 0.6642656
27730 0.6718929
27740 0.6734679
27750 0.6698607
27760 0.6667264
27770 0.6655698
27780 0.6661151
27790 0.6668824
27800 0.6628013
27810 0.670934
27820 0.6723195
27830 0.6659319
27840 0.6606033
27850 0.6603746
27860 0.6474603
27870 0.6581889
27880 0.6680627
27890 0.6821544
27900 0.6786919
27910 0.6635978
27920 0.6599163
27930 0.6655738
27940 0.6778948
27950 0.6759037
27960 0.6686308
27970 0.6733267
27980 0.6704558
27990 0.6775373
28000 0.680596
28010 0.6705454
28020 0.6898562
28030 0.694115
28040 0.6895783
28050 0.6838266
28060 0.6797685
28070 0.6743895
28080 0.6728098
28090 0.6672847
28100 0.6684877
28110 0.666029
28120 0.6607099
28130 0.6661471
28140 0.6577969
28150 0.6659571
28160 0.6621168
28170 0.6613781
28180 0.657526
28190 0.6642182
28200 0.659111
28210 0.6562603
28220 0.6511226
28230 0.6517375
28240 0.6650863
28250 0.6573946
28260 0.6611368
28270 0.6627888
28280 0.6570162
28290 0.6716567
28300 0.6793621
28310 0.6808928
28320 0.6801925
28330 0.6715452
28340 0.6829911
28350 0.6928692
28360 0.6764717
28370 0.6685972
28380 0.6647298
28390 0.6668893
28400 0.6646753
28410 0.6690756
28420 0.657097
28430 0.653909
28440 0.6612073
28450 0.6509778
28460 0.6461731
28470 0.6452038
28480 0.6460755
28490 0.6409655
28500 0.645659
28510 0.6543895
28520 0.6510797
28530 0.6464823
28540 0.6474152
28550 0.6370819
28560 0.6344816
28570 0.6371456
28580 0.6483404
28590 0.6519706
28600 0.6571506
28610 0.6553003
28620 0.6566201
28630 0.663193
28640 0.6572024
28650 0.6589499
28660 0.6488686
28670 0.6413167
28680 0.6387048
28690 0.6365429
28700 0.6251701
28710 0.6308531
28720 0.6401291
28730 0.6455241
28740 0.6477101
28750 0.6363856
28760 0.6393284
28770 0.6448547
28780 0.6349586
28790 0.6429923
28800 0.6338688
28810 0.6477426
28820 0.6388357
28830 0.6307645
28840 0.6286281
28850 0.6387593
28860 0.6495089
28870 0.6589876
28880 0.6449092
28890 0.6494231
28900 0.6421432
28910 0.6447537
28920 0.6483578
28930 0.6530577
28940 0.6366134
28950 0.6382008
28960 0.644942
28970 0.6562847
28980 0.6524209
28990 0.6533888
29000 0.6575389
29010 0.651859
29020 0.6539006
29030 0.6424494
29040 0.6584717
29050 0.6646765
29060 0.666642
29070 0.6689212
29080 0.6755226
29090 0.6885371
29100 0.6744203
29110 0.6711684
29120 0.6660005
29130 0.6617909
29140 0.6743608
29150 0.6832676
29160 0.6887383
29170 0.669382
29180 0.6678488
29190 0.6625032
29200 0.6672274
29210 0.6583944
29220 0.6665803
29230 0.6732935
29240 0.656358
29250 0.6634186
29260 0.6585264
29270 0.6669945
29280 0.6593708
29290 0.6632353
29300 0.6634228
29310 0.6651495
29320 0.6603717
29330 0.6639938
29340 0.6671688
29350 0.6641403
29360 0.6635716
29370 0.6475971
29380 0.6541973
29390 0.6568015
29400 0.653345
29410 0.6557232
29420 0.6523473
29430 0.6568726
29440 0.6570932
29450 0.6551302
29460 0.6532423
29470 0.6565182
29480 0.6567569
29490 0.6630498
29500 0.6561329
29510 0.6582521
29520 0.6567242
29530 0.656989
29540 0.6518212
29550 0.6596822
29560 0.6589121
29570 0.6580546
29580 0.6617524
29590 0.6638486
29600 0.6746092
29610 0.6730524
29620 0.668848
29630 0.6835946
29640 0.6757211
29650 0.6886554
29660 0.6899752
29670 0.6947234
29680 0.6919509
29690 0.6890534
29700 0.6911155
29710 0.6866013
29720 0.6928618
29730 0.6918641
29740 0.6817154
29750 0.682162
29760 0.6721902
29770 0.6787507
29780 0.6822298
29790 0.6748264
29800 0.6743645
29810 0.6695731
29820 0.6843883
29830 0.6829828
29840 0.6910123
29850 0.6810114
29860 0.6953524
29870 0.6808431
29880 0.6863807
29890 0.6767304
29900 0.6874642
29910 0.6829845
29920 0.6833923
29930 0.6774461
29940 0.6734697
29950 0.6695105
29960 0.6684984
29970 0.6736144
29980 0.6744503
29990 0.6627653
30000 0.6645971
30010 0.6686044
30020 0.6619204
30030 0.6512775
30040 0.663676
30050 0.6643518
30060 0.6591377
30070 0.6636745
30080 0.6670483
30090 0.6660245
30100 0.6630256
30110 0.66088
30120 0.6577429
30130 0.6750723
30140 0.6694494
30150 0.669149
30160 0.6669062
30170 0.6716908
30180 0.6739655
30190 0.6720612
30200 0.6821546
30210 0.6736432
30220 0.6714684
30230 0.6622967
30240 0.676398
30250 0.6680336
30260 0.6609096
30270 0.676416
30280 0.6802732
30290 0.6822665
30300 0.6817647
30310 0.6809282
30320 0.6818422
30330 0.6803179
30340 0.6768165
30350 0.6845922
30360 0.6777008
30370 0.6807207
30380 0.6806051
30390 0.6790204
30400 0.6866124
30410 0.6894263
30420 0.6909804
30430 0.6885304
30440 0.6835613
30450 0.6858997
30460 0.6961699
30470 0.6785715
30480 0.6794239
30490 0.6682974
30500 0.6652952
30510 0.6642718
30520 0.6685482
30530 0.6750754
30540 0.6655774
30550 0.660421
30560 0.6653312
30570 0.6592565
30580 0.6592206
30590 0.6613462
30600 0.6637946
30610 0.6586639
30620 0.6498244
30630 0.6531877
30640 0.6488955
30650 0.64802
30660 0.6499001
30670 0.64644
30680 0.6533186
30690 0.6660233
30700 0.6606434
30710 0.6624722
30720 0.6573793
30730 0.6588911
30740 0.6599331
30750 0.6587853
30760 0.6636537
30770 0.6683037
30780 0.6621632
30790 0.6579603
30800 0.6460928
30810 0.6410555
30820 0.650691
30830 0.644272
30840 0.6440778
30850 0.6544952
30860 0.6589993
30870 0.6557505
30880 0.6702349
30890 0.662442
30900 0.6573428
30910 0.6661061
30920 0.6586175
30930 0.6517112
30940 0.6501402
30950 0.6418056
30960 0.6398943
30970 0.6363734
30980 0.638914
30990 0.6427157
31000 0.6459185
31010 0.6530461
31020 0.6608374
31030 0.6467177
31040 0.6455501
31050 0.6587713
31060 0.6536732
31070 0.6516179
31080 0.663106
31090 0.667846
31100 0.6704377
31110 0.6770597
31120 0.6793708
31130 0.6700633
31140 0.6726698
31150 0.6705742
31160 0.6682437
31170 0.6733763
31180 0.6722692
31190 0.6572131
31200 0.6715413
31210 0.6772946
31220 0.6767468
31230 0.6624161
31240 0.6686566
31250 0.665548
31260 0.668128
31270 0.6831061
31280 0.6819256
31290 0.6752658
31300 0.6821342
31310 0.6723604
31320 0.6682029
31330 0.6695421
31340 0.6778909
31350 0.6724838
31360 0.6731267
31370 0.6847138
31380 0.6902006
31390 0.697767
31400 0.7060713
31410 0.7131215
31420 0.7154649
31430 0.7031381
31440 0.6951071
31450 0.6983218
31460 0.694728
31470 0.6964323
31480 0.6942734
31490 0.6767628
31500 0.6836396
31510 0.7015412
31520 0.6989165
31530 0.7021459
31540 0.7102517
31550 0.7135038
31560 0.7088988
31570 0.7020313
31580 0.7195733
31590 0.7179916
31600 0.7288176
31610 0.720941
31620 0.7070001
31630 0.7157352
31640 0.7087339
31650 0.6966886
31660 0.7010123
31670 0.7023172
31680 0.6908809
31690 0.6959902
31700 0.6959638
31710 0.6942191
31720 0.6942466
31730 0.6924012
31740 0.6996254
31750 0.714114
31760 0.6958397
31770 0.7078469
31780 0.7108041
31790 0.7208656
31800 0.711244
31810 0.7028126
31820 0.7009984
31830 0.7038972
31840 0.697873
31850 0.7096362
31860 0.7127973
31870 0.7180095
31880 0.7303828
31890 0.7352474
31900 0.7333207
31910 0.7302608
31920 0.7386808
31930 0.7246975
31940 0.7229567
31950 0.7203733
31960 0.7217462
31970 0.7101345
31980 0.7036952
31990 0.7194394
32000 0.7083972
32010 0.7140039
32020 0.7170386
32030 0.714052
32040 0.7064417
32050 0.7083298
32060 0.717812
32070 0.7169234
32080 0.7142081
32090 0.7253842
32100 0.7270423
32110 0.7093276
32120 0.7168324
32130 0.7248608
32140 0.7335714
32150 0.7222428
32160 0.7112118
32170 0.7130852
32180 0.711045
32190 0.701609
32200 0.706844
32210 0.7076883
32220 0.703503
32230 0.702649
32240 0.7058098
32250 0.7084448
32260 0.71807
32270 0.7249532
32280 0.7348198
32290 0.7230651
32300 0.7329193
32310 0.7284978
32320 0.7102357
32330 0.7226503
32340 0.7287534
32350 0.7194809
32360 0.7141644
32370 0.7165542
32380 0.7305148
32390 0.7348015
32400 0.7339295
32410 0.7387105
32420 0.7278795
32430 0.7243703
32440 0.7233782
32450 0.7146799
32460 0.7132832
32470 0.7120326
32480 0.710094
32490 0.7166003
32500 0.7189496
32510 0.7246929
32520 0.7282138
32530 0.7323568
32540 0.7342527
32550 0.7233186
32560 0.7214776
32570 0.7073962
32580 0.7082873
32590 0.724116
32600 0.7191319
32610 0.7257374
32620 0.7169493
32630 0.7146776
32640 0.7250313
32650 0.7225239
32660 0.7200629
32670 0.7078691
32680 0.7137162
32690 0.722689
32700 0.7181337
32710 0.7239596
32720 0.725592
32730 0.7263629
32740 0.722809
32750 0.7276989
32760 0.7391445
32770 0.7250688
32780 0.7261453
32790 0.7308679
32800 0.7241254
32810 0.7291728
32820 0.7270739
32830 0.7399288
32840 0.7343282
32850 0.7175367
32860 0.7284147
32870 0.7444212
32880 0.7323457
32890 0.7321594
32900 0.7333252
32910 0.7356026
32920 0.7196616
32930 0.7316104
32940 0.7230644
32950 0.7278773
32960 0.7207333
32970 0.7371297
32980 0.7425082
32990 0.7321469
33000 0.7300735
33010 0.7377135
33020 0.7238495
33030 0.7271253
33040 0.7196702
33050 0.72873
33060 0.7258017
33070 0.7235904
33080 0.743436
33090 0.7313084
33100 0.7498819
33110 0.7399782
33120 0.7252074
33130 0.7283173
33140 0.7403254
33150 0.7165509
33160 0.7165062
33170 0.7209333
33180 0.7085922
33190 0.7153677
33200 0.703201
33210 0.706211
33220 0.7068719
33230 0.709698
33240 0.7179263
33250 0.7089635
33260 0.7085833
33270 0.701861
33280 0.7138199
33290 0.7183309
33300 0.7193477
33310 0.719356
33320 0.7059882
33330 0.7099974
33340 0.7075958
33350 0.7065139
33360 0.7138249
33370 0.7296185
33380 0.7192845
33390 0.7074292
33400 0.7042124
33410 0.7030022
33420 0.7006209
33430 0.7004105
33440 0.7038206
33450 0.7006875
33460 0.7039546
33470 0.7103932
33480 0.7055685
33490 0.7083955
33500 0.7131301
33510 0.7081462
33520 0.7104108
33530 0.7077962
33540 0.70116
33550 0.7107196
33560 0.7109982
33570 0.7071066
33580 0.7143886
33590 0.7082298
33600 0.7109485
33610 0.6975892
33620 0.6993154
33630 0.705951
33640 0.701532
33650 0.6917223
33660 0.6958054
33670 0.6996577
33680 0.7039849
33690 0.7146169
33700 0.7110298
33710 0.7145476
33720 0.7044166
33730 0.7062198
33740 0.7076279
33750 0.701439
33760 0.7031807
33770 0.7045273
33780 0.7016186
33790 0.7108541
33800 0.7113574
33810 0.7157317
33820 0.7196984
33830 0.7190624
33840 0.7196574
33850 0.7250832
33860 0.7312545
33870 0.7249747
33880 0.7184463
33890 0.7212911
33900 0.7240648
33910 0.7217007
33920 0.7174686
33930 0.7375017
33940 0.7391934
33950 0.7134616
33960 0.7203977
33970 0.7209487
33980 0.7190684
33990 0.7145517
34000 0.7102471
34010 0.7161386
34020 0.7310029
34030 0.7228932
34040 0.7281361
34050 0.7355505
34060 0.7302666
34070 0.7255223
34080 0.7156354
34090 0.7079206
34100 0.7114444
34110 0.7121315
34120 0.7245131
34130 0.7226979
34140 0.7191585
34150 0.7129785
34160 0.7329219
34170 0.7205592
34180 0.7103184
34190 0.7232693
34200 0.7116554
34210 0.6939383
34220 0.6906759
34230 0.6879571
34240 0.6919481
34250 0.6853926
34260 0.6869615
34270 0.6948298
34280 0.6954857
34290 0.6805096
34300 0.6874819
34310 0.696435
34320 0.6970296
34330 0.6996934
34340 0.700259
34350 0.6977203
34360 0.7032701
34370 0.6991127
34380 0.699755
34390 0.6905031
34400 0.691557
34410 0.7013975
34420 0.699186
34430 0.7111038
34440 0.7089729
34450 0.6930437
34460 0.6954692
34470 0.6891006
34480 0.6917565
34490 0.6806184
34500 0.6852798
34510 0.6995604
34520 0.6899711
34530 0.6888601
34540 0.684474
34550 0.6808982
34560 0.6798731
34570 0.6800722
34580 0.6853071
34590 0.6832013
34600 0.6874359
34610 0.6803587
34620 0.6776207
34630 0.6789283
34640 0.6718398
34650 0.6884991
34660 0.6806918
34670 0.6750463
34680 0.6631168
34690 0.6651282
34700 0.6638071
34710 0.6734931
34720 0.6755579
34730 0.6595627
34740 0.6606722
34750 0.6625827
34760 0.67506
34770 0.6758182
34780 0.6906531
34790 0.6837559
34800 0.676073
34810 0.6709361
34820 0.6755946
34830 0.6679124
34840 0.6693361
34850 0.6697378
34860 0.6657098
34870 0.669549
34880 0.6737949
34890 0.660969
34900 0.663377
34910 0.658638
34920 0.6673278
34930 0.6736804
34940 0.6682402
34950 0.6881337
34960 0.6861233
34970 0.6879169
34980 0.6922013
34990 0.6867176
35000 0.6902377
35010 0.6901181
35020 0.688979
35030 0.6908222
35040 0.6778307
35050 0.6796783
35060 0.676681
35070 0.6818315
35080 0.6863259
35090 0.6947439
35100 0.6864494
35110 0.691188
35120 0.683023
35130 0.6787723
35140 0.67339
35150 0.6740503
35160 0.6741262
35170 0.6797663
35180 0.6758367
35190 0.6796843
35200 0.6732509
35210 0.6695958
35220 0.6733822
35230 0.6720607
35240 0.6759286
35250 0.6614726
35260 0.664216
35270 0.6781576
35280 0.6854482
35290 0.6881444
35300 0.6899955
35310 0.6828311
35320 0.6747688
35330 0.6922053
35340 0.6877295
35350 0.6775349
35360 0.6850981
35370 0.6866393
35380 0.682553
35390 0.6757213
35400 0.6694183
35410 0.6729332
35420 0.682842
35430 0.6738643
35440 0.670748
35450 0.6618092
35460 0.6603075
35470 0.6497488
35480 0.6635451
35490 0.6714043
35500 0.6733897
35510 0.6685529
35520 0.6785567
35530 0.6812211
35540 0.6687943
35550 0.6777298
35560 0.6968676
35570 0.6869876
35580 0.6847138
35590 0.6754453
35600 0.6739324
35610 0.6776434
35620 0.6752638
35630 0.6761351
35640 0.6726618
35650 0.6750966
35660 0.673338
35670 0.6866432
35680 0.68856
35690 0.6732632
35700 0.6732055
35710 0.6666703
35720 0.6700429
35730 0.6724239
35740 0.6747969
35750 0.6771912
35760 0.6623217
35770 0.6590211
35780 0.6554441
35790 0.6594673
35800 0.6720443
35810 0.6736497
35820 0.6856086
35830 0.7021202
35840 0.7044635
35850 0.7093589
35860 0.7122979
35870 0.7081316
35880 0.6958915
35890 0.7002018
35900 0.7174963
35910 0.7006909
35920 0.698677
35930 0.6893445
35940 0.7012525
35950 0.7089062
35960 0.7063534
35970 0.7096041
35980 0.7148018
35990 0.7095293
36000 0.7136024
36010 0.7282873
36020 0.7254508
36030 0.718161
36040 0.7154706
36050 0.7141923
36060 0.7052922
36070 0.7015365
36080 0.7150605
36090 0.7149882
36100 0.7122532
36110 0.7055352
36120 0.7107643
36130 0.7138025
36140 0.7064638
36150 0.6988566
36160 0.694831
36170 0.6860198
36180 0.6847736
36190 0.7031746
36200 0.7013965
36210 0.7035215
36220 0.7090026
36230 0.7041008
36240 0.6875405
36250 0.6881157
36260 0.698203
36270 0.7110034
36280 0.7043428
36290 0.6984765
36300 0.6963964
36310 0.6986783
36320 0.6911433
36330 0.6959155
36340 0.694306
36350 0.6981497
36360 0.6908011
36370 0.6949724
36380 0.7035235
36390 0.7071469
36400 0.702976
36410 0.7073742
36420 0.7043049
36430 0.7082099
36440 0.7100096
36450 0.7183005
36460 0.7080745
36470 0.7109296
36480 0.7086889
36490 0.7195092
36500 0.721822
36510 0.7133115
36520 0.7069956
36530 0.7108262
36540 0.7150989
36550 0.6992623
36560 0.6947182
36570 0.6886637
36580 0.691571
36590 0.6850389
36600 0.6847584
36610 0.6880649
36620 0.6916223
36630 0.6966683
36640 0.6991478
36650 0.6882202
36660 0.6964205
36670 0.6964644
36680 0.696595
36690 0.6908994
36700 0.6763096
36710 0.6867646
36720 0.6848222
36730 0.6903551
36740 0.7017217
36750 0.6996911
36760 0.7024564
36770 0.7050672
36780 0.6926228
36790 0.6778172
36800 0.6837593
36810 0.6925977
36820 0.6943808
36830 0.6956797
36840 0.7014713
36850 0.6945985
36860 0.6973583
36870 0.6914203
36880 0.7011665
36890 0.6973546
36900 0.6898447
36910 0.6998794
36920 0.6909937
36930 0.6925948
36940 0.6865941
36950 0.6920666
36960 0.6996345
36970 0.7009252
36980 0.7016175
36990 0.7009014
37000 0.7151558
37010 0.7131998
37020 0.7124347
37030 0.7092535
37040 0.7160868
37050 0.7143682
37060 0.7122686
37070 0.7128075
37080 0.7142896
37090 0.7156459
37100 0.7131948
37110 0.7109356
37120 0.7105216
37130 0.697502
37140 0.6998748
37150 0.6899865
37160 0.6896175
37170 0.691475
37180 0.6856245
37190 0.6880641
37200 0.6891516
37210 0.6880608
37220 0.6776056
37230 0.6850724
37240 0.6798562
37250 0.6784905
37260 0.6971832
37270 0.6836612
37280 0.6903483
37290 0.6861468
37300 0.6822321
37310 0.6825209
37320 0.6819372
37330 0.6859168
37340 0.6945422
37350 0.6944309
37360 0.6915767
37370 0.6910405
37380 0.7026501
37390 0.6973954
37400 0.7095448
37410 0.7011136
37420 0.7010847
37430 0.6988582
37440 0.6917577
37450 0.684723
37460 0.6860494
37470 0.6778247
37480 0.6855579
37490 0.6869401
37500 0.6912822
37510 0.6962723
37520 0.6860864
37530 0.6707749
37540 0.6807392
37550 0.6876526
37560 0.6880507
37570 0.6827239
37580 0.682454
37590 0.6852857
37600 0.6838069
37610 0.6839209
37620 0.6888278
37630 0.6860883
37640 0.6835929
37650 0.6869906
37660 0.6922048
37670 0.6898759
37680 0.6770384
37690 0.6797156
37700 0.6811859
37710 0.6863894
37720 0.7014047
37730 0.7035199
37740 0.7006679
37750 0.7004103
37760 0.6892772
37770 0.6866236
37780 0.6797261
37790 0.6656538
37800 0.6672239
37810 0.6714374
37820 0.6637548
37830 0.6761925
37840 0.6747741
37850 0.6715078
37860 0.6758578
37870 0.694921
37880 0.6902832
37890 0.6914286
37900 0.6905256
37910 0.6870846
37920 0.6848371
37930 0.6892437
37940 0.6836021
37950 0.6967876
37960 0.6965856
37970 0.706615
37980 0.7107834
37990 0.7116922
38000 0.6985034
38010 0.6879708
38020 0.6876172
38030 0.6817839
38040 0.6852088
38050 0.6913607
38060 0.6944866
38070 0.6909887
38080 0.6863305
38090 0.6938965
38100 0.6789813
38110 0.6770707
38120 0.6796688
38130 0.6708324
38140 0.6729065
38150 0.6764578
38160 0.6680269
38170 0.6780673
38180 0.6933361
38190 0.6914274
38200 0.698558
38210 0.6790926
38220 0.6887452
38230 0.6846544
38240 0.6811706
38250 0.6791245
38260 0.6796899
38270 0.6692572
38280 0.6774019
38290 0.6821142
38300 0.6846684
38310 0.6919687
38320 0.683023
38330 0.6873798
38340 0.6918692
38350 0.692053
38360 0.6882704
38370 0.6750299
38380 0.6688235
38390 0.6811923
38400 0.6692905
38410 0.6775007
38420 0.6662164
38430 0.675234
38440 0.6688516
38450 0.6730949
38460 0.6816373
38470 0.6781297
38480 0.6683518
38490 0.6670299
38500 0.6793994
38510 0.6731428
38520 0.6654875
38530 0.662096
38540 0.6633851
38550 0.6648205
38560 0.6692913
38570 0.6694688
38580 0.6691552
38590 0.6672941
38600 0.6602008
38610 0.6641392
38620 0.6637731
38630 0.6764106
38640 0.670076
38650 0.6675018
38660 0.6625221
38670 0.6597937
38680 0.660609
38690 0.6670294
38700 0.6639071
38710 0.6650862
38720 0.6689752
38730 0.6607679
38740 0.6558858
38750 0.6536313
38760 0.6600013
38770 0.6530285
38780 0.6588686
38790 0.6601279
38800 0.6619949
38810 0.6613662
38820 0.6651378
38830 0.6555483
38840 0.6528091
38850 0.6538577
38860 0.6462185
38870 0.6539485
38880 0.6469584
38890 0.6597908
38900 0.6511261
38910 0.645325
38920 0.6311865
38930 0.636089
38940 0.6405841
38950 0.633411
38960 0.6479686
38970 0.6486548
38980 0.6382338
38990 0.6545335
39000 0.6458554
39010 0.6394969
39020 0.6483345
39030 0.6445163
39040 0.6429452
39050 0.6584266
39060 0.6431887
39070 0.6476951
39080 0.6427678
39090 0.6351869
39100 0.6381484
39110 0.6312477
39120 0.6366335
39130 0.6344616
39140 0.6355711
39150 0.6385073
39160 0.6410204
39170 0.636472
39180 0.6262628
39190 0.6290002
39200 0.6368338
39210 0.6357692
39220 0.6330506
39230 0.641924
39240 0.637905
39250 0.644425
39260 0.6416293
39270 0.6276108
39280 0.6372252
39290 0.6445879
39300 0.64885
39310 0.6466727
39320 0.641817
39330 0.6356313
39340 0.623563
39350 0.6278696
39360 0.639652
39370 0.6547101
39380 0.6406254
39390 0.6390321
39400 0.6417957
39410 0.6453891
39420 0.6558464
39430 0.6568487
39440 0.6618367
39450 0.6693371
39460 0.667319
39470 0.6713781
39480 0.6664059
39490 0.6572952
39500 0.6589016
39510 0.666991
39520 0.6579595
39530 0.6577799
39540 0.6578875
39550 0.6646365
39560 0.6664137
39570 0.6748357
39580 0.6772038
39590 0.6677036
39600 0.6620436
39610 0.6600273
39620 0.6642919
39630 0.6599697
39640 0.6485047
39650 0.6492363
39660 0.647422
39670 0.6590226
39680 0.6596363
39690 0.6636994
39700 0.6705236
39710 0.6615343
39720 0.6682453
39730 0.6644443
39740 0.6725369
39750 0.6559191
39760 0.6617666
39770 0.6700776
39780 0.6633933
39790 0.6730192
39800 0.6696728
39810 0.6674373
39820 0.6648986
39830 0.6656334
39840 0.6691528
39850 0.6568983
39860 0.6538123
39870 0.6678713
39880 0.6670866
39890 0.6761425
39900 0.6785774
39910 0.6787843
39920 0.6749511
39930 0.6707376
39940 0.6738626
39950 0.6677435
39960 0.672418
39970 0.6656314
39980 0.6653624
39990 0.6757975
40000 0.6707544
40010 0.6601893
40020 0.6673154
40030 0.6757547
40040 0.6620007
40050 0.6590382
40060 0.6685843
40070 0.6705329
40080 0.6805156
40090 0.673511
40100 0.6754317
40110 0.6715494
40120 0.6519282
40130 0.6563515
40140 0.6506
40150 0.6575263
40160 0.6553324
40170 0.6513106
40180 0.6649106
40190 0.6611727
40200 0.6556306
40210 0.6712502
40220 0.6732252
40230 0.6658244
40240 0.6531416
40250 0.6592809
40260 0.6553787
40270 0.6611773
40280 0.655023
40290 0.6511627
40300 0.6675776
40310 0.6670904
40320 0.6495407
40330 0.6579719
40340 0.663874
40350 0.6670045
40360 0.6605906
40370 0.6606781
40380 0.664255
40390 0.6628785
40400 0.6726903
40410 0.6619022
40420 0.6528556
40430 0.6579158
40440 0.6666219
40450 0.6750264
40460 0.6721193
40470 0.6788918
40480 0.6721116
40490 0.6662697
40500 0.6675339
40510 0.6640121
40520 0.6664787
40530 0.6684037
40540 0.6679083
40550 0.6695802
40560 0.6751922
40570 0.6863631
40580 0.679296
40590 0.6763673
40600 0.671268
40610 0.6901086
40620 0.6888488
40630 0.6850199
40640 0.6764116
40650 0.6831358
40660 0.6693763
40670 0.6856103
40680 0.6901789
40690 0.6801955
40700 0.6764611
40710 0.677891
40720 0.6801724
40730 0.6806047
40740 0.6733658
40750 0.6809412
40760 0.6805808
40770 0.6860977
40780 0.6822907
40790 0.6887076
40800 0.686044
40810 0.6705372
40820 0.6731273
40830 0.6882249
40840 0.7011136
40850 0.6997623
40860 0.6888248
40870 0.6965132
40880 0.6918504
40890 0.6864733
40900 0.6927443
40910 0.6866484
40920 0.684651
40930 0.6895337
40940 0.6768072
40950 0.6821574
40960 0.6757382
40970 0.6853996
40980 0.6857113
40990 0.6849139
41000 0.6824144
41010 0.6864439
41020 0.6927281
41030 0.6925201
41040 0.6943731
41050 0.6894079
41060 0.6911759
41070 0.6800737
41080 0.6728491
41090 0.6791196
41100 0.6895677
41110 0.6925989
41120 0.6994157
41130 0.6961777
41140 0.6834111
41150 0.6885895
41160 0.6847843
41170 0.686958
41180 0.6904333
41190 0.6869823
41200 0.676349
41210 0.6838328
41220 0.6773642
41230 0.680768
41240 0.6791319
41250 0.6699582
41260 0.6915554
41270 0.6895363
41280 0.6907771
41290 0.6815206
41300 0.682911
41310 0.6895136
41320 0.6727342
41330 0.6707924
41340 0.6764209
41350 0.681778
41360 0.691386
41370 0.6959153
41380 0.695266
41390 0.7015577
41400 0.7057689
41410 0.7022048
41420 0.6971684
41430 0.6957173
41440 0.6986864
41450 0.6944415
41460 0.7051094
41470 0.7017195
41480 0.6994721
41490 0.7038839
41500 0.7068958
41510 0.7201882
41520 0.7309121
41530 0.7136194
41540 0.7019039
41550 0.6963018
41560 0.7033507
41570 0.7055457
41580 0.7016028
41590 0.7038857
41600 0.6952129
41610 0.6969147
41620 0.7061359
41630 0.7039214
41640 0.6924714
41650 0.7020241
41660 0.6984014
41670 0.6991109
41680 0.6920106
41690 0.7013084
41700 0.6999521
41710 0.6960823
41720 0.7071958
41730 0.708638
41740 0.7075743
41750 0.7053655
41760 0.7016044
41770 0.6944638
41780 0.6922124
41790 0.7050169
41800 0.7077148
41810 0.7033305
41820 0.7012753
41830 0.6944743
41840 0.7003715
41850 0.6995002
41860 0.7165982
41870 0.7187259
41880 0.7147353
41890 0.7143164
41900 0.7178414
41910 0.7170905
41920 0.7133363
41930 0.7127708
41940 0.7207401
41950 0.7202802
41960 0.7016031
41970 0.6943023
41980 0.6934742
41990 0.7014493
42000 0.7085212
42010 0.7126539
42020 0.7111718
42030 0.70864
42040 0.7144656
42050 0.7111816
42060 0.7198032
42070 0.7053607
42080 0.6990654
42090 0.6966481
42100 0.6990654
42110 0.6964337
42120 0.6939606
42130 0.6971828
42140 0.6889367
42150 0.6837836
42160 0.6808101
42170 0.6945975
42180 0.6946434
42190 0.6826883
42200 0.6931117
42210 0.6851203
42220 0.691515
42230 0.6919392
42240 0.6830313
42250 0.6923751
42260 0.6857549
42270 0.6801759
42280 0.6881083
42290 0.6938336
42300 0.689437
42310 0.6811934
42320 0.6716508
42330 0.6834257
42340 0.6822504
42350 0.6812736
42360 0.684746
42370 0.6922435
42380 0.6944154
42390 0.6937878
42400 0.6933799
42410 0.6932196
42420 0.691547
42430 0.7010641
42440 0.6920882
42450 0.6950227
42460 0.7034598
42470 0.7052702
42480 0.697255
42490 0.6905767
42500 0.6841884
42510 0.6986314
42520 0.6912422
42530 0.6872855
42540 0.6969311
42550 0.6957603
42560 0.6903206
42570 0.6904305
42580 0.6997778
42590 0.7047456
42600 0.6939349
42610 0.6893023
42620 0.6787246
42630 0.6864945
42640 0.6899553
42650 0.6814796
42660 0.6762586
42670 0.6731544
42680 0.6787854
42690 0.685728
42700 0.6890036
42710 0.6983742
42720 0.6907944
42730 0.6841145
42740 0.6894653
42750 0.6857449
42760 0.6849552
42770 0.6876877
42780 0.6771404
42790 0.6761132
42800 0.6893261
42810 0.6906061
42820 0.6881543
42830 0.6823241
42840 0.684477
42850 0.6807964
42860 0.6775922
42870 0.6857539
42880 0.6955865
42890 0.6938797
42900 0.6842903
42910 0.689163
42920 0.6951668
42930 0.6845794
42940 0.7016279
42950 0.6971843
42960 0.6860211
42970 0.6848533
42980 0.6885011
42990 0.6874492
43000 0.6961704
43010 0.6870837
43020 0.6886687
43030 0.6866588
43040 0.6879021
43050 0.6929513
43060 0.6873027
43070 0.6883925
43080 0.6794965
43090 0.6862874
43100 0.6847201
43110 0.6844251
43120 0.6836243
43130 0.6835216
43140 0.6798182
43150 0.672542
43160 0.6770564
43170 0.6758915
43180 0.6791955
43190 0.672891
43200 0.678956
43210 0.6844471
43220 0.6774091
43230 0.6829808
43240 0.6791213
43250 0.6792023
43260 0.675447
43270 0.6735755
43280 0.675778
43290 0.6776091
43300 0.6780791
43310 0.6788187
43320 0.6712552
43330 0.6788643
43340 0.6829315
43350 0.6872206
43360 0.6764781
43370 0.6773967
43380 0.6616656
43390 0.6714341
43400 0.6829717
43410 0.6858831
43420 0.6887168
43430 0.6855562
43440 0.6808305
43450 0.6864847
43460 0.6878123
43470 0.6844304
43480 0.6921384
43490 0.7047942
43500 0.7052239
43510 0.6999322
43520 0.6870436
43530 0.6857716
43540 0.6854019
43550 0.6890409
43560 0.6903747
43570 0.6890203
43580 0.6805298
43590 0.6792948
43600 0.672792
43610 0.662205
43620 0.6560672
43630 0.6602226
43640 0.642467
43650 0.6472617
43660 0.6459531
43670 0.6500008
43680 0.6559774
43690 0.6621483
43700 0.6651094
43710 0.6585649
43720 0.6554317
43730 0.6541138
43740 0.6504591
43750 0.6551148
43760 0.660569
43770 0.6644896
43780 0.665727
43790 0.6752321
43800 0.6737804
43810 0.6752226
43820 0.6718246
43830 0.6710356
43840 0.6749415
43850 0.6747964
43860 0.671857
43870 0.6756879
43880 0.6766017
43890 0.6792323
43900 0.6800332
43910 0.6760462
43920 0.6794449
43930 0.6734863
43940 0.6870679
43950 0.6884438
43960 0.6929209
43970 0.6864721
43980 0.675772
43990 0.6760541
44000 0.6799954
44010 0.6784816
44020 0.6780971
44030 0.6846788
44040 0.6847998
44050 0.6891385
44060 0.6910929
44070 0.6777949
44080 0.6766762
44090 0.6868227
44100 0.6932771
44110 0.6810436
44120 0.6697599
44130 0.6804566
44140 0.6884863
44150 0.6888889
44160 0.6735569
44170 0.6741418
44180 0.6718314
44190 0.6781978
44200 0.682322
44210 0.6834106
44220 0.6794562
44230 0.6868421
44240 0.6740404
44250 0.6712504
44260 0.6683794
44270 0.6748164
44280 0.6771728
44290 0.6689997
44300 0.6689639
44310 0.6815506
44320 0.678748
44330 0.6831229
44340 0.681433
44350 0.6842887
44360 0.6710425
44370 0.6726956
44380 0.6708545
44390 0.6622897
44400 0.675962
44410 0.6709819
44420 0.6752597
44430 0.6757445
44440 0.6673555
44450 0.6713766
44460 0.6658716
44470 0.6683677
44480 0.6665699
44490 0.6631623
44500 0.668409
44510 0.6709634
44520 0.6711698
44530 0.6661475
44540 0.6734359
44550 0.6690449
44560 0.66921
44570 0.6839507
44580 0.6799886
44590 0.6743303
44600 0.6780328
44610 0.6917077
44620 0.6807421
44630 0.684155
44640 0.6788872
44650 0.6792883
44660 0.6843643
44670 0.6759617
44680 0.6910079
44690 0.6869431
44700 0.6792381
44710 0.6755117
44720 0.6753233
44730 0.6524444
44740 0.6555699
44750 0.6545604
44760 0.6568168
44770 0.6653394
44780 0.6619095
44790 0.6720759
44800 0.6702062
44810 0.6628523
44820 0.6544539
44830 0.6633528
44840 0.6594697
44850 0.6579098
44860 0.6668721
44870 0.6660316
44880 0.6633689
44890 0.6527365
44900 0.6600952
44910 0.654917
44920 0.6598822
44930 0.6595815
44940 0.6714592
44950 0.6738248
44960 0.6718771
44970 0.6590673
44980 0.6662943
44990 0.6553825
45000 0.6552495
45010 0.6469862
45020 0.640636
45030 0.6517707
45040 0.6520033
45050 0.6657119
45060 0.6684844
45070 0.6605638
45080 0.6525919
45090 0.6603626
45100 0.6749163
45110 0.6668425
45120 0.6759857
45130 0.6843146
45140 0.6903958
45150 0.6863821
45160 0.7009741
45170 0.6993935
45180 0.6874028
45190 0.6858735
45200 0.6795433
45210 0.68091
45220 0.6705002
45230 0.6730953
45240 0.6799449
45250 0.6908572
45260 0.6807856
45270 0.6801828
45280 0.6706947
45290 0.6558782
45300 0.6471137
45310 0.6475537
45320 0.655661
45330 0.6505637
45340 0.6443519
45350 0.6405027
45360 0.640016
45370 0.6378237
45380 0.6364214
45390 0.6312252
45400 0.635703
45410 0.6440005
45420 0.6405259
45430 0.6512032
45440 0.649753
45450 0.652442
45460 0.6478999
45470 0.6602063
45480 0.668282
45490 0.6736648
45500 0.6539086
45510 0.6630387
45520 0.6519282
45530 0.6425875
45540 0.6564595
45550 0.6560631
45560 0.6495526
45570 0.6512476
45580 0.6545478
45590 0.6533294
45600 0.6501719
45610 0.6501836
45620 0.6395748
45630 0.6361368
45640 0.6429822
45650 0.6405548
45660 0.6423933
45670 0.6348354
45680 0.6323475
45690 0.6292957
45700 0.6297082
45710 0.6240847
45720 0.6309281
45730 0.6219457
45740 0.6233111
45750 0.6236507
45760 0.6270626
45770 0.6267886
45780 0.6199802
45790 0.6201911
45800 0.6356345
45810 0.6380211
45820 0.643466
45830 0.6321285
45840 0.6331295
45850 0.6483314
45860 0.6546369
45870 0.6639009
45880 0.6615064
45890 0.6598544
45900 0.6620998
45910 0.6620914
45920 0.6663862
45930 0.6686243
45940 0.6606278
45950 0.6647217
45960 0.6676775
45970 0.6770676
45980 0.6668849
45990 0.6604697
46000 0.679844
46010 0.7029703
46020 0.6872633
46030 0.6745941
46040 0.6666001
46050 0.6688496
46060 0.6549726
46070 0.6635754
46080 0.6618572
46090 0.6661004
46100 0.6617569
46110 0.657674
46120 0.665078
46130 0.656461
46140 0.6565694
46150 0.6662809
46160 0.6583544
46170 0.6538453
46180 0.6561581
46190 0.665926
46200 0.6459503
46210 0.6441507
46220 0.6460226
46230 0.6457942
46240 0.6445084
46250 0.6520615
46260 0.6513527
46270 0.655231
46280 0.6501034
46290 0.6489401
46300 0.6393985
46310 0.6362712
46320 0.6527895
46330 0.6584083
46340 0.6507363
46350 0.6517386
46360 0.6463594
46370 0.6372148
46380 0.647191
46390 0.6500545
46400 0.6526291
46410 0.6548012
46420 0.6536884
46430 0.6524737
46440 0.659362
46450 0.6668816
46460 0.6709755
46470 0.6612636
46480 0.6497036
46490 0.6536567
46500 0.6488639
46510 0.6499085
46520 0.6587209
46530 0.6616379
46540 0.654753
46550 0.652777
46560 0.659438
46570 0.675214
46580 0.6825681
46590 0.6670282
46600 0.6490417
46610 0.6486092
46620 0.6559731
46630 0.6529375
46640 0.6536185
46650 0.6472239
46660 0.661752
46670 0.6663948
46680 0.6546928
46690 0.6587258
46700 0.6547627
46710 0.6415914
46720 0.6451151
46730 0.6614104
46740 0.6531898
46750 0.6447504
46760 0.6491058
46770 0.6471339
46780 0.6583651
46790 0.6627461
46800 0.6627721
46810 0.6629197
46820 0.6559206
46830 0.6450527
46840 0.6452854
46850 0.6434669
46860 0.6380969
46870 0.6359367
46880 0.6360216
46890 0.6463477
46900 0.6487471
46910 0.6391465
46920 0.6363319
46930 0.6405864
46940 0.6409627
46950 0.6405325
46960 0.6366693
46970 0.6273765
46980 0.6335023
46990 0.6350453
47000 0.636323
47010 0.6265153
47020 0.634928
47030 0.6365104
47040 0.6408304
47050 0.6313353
47060 0.6247319
47070 0.6296408
47080 0.6457741
47090 0.6367018
47100 0.6345903
47110 0.6332152
47120 0.6387243
47130 0.6444723
47140 0.6495817
47150 0.6342647
47160 0.6306442
47170 0.6294293
47180 0.6308185
47190 0.6413081
47200 0.6467267
47210 0.6392346
47220 0.652028
47230 0.6564394
47240 0.6504395
47250 0.6412676
47260 0.6427287
47270 0.6433617
47280 0.6448278
47290 0.6460313
47300 0.6443882
47310 0.6541566
47320 0.6465476
47330 0.641325
47340 0.6354951
47350 0.6430515
47360 0.6462303
47370 0.6416569
47380 0.6428
47390 0.6529725
47400 0.6416577
47410 0.6432703
47420 0.6373681
47430 0.6537721
47440 0.6483267
47450 0.6470834
47460 0.6338967
47470 0.640812
47480 0.6476125
47490 0.6365675
47500 0.6491419
47510 0.6484737
47520 0.6479828
47530 0.6529589
47540 0.6575423
47550 0.6527402
47560 0.64273
47570 0.6560158
47580 0.6635501
47590 0.6690564
47600 0.6638489
47610 0.6609815
47620 0.6585223
47630 0.6583864
47640 0.6574349
47650 0.6546093
47660 0.6638455
47670 0.6640226
47680 0.6619503
47690 0.6520307
47700 0.6469105
47710 0.6324487
47720 0.6357547
47730 0.6370723
47740 0.6318178
47750 0.630766
47760 0.6393505
47770 0.6411063
47780 0.6416903
47790 0.6471987
47800 0.6415775
47810 0.6460788
47820 0.6460909
47830 0.6569178
47840 0.6415774
47850 0.6433882
47860 0.6532992
47870 0.6587453
47880 0.6501404
47890 0.660595
47900 0.653532
47910 0.6627603
47920 0.6589879
47930 0.6683697
47940 0.6625834
47950 0.6529864
47960 0.6469968
47970 0.6532391
47980 0.6562873
47990 0.6645192
48000 0.6618066
48010 0.6528779
48020 0.6480722
48030 0.6431773
48040 0.64422
48050 0.651619
48060 0.6582027
48070 0.6611362
48080 0.6637315
48090 0.652514
48100 0.6428703
48110 0.6342419
48120 0.6446556
48130 0.6479177
48140 0.6487691
48150 0.6532656
48160 0.6484584
48170 0.6512539
48180 0.6608019
48190 0.6421569
48200 0.6478634
48210 0.6369554
48220 0.6448047
48230 0.6430429
48240 0.6434759
48250 0.6443368
48260 0.6311368
48270 0.6235297
48280 0.6280535
48290 0.6325016
48300 0.6261898
48310 0.6238439
48320 0.6352555
48330 0.6229359
48340 0.6233264
48350 0.6286873
48360 0.6298171
48370 0.6216007
48380 0.6353024
48390 0.630068
48400 0.6458954
48410 0.662549
48420 0.6414512
48430 0.6398214
48440 0.6459675
48450 0.6454805
48460 0.6560509
48470 0.6579311
48480 0.6587285
48490 0.6598062
48500 0.6636251
48510 0.6561134
48520 0.6510926
48530 0.6564186
48540 0.6522612
48550 0.6477453
48560 0.6606402
48570 0.6676877
48580 0.6583923
48590 0.6616868
48600 0.6482533
48610 0.6436045
48620 0.6468996
48630 0.6257066
48640 0.631392
48650 0.6307052
48660 0.63723
48670 0.6350818
48680 0.6434074
48690 0.6443098
48700 0.6511806
48710 0.6660991
48720 0.66089
48730 0.651666
48740 0.6509844
48750 0.6466586
48760 0.6521779
48770 0.6658043
48780 0.665114
48790 0.6429508
48800 0.6577178
48810 0.6570094
48820 0.6412953
48830 0.6394344
48840 0.637325
48850 0.6438861
48860 0.6352047
48870 0.6395544
48880 0.6542824
48890 0.6679005
48900 0.658913
48910 0.6620217
48920 0.6623502
48930 0.6776125
48940 0.6728666
48950 0.6705737
48960 0.6849784
48970 0.671076
48980 0.6682994
48990 0.6703512
49000 0.6687659
49010 0.6559353
49020 0.6489535
49030 0.6541086
49040 0.6548876
49050 0.6537643
49060 0.6555404
49070 0.6569065
49080 0.6495023
49090 0.6546028
49100 0.661786
49110 0.6554331
49120 0.6611069
49130 0.6646469
49140 0.6520051
49150 0.6406444
49160 0.6438322
49170 0.6470226
49180 0.6433489
49190 0.6373687
49200 0.6548254
49210 0.6428666
49220 0.653256
49230 0.6509638
49240 0.6368449
49250 0.6414949
49260 0.6449314
49270 0.6462656
49280 0.6589174
49290 0.6591392
49300 0.6499596
49310 0.6489536
49320 0.6527394
49330 0.6602466
49340 0.6600314
49350 0.6516216
49360 0.6491013
49370 0.6461849
49380 0.6446366
49390 0.6346354
49400 0.6443673
49410 0.6458074
49420 0.6544176
49430 0.6514924
49440 0.645767
49450 0.6434493
49460 0.6462146
49470 0.6555226
49480 0.6557079
49490 0.6559658
49500 0.6548578
49510 0.6522672
49520 0.6499227
49530 0.6419212
49540 0.6547753
49550 0.6505173
49560 0.6550649
49570 0.6545327
49580 0.6463203
49590 0.6461547
49600 0.6605775
49610 0.6541645
49620 0.6587961
49630 0.6500205
49640 0.6437505
49650 0.6478087
49660 0.6432807
49670 0.637394
49680 0.6389932
49690 0.6383589
49700 0.6270719
49710 0.6335027
49720 0.6221404
49730 0.6367978
49740 0.6400626
49750 0.6327642
49760 0.6348801
49770 0.6433411
49780 0.6426109
49790 0.6441011
49800 0.6458495
49810 0.647977
49820 0.6488447
49830 0.6414548
49840 0.6313959
49850 0.6437423
49860 0.6537815
49870 0.6441625
49880 0.6439139
49890 0.6442862
49900 0.65131
49910 0.6549665
49920 0.6692837
49930 0.6597813
49940 0.6610308
49950 0.657675
49960 0.6559864
49970 0.6558306
49980 0.6493278
49990 0.6560685
50000 0.6649715
50010 0.6546699
50020 0.6500118
50030 0.6465812
50040 0.6440464
50050 0.6620638
50060 0.6470698
50070 0.6495346
50080 0.6508026
50090 0.6579229
50100 0.6579741
50110 0.6556354
50120 0.6537276
50130 0.6633395
50140 0.6508024
50150 0.6539101
50160 0.6417468
50170 0.6401073
50180 0.647159
50190 0.6399568
50200 0.6536226
50210 0.6540027
50220 0.6573008
50230 0.6499447
50240 0.6555965
50250 0.6567843
50260 0.6511524
50270 0.6653863
50280 0.6475853
50290 0.6437289
50300 0.6486298
50310 0.6689874
50320 0.6677049
50330 0.6664463
50340 0.6505678
50350 0.6574736
50360 0.665753
50370 0.6604622
50380 0.6697995
50390 0.6534832
50400 0.6647165
50410 0.6639844
50420 0.6616623
50430 0.6597677
50440 0.655776
50450 0.6584302
50460 0.655912
50470 0.6521529
50480 0.6579525
50490 0.6622743
50500 0.6607393
50510 0.6556333
50520 0.6602724
50530 0.6576225
50540 0.6587604
50550 0.6478188
50560 0.647978
50570 0.6519089
50580 0.651895
50590 0.661145
50600 0.6689293
50610 0.6587348
50620 0.6479276
50630 0.6414893
50640 0.6537641
50650 0.6491109
50660 0.6750858
50670 0.6604937
50680 0.663387
50690 0.6546403
50700 0.652032
50710 0.6573412
50720 0.654703
50730 0.6620378
50740 0.6684555
50750 0.6703811
50760 0.6669702
50770 0.6597219
50780 0.6480755
50790 0.6528581
50800 0.6608408
50810 0.6489451
50820 0.6608554
50830 0.6519656
50840 0.6503699
50850 0.6519559
50860 0.6539983
50870 0.6551036
50880 0.6597418
50890 0.6633296
50900 0.6670462
50910 0.6733562
50920 0.6652031
50930 0.6642241
50940 0.6696906
50950 0.6658673
50960 0.668559
50970 0.6562818
50980 0.6627184
50990 0.6682089
51000 0.668693
51010 0.6691675
51020 0.6560593
51030 0.6583261
51040 0.6721103
51050 0.66791
51060 0.6689898
51070 0.6535823
51080 0.6587286
51090 0.6634561
51100 0.6630318
51110 0.6687813
51120 0.6607032
51130 0.6581544
51140 0.6553907
51150 0.6565199
51160 0.6505385
51170 0.6556774
51180 0.6578422
51190 0.6498676
51200 0.6412319
51210 0.6478041
51220 0.6547013
51230 0.6440144
51240 0.6489846
51250 0.6460273
51260 0.6446095
51270 0.6397027
51280 0.6474895
51290 0.6555616
51300 0.6611909
51310 0.6595006
51320 0.6561334
51330 0.6568989
51340 0.6577432
51350 0.6513972
51360 0.6489837
51370 0.648217
51380 0.6466751
51390 0.6484435
51400 0.6548533
51410 0.6525247
51420 0.6515085
51430 0.6538996
51440 0.6476362
51450 0.6529725
51460 0.6501597
51470 0.6568549
51480 0.6612836
51490 0.6647602
51500 0.6721476
51510 0.6546602
51520 0.6573174
51530 0.6684276
51540 0.656807
51550 0.6668841
51560 0.6640399
51570 0.6585721
51580 0.6604466
51590 0.6431982
51600 0.6440693
51610 0.6488825
51620 0.6543633
51630 0.6573367
51640 0.6483342
51650 0.6486437
51660 0.6541235
51670 0.6541058
51680 0.6482821
51690 0.6624826
51700 0.6580361
51710 0.6593146
51720 0.6493174
51730 0.6577142
51740 0.6463963
51750 0.6471093
51760 0.6483115
51770 0.6465207
51780 0.6508992
51790 0.6523328
51800 0.6559198
51810 0.6573283
51820 0.6566842
51830 0.6628598
51840 0.656711
51850 0.6560385
51860 0.6459948
51870 0.6582043
51880 0.6632915
51890 0.6539707
51900 0.6496922
51910 0.6574625
51920 0.66021
51930 0.6511108
51940 0.6498215
51950 0.6572097
51960 0.6586011
51970 0.6621249
51980 0.6563511
51990 0.6508324
52000 0.65176
52010 0.6386409
52020 0.6420752
52030 0.648877
52040 0.654285
52050 0.6473356
52060 0.640932
52070 0.6394997
52080 0.6372804
52090 0.6471052
52100 0.651215
52110 0.6574943
52120 0.6482333
52130 0.6575532
52140 0.6563395
52150 0.648043
52160 0.6478729
52170 0.6583461
52180 0.6502746
52190 0.6484067
52200 0.6495203
52210 0.657454
52220 0.663482
52230 0.6540462
52240 0.6577867
52250 0.656926
52260 0.6609712
52270 0.6588547
52280 0.6468163
52290 0.650061
52300 0.6586208
52310 0.6582664
52320 0.6568355
52330 0.652934
52340 0.6586347
52350 0.649325
52360 0.6567511
52370 0.6575742
52380 0.6596897
52390 0.659915
52400 0.6520424
52410 0.6398143
52420 0.6567836
52430 0.6672493
52440 0.664091
52450 0.6541308
52460 0.6664798
52470 0.6569341
52480 0.6544113
52490 0.6530491
52500 0.6493018
52510 0.6535819
52520 0.656545
52530 0.6597625
52540 0.6649179
52550 0.667389
52560 0.6560431
52570 0.6647652
52580 0.6550718
52590 0.6532712
52600 0.6695114
52610 0.6754357
52620 0.6794866
52630 0.6689987
52640 0.6689744
52650 0.6686305
52660 0.6713478
52670 0.6586814
52680 0.6563287
52690 0.6667233
52700 0.6679502
52710 0.6695154
52720 0.6690712
52730 0.6489728
52740 0.6463135
52750 0.6578785
52760 0.6513717
52770 0.6553169
52780 0.6435728
52790 0.6476842
52800 0.6492627
52810 0.6416392
52820 0.6420158
52830 0.6446073
52840 0.6639814
52850 0.6662074
52860 0.6567684
52870 0.6601216
52880 0.6618546
52890 0.6580954
52900 0.6529319
52910 0.6536145
52920 0.6458891
52930 0.6605916
52940 0.657604
52950 0.6549302
52960 0.6527153
52970 0.6613338
52980 0.6679767
52990 0.6684962
53000 0.6732883
53010 0.676115
53020 0.6770468
53030 0.673256
53040 0.6615386
53050 0.6783004
53060 0.6622766
53070 0.6757971
53080 0.6696374
53090 0.6689149
53100 0.664187
53110 0.6643518
53120 0.6713142
53130 0.680049
53140 0.6791555
53150 0.6760311
53160 0.6703708
53170 0.6825699
53180 0.68645
53190 0.6843398
53200 0.6847021
53210 0.6804714
53220 0.6861106
53230 0.6898093
53240 0.6921441
53250 0.7004496
53260 0.6925503
53270 0.6863809
53280 0.6953391
53290 0.7022061
53300 0.7124987
53310 0.7062224
53320 0.6976995
53330 0.6866367
53340 0.697444
53350 0.7045521
53360 0.7050514
53370 0.7091566
53380 0.7071411
53390 0.6953324
53400 0.7067221
53410 0.708381
53420 0.700623
53430 0.7039194
53440 0.6938545
53450 0.6923929
53460 0.7001013
53470 0.7017882
53480 0.7115345
53490 0.6878378
53500 0.7037388
53510 0.6941094
53520 0.6923208
53530 0.6976147
53540 0.699742
53550 0.6800767
53560 0.700497
53570 0.708495
53580 0.704915
53590 0.6968185
53600 0.704808
53610 0.6866817
53620 0.6927844
53630 0.6822976
53640 0.6795342
53650 0.6829085
53660 0.6751112
53670 0.6893082
53680 0.688938
53690 0.6767945
53700 0.6718841
53710 0.6680418
53720 0.6746748
53730 0.6863787
53740 0.6869344
53750 0.6947582
53760 0.6930766
53770 0.6851174
53780 0.6873535
53790 0.6900755
53800 0.6996371
53810 0.7178795
53820 0.7106342
53830 0.7116533
53840 0.6898926
53850 0.6764802
53860 0.6867993
53870 0.6843663
53880 0.6942053
53890 0.6903878
53900 0.6916519
53910 0.7113538
53920 0.7060876
53930 0.7163982
53940 0.7247621
53950 0.7196422
53960 0.7210487
53970 0.7133136
53980 0.7114528
53990 0.6993435
54000 0.701928
54010 0.718688
54020 0.7192969
54030 0.7088807
54040 0.7115284
54050 0.7168937
54060 0.7300448
54070 0.7106549
54080 0.7053325
54090 0.7086397
54100 0.7057079
54110 0.6965848
54120 0.7002259
54130 0.7085461
54140 0.7027586
54150 0.6961014
54160 0.6982995
54170 0.6926354
54180 0.6930668
54190 0.6872224
54200 0.6823463
54210 0.6937451
54220 0.7004811
54230 0.697031
54240 0.6834512
54250 0.6826859
54260 0.680236
54270 0.6714289
54280 0.6629586
54290 0.6728923
54300 0.6722079
54310 0.6720909
54320 0.6625103
54330 0.6622506
54340 0.672609
54350 0.6693373
54360 0.6626583
54370 0.6691091
54380 0.6771636
54390 0.6730683
54400 0.6635134
54410 0.677611
54420 0.6821966
54430 0.6728386
54440 0.6726946
54450 0.6803141
54460 0.6738057
54470 0.6729708
54480 0.6653809
54490 0.6686531
54500 0.6762913
54510 0.6794443
54520 0.6699517
54530 0.6692402
54540 0.675336
54550 0.66167
54560 0.6628616
54570 0.6615991
54580 0.674152
54590 0.6725604
54600 0.6869823
54610 0.6805835
54620 0.6783494
54630 0.6677793
54640 0.6771505
54650 0.6743609
54660 0.6880828
54670 0.6923199
54680 0.6931995
54690 0.6893098
54700 0.6779537
54710 0.6843303
54720 0.6807335
54730 0.6952065
54740 0.6905863
54750 0.6920149
54760 0.684486
54770 0.6967425
54780 0.7010021
54790 0.6849794
54800 0.6914883
54810 0.6927605
54820 0.6819256
54830 0.6911991
54840 0.7055618
54850 0.7023142
54860 0.6923839
54870 0.7096196
54880 0.7085339
54890 0.7063965
54900 0.6965687
54910 0.686992
54920 0.6933642
54930 0.6942874
54940 0.6935111
54950 0.6992759
54960 0.6850519
54970 0.686152
54980 0.6809459
54990 0.687431
55000 0.6906628
55010 0.6922049
55020 0.7012259
55030 0.7042778
55040 0.6890826
55050 0.6812826
55060 0.6839167
55070 0.6757247
55080 0.6798271
55090 0.6899154
55100 0.6889767
55110 0.6989917
55120 0.6877494
55130 0.7016944
55140 0.6975641
55150 0.6836292
55160 0.6849396
55170 0.6947489
55180 0.701957
55190 0.6975827
55200 0.6914705
55210 0.6959007
55220 0.6910017
55230 0.7046552
55240 0.7087159
55250 0.7074724
55260 0.6906527
55270 0.6856957
55280 0.6962538
55290 0.694086
55300 0.6975286
55310 0.7006118
55320 0.7035981
55330 0.6932645
55340 0.6871475
55350 0.6889032
55360 0.6910592
55370 0.716095
55380 0.7008488
55390 0.70725
55400 0.7107214
55410 0.7060018
55420 0.7004979
55430 0.6922289
55440 0.6894556
55450 0.6905254
55460 0.7063388
55470 0.7055637
55480 0.7010074
55490 0.7027038
55500 0.7120585
55510 0.7053416
55520 0.7086245
55530 0.7069148
55540 0.7101927
55550 0.7154064
55560 0.7256596
55570 0.7272541
55580 0.7091371
55590 0.7052044
55600 0.714616
55610 0.7052637
55620 0.7047927
55630 0.6991416
55640 0.6958311
55650 0.7027355
55660 0.7099106
55670 0.6936999
55680 0.7027217
55690 0.7028019
55700 0.7065724
55710 0.7088048
55720 0.7032958
55730 0.7026741
55740 0.6958873
55750 0.6969841
55760 0.6939139
55770 0.6808141
55780 0.6865163
55790 0.6849957
55800 0.6809595
55810 0.6498983
55820 0.6707933
55830 0.6743605
55840 0.6762964
55850 0.6755281
55860 0.6754537
55870 0.6842768
55880 0.6826472
55890 0.6889756
55900 0.7012981
55910 0.702898
55920 0.6952374
55930 0.6909617
55940 0.6748109
55950 0.6757357
55960 0.6725314
55970 0.6813225
55980 0.6888246
55990 0.6870628
56000 0.6975588
56010 0.6971301
56020 0.6883546
56030 0.6866911
56040 0.6945482
56050 0.694841
56060 0.7124036
56070 0.7126527
56080 0.7057521
56090 0.7031665
56100 0.7025427
56110 0.7063231
56120 0.6957853
56130 0.69558
56140 0.6901994
56150 0.677411
56160 0.670355
56170 0.6789318
56180 0.6785142
56190 0.6829796
56200 0.6941335
56210 0.6909855
56220 0.6880614
56230 0.6850041
56240 0.6798252
56250 0.6833683
56260 0.6820521
56270 0.6774241
56280 0.6804187
56290 0.6765405
56300 0.6800053
56310 0.689287
56320 0.6979446
56330 0.6852959
56340 0.6766166
56350 0.6689548
56360 0.6689067
56370 0.6864811
56380 0.7059055
56390 0.6909679
56400 0.6895155
56410 0.6963544
56420 0.6901329
56430 0.6735907
56440 0.681401
56450 0.6890362
56460 0.687326
56470 0.6929064
56480 0.6841038
56490 0.6910226
56500 0.6885403
56510 0.6877741
56520 0.6850697
56530 0.6923162
56540 0.6827562
56550 0.6851976
56560 0.6897386
56570 0.6960537
56580 0.691101
56590 0.6913778
56600 0.7018433
56610 0.6985361
56620 0.6921016
56630 0.6886225
56640 0.6884838
56650 0.6950138
56660 0.6963552
56670 0.7025418
56680 0.7000635
56690 0.7031562
56700 0.6938614
56710 0.6902184
56720 0.6859816
56730 0.6650555
56740 0.647626
56750 0.6547472
56760 0.6529702
56770 0.6538713
56780 0.6554932
56790 0.6653957
56800 0.6537008
56810 0.6608737
56820 0.666049
56830 0.6614734
56840 0.6602855
56850 0.6716263
56860 0.6636958
56870 0.6708751
56880 0.683735
56890 0.6829405
56900 0.6773219
56910 0.682438
56920 0.6794184
56930 0.6948732
56940 0.6854478
56950 0.6860126
56960 0.6848065
56970 0.6721944
56980 0.6707509
56990 0.6750416
57000 0.6959938
57010 0.6925455
57020 0.6981184
57030 0.7068604
57040 0.708441
57050 0.715335
57060 0.7151362
57070 0.7175514
57080 0.7100188
57090 0.709312
57100 0.7004346
57110 0.7065799
57120 0.6989293
57130 0.7002695
57140 0.6922345
57150 0.6862276
57160 0.680249
57170 0.6943411
57180 0.6985296
57190 0.6910586
57200 0.7109521
57210 0.7186806
57220 0.7102952
57230 0.7037254
57240 0.6963986
57250 0.7000594
57260 0.7025731
57270 0.7092994
57280 0.7087263
57290 0.7064569
57300 0.693392
57310 0.6840631
57320 0.6816748
57330 0.6861535
57340 0.6814041
57350 0.6735833
57360 0.6789507
57370 0.6702104
57380 0.6834661
57390 0.6817964
57400 0.6734567
57410 0.6782515
57420 0.6720087
57430 0.6671293
57440 0.6730117
57450 0.6763027
57460 0.6891285
57470 0.6792416
57480 0.6773496
57490 0.6771803
57500 0.6964917
57510 0.6876073
57520 0.6816342
57530 0.6838186
57540 0.6882019
57550 0.6832235
57560 0.687148
57570 0.6901751
57580 0.6871097
57590 0.7017325
57600 0.7129732
57610 0.7000142
57620 0.7032434
57630 0.6920392
57640 0.6862562
57650 0.6810946
57660 0.6745607
57670 0.6705132
57680 0.6591544
57690 0.6658536
57700 0.6599358
57710 0.6531044
57720 0.6651236
57730 0.6645318
57740 0.6736848
57750 0.6762067
57760 0.6781636
57770 0.6647258
57780 0.6529498
57790 0.653361
57800 0.6649621
57810 0.6671072
57820 0.665045
57830 0.6672974
57840 0.6563897
57850 0.6674204
57860 0.6724682
57870 0.6690054
57880 0.6749017
57890 0.6684522
57900 0.6660171
57910 0.6599402
57920 0.6587961
57930 0.6712994
57940 0.6668369
57950 0.6641871
57960 0.6705419
57970 0.6676106
57980 0.6530505
57990 0.6698864
58000 0.6673997
58010 0.679381
58020 0.6730816
58030 0.6770915
58040 0.6775745
58050 0.6609495
58060 0.6828644
58070 0.6743329
58080 0.6585466
58090 0.6543983
58100 0.6635066
58110 0.6697069
58120 0.6584045
58130 0.6549163
58140 0.6629279
58150 0.661549
58160 0.6540059
58170 0.6623017
58180 0.6582637
58190 0.6501718
58200 0.6399087
58210 0.6452276
58220 0.6462009
58230 0.6508396
58240 0.6476323
58250 0.6574169
58260 0.6533122
58270 0.6462223
58280 0.6524795
58290 0.6623071
58300 0.666459
58310 0.669996
58320 0.6625907
58330 0.6478028
58340 0.6539531
58350 0.6640757
58360 0.6656393
58370 0.6731985
58380 0.6836156
58390 0.6794907
58400 0.6703134
58410 0.6622315
58420 0.6698138
58430 0.6668687
58440 0.6682791
58450 0.6694914
58460 0.6747949
58470 0.6770265
58480 0.6771695
58490 0.6731569
58500 0.6681405
58510 0.6569231
58520 0.6526574
58530 0.6503676
58540 0.6542563
58550 0.6520274
58560 0.6637024
58570 0.6623058
58580 0.6566767
58590 0.6652634
58600 0.6584646
58610 0.6523898
58620 0.6596803
58630 0.6678027
58640 0.6667957
58650 0.6603541
58660 0.6562992
58670 0.664573
58680 0.6647904
58690 0.6679717
58700 0.6611574
58710 0.6624975
58720 0.6507322
58730 0.655085
58740 0.6604884
58750 0.6611685
58760 0.6657249
58770 0.6606102
58780 0.6674892
58790 0.6746272
58800 0.6621276
58810 0.6625111
58820 0.6771066
58830 0.6615018
58840 0.6597119
58850 0.6575539
58860 0.6601
58870 0.6699871
58880 0.6743906
58890 0.6692202
58900 0.6803493
58910 0.6849971
58920 0.6813735
58930 0.6736645
58940 0.6665768
58950 0.6685852
58960 0.667159
58970 0.6752787
58980 0.670052
58990 0.6727478
59000 0.6796448
59010 0.6743031
59020 0.6736887
59030 0.6819665
59040 0.6790792
59050 0.6803506
59060 0.669716
59070 0.6614954
59080 0.6686772
59090 0.6786207
59100 0.6676337
59110 0.6543574
59120 0.6631666
59130 0.6671494
59140 0.6667231
59150 0.6688327
59160 0.6655321
59170 0.6699138
59180 0.6636796
59190 0.6623089
59200 0.6634825
59210 0.6675131
59220 0.6678484
59230 0.6703598
59240 0.6722988
59250 0.671312
59260 0.6837291
59270 0.6720945
59280 0.6778114
59290 0.6733726
59300 0.6578894
59310 0.6624975
59320 0.6713949
59330 0.6690224
59340 0.6701613
59350 0.6818233
59360 0.6759049
59370 0.673363
59380 0.6786615
59390 0.6771267
59400 0.659341
59410 0.649676
59420 0.6671861
59430 0.6692627
59440 0.6688409
59450 0.6672407
59460 0.6662825
59470 0.6609589
59480 0.6701946
59490 0.6874453
59500 0.6768951
59510 0.6841607
59520 0.6884003
59530 0.6941947
59540 0.7032575
59550 0.7027134
59560 0.6933131
59570 0.6849191
59580 0.6867876
59590 0.691944
59600 0.6701041
59610 0.6811259
59620 0.6946266
59630 0.6981594
59640 0.7002162
59650 0.7060269
59660 0.690563
59670 0.6825839
59680 0.6723865
59690 0.670962
59700 0.6747967
59710 0.6746719
59720 0.6727645
59730 0.6761162
59740 0.6737415
59750 0.6811534
59760 0.6902229
59770 0.6881506
59780 0.6737988
59790 0.6837384
59800 0.6754892
59810 0.686156
59820 0.6815242
59830 0.6891159
59840 0.7050682
59850 0.6925033
59860 0.6867673
59870 0.6902107
59880 0.6989395
59890 0.7045849
59900 0.6989335
59910 0.6911415
59920 0.6940802
59930 0.7006185
59940 0.6769025
59950 0.6868468
59960 0.6896574
59970 0.6961257
59980 0.6959363
59990 0.6915479
60000 0.6970081
60010 0.7028537
60020 0.700016
60030 0.7005288
60040 0.713731
60050 0.7178518
60060 0.7266174
60070 0.709245
60080 0.7094646
60090 0.7110628
60100 0.7124869
60110 0.7035917
60120 0.6908932
60130 0.7035587
60140 0.7058402
60150 0.7154828
60160 0.7075095
60170 0.7096223
60180 0.7262496
60190 0.7039505
60200 0.6973444
60210 0.7045379
60220 0.7105584
60230 0.7005267
60240 0.6999059
60250 0.7125699
60260 0.7117314
60270 0.7057663
60280 0.6934707
60290 0.7006831
60300 0.7004316
60310 0.7062643
60320 0.7079009
60330 0.7185777
60340 0.7153129
60350 0.726581
60360 0.7192928
60370 0.7299787
60380 0.7268869
60390 0.7077182
60400 0.714894
60410 0.7007349
60420 0.707451
60430 0.7111712
60440 0.7022117
60450 0.7093973
60460 0.6963666
60470 0.7016473
60480 0.7130843
60490 0.7144232
60500 0.702481
60510 0.7102738
60520 0.6942037
60530 0.6814436
60540 0.6788421
60550 0.6883291
60560 0.6857412
60570 0.6790754
60580 0.6829138
60590 0.6810642
60600 0.6899874
60610 0.696087
60620 0.6791071
60630 0.6856626
60640 0.6986207
60650 0.6963658
60660 0.6979141
60670 0.6967438
60680 0.6990845
60690 0.6844079
60700 0.689871
60710 0.6929297
60720 0.7010593
60730 0.6873641
60740 0.6885501
60750 0.6959847
60760 0.7128479
60770 0.7012178
60780 0.7029558
60790 0.6912411
60800 0.6916104
60810 0.6966937
60820 0.6885929
60830 0.7030886
60840 0.6994724
60850 0.6902134
60860 0.6969066
60870 0.6926125
60880 0.6744321
60890 0.661912
60900 0.6891717
60910 0.6915386
60920 0.6837953
60930 0.6829801
60940 0.6757162
60950 0.6743755
60960 0.6713734
60970 0.6739299
60980 0.6791046
60990 0.6826959
61000 0.6884437
61010 0.6931921
61020 0.6914263
61030 0.6970589
61040 0.6886649
61050 0.6793787
61060 0.6849388
61070 0.6873655
61080 0.6948443
61090 0.6885465
61100 0.6777349
61110 0.6690729
61120 0.6752164
61130 0.6830117
61140 0.6881055
61150 0.6874856
61160 0.6776807
61170 0.6722247
61180 0.6799899
61190 0.6779929
61200 0.6815633
61210 0.6726533
61220 0.6748919
61230 0.679222
61240 0.6875536
61250 0.6981374
61260 0.7005896
61270 0.700287
61280 0.6896805
61290 0.6839854
61300 0.6816776
61310 0.691524
61320 0.6949865
61330 0.6956161
61340 0.6826648
61350 0.6910539
61360 0.6802899
61370 0.695442
61380 0.6945327
61390 0.6826
61400 0.6878232
61410 0.6844581
61420 0.6805375
61430 0.688993
61440 0.6759859
61450 0.6913833
61460 0.6868008
61470 0.6819645
61480 0.6894243
61490 0.6834419
61500 0.6736417
61510 0.6754173
61520 0.6788617
61530 0.6848484
61540 0.6695473
61550 0.6607668
61560 0.6662229
61570 0.6682031
61580 0.6653881
61590 0.668902
61600 0.6809064
61610 0.6858267
61620 0.6796199
61630 0.6746886
61640 0.6678413
61650 0.6717727
61660 0.6727962
61670 0.6740119
61680 0.6788335
61690 0.6867627
61700 0.6859262
61710 0.6832623
61720 0.6763115
61730 0.6734962
61740 0.6791701
61750 0.6912558
61760 0.6846138
61770 0.6751772
61780 0.6912407
61790 0.6722196
61800 0.6740549
61810 0.6820941
61820 0.6767725
61830 0.6772165
61840 0.6783682
61850 0.690993
61860 0.6986463
61870 0.6956599
61880 0.6911662
61890 0.6965659
61900 0.6963732
61910 0.6964616
61920 0.6978397
61930 0.7055469
61940 0.6976234
61950 0.7004703
61960 0.7064496
61970 0.7008977
61980 0.7001143
61990 0.6946896
62000 0.6940607
62010 0.7004998
62020 0.6924969
62030 0.6988885
62040 0.6984374
62050 0.6970171
62060 0.7051277
62070 0.710925
62080 0.7177556
62090 0.7088062
62100 0.7065369
62110 0.7097248
62120 0.7035959
62130 0.7040581
62140 0.6992225
62150 0.6924607
62160 0.6908336
62170 0.6864771
62180 0.6881239
62190 0.6826265
62200 0.6802037
62210 0.6798815
62220 0.6835417
62230 0.6787786
62240 0.6774757
62250 0.6798987
62260 0.6905925
62270 0.6901461
62280 0.6861067
62290 0.6826919
62300 0.679539
62310 0.679935
62320 0.6820056
62330 0.6839629
62340 0.6950447
62350 0.6918115
62360 0.684037
62370 0.6836507
62380 0.6793888
62390 0.6789129
62400 0.6862835
62410 0.6892075
62420 0.6799154
62430 0.6893846
62440 0.6870008
62450 0.6814655
62460 0.6817082
62470 0.669305
62480 0.6673886
62490 0.6545251
62500 0.6651565
62510 0.6665713
62520 0.6615725
62530 0.6540375
62540 0.6640622
62550 0.6572794
62560 0.6570075
62570 0.6593595
62580 0.665895
62590 0.6831718
62600 0.6735886
62610 0.6664128
62620 0.6708683
62630 0.6735187
62640 0.6846764
62650 0.6835287
62660 0.6771364
62670 0.6643047
62680 0.6745259
62690 0.6754963
62700 0.6732072
62710 0.6681888
62720 0.6709276
62730 0.6665298
62740 0.6733904
62750 0.6800582
62760 0.6856927
62770 0.6811829
62780 0.6774863
62790 0.6791693
62800 0.6940553
62810 0.6869327
62820 0.682753
62830 0.6746855
62840 0.6624472
62850 0.6756675
62860 0.6766406
62870 0.6773269
62880 0.6689301
62890 0.6745059
62900 0.6836265
62910 0.6877766
62920 0.6882596
62930 0.6795151
62940 0.6773344
62950 0.6685987
62960 0.6718107
62970 0.6699421
62980 0.6872847
62990 0.6773288
63000 0.6838231
63010 0.6881595
63020 0.7010143
63030 0.7050186
63040 0.693709
63050 0.6806972
63060 0.6836241
63070 0.6917715
63080 0.6973006
63090 0.6944371
63100 0.687389
63110 0.6848285
63120 0.6765355
63130 0.6788511
63140 0.6782256
63150 0.6814674
63160 0.6856067
63170 0.6727665
63180 0.6781718
63190 0.6847652
63200 0.6803848
63210 0.6715454
63220 0.6652085
63230 0.6485301
63240 0.6568555
63250 0.6522949
63260 0.6497796
63270 0.6485188
63280 0.6588276
63290 0.6490976
63300 0.6530851
63310 0.6599436
63320 0.6536798
63330 0.6474548
63340 0.6494547
63350 0.64882
63360 0.650785
63370 0.6536128
63380 0.6495207
63390 0.66688
63400 0.6627454
63410 0.6736284
63420 0.6778228
63430 0.679048
63440 0.6802729
63450 0.6737201
63460 0.670692
63470 0.6768712
63480 0.6781358
63490 0.6711831
63500 0.6666725
63510 0.6706395
63520 0.671111
63530 0.6533519
63540 0.6624785
63550 0.6626198
63560 0.6649633
63570 0.6571692
63580 0.6621056
63590 0.657891
63600 0.6620445
63610 0.6577083
63620 0.6638076
63630 0.6693592
63640 0.6639484
63650 0.6611453
63660 0.6575127
63670 0.6673951
63680 0.6758091
63690 0.6842507
63700 0.6855922
63710 0.668352
63720 0.6673933
63730 0.6577536
63740 0.6581216
63750 0.6602632
63760 0.6551885
63770 0.6688412
63780 0.6652117
63790 0.6552023
63800 0.6557336
63810 0.6600364
63820 0.6602526
63830 0.6602968
63840 0.6606811
63850 0.6562485
63860 0.6673713
63870 0.6664144
63880 0.6586454
63890 0.6531748
63900 0.6551433
63910 0.6520787
63920 0.6517284
63930 0.6484858
63940 0.6446413
63950 0.6511942
63960 0.6446497
63970 0.6422847
63980 0.6557435
63990 0.6525158
64000 0.6476682
64010 0.6440861
64020 0.6429715
64030 0.6421463
64040 0.648099
64050 0.6509756
64060 0.6481443
64070 0.6473157
64080 0.6480466
64090 0.6527635
64100 0.6505081
64110 0.6610377
64120 0.6483234
64130 0.6522382
64140 0.6433714
64150 0.6512578
64160 0.6538162
64170 0.6493565
64180 0.6511875
64190 0.6550412
64200 0.6620496
64210 0.6595199
64220 0.6643137
64230 0.6618354
64240 0.6615149
64250 0.6541573
64260 0.6598618
64270 0.655633
64280 0.6484124
64290 0.6493366
64300 0.6424445
64310 0.635098
64320 0.6358203
64330 0.6271319
64340 0.6331962
64350 0.623174
64360 0.6269735
64370 0.6251448
64380 0.6350706
64390 0.6430133
64400 0.6503661
64410 0.6501091
64420 0.6524813
64430 0.6587518
64440 0.6512256
64450 0.6535935
64460 0.643044
64470 0.6485923
64480 0.6512366
64490 0.6389363
64500 0.6459592
64510 0.6353294
64520 0.6346392
64530 0.6431434
64540 0.6319757
64550 0.6327313
64560 0.6512737
64570 0.6523129
64580 0.6419851
64590 0.6418059
64600 0.640406
64610 0.6386729
64620 0.6409159
64630 0.6443044
64640 0.6557032
64650 0.6590772
64660 0.6495452
64670 0.6479323
64680 0.6510442
64690 0.646933
64700 0.6577114
64710 0.6688468
64720 0.6651118
64730 0.6594642
64740 0.6598964
64750 0.6642043
64760 0.6641248
64770 0.6579962
64780 0.6450803
64790 0.6461692
64800 0.6560653
64810 0.6635244
64820 0.6602859
64830 0.6692149
64840 0.652221
64850 0.661337
64860 0.6671633
64870 0.6690947
64880 0.6782007
64890 0.687763
64900 0.6791055
64910 0.6731777
64920 0.6740868
64930 0.6787353
64940 0.6698901
64950 0.6526487
64960 0.6444679
64970 0.6457598
64980 0.6484622
64990 0.6500002
65000 0.6568716
65010 0.6627077
65020 0.6585018
65030 0.6649331
65040 0.6566073
65050 0.6640866
65060 0.6684653
65070 0.6621073
65080 0.6680795
65090 0.6613182
65100 0.6498051
65110 0.6545748
65120 0.6607283
65130 0.6680512
65140 0.6497181
65150 0.656918
65160 0.6686662
65170 0.6661245
65180 0.6766456
65190 0.6661414
65200 0.6766304
65210 0.6641933
65220 0.6656976
65230 0.6669421
65240 0.6680451
65250 0.6688119
65260 0.6705957
65270 0.6696295
65280 0.6554952
65290 0.6496271
65300 0.6470872
65310 0.6452004
65320 0.6473897
65330 0.6529403
65340 0.6542933
65350 0.6593394
65360 0.6558253
65370 0.6621985
65380 0.6550935
65390 0.6547626
65400 0.646577
65410 0.6459652
65420 0.6428536
65430 0.6451333
65440 0.6377448
65450 0.6431904
65460 0.6470619
65470 0.6423348
65480 0.6372352
65490 0.6444501
65500 0.6387349
65510 0.6388392
65520 0.6413184
65530 0.6380104
65540 0.6378475
65550 0.6285854
65560 0.6370392
65570 0.6471062
65580 0.6531176
65590 0.6355231
65600 0.6381606
65610 0.6429442
65620 0.6497798
65630 0.6451432
65640 0.6530549
65650 0.6386127
65660 0.6382815
65670 0.6508849
65680 0.6473573
65690 0.645685
65700 0.6460928
65710 0.6453705
65720 0.6405202
65730 0.6348686
65740 0.6397641
65750 0.645079
65760 0.6372373
65770 0.6402323
65780 0.6491434
65790 0.6477357
65800 0.6462216
65810 0.6535816
65820 0.662192
65830 0.6535785
65840 0.6571227
65850 0.6531584
65860 0.6550189
65870 0.6555476
65880 0.6607995
65890 0.6591841
65900 0.6623211
65910 0.6499315
65920 0.6532384
65930 0.6572109
65940 0.645808
65950 0.6479397
65960 0.6613227
65970 0.6480044
65980 0.6542984
65990 0.6615914
66000 0.663992
66010 0.6659496
66020 0.6557508
66030 0.6637717
66040 0.6636521
66050 0.6583079
66060 0.6662967
66070 0.6640649
66080 0.664992
66090 0.660625
66100 0.648667
66110 0.6466568
66120 0.6449844
66130 0.6525953
66140 0.6500823
66150 0.6567006
66160 0.6585121
66170 0.6594149
66180 0.6524374
66190 0.6509773
66200 0.662147
66210 0.6520165
66220 0.6665345
66230 0.6664697
66240 0.6644887
66250 0.6566523
66260 0.6637755
66270 0.660493
66280 0.6536115
66290 0.6588301
66300 0.6648373
66310 0.6619371
66320 0.6445536
66330 0.6427881
66340 0.6567737
66350 0.666177
66360 0.6756836
66370 0.6669695
66380 0.6607921
66390 0.6548467
66400 0.6554893
66410 0.6455399
66420 0.6510766
66430 0.632012
66440 0.6406088
66450 0.655949
66460 0.6439024
66470 0.645668
66480 0.6483072
66490 0.654798
66500 0.6570119
66510 0.6692734
66520 0.670276
66530 0.6739369
66540 0.6737236
66550 0.6705132
66560 0.6715325
66570 0.6700358
66580 0.6703639
66590 0.6702856
66600 0.6654776
66610 0.6657334
66620 0.6649636
66630 0.6669441
66640 0.6565584
66650 0.6688047
66660 0.6629966
66670 0.6753378
66680 0.6731271
66690 0.6706951
66700 0.6777667
66710 0.6827418
66720 0.6778408
66730 0.663384
66740 0.6625916
66750 0.651084
66760 0.6508319
66770 0.6577997
66780 0.6690566
66790 0.6780802
66800 0.6816711
66810 0.67722
66820 0.6835553
66830 0.6875188
66840 0.681156
66850 0.6823106
66860 0.6773077
66870 0.6681554
66880 0.6604648
66890 0.666994
66900 0.6656873
66910 0.6635106
66920 0.6622005
66930 0.6582572
66940 0.6580884
66950 0.6556664
66960 0.6576526
66970 0.6613497
66980 0.6550817
66990 0.6570267
67000 0.6627902
67010 0.6629593
67020 0.6598689
67030 0.6689016
67040 0.6713246
67050 0.6624362
67060 0.6656981
67070 0.6605884
67080 0.663298
67090 0.6575747
67100 0.6579159
67110 0.6628983
67120 0.6488858
67130 0.6632621
67140 0.6454232
67150 0.6584262
67160 0.6523234
67170 0.6526992
67180 0.6539689
67190 0.6517112
67200 0.6558172
67210 0.6624906
67220 0.6636313
67230 0.6788633
67240 0.6790578
67250 0.6731158
67260 0.6716086
67270 0.6748868
67280 0.6659967
67290 0.6632116
67300 0.671919
67310 0.6607776
67320 0.6584563
67330 0.6661434
67340 0.6602965
67350 0.6701515
67360 0.6601508
67370 0.6649728
67380 0.6669865
67390 0.6636894
67400 0.6605607
67410 0.6659361
67420 0.6615474
67430 0.6475419
67440 0.6486797
67450 0.6726846
67460 0.6623997
67470 0.6637604
67480 0.6733332
67490 0.6661918
67500 0.6592481
67510 0.6612726
67520 0.668347
67530 0.670498
67540 0.6583508
67550 0.6732672
67560 0.6629628
67570 0.6551142
67580 0.6504803
67590 0.6635583
67600 0.6564165
67610 0.648363
67620 0.6497111
67630 0.6512007
67640 0.6524758
67650 0.6477544
67660 0.6496243
67670 0.6465606
67680 0.6539382
67690 0.6481432
67700 0.6512325
67710 0.6413499
67720 0.6560562
67730 0.6528907
67740 0.6520849
67750 0.6577981
67760 0.6629986
67770 0.6695102
67780 0.666245
67790 0.6659079
67800 0.661437
67810 0.6703872
67820 0.6752263
67830 0.6689596
67840 0.6639155
67850 0.6563306
67860 0.6511278
67870 0.6509907
67880 0.6467256
67890 0.6479566
67900 0.663652
67910 0.6698558
67920 0.6591274
67930 0.6783704
67940 0.681292
67950 0.6776218
67960 0.676756
67970 0.6675003
67980 0.6638366
67990 0.6684752
68000 0.6665219
68010 0.6745413
68020 0.6784258
68030 0.6873309
68040 0.6886069
68050 0.695016
68060 0.6874804
68070 0.683392
68080 0.6796433
68090 0.6838955
68100 0.6776705
68110 0.676826
68120 0.6733758
68130 0.6775169
68140 0.6697895
68150 0.689903
68160 0.6876942
68170 0.6857241
68180 0.693778
68190 0.6893404
68200 0.6861032
68210 0.679821
68220 0.6842791
68230 0.6852044
68240 0.6861316
68250 0.6778842
68260 0.6812118
68270 0.677636
68280 0.6878062
68290 0.6848223
68300 0.6948199
68310 0.6920085
68320 0.6934325
68330 0.6901307
68340 0.6945025
68350 0.6925253
68360 0.6998069
68370 0.6962323
68380 0.6955728
68390 0.7001398
68400 0.6956949
68410 0.6922016
68420 0.7049108
68430 0.6995034
68440 0.6939403
68450 0.6882994
68460 0.6920699
68470 0.688574
68480 0.6749029
68490 0.6830363
68500 0.6869702
68510 0.6957721
68520 0.6894799
68530 0.6926346
68540 0.6894944
68550 0.6876803
68560 0.6843801
68570 0.6796333
68580 0.6735201
68590 0.6715403
68600 0.6699404
68610 0.6779299
68620 0.6776074
68630 0.6831858
68640 0.6702702
68650 0.6786515
68660 0.674319
68670 0.6785994
68680 0.6790651
68690 0.6739992
68700 0.6724831
68710 0.6688739
68720 0.6655143
68730 0.6683697
68740 0.6698044
68750 0.6757172
68760 0.6615735
68770 0.6802398
68780 0.6895413
68790 0.6926978
68800 0.6858652
68810 0.6843349
68820 0.6931542
68830 0.6917394
68840 0.6832153
68850 0.6920393
68860 0.6900695
68870 0.6812698
68880 0.6804063
68890 0.6899654
68900 0.6925002
68910 0.6855999
68920 0.6948192
68930 0.6915538
68940 0.6965258
68950 0.6939613
68960 0.7046171
68970 0.7002463
68980 0.7119703
68990 0.7096661
69000 0.7027788
69010 0.7015111
69020 0.7065948
69030 0.7140968
69040 0.6992836
69050 0.6969693
69060 0.6896594
69070 0.6877265
69080 0.6871963
69090 0.6812819
69100 0.681182
69110 0.6873137
69120 0.6856003
69130 0.6899846
69140 0.6892613
69150 0.695815
69160 0.6947764
69170 0.6960238
69180 0.7021925
69190 0.6938986
69200 0.6980702
69210 0.6981521
69220 0.7147443
69230 0.6980605
69240 0.6933814
69250 0.6991175
69260 0.7057526
69270 0.6976504
69280 0.6907331
69290 0.6875654
69300 0.6926757
69310 0.68567
69320 0.6885544
69330 0.680626
69340 0.6830657
69350 0.6785557
69360 0.6860895
69370 0.6801267
69380 0.6852885
69390 0.6808597
69400 0.6765747
69410 0.6817901
69420 0.6820122
69430 0.6918195
69440 0.6866164
69450 0.6755397
69460 0.6760137
69470 0.6652495
69480 0.6780552
69490 0.680786
69500 0.6869169
69510 0.6823264
69520 0.6696189
69530 0.6548553
69540 0.6688142
69550 0.6627809
69560 0.6633566
69570 0.6790373
69580 0.6776438
69590 0.6652722
69600 0.6672253
69610 0.6708658
69620 0.6614906
69630 0.6675308
69640 0.6668699
69650 0.6693813
69660 0.6679558
69670 0.670732
69680 0.6751594
69690 0.6755609
69700 0.674063
69710 0.6754521
69720 0.6822139
69730 0.6754563
69740 0.6788155
69750 0.6755535
69760 0.6691837
69770 0.6629802
69780 0.6523694
69790 0.6500025
69800 0.663237
69810 0.6680613
69820 0.6689281
69830 0.6595653
69840 0.659366
69850 0.6622538
69860 0.6625124
69870 0.6698409
69880 0.6600288
69890 0.6571711
69900 0.6590789
69910 0.6635141
69920 0.6637363
69930 0.6674983
69940 0.6686428
69950 0.6627119
69960 0.6660749
69970 0.6653298
69980 0.6630768
69990 0.6576601
70000 0.6614839
70010 0.6644444
70020 0.6775456
70030 0.6798555
70040 0.6820605
70050 0.6690897
70060 0.6711152
70070 0.6689553
70080 0.6741186
70090 0.6770115
70100 0.6746639
70110 0.6740438
70120 0.6806314
70130 0.6764953
70140 0.6716513
70150 0.6640796
70160 0.6754857
70170 0.6843846
70180 0.6771078
70190 0.6741264
70200 0.6771461
70210 0.6848087
70220 0.6913877
70230 0.6859364
70240 0.6813774
70250 0.6866049
70260 0.6837921
70270 0.678721
70280 0.6833265
70290 0.6795779
70300 0.6798778
70310 0.6808847
70320 0.6719717
70330 0.674277
70340 0.6739799
70350 0.6761092
70360 0.6770618
70370 0.685406
70380 0.6876227
70390 0.6872423
70400 0.6871873
70410 0.6885624
70420 0.6840581
70430 0.6795782
70440 0.6924595
70450 0.689711
70460 0.6867377
70470 0.6950399
70480 0.6963838
70490 0.6970699
70500 0.6982681
70510 0.689692
70520 0.6809855
70530 0.6902283
70540 0.6805564
70550 0.6969978
70560 0.6839249
70570 0.6909576
70580 0.6845801
70590 0.6897594
70600 0.6852028
70610 0.6906378
70620 0.6844859
70630 0.6912414
70640 0.6937814
70650 0.6804487
70660 0.6896945
70670 0.684218
70680 0.6783975
70690 0.6842321
70700 0.6995698
70710 0.6985263
70720 0.6877824
70730 0.6927788
70740 0.6829609
70750 0.6766175
70760 0.6756397
70770 0.6886619
70780 0.6822816
70790 0.6832684
70800 0.6872204
70810 0.6935927
70820 0.686703
70830 0.6902095
70840 0.6922203
70850 0.6960843
70860 0.6887993
70870 0.6880271
70880 0.6945186
70890 0.6906696
70900 0.6823636
70910 0.6964291
70920 0.6989865
70930 0.6973224
70940 0.6924221
70950 0.6907104
70960 0.6922345
70970 0.6982303
70980 0.6897503
70990 0.6983656
71000 0.7051345
71010 0.7093576
71020 0.7059937
71030 0.6852508
71040 0.6916947
71050 0.6975269
71060 0.6924846
71070 0.6968334
71080 0.6958181
71090 0.7014316
71100 0.6937271
71110 0.6796425
71120 0.6866806
71130 0.6884722
71140 0.6849452
71150 0.673754
71160 0.6778791
71170 0.6775278
71180 0.6819407
71190 0.6775226
71200 0.6823046
71210 0.6819443
71220 0.685868
71230 0.6777016
71240 0.6786928
71250 0.6784275
71260 0.6796052
71270 0.6746888
71280 0.6855509
71290 0.6890745
71300 0.6902133
71310 0.6849096
71320 0.6816546
71330 0.6903273
71340 0.6799287
71350 0.6805464
71360 0.6828402
71370 0.6785703
71380 0.6876457
71390 0.6737924
71400 0.6756507
71410 0.6779551
71420 0.6738683
71430 0.6811491
71440 0.6981339
71450 0.6855788
71460 0.6901056
71470 0.6849665
71480 0.6806976
71490 0.6842844
71500 0.6963415
71510 0.694829
71520 0.6894304
71530 0.6867752
71540 0.6886119
71550 0.6857572
71560 0.6878819
71570 0.6890854
71580 0.6929183
71590 0.6975931
71600 0.6871349
71610 0.6853068
71620 0.6940569
71630 0.6828895
71640 0.6824539
71650 0.680427
71660 0.6825904
71670 0.6883282
71680 0.6875709
71690 0.6790085
71700 0.6860062
71710 0.6843062
71720 0.682272
71730 0.6878165
71740 0.6887664
71750 0.695003
71760 0.6924794
71770 0.6876869
71780 0.6932223
71790 0.6918491
71800 0.6972812
71810 0.6894776
71820 0.6859637
71830 0.6783423
71840 0.6771706
71850 0.6926261
71860 0.7024649
71870 0.6949367
71880 0.6971996
71890 0.6998882
71900 0.6963257
71910 0.6888002
71920 0.6873139
71930 0.690515
71940 0.6864343
71950 0.6797339
71960 0.6818454
71970 0.6758183
71980 0.6830117
71990 0.6892837
72000 0.6842809
72010 0.6913351
72020 0.6871254
72030 0.6843542
72040 0.6839652
72050 0.6767465
72060 0.6782736
72070 0.6845689
72080 0.6863694
72090 0.6913635
72100 0.6875348
72110 0.6964782
72120 0.7016463
72130 0.7054315
72140 0.6973112
72150 0.703625
72160 0.7048076
72170 0.7025654
72180 0.7152205
72190 0.7001952
72200 0.7072896
72210 0.7032853
72220 0.7093411
72230 0.7117664
72240 0.6959057
72250 0.699878
72260 0.7024667
72270 0.7013673
72280 0.694421
72290 0.6927454
72300 0.6858532
72310 0.7025167
72320 0.697324
72330 0.6992304
72340 0.693107
72350 0.6812025
72360 0.6640942
72370 0.6711675
72380 0.6671879
72390 0.6854547
72400 0.6854657
72410 0.6933703
72420 0.697221
72430 0.6935322
72440 0.6897601
72450 0.6898576
72460 0.6886469
72470 0.6971565
72480 0.678629
72490 0.6808
72500 0.6889093
72510 0.6853341
72520 0.6890584
72530 0.7033302
72540 0.6949513
72550 0.6927781
72560 0.6912506
72570 0.6970993
72580 0.7083436
72590 0.6936928
72600 0.6891878
72610 0.6923952
72620 0.6883784
72630 0.7049651
72640 0.6980901
72650 0.7043474
72660 0.6921615
72670 0.6855993
72680 0.691276
72690 0.6961779
72700 0.6943978
72710 0.6995295
72720 0.702423
72730 0.7024659
72740 0.7172402
72750 0.7048821
72760 0.7044039
72770 0.6987886
72780 0.6920348
72790 0.7005904
72800 0.7007073
72810 0.6906189
72820 0.6857815
72830 0.6844321
72840 0.682896
72850 0.6879812
72860 0.6878583
72870 0.6867748
72880 0.6899596
72890 0.6948079
72900 0.691517
72910 0.6949597
72920 0.69524
72930 0.6824107
72940 0.6897995
72950 0.6898621
72960 0.6818539
72970 0.6927185
72980 0.6882247
72990 0.6763943
73000 0.6808375
73010 0.6846265
73020 0.6698162
73030 0.668562
73040 0.6691688
73050 0.6736115
73060 0.6702836
73070 0.6745068
73080 0.6714702
73090 0.6788172
73100 0.6776221
73110 0.6725127
73120 0.6810008
73130 0.6790026
73140 0.6802357
73150 0.6838487
73160 0.690185
73170 0.6808136
73180 0.6759184
73190 0.6733063
73200 0.6838613
73210 0.6844057
73220 0.7010245
73230 0.6921012
73240 0.6932874
73250 0.6976008
73260 0.6934148
73270 0.6908609
73280 0.6908368
73290 0.6830361
73300 0.6844352
73310 0.6941032
73320 0.6874238
73330 0.698775
73340 0.6955397
73350 0.6913763
73360 0.6918762
73370 0.6756171
73380 0.6856517
73390 0.6805584
73400 0.6799018
73410 0.6831443
73420 0.6784549
73430 0.6836354
73440 0.6814861
73450 0.6891918
73460 0.6859305
73470 0.6746168
73480 0.6834497
73490 0.6890997
73500 0.6883257
73510 0.6805087
73520 0.6824639
73530 0.6903138
73540 0.6838055
73550 0.6768504
73560 0.681479
73570 0.6805136
73580 0.6711805
73590 0.6735207
73600 0.6712139
73610 0.6794102
73620 0.6765061
73630 0.6732747
73640 0.6844469
73650 0.6796001
73660 0.6776942
73670 0.6796377
73680 0.6742429
73690 0.6809968
73700 0.6914605
73710 0.6921246
73720 0.6985193
73730 0.7000071
73740 0.7087583
73750 0.7005362
73760 0.70604
73770 0.7039759
73780 0.6940928
73790 0.6927772
73800 0.6881977
73810 0.6959237
73820 0.6914126
73830 0.6956875
73840 0.7013819
73850 0.6915509
73860 0.6836546
73870 0.671239
73880 0.6946034
73890 0.706359
73900 0.6922023
73910 0.6980865
73920 0.6898666
73930 0.6806005
73940 0.6680152
73950 0.6660735
73960 0.6634782
73970 0.668716
73980 0.6732349
73990 0.6762271
74000 0.6790113
74010 0.6773075
74020 0.6888265
74030 0.6741544
74040 0.6809786
74050 0.6749139
74060 0.6730141
74070 0.6711254
74080 0.6725692
74090 0.6819063
74100 0.6847364
74110 0.6827828
74120 0.6720329
74130 0.6776631
74140 0.6891297
74150 0.6865385
74160 0.681679
74170 0.6797851
74180 0.696214
74190 0.6870938
74200 0.67574
74210 0.6797422
74220 0.6747712
74230 0.6678779
74240 0.6710643
74250 0.6721781
74260 0.6711246
74270 0.6712207
74280 0.6675357
74290 0.6621868
74300 0.6604416
74310 0.6580461
74320 0.6625333
74330 0.6706734
74340 0.6736293
74350 0.6656712
74360 0.6608956
74370 0.6578753
74380 0.6557493
74390 0.6575713
74400 0.6537105
74410 0.6568266
74420 0.6639532
74430 0.6629469
74440 0.6587522
74450 0.6725289
74460 0.6619196
74470 0.6667652
74480 0.6742724
74490 0.660904
74500 0.6636528
74510 0.6565872
74520 0.6600921
74530 0.6660057
74540 0.6599393
74550 0.6687596
74560 0.6725802
74570 0.676422
74580 0.6828402
74590 0.6838749
74600 0.6793116
74610 0.664798
74620 0.6768806
74630 0.6782087
74640 0.6862556
74650 0.6839439
74660 0.6845558
74670 0.6727286
74680 0.666945
74690 0.6723934
74700 0.6798477
74710 0.6782156
74720 0.6747844
74730 0.671594
74740 0.6750838
74750 0.672532
74760 0.6583837
74770 0.6808501
74780 0.6742617
74790 0.6811823
74800 0.6884753
74810 0.6881763
74820 0.6989953
74830 0.6835881
74840 0.6836984
74850 0.6850294
74860 0.6750031
74870 0.6732906
74880 0.6609331
74890 0.6709296
74900 0.6869977
74910 0.6819426
74920 0.6746612
74930 0.6819314
74940 0.6669776
74950 0.6685975
74960 0.669996
74970 0.6655638
74980 0.6716816
74990 0.6684712
75000 0.6780816
75010 0.6701995
75020 0.6803457
75030 0.676637
75040 0.6782215
75050 0.6824151
75060 0.6716592
75070 0.6747099
75080 0.6710087
75090 0.6767224
75100 0.6872222
75110 0.6968042
75120 0.6806994
75130 0.6905458
75140 0.6820935
75150 0.6755313
75160 0.6571692
75170 0.6618041
75180 0.6555095
75190 0.6560192
75200 0.6531685
75210 0.6596338
75220 0.6567451
75230 0.6497505
75240 0.6522229
75250 0.6559786
75260 0.6570006
75270 0.6643974
75280 0.668882
75290 0.6895907
75300 0.6784493
75310 0.6733309
75320 0.6619123
75330 0.653397
75340 0.6503189
75350 0.6594155
75360 0.6628757
75370 0.6651647
75380 0.6729259
75390 0.6758993
75400 0.6822298
75410 0.6716113
75420 0.6695711
75430 0.6825013
75440 0.688169
75450 0.6732807
75460 0.67585
75470 0.673454
75480 0.6632686
75490 0.651971
75500 0.6481857
75510 0.6509833
75520 0.6518421
75530 0.6516601
75540 0.657248
75550 0.6513682
75560 0.6556029
75570 0.6577873
75580 0.6571535
75590 0.6567841
75600 0.659428
75610 0.657012
75620 0.6498553
75630 0.6634637
75640 0.677184
75650 0.6657946
75660 0.6582844
75670 0.6719349
75680 0.6798019
75690 0.6817936
75700 0.6756369
75710 0.6798504
75720 0.6838729
75730 0.6786543
75740 0.6792243
75750 0.6786503
75760 0.6665049
75770 0.6782884
75780 0.6770498
75790 0.6730404
75800 0.6710816
75810 0.6688223
75820 0.6675478
75830 0.6775501
75840 0.6815117
75850 0.6756541
75860 0.6780752
75870 0.6687133
75880 0.6698161
75890 0.6642844
75900 0.6588522
75910 0.6713852
75920 0.670693
75930 0.6682968
75940 0.6698079
75950 0.6702204
75960 0.6683117
75970 0.6718875
75980 0.6808888
75990 0.6884673
76000 0.687095
76010 0.6864625
76020 0.6754001
76030 0.6838492
76040 0.685605
76050 0.6862809
76060 0.69689
76070 0.685234
76080 0.6878833
76090 0.6896637
76100 0.6848655
76110 0.6933485
76120 0.683017
76130 0.6739678
76140 0.6812389
76150 0.6745852
76160 0.6810874
76170 0.6819653
76180 0.6907128
76190 0.6855645
76200 0.6847942
76210 0.6893805
76220 0.6904011
76230 0.7106978
76240 0.7001174
76250 0.6899511
76260 0.6979413
76270 0.6919024
76280 0.6884936
76290 0.6969668
76300 0.684462
76310 0.6871685
76320 0.6846152
76330 0.6862631
76340 0.6853721
76350 0.6838371
76360 0.6868182
76370 0.691713
76380 0.6954405
76390 0.6822835
76400 0.6756011
76410 0.6670125
76420 0.673287
76430 0.6786876
76440 0.6794679
76450 0.6803199
76460 0.6775308
76470 0.6852189
76480 0.6865069
76490 0.6959055
76500 0.688557
76510 0.7055361
76520 0.6875889
76530 0.6933778
76540 0.6937008
76550 0.683786
76560 0.674202
76570 0.677366
76580 0.6750763
76590 0.6703318
76600 0.6817856
76610 0.6742437
76620 0.6827676
76630 0.6707848
76640 0.6783191
76650 0.6912472
76660 0.6822473
76670 0.6802707
76680 0.6874812
76690 0.6827078
76700 0.6818315
76710 0.6957291
76720 0.6975754
76730 0.6861449
76740 0.6838638
76750 0.6907935
76760 0.6967081
76770 0.6998267
76780 0.6952603
76790 0.6903289
76800 0.6955414
76810 0.6852953
76820 0.6828746
76830 0.6847747
76840 0.6980712
76850 0.6922686
76860 0.6886271
76870 0.6883971
76880 0.6919658
76890 0.7016898
76900 0.6957054
76910 0.6876054
76920 0.6969189
76930 0.7102425
76940 0.6979814
76950 0.6905234
76960 0.6871893
76970 0.6806821
76980 0.6835069
76990 0.6965933
77000 0.7060621
77010 0.7113318
77020 0.7056786
77030 0.7006621
77040 0.6981075
77050 0.7093549
77060 0.6954769
77070 0.7055914
77080 0.7009102
77090 0.7052749
77100 0.6939825
77110 0.6903111
77120 0.6976463
77130 0.6946278
77140 0.6913698
77150 0.689113
77160 0.6781268
77170 0.6778648
77180 0.6737608
77190 0.6772645
77200 0.6771843
77210 0.6817083
77220 0.676937
77230 0.6785715
77240 0.6776205
77250 0.6808254
77260 0.6858933
77270 0.6829001
77280 0.6792209
77290 0.6788505
77300 0.6886595
77310 0.6940255
77320 0.6979943
77330 0.6951377
77340 0.6924446
77350 0.6836237
77360 0.6862494
77370 0.6777025
77380 0.6698042
77390 0.6712911
77400 0.6659862
77410 0.666523
77420 0.6699883
77430 0.6809657
77440 0.6819209
77450 0.6800287
77460 0.6809304
77470 0.6889173
77480 0.6881281
77490 0.6747653
77500 0.6709154
77510 0.6711921
77520 0.6722207
77530 0.6631224
77540 0.6768799
77550 0.6761398
77560 0.6757054
77570 0.6724832
77580 0.680645
77590 0.6828571
77600 0.6743871
77610 0.6674229
77620 0.675349
77630 0.6666227
77640 0.6706573
77650 0.6726092
77660 0.6796545
77670 0.6752777
77680 0.6847091
77690 0.6797947
77700 0.6794217
77710 0.6969174
77720 0.6929429
77730 0.7019867
77740 0.7096747
77750 0.720594
77760 0.7076545
77770 0.6986399
77780 0.7043494
77790 0.6898862
77800 0.6945242
77810 0.6859235
77820 0.68262
77830 0.683188
77840 0.6993558
77850 0.7041559
77860 0.691162
77870 0.6928509
77880 0.6936933
77890 0.6932443
77900 0.693958
77910 0.7022383
77920 0.7045829
77930 0.6939775
77940 0.7095227
77950 0.7148418
77960 0.7189232
77970 0.7278094
77980 0.7202647
77990 0.7128437
78000 0.7058806
78010 0.7006983
78020 0.6952486
78030 0.7065257
78040 0.699376
78050 0.7022142
78060 0.7009943
78070 0.709875
78080 0.7071186
78090 0.6960191
78100 0.7002411
78110 0.6940718
78120 0.6950268
78130 0.6855649
78140 0.7025862
78150 0.6960267
78160 0.6944004
78170 0.698476
78180 0.7057781
78190 0.704624
78200 0.7061392
78210 0.7076842
78220 0.716866
78230 0.7156579
78240 0.7088737
78250 0.7196925
78260 0.7223337
78270 0.7189742
78280 0.721524
78290 0.732875
78300 0.7268407
78310 0.7323353
78320 0.7348606
78330 0.7130553
78340 0.7124318
78350 0.7045076
78360 0.7181737
78370 0.7040507
78380 0.6959799
78390 0.6969381
78400 0.7018743
78410 0.7054558
78420 0.7002975
78430 0.7072516
78440 0.6969624
78450 0.6886432
78460 0.695913
78470 0.6999498
78480 0.7086652
78490 0.6902197
78500 0.6950558
78510 0.6868383
78520 0.6907829
78530 0.6889742
78540 0.7013718
78550 0.7012278
78560 0.7171148
78570 0.7032713
78580 0.6970879
78590 0.6921444
78600 0.6947889
78610 0.6802726
78620 0.6874914
78630 0.6920616
78640 0.6946518
78650 0.6995075
78660 0.6961578
78670 0.7042542
78680 0.7147657
78690 0.7218252
78700 0.7238593
78710 0.715484
78720 0.7123314
78730 0.7085486
78740 0.698921
78750 0.6931646
78760 0.6982527
78770 0.6932023
78780 0.6957883
78790 0.6871729
78800 0.693516
78810 0.6902155
78820 0.7014654
78830 0.706336
78840 0.7077593
78850 0.7073069
78860 0.7052643
78870 0.7197477
78880 0.7041386
78890 0.7104335
78900 0.7065789
78910 0.7071038
78920 0.7011788
78930 0.6939682
78940 0.7035667
78950 0.6992266
78960 0.6761404
78970 0.6874496
78980 0.6929622
78990 0.6949325
79000 0.7022474
79010 0.6996125
79020 0.6866714
79030 0.7024248
79040 0.7022001
79050 0.7057234
79060 0.7061681
79070 0.6931314
79080 0.701848
79090 0.7113087
79100 0.7007234
79110 0.7076932
79120 0.7048132
79130 0.7054129
79140 0.7164707
79150 0.7079408
79160 0.7090646
79170 0.7088939
79180 0.7116783
79190 0.7064998
79200 0.7204676
79210 0.7229707
79220 0.72321
79230 0.711789
79240 0.7013292
79250 0.7022545
79260 0.7091503
79270 0.6921903
79280 0.6989763
79290 0.6948001
79300 0.6914801
79310 0.6911876
79320 0.6952859
79330 0.6906412
79340 0.6860375
79350 0.6900464
79360 0.6866493
79370 0.679835
79380 0.6881839
79390 0.697598
79400 0.7063462
79410 0.6885167
79420 0.6881586
79430 0.6921739
79440 0.7044192
79450 0.699452
79460 0.6933575
79470 0.6942369
79480 0.6946443
79490 0.7078773
79500 0.7249409
79510 0.7128446
79520 0.7115844
79530 0.7095658
79540 0.7114419
79550 0.6989234
79560 0.6861805
79570 0.6981609
79580 0.7009497
79590 0.7006454
79600 0.7005777
79610 0.709026
79620 0.712984
79630 0.7218418
79640 0.7167703
79650 0.7194865
79660 0.7043093
79670 0.7032862
79680 0.7038413
79690 0.7049524
79700 0.7063435
79710 0.710403
79720 0.695746
79730 0.7035121
79740 0.6966636
79750 0.6996011
79760 0.6983667
79770 0.6844742
79780 0.7105633
79790 0.7035671
79800 0.7080866
79810 0.7129502
79820 0.7106962
79830 0.7169264
79840 0.7028399
79850 0.6931487
79860 0.7073088
79870 0.7070615
79880 0.7043122
79890 0.7043934
79900 0.7033454
79910 0.7049526
79920 0.6955671
79930 0.6900884
79940 0.6900239
79950 0.6921545
79960 0.6961092
79970 0.7074622
79980 0.6951098
79990 0.6852776
80000 0.6925734
80010 0.6944158
80020 0.6948652
80030 0.7022955
80040 0.7042019
80050 0.7086559
80060 0.7158776
80070 0.7191375
80080 0.7045236
80090 0.6876186
80100 0.6857899
80110 0.6858554
80120 0.6858183
80130 0.6894686
80140 0.6945933
80150 0.6915309
80160 0.7062526
80170 0.6995358
80180 0.696578
80190 0.678828
80200 0.679994
80210 0.6932842
80220 0.7065532
80230 0.6995791
80240 0.6993436
80250 0.6962673
80260 0.6859419
80270 0.6977707
80280 0.6889576
80290 0.6916653
80300 0.6869248
80310 0.6875377
80320 0.6904127
80330 0.6777005
80340 0.6827128
80350 0.6777987
80360 0.6930453
80370 0.6881014
80380 0.677487
80390 0.6743571
80400 0.6805917
80410 0.6696541
80420 0.6755871
80430 0.6858802
80440 0.6886892
80450 0.683024
80460 0.6598672
80470 0.6842393
80480 0.6893327
80490 0.6963487
80500 0.6978875
80510 0.6914777
80520 0.686591
80530 0.6885577
80540 0.6928418
80550 0.7074816
80560 0.6971102
80570 0.6844593
80580 0.6994849
80590 0.7023724
80600 0.6975383
80610 0.695941
80620 0.6975536
80630 0.6897213
80640 0.6859486
80650 0.7024053
80660 0.702941
80670 0.6967269
80680 0.682725
80690 0.6827431
80700 0.6828955
80710 0.6914895
80720 0.6894987
80730 0.6909874
80740 0.7007082
80750 0.6821416
80760 0.6767598
80770 0.668401
80780 0.674171
80790 0.6839875
80800 0.6828392
80810 0.6775145
80820 0.6770142
80830 0.673295
80840 0.6736971
80850 0.6613199
80860 0.6775021
80870 0.6772549
80880 0.6832088
80890 0.6740617
80900 0.6716697
80910 0.6634399
80920 0.6642166
80930 0.6662875
80940 0.6713352
80950 0.6736174
80960 0.6560903
80970 0.6559509
80980 0.6692724
80990 0.6729611
81000 0.6677325
81010 0.6704454
81020 0.6689508
81030 0.6800762
81040 0.6655549
81050 0.6760802
81060 0.6828939
81070 0.6730079
81080 0.6840237
81090 0.6805893
81100 0.6755441
81110 0.6771172
81120 0.672112
81130 0.6632706
81140 0.6617752
81150 0.6634338
81160 0.6684611
81170 0.6775394
81180 0.6749421
81190 0.6698375
81200 0.6776767
81210 0.6816549
81220 0.6853243
81230 0.6923053
81240 0.6717479
81250 0.6734509
81260 0.6728945
81270 0.6742229
81280 0.6782132
81290 0.6824948
81300 0.6822439
81310 0.6855742
81320 0.6932473
81330 0.680141
81340 0.6901487
81350 0.6903491
81360 0.6891658
81370 0.6849813
81380 0.6795189
81390 0.6734618
81400 0.6768793
81410 0.6732954
81420 0.6789563
81430 0.6842721
81440 0.6932111
81450 0.6813324
81460 0.6865412
81470 0.6758733
81480 0.6818749
81490 0.6707101
81500 0.6705709
81510 0.6770763
81520 0.6710691
81530 0.6716613
81540 0.6715094
81550 0.6724492
81560 0.6797162
81570 0.6786162
81580 0.661817
81590 0.6707831
81600 0.6658595
81610 0.6691586
81620 0.6737102
81630 0.6858829
81640 0.6783072
81650 0.6883078
81660 0.6842887
81670 0.6911337
81680 0.6954414
81690 0.6973918
81700 0.6938578
81710 0.67693
81720 0.6829664
81730 0.6881542
81740 0.6946578
81750 0.7022066
81760 0.6901456
81770 0.6872703
81780 0.6859036
81790 0.6873675
81800 0.6856031
81810 0.6917761
81820 0.6900225
81830 0.6930445
81840 0.6919684
81850 0.6810226
81860 0.6833978
81870 0.6897413
81880 0.6822549
81890 0.6742107
81900 0.6931725
81910 0.6795235
81920 0.6768016
81930 0.6808925
81940 0.6868737
81950 0.6888843
81960 0.6840561
81970 0.6940567
81980 0.6842897
81990 0.6881258
82000 0.6775647
82010 0.6913366
82020 0.6959863
82030 0.6988841
82040 0.6953099
82050 0.6884618
82060 0.69202
82070 0.6935507
82080 0.6894494
82090 0.6964859
82100 0.6872155
82110 0.6773566
82120 0.6784828
82130 0.6921774
82140 0.6912031
82150 0.6973584
82160 0.7054878
82170 0.6992415
82180 0.6940306
82190 0.696778
82200 0.6929089
82210 0.6829181
82220 0.6998993
82230 0.6825283
82240 0.6772947
82250 0.6959065
82260 0.7008802
82270 0.7046902
82280 0.6995905
82290 0.7061194
82300 0.6985071
82310 0.6993538
82320 0.7020224
82330 0.7091665
82340 0.6966994
82350 0.6983493
82360 0.6989256
82370 0.7103372
82380 0.7243552
82390 0.7058362
82400 0.7036231
82410 0.6959358
82420 0.7186471
82430 0.7056289
82440 0.7058713
82450 0.7002829
82460 0.6934668
82470 0.6883001
82480 0.6873295
82490 0.6851709
82500 0.686591
82510 0.6821271
82520 0.6683941
82530 0.6718592
82540 0.6804432
82550 0.6773687
82560 0.6866211
82570 0.6900125
82580 0.695613
82590 0.6979093
82600 0.6980253
82610 0.7020492
82620 0.7043779
82630 0.7027009
82640 0.6979657
82650 0.7020978
82660 0.6821638
82670 0.6741641
82680 0.6866791
82690 0.690768
82700 0.6855753
82710 0.693386
82720 0.6935603
82730 0.6923456
82740 0.7046413
82750 0.6954984
82760 0.6914226
82770 0.6831203
82780 0.680967
82790 0.690053
82800 0.6942754
82810 0.6884987
82820 0.68454
82830 0.6868762
82840 0.6881886
82850 0.6891898
82860 0.6892324
82870 0.675208
82880 0.6876257
82890 0.6711948
82900 0.6802382
82910 0.6713892
82920 0.668806
82930 0.6824459
82940 0.6857222
82950 0.6727712
82960 0.6777768
82970 0.6910498
82980 0.6817856
82990 0.6894765
83000 0.6925231
83010 0.6913018
83020 0.7094839
83030 0.7150798
83040 0.7062263
83050 0.6985183
83060 0.7133313
83070 0.7229924
83080 0.6992947
83090 0.697778
83100 0.6965638
83110 0.6937575
83120 0.6948616
83130 0.6948097
83140 0.6849978
83150 0.6893291
83160 0.6890543
83170 0.692131
83180 0.7028046
83190 0.6997152
83200 0.6879073
83210 0.7016057
83220 0.6895804
83230 0.6864443
83240 0.6852864
83250 0.6872244
83260 0.687264
83270 0.6937728
83280 0.7034201
83290 0.6958244
83300 0.682882
83310 0.691645
83320 0.6899745
83330 0.7060844
83340 0.6978318
83350 0.6799684
83360 0.6834668
83370 0.6957582
83380 0.6978056
83390 0.7024933
83400 0.7093803
83410 0.7145691
83420 0.7098469
83430 0.712242
83440 0.7108218
83450 0.720657
83460 0.7217433
83470 0.7261846
83480 0.7362564
83490 0.72254
83500 0.7205479
83510 0.7345158
83520 0.7409663
83530 0.743785
83540 0.7363926
83550 0.7343557
83560 0.7232355
83570 0.7036445
83580 0.7132478
83590 0.7052866
83600 0.7122109
83610 0.704515
83620 0.6972336
83630 0.7040496
83640 0.7025902
83650 0.7113275
83660 0.7082885
83670 0.6996891
83680 0.6974125
83690 0.7012342
83700 0.7011405
83710 0.7102143
83720 0.6961756
83730 0.7012388
83740 0.6982111
83750 0.7038634
83760 0.7147481
83770 0.7124395
83780 0.6970952
83790 0.6866684
83800 0.6792405
83810 0.6810224
83820 0.6910813
83830 0.6928766
83840 0.6866439
83850 0.7070521
83860 0.6952249
83870 0.6972622
83880 0.6914375
83890 0.6882685
83900 0.6861434
83910 0.6966229
83920 0.6882703
83930 0.6889749
83940 0.6860876
83950 0.6759698
83960 0.6902149
83970 0.6831492
83980 0.6884044
83990 0.6925552
84000 0.6950786
84010 0.6965477
84020 0.7050316
84030 0.7061539
84040 0.702081
84050 0.6975022
84060 0.697414
84070 0.704742
84080 0.7112164
84090 0.7017193
84100 0.7106957
84110 0.6972431
84120 0.6976306
84130 0.6899507
84140 0.6806269
84150 0.6957977
84160 0.701007
84170 0.7053241
84180 0.7126265
84190 0.6976377
84200 0.6889695
84210 0.7005268
84220 0.6866165
84230 0.6909879
84240 0.6891112
84250 0.6937624
84260 0.6990361
84270 0.7139308
84280 0.7129012
84290 0.7174793
84300 0.7222131
84310 0.7141639
84320 0.7087719
84330 0.7103631
84340 0.7221804
84350 0.7172026
84360 0.7158937
84370 0.709071
84380 0.7167326
84390 0.7094143
84400 0.7118391
84410 0.713861
84420 0.7143149
84430 0.7075599
84440 0.6960726
84450 0.7040018
84460 0.7153327
84470 0.7121904
84480 0.7266264
84490 0.7269772
84500 0.7385879
84510 0.73243
84520 0.73075
84530 0.7269432
84540 0.7126673
84550 0.7126785
84560 0.7237386
84570 0.7096574
84580 0.7095073
84590 0.6941161
84600 0.6939737
84610 0.6999997
84620 0.6952215
84630 0.6977044
84640 0.702672
84650 0.7018244
84660 0.7012104
84670 0.7085159
84680 0.7142068
84690 0.7089833
84700 0.7079413
84710 0.7153243
84720 0.7113602
84730 0.7066364
84740 0.7087148
84750 0.7006055
84760 0.7119326
84770 0.7144891
84780 0.7260966
84790 0.7241031
84800 0.7211674
84810 0.7183662
84820 0.6996169
84830 0.6999378
84840 0.7069909
84850 0.7123935
84860 0.7152687
84870 0.7128467
84880 0.7212222
84890 0.7212243
84900 0.7158375
84910 0.7303194
84920 0.7363332
84930 0.7326182
84940 0.7144611
84950 0.706366
84960 0.7059375
84970 0.7050333
84980 0.7029933
84990 0.6994289
85000 0.6884995
85010 0.6848933
85020 0.6888109
85030 0.685922
85040 0.6913743
85050 0.6882452
85060 0.7006141
85070 0.6954088
85080 0.7039145
85090 0.696663
85100 0.6999286
85110 0.700816
85120 0.681519
85130 0.6983148
85140 0.6943476
85150 0.6965565
85160 0.6940161
85170 0.7028088
85180 0.6914101
85190 0.686891
85200 0.6823381
85210 0.6908794
85220 0.6877112
85230 0.6922178
85240 0.6985981
85250 0.6917667
85260 0.6972122
85270 0.6794189
85280 0.6951185
85290 0.6853622
85300 0.6972768
85310 0.7044903
85320 0.7073743
85330 0.6996615
85340 0.6900961
85350 0.6841913
85360 0.6897252
85370 0.6865892
85380 0.695382
85390 0.6871111
85400 0.6885385
85410 0.7101228
85420 0.6976061
85430 0.7003853
85440 0.6932448
85450 0.7095165
85460 0.6991791
85470 0.715939
85480 0.7008125
85490 0.7017477
85500 0.7030856
85510 0.7011865
85520 0.6925636
85530 0.6871816
85540 0.6881168
85550 0.6912751
85560 0.6982768
85570 0.6978478
85580 0.6926612
85590 0.6898996
85600 0.6794915
85610 0.6869435
85620 0.6932461
85630 0.6871787
85640 0.6827161
85650 0.6824643
85660 0.6969925
85670 0.6932537
85680 0.6996093
85690 0.6895824
85700 0.6996357
85710 0.698859
85720 0.6930495
85730 0.6915819
85740 0.694335
85750 0.6929079
85760 0.6837698
85770 0.673346
85780 0.6828721
85790 0.6897776
85800 0.6751716
85810 0.6740065
85820 0.6838061
85830 0.6868242
85840 0.6786731
85850 0.6744015
85860 0.6734454
85870 0.6909263
85880 0.6736286
85890 0.6627634
85900 0.6626221
85910 0.6696646
85920 0.6835087
85930 0.6815775
85940 0.6815748
85950 0.6706755
85960 0.6807656
85970 0.6777996
85980 0.691583
85990 0.6799538
86000 0.6687487
86010 0.6700498
86020 0.6747867
86030 0.6684785
86040 0.6746822
86050 0.6746428
86060 0.6905652
86070 0.6998599
86080 0.6896917
86090 0.6944705
86100 0.7035503
86110 0.7011374
86120 0.6862028
86130 0.694335
86140 0.6863884
86150 0.6833083
86160 0.6722273
86170 0.6751377
86180 0.6687896
86190 0.6756138
86200 0.6835165
86210 0.6835406
86220 0.6931544
86230 0.6885694
86240 0.6837585
86250 0.675308
86260 0.6837189
86270 0.6873614
86280 0.6873746
86290 0.6762229
86300 0.6795767
86310 0.686007
86320 0.673371
86330 0.6719002
86340 0.7018983
86350 0.7058206
86360 0.6923968
86370 0.6977371
86380 0.6814243
86390 0.6918284
86400 0.6825386
86410 0.6771774
86420 0.6843141
86430 0.6863739
86440 0.6975239
86450 0.6892806
86460 0.6827444
86470 0.6848782
86480 0.6776008
86490 0.6814332
86500 0.693553
86510 0.6830148
86520 0.687979
86530 0.6943538
86540 0.6923736
86550 0.6864823
86560 0.676958
86570 0.6639241
86580 0.6668144
86590 0.6780114
86600 0.6793655
86610 0.6899647
86620 0.6902283
86630 0.6976267
86640 0.703457
86650 0.7143844
86660 0.7124335
86670 0.7083094
86680 0.705128
86690 0.7057256
86700 0.6819215
86710 0.6946318
86720 0.7063257
86730 0.7059197
86740 0.6962571
86750 0.6899792
86760 0.6852118
86770 0.6893461
86780 0.690102
86790 0.6865627
86800 0.681292
86810 0.6982546
86820 0.7086387
86830 0.7075008
86840 0.7090632
86850 0.6969559
86860 0.6968954
86870 0.6926106
86880 0.6849161
86890 0.6846606
86900 0.6867946
86910 0.7088464
86920 0.6936935
86930 0.6892377
86940 0.6984674
86950 0.68832
86960 0.6915693
86970 0.6885501
86980 0.6826323
86990 0.6760434
87000 0.6704937
87010 0.6738227
87020 0.6815668
87030 0.6744313
87040 0.6744043
87050 0.6817689
87060 0.6891015
87070 0.6967158
87080 0.6903424
87090 0.6858749
87100 0.6769383
87110 0.684806
87120 0.696822
87130 0.6864617
87140 0.693032
87150 0.7020249
87160 0.69324
87170 0.7130979
87180 0.7038038
87190 0.6863253
87200 0.6867352
87210 0.6828258
87220 0.7003894
87230 0.6871029
87240 0.6981943
87250 0.7026413
87260 0.6899853
87270 0.6890339
87280 0.6911246
87290 0.7104656
87300 0.6861045
87310 0.6863387
87320 0.707146
87330 0.7171646
87340 0.7177956
87350 0.722711
87360 0.7187982
87370 0.7300355
87380 0.7378126
87390 0.7301615
87400 0.7399159
87410 0.7380994
87420 0.7351608
87430 0.7242098
87440 0.718107
87450 0.7311881
87460 0.7100805
87470 0.7100638
87480 0.715345
87490 0.7114912
87500 0.7040401
87510 0.7143559
87520 0.7180074
87530 0.7107965
87540 0.7094771
87550 0.7079481
87560 0.7063063
87570 0.7130288
87580 0.7185981
87590 0.7233689
87600 0.7042354
87610 0.7001969
87620 0.6977336
87630 0.7067918
87640 0.7048924
87650 0.7004838
87660 0.6983573
87670 0.7116785
87680 0.7138723
87690 0.7141103
87700 0.7264389
87710 0.7197654
87720 0.7194875
87730 0.7054198
87740 0.6967111
87750 0.7002813
87760 0.7039927
87770 0.7129028
87780 0.7225888
87790 0.715166
87800 0.7164243
87810 0.7217858
87820 0.709525
87830 0.7079628
87840 0.7037684
87850 0.6874754
87860 0.6983668
87870 0.7030401
87880 0.6953117
87890 0.6880258
87900 0.6844386
87910 0.6974843
87920 0.7009405
87930 0.6936973
87940 0.6841342
87950 0.7063782
87960 0.7008409
87970 0.7056334
87980 0.7038187
87990 0.6939573
88000 0.696591
88010 0.708055
88020 0.710476
88030 0.7156612
88040 0.7126097
88050 0.7107128
88060 0.7191582
88070 0.718412
88080 0.7375793
88090 0.7285053
88100 0.7182862
88110 0.7250426
88120 0.7156039
88130 0.7097035
88140 0.7272382
88150 0.7166043
88160 0.7128975
88170 0.7060978
88180 0.7195634
88190 0.7164325
88200 0.718165
88210 0.7163396
88220 0.7238662
88230 0.7257687
88240 0.7307106
88250 0.7313347
88260 0.7359988
88270 0.7295662
88280 0.7273217
88290 0.7308216
88300 0.7335166
88310 0.7373145
88320 0.7281507
88330 0.7258161
88340 0.7164686
88350 0.7205039
88360 0.7211679
88370 0.7333104
88380 0.7418031
88390 0.7343964
88400 0.753596
88410 0.7536032
88420 0.7444566
88430 0.7341437
88440 0.7238269
88450 0.7160934
88460 0.7167395
88470 0.7274058
88480 0.7217683
88490 0.7298893
88500 0.7377353
88510 0.7341015
88520 0.7326097
88530 0.7389519
88540 0.7263172
88550 0.7104808
88560 0.7196996
88570 0.7123504
88580 0.7037403
88590 0.7184463
88600 0.7204897
88610 0.7271474
88620 0.7128575
88630 0.7230844
88640 0.7201014
88650 0.720505
88660 0.7281114
88670 0.7318963
88680 0.7328822
88690 0.7180101
88700 0.727631
88710 0.7248978
88720 0.7321218
88730 0.721316
88740 0.7176691
88750 0.7267625
88760 0.7252863
88770 0.7230061
88780 0.7341515
88790 0.7248856
88800 0.717168
88810 0.7284
88820 0.7277732
88830 0.7322564
88840 0.7370366
88850 0.7342307
88860 0.722499
88870 0.7315959
88880 0.7509279
88890 0.7385263
88900 0.738272
88910 0.7342102
88920 0.7235478
88930 0.7301742
88940 0.7466763
88950 0.7585719
88960 0.758441
88970 0.7536532
88980 0.7397869
88990 0.742096
89000 0.7478103
89010 0.758654
89020 0.751193
89030 0.7538571
89040 0.7451186
89050 0.7601442
89060 0.7647958
89070 0.7544255
89080 0.7669648
89090 0.7709584
89100 0.7627223
89110 0.7594554
89120 0.7366696
89130 0.7383796
89140 0.75117
89150 0.7234288
89160 0.7303753
89170 0.7206138
89180 0.7263417
89190 0.7264327
89200 0.7233775
89210 0.7199205
89220 0.7235962
89230 0.715565
89240 0.7272988
89250 0.7253822
89260 0.7012507
89270 0.7060079
89280 0.7139415
89290 0.7067678
89300 0.6971347
89310 0.7016058
89320 0.7056705
89330 0.7157215
89340 0.7114035
89350 0.710596
89360 0.7093048
89370 0.717149
89380 0.7182161
89390 0.7266127
89400 0.7245631
89410 0.7254609
89420 0.7109151
89430 0.7145578
89440 0.7141143
89450 0.7263009
89460 0.7147006
89470 0.715986
89480 0.7147099
89490 0.7191398
89500 0.7177479
89510 0.7186707
89520 0.7167313
89530 0.7130371
89540 0.7230405
89550 0.7063531
89560 0.6924346
89570 0.6970461
89580 0.7027215
89590 0.6945387
89600 0.7082903
89610 0.7046009
89620 0.7022723
89630 0.7084972
89640 0.7115098
89650 0.7057117
89660 0.7044896
89670 0.7063248
89680 0.7140935
89690 0.7184631
89700 0.7083716
89710 0.7143694
89720 0.7106785
89730 0.7144204
89740 0.7139869
89750 0.7187768
89760 0.7142535
89770 0.7120761
89780 0.7164358
89790 0.7248601
89800 0.705577
89810 0.704973
89820 0.7026464
89830 0.7153729
89840 0.7202581
89850 0.726555
89860 0.7329059
89870 0.7340665
89880 0.7310677
89890 0.7118542
89900 0.6959187
89910 0.6987555
89920 0.6980038
89930 0.6998864
89940 0.6984919
89950 0.6944005
89960 0.6976487
89970 0.704152
89980 0.6986569
89990 0.7068343
90000 0.7058482
90010 0.7064366
90020 0.6938325
90030 0.6842765
90040 0.6772453
90050 0.6949492
90060 0.6854901
90070 0.6908784
90080 0.6970193
90090 0.7160476
90100 0.7187557
90110 0.7238433
90120 0.7251586
90130 0.7175843
90140 0.7128487
90150 0.7201086
90160 0.7141259
90170 0.7143372
90180 0.7047129
90190 0.6964127
90200 0.6945444
90210 0.6926283
90220 0.6828173
90230 0.6793956
90240 0.6774957
90250 0.6958752
90260 0.7046074
90270 0.7149886
90280 0.7188206
90290 0.7143291
90300 0.6988083
90310 0.7001298
90320 0.6982492
90330 0.7109949
90340 0.7131357
90350 0.7013235
90360 0.6969116
90370 0.6882655
90380 0.6976064
90390 0.7016159
90400 0.6950479
90410 0.6882882
90420 0.6887679
90430 0.6928177
90440 0.6904635
90450 0.6837925
90460 0.6845514
90470 0.6893237
90480 0.6924582
90490 0.6853015
90500 0.7047817
90510 0.7116615
90520 0.6973546
90530 0.6907715
90540 0.7045382
90550 0.7022192
90560 0.6978734
90570 0.709199
90580 0.7000158
90590 0.69219
90600 0.6884912
90610 0.7073383
90620 0.6955586
90630 0.6828343
90640 0.6935801
90650 0.6824598
90660 0.6844696
90670 0.6916834
90680 0.690971
90690 0.6889039
90700 0.7001086
90710 0.7095587
90720 0.713435
90730 0.705306
90740 0.6879141
90750 0.6915496
90760 0.6878561
90770 0.6959398
90780 0.7117388
90790 0.7014678
90800 0.6990243
90810 0.698944
90820 0.68724
90830 0.6957967
90840 0.6893054
90850 0.6858797
90860 0.686737
90870 0.6944225
90880 0.6945421
90890 0.6825449
90900 0.6758021
90910 0.689869
90920 0.6779794
90930 0.6818289
90940 0.676175
90950 0.6758464
90960 0.6863914
90970 0.6856028
90980 0.6797917
90990 0.676439
91000 0.6723964
91010 0.6722284
91020 0.6831747
91030 0.6883197
91040 0.6985771
91050 0.7073625
91060 0.7033868
91070 0.7069822
91080 0.6858446
91090 0.6974193
91100 0.6876678
91110 0.7024359
91120 0.7061454
91130 0.6975648
91140 0.719254
91150 0.7078825
91160 0.700847
91170 0.7010779
91180 0.6897884
91190 0.6782557
91200 0.6803113
91210 0.6814338
91220 0.6952814
91230 0.6876996
91240 0.6887572
91250 0.6882194
91260 0.6829181
91270 0.6881472
91280 0.6936908
91290 0.6905873
91300 0.6941745
91310 0.7026975
91320 0.7063206
91330 0.7064086
91340 0.7025826
91350 0.708488
91360 0.7072115
91370 0.7032597
91380 0.7016188
91390 0.696514
91400 0.7005942
91410 0.7044622
91420 0.6972139
91430 0.7004856
91440 0.6950009
91450 0.6978897
91460 0.6845915
91470 0.6879049
91480 0.6967202
91490 0.7009551
91500 0.6884767
91510 0.6950876
91520 0.6872131
91530 0.6826298
91540 0.6804877
91550 0.6768501
91560 0.6914861
91570 0.6859457
91580 0.6837494
91590 0.6994764
91600 0.6858367
91610 0.6895278
91620 0.699339
91630 0.7107311
91640 0.7047181
91650 0.7006392
91660 0.7129182
91670 0.7026803
91680 0.6905457
91690 0.6905155
91700 0.6717827
91710 0.6791875
91720 0.6814271
91730 0.6984679
91740 0.6928837
91750 0.6885341
91760 0.6917974
91770 0.6933398
91780 0.6964145
91790 0.6936203
91800 0.7022747
91810 0.701996
91820 0.7015905
91830 0.695447
91840 0.6882325
91850 0.6750281
91860 0.6764322
91870 0.6963986
91880 0.697677
91890 0.7005683
91900 0.69746
91910 0.701431
91920 0.6875466
91930 0.690603
91940 0.6822634
91950 0.6826791
91960 0.6938577
91970 0.6809093
91980 0.6773894
91990 0.6946939
92000 0.6985192
92010 0.6949449
92020 0.7041674
92030 0.6971687
92040 0.6982539
92050 0.6980934
92060 0.7057234
92070 0.7085733
92080 0.7015162
92090 0.7192502
92100 0.7108686
92110 0.7180252
92120 0.7056812
92130 0.709394
92140 0.7160655
92150 0.7100334
92160 0.7109477
92170 0.7043187
92180 0.7058147
92190 0.7043189
92200 0.7088739
92210 0.6987196
92220 0.6952559
92230 0.7004477
92240 0.6975796
92250 0.6880377
92260 0.6888943
92270 0.6852077
92280 0.6963484
92290 0.6856708
92300 0.6785544
92310 0.6893992
92320 0.6893752
92330 0.6953303
92340 0.6991666
92350 0.6810818
92360 0.671926
92370 0.6844554
92380 0.6890801
92390 0.7005385
92400 0.7077562
92410 0.7085535
92420 0.7161324
92430 0.7001137
92440 0.6906818
92450 0.6887327
92460 0.6873366
92470 0.689147
92480 0.69708
92490 0.7046564
92500 0.7027861
92510 0.693077
92520 0.6903601
92530 0.6982881
92540 0.7141823
92550 0.7270802
92560 0.723855
92570 0.7167698
92580 0.7275061
92590 0.7239762
92600 0.7104672
92610 0.7014431
92620 0.7237902
92630 0.719018
92640 0.728126
92650 0.7271569
92660 0.7086056
92670 0.7069851
92680 0.7075855
92690 0.6995477
92700 0.7127752
92710 0.7046874
92720 0.7041394
92730 0.7011123
92740 0.7076825
92750 0.6991341
92760 0.696323
92770 0.6827199
92780 0.6727652
92790 0.6787186
92800 0.6732746
92810 0.6821128
92820 0.6872532
92830 0.6849154
92840 0.6709854
92850 0.6725317
92860 0.6800755
92870 0.6768863
92880 0.678981
92890 0.6748106
92900 0.672377
92910 0.6822066
92920 0.6704791
92930 0.6644596
92940 0.6654257
92950 0.6735689
92960 0.6748598
92970 0.6732217
92980 0.6759816
92990 0.6765621
93000 0.6716563
93010 0.6673383
93020 0.6793252
93030 0.6728331
93040 0.6687227
93050 0.6755094
93060 0.683665
93070 0.6822717
93080 0.6768594
93090 0.6639529
93100 0.6650726
93110 0.6736672
93120 0.6791052
93130 0.6814387
93140 0.6712565
93150 0.6697466
93160 0.6678351
93170 0.6707555
93180 0.6802217
93190 0.6846431
93200 0.6732022
93210 0.6701052
93220 0.6669797
93230 0.6718012
93240 0.6679584
93250 0.6608357
93260 0.6658711
93270 0.6681358
93280 0.6749223
93290 0.6572182
93300 0.6883614
93310 0.6855356
93320 0.6729803
93330 0.6649133
93340 0.656571
93350 0.6562342
93360 0.6697297
93370 0.6656355
93380 0.6798039
93390 0.6697076
93400 0.676131
93410 0.6717603
93420 0.6768564
93430 0.6799276
93440 0.6852208
93450 0.6916723
93460 0.6843184
93470 0.6865737
93480 0.6966553
93490 0.6995301
93500 0.6963227
93510 0.683152
93520 0.6836206
93530 0.6764348
93540 0.6865559
93550 0.6909773
93560 0.6982287
93570 0.6865081
93580 0.6955072
93590 0.6943737
93600 0.6853438
93610 0.6848295
93620 0.6808681
93630 0.6757901
93640 0.6833865
93650 0.6837503
93660 0.6817017
93670 0.6808761
93680 0.6921025
93690 0.6840424
93700 0.6916331
93710 0.6924238
93720 0.6871443
93730 0.6916099
93740 0.6804754
93750 0.6776708
93760 0.6800903
93770 0.6892612
93780 0.6723607
93790 0.6782597
93800 0.6919707
93810 0.6894233
93820 0.6892927
93830 0.691767
93840 0.6819562
93850 0.6815297
93860 0.6811476
93870 0.6761659
93880 0.6741493
93890 0.6719047
93900 0.6760134
93910 0.6792575
93920 0.6846642
93930 0.6818517
93940 0.6863031
93950 0.6924392
93960 0.6869022
93970 0.6946557
93980 0.6967025
93990 0.6896268
94000 0.6951157
94010 0.7005606
94020 0.706941
94030 0.6971727
94040 0.7043128
94050 0.7060439
94060 0.6959341
94070 0.6858994
94080 0.6940699
94090 0.6884589
94100 0.6979032
94110 0.6859443
94120 0.6875511
94130 0.7014654
94140 0.7159507
94150 0.7142727
94160 0.7035347
94170 0.7128922
94180 0.7007804
94190 0.6998053
94200 0.6961845
94210 0.7041425
94220 0.7097506
94230 0.7049616
94240 0.7095854
94250 0.7103702
94260 0.7160807
94270 0.7184592
94280 0.7060113
94290 0.7099409
94300 0.7037035
94310 0.6919249
94320 0.7058256
94330 0.6954681
94340 0.7016488
94350 0.7105154
94360 0.7105793
94370 0.7218102
94380 0.73153
94390 0.7175352
94400 0.6995782
94410 0.7160879
94420 0.7080116
94430 0.7103192
94440 0.7118602
94450 0.7037465
94460 0.6999438
94470 0.6944098
94480 0.702235
94490 0.7000532
94500 0.7084138
94510 0.7030312
94520 0.700898
94530 0.701424
94540 0.7103805
94550 0.7163994
94560 0.7190477
94570 0.7044023
94580 0.719607
94590 0.7142589
94600 0.7184221
94610 0.7146683
94620 0.7077576
94630 0.6910722
94640 0.6722323
94650 0.6767877
94660 0.6745752
94670 0.6719119
94680 0.6960815
94690 0.6828307
94700 0.6775783
94710 0.6692149
94720 0.6652387
94730 0.6797888
94740 0.6762139
94750 0.6793251
94760 0.6903908
94770 0.6954905
94780 0.695681
94790 0.6874956
94800 0.6918909
94810 0.6949209
94820 0.6780133
94830 0.6792054
94840 0.682691
94850 0.6857054
94860 0.6868395
94870 0.6860095
94880 0.6814585
94890 0.6944667
94900 0.6899421
94910 0.6941926
94920 0.6941625
94930 0.7042208
94940 0.7078192
94950 0.6947232
94960 0.7037712
94970 0.6902381
94980 0.6990036
94990 0.6917505
95000 0.6842172
95010 0.6642366
95020 0.6841712
95030 0.6823663
95040 0.6937555
95050 0.6981915
95060 0.7094231
95070 0.705686
95080 0.7037566
95090 0.7048818
95100 0.7052556
95110 0.7091143
95120 0.7219329
95130 0.7209713
95140 0.7073092
95150 0.7052933
95160 0.7146201
95170 0.7238017
95180 0.730792
95190 0.7313027
95200 0.7472522
95210 0.7342572
95220 0.7284133
95230 0.7116703
95240 0.7013721
95250 0.7085999
95260 0.6980175
95270 0.691276
95280 0.6844167
95290 0.6905128
95300 0.6984932
95310 0.6969516
95320 0.6819713
95330 0.6908917
95340 0.7045704
95350 0.7143921
95360 0.7109011
95370 0.7261499
95380 0.7234389
95390 0.7143051
95400 0.7014658
95410 0.6967631
95420 0.6845407
95430 0.6928344
95440 0.6915061
95450 0.6886921
95460 0.6735448
95470 0.6820577
95480 0.6952305
95490 0.6992175
95500 0.7102875
95510 0.7077463
95520 0.7075393
95530 0.6949462
95540 0.6979145
95550 0.7033337
95560 0.6892488
95570 0.6883029
95580 0.693922
95590 0.6784853
95600 0.6830205
95610 0.6834586
95620 0.6942707
95630 0.6898608
95640 0.70498
95650 0.7087553
95660 0.702646
95670 0.713422
95680 0.7084685
95690 0.7112236
95700 0.6940291
95710 0.6917565
95720 0.6980158
95730 0.6887628
95740 0.6858675
95750 0.6886537
95760 0.6750054
95770 0.6697524
95780 0.680516
95790 0.6809661
95800 0.6754102
95810 0.6768992
95820 0.6789218
95830 0.6747371
95840 0.679512
95850 0.677199
95860 0.6802285
95870 0.6926182
95880 0.6973628
95890 0.6956404
95900 0.7066433
95910 0.7069454
95920 0.694163
95930 0.6986197
95940 0.6844183
95950 0.683921
95960 0.6917082
95970 0.6850618
95980 0.6823852
95990 0.6845618
96000 0.6711035
96010 0.6760665
96020 0.6658704
96030 0.6748849
96040 0.6907229
96050 0.6793275
96060 0.6775855
96070 0.6808193
96080 0.688308
96090 0.698118
96100 0.6887019
96110 0.6879764
96120 0.6779798
96130 0.6826316
96140 0.6679756
96150 0.6706705
96160 0.671416
96170 0.6800374
96180 0.6949757
96190 0.6860207
96200 0.6871467
96210 0.6871205
96220 0.6746356
96230 0.6856054
96240 0.6818226
96250 0.6862971
96260 0.6776957
96270 0.6757903
96280 0.6717388
96290 0.6809746
96300 0.6798902
96310 0.682905
96320 0.6707904
96330 0.6748152
96340 0.6752182
96350 0.6800719
96360 0.6805711
96370 0.6764565
96380 0.6814339
96390 0.6831394
96400 0.6811601
96410 0.67363
96420 0.6662595
96430 0.6710485
96440 0.671749
96450 0.6716498
96460 0.6647005
96470 0.6718183
96480 0.6759378
96490 0.6792454
96500 0.6761636
96510 0.6768728
96520 0.6830497
96530 0.6848332
96540 0.6852023
96550 0.6721275
96560 0.6682804
96570 0.6734319
96580 0.6760098
96590 0.6663411
96600 0.669205
96610 0.6846015
96620 0.6756498
96630 0.6798037
96640 0.6762016
96650 0.677684
96660 0.6791018
96670 0.6765068
96680 0.6726417
96690 0.6869722
96700 0.6932226
96710 0.7045985
96720 0.6846446
96730 0.6814587
96740 0.6878412
96750 0.6957873
96760 0.6869845
96770 0.6964805
96780 0.6775389
96790 0.6852385
96800 0.6991233
96810 0.6882394
96820 0.6814657
96830 0.6824363
96840 0.6951197
96850 0.7022472
96860 0.7114836
96870 0.7042562
96880 0.6994356
96890 0.6962994
96900 0.6990206
96910 0.7037527
96920 0.6957625
96930 0.6953647
96940 0.696449
96950 0.7118719
96960 0.7089772
96970 0.7136351
96980 0.708883
96990 0.7113793
97000 0.7091593
97010 0.7100738
97020 0.7118566
97030 0.7075956
97040 0.7124557
97050 0.7135494
97060 0.7061372
97070 0.7151849
97080 0.7096086
97090 0.7153865
97100 0.7206296
97110 0.7180652
97120 0.7076933
97130 0.7084083
97140 0.7152599
97150 0.7045059
97160 0.7037178
97170 0.6979367
97180 0.6954265
97190 0.6971263
97200 0.6878012
97210 0.6969166
97220 0.7022833
97230 0.6988602
97240 0.7147334
97250 0.7118146
97260 0.7152649
97270 0.7255202
97280 0.712984
97290 0.7119768
97300 0.7128274
97310 0.7113038
97320 0.7061575
97330 0.7178723
97340 0.7006646
97350 0.715721
97360 0.7192432
97370 0.7164905
97380 0.7310293
97390 0.7299888
97400 0.7284125
97410 0.7296014
97420 0.7334706
97430 0.7195087
97440 0.7223154
97450 0.7160561
97460 0.7131912
97470 0.7106974
97480 0.7158796
97490 0.7151846
97500 0.7095966
97510 0.7003337
97520 0.6985279
97530 0.7008642
97540 0.6933049
97550 0.6879951
97560 0.6853158
97570 0.6900775
97580 0.6922578
97590 0.6863424
97600 0.6866477
97610 0.6842049
97620 0.6838301
97630 0.6972029
97640 0.6958643
97650 0.7083613
97660 0.7071595
97670 0.7075628
97680 0.7088845
97690 0.694626
97700 0.6944234
97710 0.6797548
97720 0.6905048
97730 0.6873382
97740 0.6863558
97750 0.6863532
97760 0.6725043
97770 0.6766105
97780 0.6869093
97790 0.6884462
97800 0.6910111
97810 0.6935782
97820 0.677826
97830 0.6761985
97840 0.6755061
97850 0.6696275
97860 0.6753978
97870 0.6849831
97880 0.6879424
97890 0.6842902
97900 0.6781096
97910 0.6803451
97920 0.6756297
97930 0.6696375
97940 0.6732017
97950 0.6827224
97960 0.6884912
97970 0.6834553
97980 0.6829752
97990 0.6799948
98000 0.6778308
98010 0.6729084
98020 0.6738217
98030 0.6699678
98040 0.6638871
98050 0.6780455
98060 0.6776413
98070 0.6707256
98080 0.6813778
98090 0.6846149
98100 0.6920602
98110 0.7020974
98120 0.7037565
98130 0.7069359
98140 0.6955312
98150 0.6928341
98160 0.691322
98170 0.6917282
98180 0.6884713
98190 0.6905528
98200 0.6835027
98210 0.6860985
98220 0.6813754
98230 0.6706269
98240 0.698747
98250 0.7066283
98260 0.6847259
98270 0.6906544
98280 0.6945818
98290 0.6941304
98300 0.6824285
98310 0.6845692
98320 0.691763
98330 0.6896338
98340 0.6790273
98350 0.6721109
98360 0.6860064
98370 0.6822104
98380 0.6814355
98390 0.6748366
98400 0.6815522
98410 0.6819758
98420 0.6812484
98430 0.6754438
98440 0.6846675
98450 0.6732061
98460 0.6916695
98470 0.6877627
98480 0.6721305
98490 0.6787226
98500 0.6617821
98510 0.6640217
98520 0.6736072
98530 0.6687536
98540 0.6715919
98550 0.6685855
98560 0.6789845
98570 0.6822614
98580 0.6776929
98590 0.6699786
98600 0.6720004
98610 0.6795694
98620 0.6758631
98630 0.6817376
98640 0.6895854
98650 0.6809099
98660 0.6740186
98670 0.6717356
98680 0.6771405
98690 0.6801915
98700 0.6754196
98710 0.6802852
98720 0.6856163
98730 0.6780908
98740 0.686202
98750 0.6716391
98760 0.6781418
98770 0.6814113
98780 0.689522
98790 0.6955686
98800 0.6889461
98810 0.6938836
98820 0.6967615
98830 0.7000136
98840 0.6991805
98850 0.7156933
98860 0.7104882
98870 0.7020128
98880 0.6911421
98890 0.6944716
98900 0.702309
98910 0.70679
98920 0.7057011
98930 0.7071699
98940 0.7119278
98950 0.7062426
98960 0.7022205
98970 0.694238
98980 0.6957479
98990 0.6909932
99000 0.6967076
99010 0.7004618
99020 0.7033544
99030 0.6809085
99040 0.6879446
99050 0.6847835
99060 0.6951514
99070 0.6928149
99080 0.6951226
99090 0.6891013
99100 0.7049383
99110 0.6978179
99120 0.698638
99130 0.7010782
99140 0.713939
99150 0.7116859
99160 0.7058334
99170 0.6965011
99180 0.7007989
99190 0.6950929
99200 0.6954662
99210 0.6852758
99220 0.6938064
99230 0.7038972
99240 0.6946099
99250 0.6964154
99260 0.694692
99270 0.7036732
99280 0.6899943
99290 0.6924203
99300 0.6874105
99310 0.6891262
99320 0.6932543
99330 0.69697
99340 0.692055
99350 0.6899896
99360 0.6922076
99370 0.6936297
99380 0.7015557
99390 0.6956356
99400 0.6937582
99410 0.7039872
99420 0.7073839
99430 0.6985939
99440 0.7084838
99450 0.7104946
99460 0.7009401
99470 0.7092994
99480 0.7123964
99490 0.7017683
99500 0.6853727
99510 0.6914081
99520 0.6942313
99530 0.6934243
99540 0.6930547
99550 0.6890087
99560 0.6875094
99570 0.6799138
99580 0.6790358
99590 0.6786755
99600 0.6866075
99610 0.6862817
99620 0.6735532
99630 0.6793063
99640 0.6703895
99650 0.6808954
99660 0.6756106
99670 0.6691594
99680 0.6754394
99690 0.6726146
99700 0.6944164
99710 0.6929398
99720 0.6824324
99730 0.6884645
99740 0.6733674
99750 0.6760169
99760 0.673434
99770 0.6602945
99780 0.6711594
99790 0.6694848
99800 0.6708949
99810 0.673152
99820 0.6774324
99830 0.6712538
99840 0.6644807
99850 0.6671278
99860 0.6763075
99870 0.6772044
99880 0.6836292
99890 0.6826574
99900 0.6700358
99910 0.6805016
99920 0.6821089
99930 0.6812285
99940 0.6709267
99950 0.6721733
99960 0.6771814
99970 0.6866487
99980 0.6888846
99990 0.6862277
100000 0.6799276
100010 0.6891218
100020 0.6795912
100030 0.6872566
100040 0.6856234
100050 0.6728956
100060 0.6696054
100070 0.6788929
100080 0.6903439
100090 0.680446
100100 0.6796916
100110 0.6718929
100120 0.672729
100130 0.6850866
100140 0.673905
100150 0.6652428
100160 0.6727781
100170 0.6737664
100180 0.6733121
100190 0.6769023
100200 0.674471
100210 0.6783178
100220 0.677387
100230 0.6701829
100240 0.6695524
100250 0.6749827
100260 0.6792023
100270 0.672744
100280 0.6718464
100290 0.6715215
100300 0.6740826
100310 0.6822221
100320 0.6738117
100330 0.6631575
100340 0.6698902
100350 0.6714936
100360 0.6743407
100370 0.6779561
100380 0.6738837
100390 0.6740536
100400 0.6753311
100410 0.6783324
100420 0.6810664
100430 0.6785087
100440 0.6893321
100450 0.6828248
100460 0.6858785
100470 0.6864514
100480 0.685341
100490 0.6715793
100500 0.6787164
100510 0.6763879
100520 0.6920816
100530 0.6899012
100540 0.6909201
100550 0.7006899
100560 0.6929076
100570 0.7097923
100580 0.6977648
100590 0.6903409
100600 0.689604
100610 0.6866819
100620 0.6724225
100630 0.6690769
100640 0.6719222
100650 0.6706809
100660 0.6644521
100670 0.6649533
100680 0.6641068
100690 0.6572379
100700 0.6611115
100710 0.6559125
100720 0.6542429
100730 0.650282
100740 0.6578837
100750 0.6648328
100760 0.6633073
100770 0.6702735
100780 0.6750652
100790 0.6854835
100800 0.6847372
100810 0.694017
100820 0.6939773
100830 0.6881419
100840 0.6811502
100850 0.6861628
100860 0.6828861
100870 0.6847634
100880 0.6752306
100890 0.669171
100900 0.672627
100910 0.6801331
100920 0.6842498
100930 0.6827674
100940 0.6818848
100950 0.6843796
100960 0.6824282
100970 0.6897283
100980 0.6842997
100990 0.6923293
101000 0.685271
101010 0.6806829
101020 0.6890783
101030 0.6854683
101040 0.6817322
101050 0.6864926
101060 0.6715704
101070 0.6894192
101080 0.6825817
101090 0.6870993
101100 0.6804073
101110 0.6945716
101120 0.6874749
101130 0.6902014
101140 0.6837368
101150 0.6801928
101160 0.6853819
101170 0.7019209
101180 0.6962455
101190 0.6915925
101200 0.6780922
101210 0.6844373
101220 0.688974
101230 0.6897368
101240 0.6991337
101250 0.7012113
101260 0.7047231
101270 0.6963733
101280 0.7010642
101290 0.6927572
101300 0.6900139
101310 0.6886789
101320 0.7002409
101330 0.6869909
101340 0.6905138
101350 0.7058263
101360 0.71007
101370 0.7107638
101380 0.7120581
101390 0.7104013
101400 0.7120558
101410 0.7051615
101420 0.702893
101430 0.7081007
101440 0.7028984
101450 0.6898368
101460 0.7003043
101470 0.7008865
101480 0.7145332
101490 0.7234831
101500 0.7212606
101510 0.7114211
101520 0.7124532
101530 0.7179578
101540 0.7107871
101550 0.7054282
101560 0.7362094
101570 0.7334378
101580 0.7286723
101590 0.7204182
101600 0.7094871
101610 0.7035766
101620 0.7144315
101630 0.713231
101640 0.696065
101650 0.6990328
101660 0.7038393
101670 0.6969677
101680 0.6978096
101690 0.6968291
101700 0.6905752
101710 0.6911327
101720 0.6967344
101730 0.6824654
101740 0.6888271
101750 0.6942218
101760 0.7120831
101770 0.7117051
101780 0.7006862
101790 0.7163045
101800 0.7204337
101810 0.7009379
101820 0.7009901
101830 0.6953878
101840 0.708016
101850 0.6984237
101860 0.70647
101870 0.7020476
101880 0.7035792
101890 0.7146874
101900 0.7121637
101910 0.7085331
101920 0.7053793
101930 0.696809
101940 0.6991108
101950 0.6972523
101960 0.7062272
101970 0.7032603
101980 0.6999505
101990 0.6999511
102000 0.6984476
102010 0.6875234
102020 0.6819351
102030 0.685791
102040 0.6947535
102050 0.6855745
102060 0.6961322
102070 0.6901765
102080 0.6837951
102090 0.6826726
102100 0.6961635
102110 0.6832132
102120 0.6814237
102130 0.6924269
102140 0.6997495
102150 0.6999515
102160 0.7081293
102170 0.699777
102180 0.693939
102190 0.7028243
102200 0.70959
102210 0.7015346
102220 0.701746
102230 0.7002462
102240 0.6947401
102250 0.691613
102260 0.6941343
102270 0.6956632
102280 0.6967636
102290 0.7072656
102300 0.6934941
102310 0.7003464
102320 0.7034307
102330 0.6969124
102340 0.6922266
102350 0.6899895
102360 0.7079005
102370 0.7135694
102380 0.7081491
102390 0.7249522
102400 0.7173398
102410 0.7150901
102420 0.7223907
102430 0.7184415
102440 0.7094307
102450 0.7129936
102460 0.7154872
102470 0.7134298
102480 0.7102056
102490 0.7230363
102500 0.7189242
102510 0.7210786
102520 0.7111247
102530 0.7097688
102540 0.7151347
102550 0.7031574
102560 0.6968587
102570 0.7062392
102580 0.7064771
102590 0.7112548
102600 0.7109296
102610 0.7123096
102620 0.7079487
102630 0.7131085
102640 0.7080101
102650 0.706464
102660 0.7069619
102670 0.7071134
102680 0.7089909
102690 0.7096924
102700 0.7031735
102710 0.7139617
102720 0.7067917
102730 0.7001182
102740 0.6872565
102750 0.6933664
102760 0.7037187
102770 0.7007731
102780 0.7237605
102790 0.7261366
102800 0.7324032
102810 0.7231799
102820 0.7272533
102830 0.7269336
102840 0.7301005
102850 0.7151429
102860 0.7201703
102870 0.719874
102880 0.7266477
102890 0.7201172
102900 0.7217972
102910 0.7166662
102920 0.7138382
102930 0.7144416
102940 0.714632
102950 0.7273121
102960 0.7079716
102970 0.7043239
102980 0.7037324
102990 0.7034071
103000 0.7167384
103010 0.7066436
103020 0.7031056
103030 0.7076363
103040 0.7122369
103050 0.7115553
103060 0.7138196
103070 0.7120505
103080 0.726545
103090 0.7319584
103100 0.7246543
103110 0.7183011
103120 0.7263973
103130 0.71171
103140 0.7056298
103150 0.7079987
103160 0.7120533
103170 0.7263205
103180 0.7213885
103190 0.7190531
103200 0.7310078
103210 0.7283583
103220 0.7292742
103230 0.7217181
103240 0.731095
103250 0.7444819
103260 0.7325317
103270 0.7439631
103280 0.750901
103290 0.7398145
103300 0.7360039
103310 0.7432117
103320 0.7371846
103330 0.7321051
103340 0.7275881
103350 0.7243152
103360 0.7233536
103370 0.7161445
103380 0.7183906
103390 0.7130135
103400 0.7093812
103410 0.7143526
103420 0.7124905
103430 0.6997204
103440 0.687923
103450 0.6967823
103460 0.7005444
103470 0.6902236
103480 0.6942101
103490 0.6955979
103500 0.6949478
103510 0.694221
103520 0.7040091
103530 0.6999403
103540 0.7168392
103550 0.7175704
103560 0.7268302
103570 0.7240258
103580 0.7265175
103590 0.7209481
103600 0.7213151
103610 0.7278159
103620 0.6899387
103630 0.7032099
103640 0.7100485
103650 0.7097754
103660 0.7095283
103670 0.6998078
103680 0.7060312
103690 0.7005806
103700 0.7029191
103710 0.718435
103720 0.7232636
103730 0.7236624
103740 0.7267542
103750 0.7457885
103760 0.7343008
103770 0.744711
103780 0.7427828
103790 0.7504396
103800 0.7379165
103810 0.732653
103820 0.7352254
103830 0.7305366
103840 0.7217562
103850 0.7218035
103860 0.6989667
103870 0.7129154
103880 0.702527
103890 0.709112
103900 0.7081888
103910 0.7009567
103920 0.7111863
103930 0.7043526
103940 0.6960729
103950 0.6951944
103960 0.693895
103970 0.6897786
103980 0.6953179
103990 0.7050264
104000 0.7052675
104010 0.7125258
104020 0.7069814
104030 0.7015223
104040 0.7032071
104050 0.7001348
104060 0.6992391
104070 0.6921142
104080 0.6924294
104090 0.7002136
104100 0.6884192
104110 0.6981089
104120 0.702378
104130 0.7012794
104140 0.7050252
104150 0.6952227
104160 0.6892965
104170 0.6976826
104180 0.7120962
104190 0.7058493
104200 0.7064438
104210 0.7113879
104220 0.6992153
104230 0.7023092
104240 0.7006426
104250 0.7004632
104260 0.7046999
104270 0.7059503
104280 0.7117727
104290 0.7088212
104300 0.7081589
104310 0.6980016
104320 0.6973194
104330 0.7006745
104340 0.7008767
104350 0.6961915
104360 0.6950915
104370 0.6903055
104380 0.6963692
104390 0.6992779
104400 0.6986511
104410 0.6917938
104420 0.6944112
104430 0.6928857
104440 0.7020912
104450 0.6916245
104460 0.7061611
104470 0.7071449
104480 0.7200934
104490 0.719161
104500 0.7079687
104510 0.7083193
104520 0.7070382
104530 0.7254729
104540 0.7254383
104550 0.7365621
104560 0.735541
104570 0.7266377
104580 0.7170671
104590 0.7113048
104600 0.730805
104610 0.7144578
104620 0.712672
104630 0.7126135
104640 0.7179598
104650 0.7230707
104660 0.7215812
104670 0.7217532
104680 0.7063024
104690 0.7040692
104700 0.7143254
104710 0.7092963
104720 0.6988266
104730 0.7071628
104740 0.7072676
104750 0.7177685
104760 0.7025005
104770 0.695809
104780 0.6914161
104790 0.7070094
104800 0.7050588
104810 0.7010074
104820 0.6953723
104830 0.7090831
104840 0.7175779
104850 0.7200833
104860 0.7073538
104870 0.6960196
104880 0.6885684
104890 0.6835121
104900 0.6875799
104910 0.6870899
104920 0.690057
104930 0.7051917
104940 0.6865474
104950 0.6936952
104960 0.7012244
104970 0.7041607
104980 0.6978301
104990 0.6898285
105000 0.6873544
105010 0.6880239
105020 0.6967172
105030 0.6993488
105040 0.7120254
105050 0.6953808
105060 0.684334
105070 0.6974448
105080 0.6919673
105090 0.7021757
105100 0.6965458
105110 0.703011
105120 0.7022656
105130 0.707505
105140 0.7068306
105150 0.7023886
105160 0.7049658
105170 0.6916016
105180 0.6815642
105190 0.7011219
105200 0.7008386
105210 0.7139167
105220 0.7086333
105230 0.7015493
105240 0.6973702
105250 0.7004097
105260 0.7071853
105270 0.7089887
105280 0.6998866
105290 0.7058872
105300 0.7104106
105310 0.7160088
105320 0.7203718
105330 0.722401
105340 0.7057903
105350 0.7049956
105360 0.7226659
105370 0.7089616
105380 0.723372
105390 0.718554
105400 0.7244762
105410 0.7277842
105420 0.7297688
105430 0.7516201
105440 0.7385709
105450 0.7372413
105460 0.7312648
105470 0.742228
105480 0.7280277
105490 0.7330397
105500 0.7367213
105510 0.7219516
105520 0.7196828
105530 0.7172582
105540 0.7247861
105550 0.7339831
105560 0.7238201
105570 0.7447072
105580 0.7445879
105590 0.7364588
105600 0.7368896
105610 0.7471934
105620 0.7440612
105630 0.7427666
105640 0.7256223
105650 0.7349702
105660 0.7250085
105670 0.7313339
105680 0.7213514
105690 0.7219393
105700 0.717979
105710 0.7073926
105720 0.710545
105730 0.7156434
105740 0.7222232
105750 0.7286096
105760 0.7354813
105770 0.7343928
105780 0.7395133
105790 0.7372553
105800 0.7219927
105810 0.7218249
105820 0.7216132
105830 0.7305794
105840 0.7305574
105850 0.7312629
105860 0.7283508
105870 0.7249137
105880 0.7166057
105890 0.7165704
105900 0.7213119
105910 0.7217973
105920 0.7203323
105930 0.7292542
105940 0.7184675
105950 0.7298281
105960 0.7385848
105970 0.730931
105980 0.7398184
105990 0.7378603
106000 0.7297604
106010 0.7233844
106020 0.7310834
106030 0.7335624
106040 0.7308367
106050 0.7417622
106060 0.7368076
106070 0.7309272
106080 0.7374189
106090 0.7344416
106100 0.7271538
106110 0.7291614
106120 0.7332975
106130 0.7373329
106140 0.7424408
106150 0.7365234
106160 0.7383893
106170 0.7403177
106180 0.7372522
106190 0.7391416
106200 0.7372159
106210 0.7219278
106220 0.7210767
106230 0.7251809
106240 0.7338286
106250 0.7368529
106260 0.7378227
106270 0.7438583
106280 0.752566
106290 0.7491707
106300 0.7446167
106310 0.7480006
106320 0.7386355
106330 0.7291474
106340 0.7351209
106350 0.7380102
106360 0.7404276
106370 0.7351463
106380 0.7335446
106390 0.7359923
106400 0.7305384
106410 0.7296548
106420 0.7307116
106430 0.7207998
106440 0.7222601
106450 0.7375128
106460 0.7395316
106470 0.7313963
106480 0.712646
106490 0.7128327
106500 0.7113897
106510 0.7119019
106520 0.7100437
106530 0.7113871
106540 0.7152323
106550 0.7097345
106560 0.7067646
106570 0.7133151
106580 0.7118042
106590 0.7093404
106600 0.7179608
106610 0.7073108
106620 0.7154489
106630 0.7169346
106640 0.7158574
106650 0.7239103
106660 0.7191772
106670 0.734888
106680 0.7341119
106690 0.7276295
106700 0.7408115
106710 0.7383307
106720 0.7490293
106730 0.7320697
106740 0.7274253
106750 0.7265755
106760 0.7316064
106770 0.7274002
106780 0.7239433
106790 0.7235955
106800 0.7414269
106810 0.7415283
106820 0.7381452
106830 0.7403763
106840 0.7439267
106850 0.7426186
106860 0.733234
106870 0.7382111
106880 0.737842
106890 0.7341586
106900 0.7342167
106910 0.7442552
106920 0.7456269
106930 0.733169
106940 0.7260544
106950 0.7233868
106960 0.7297162
106970 0.749461
106980 0.7464838
106990 0.7393378
107000 0.7253239
107010 0.7219782
107020 0.7163548
107030 0.7213823
107040 0.7223223
107050 0.7374445
107060 0.7338578
107070 0.7383309
107080 0.7245904
107090 0.7158125
107100 0.7050492
107110 0.7209568
107120 0.7429547
107130 0.7228025
107140 0.7233312
107150 0.7322136
107160 0.7154657
107170 0.7118729
107180 0.7110785
107190 0.6992449
107200 0.7142822
107210 0.7165463
107220 0.7125627
107230 0.7043898
107240 0.7046874
107250 0.701592
107260 0.7110884
107270 0.7220662
107280 0.7211359
107290 0.7200345
107300 0.7128327
107310 0.7005283
107320 0.7110041
107330 0.7175664
107340 0.7154686
107350 0.7098541
107360 0.7046111
107370 0.7043814
107380 0.7129888
107390 0.7137017
107400 0.7017994
107410 0.7097598
107420 0.7191615
107430 0.7128466
107440 0.7097345
107450 0.7132351
107460 0.7226598
107470 0.7114227
107480 0.7158061
107490 0.720094
107500 0.7198513
107510 0.7188788
107520 0.7115217
107530 0.7119955
107540 0.7205456
107550 0.7171199
107560 0.7231429
107570 0.7289641
107580 0.7163982
107590 0.7140411
107600 0.7273123
107610 0.7373616
107620 0.715021
107630 0.7237973
107640 0.7297074
107650 0.7379129
107660 0.7299498
107670 0.748012
107680 0.7426754
107690 0.7360148
107700 0.7349623
107710 0.7262501
107720 0.7140868
107730 0.7230152
107740 0.7305103
107750 0.7285365
107760 0.7343603
107770 0.732874
107780 0.7396721
107790 0.7324461
107800 0.7368122
107810 0.7283538
107820 0.7343203
107830 0.7215496
107840 0.7192184
107850 0.7275054
107860 0.7295117
107870 0.7264727
107880 0.7244897
107890 0.725075
107900 0.7212311
107910 0.7269466
107920 0.7331367
107930 0.7302438
107940 0.7261379
107950 0.7224603
107960 0.7163098
107970 0.717432
107980 0.7084718
107990 0.6999128
108000 0.717844
108010 0.7194802
108020 0.7090862
108030 0.7115143
108040 0.7111956
108050 0.7176145
108060 0.7091399
108070 0.7213328
108080 0.7192984
108090 0.7122274
108100 0.7173867
108110 0.7148305
108120 0.7219381
108130 0.7168671
108140 0.7285162
108150 0.7092304
108160 0.7111292
108170 0.7217679
108180 0.7306065
108190 0.735177
108200 0.728727
108210 0.7189592
108220 0.7147821
108230 0.714294
108240 0.7137923
108250 0.7041824
108260 0.6943269
108270 0.7092936
108280 0.7150705
108290 0.7049084
108300 0.6940355
108310 0.7027762
108320 0.7040316
108330 0.7038522
108340 0.6936507
108350 0.6862777
108360 0.6973545
108370 0.689001
108380 0.690565
108390 0.6891463
108400 0.6907523
108410 0.6973728
108420 0.6898333
108430 0.6930214
108440 0.6941812
108450 0.6957712
108460 0.6924071
108470 0.6935167
108480 0.6867834
108490 0.6883503
108500 0.6895953
108510 0.6980432
108520 0.6805357
108530 0.6922683
108540 0.7115
108550 0.7130633
108560 0.7107178
108570 0.7132316
108580 0.7076805
108590 0.6874131
108600 0.6889925
108610 0.6977971
108620 0.6978831
108630 0.6990045
108640 0.7001666
108650 0.6959783
108660 0.6926434
108670 0.7030595
108680 0.708992
108690 0.7074333
108700 0.7061588
108710 0.7125202
108720 0.7065921
108730 0.701901
108740 0.7091137
108750 0.7102367
108760 0.7215632
108770 0.7076358
108780 0.7211975
108790 0.7066773
108800 0.7225836
108810 0.7187787
108820 0.7417858
108830 0.7352113
108840 0.7288724
108850 0.7178615
108860 0.7043237
108870 0.7084356
108880 0.7096201
108890 0.71393
108900 0.7101612
108910 0.714951
108920 0.7115641
108930 0.7069031
108940 0.7153661
108950 0.7156423
108960 0.7064359
108970 0.7036974
108980 0.7132333
108990 0.7139427
109000 0.7135314
109010 0.7223744
109020 0.7129699
109030 0.7062256
109040 0.7083486
109050 0.6986875
109060 0.6965969
109070 0.6965873
109080 0.6928483
109090 0.6970621
109100 0.7018526
109110 0.696861
109120 0.7052813
109130 0.7199349
109140 0.7077981
109150 0.7139084
109160 0.7071827
109170 0.7019418
109180 0.7072825
109190 0.7021381
109200 0.6993027
109210 0.6882128
109220 0.7013125
109230 0.6915036
109240 0.6885353
109250 0.6907349
109260 0.6897047
109270 0.6982464
109280 0.7035997
109290 0.6969956
109300 0.6989183
109310 0.7019147
109320 0.6844282
109330 0.6942576
109340 0.6930298
109350 0.7046329
109360 0.7069101
109370 0.7024963
109380 0.7032998
109390 0.6894789
109400 0.7014832
109410 0.7159472
109420 0.722395
109430 0.7181119
109440 0.7062674
109450 0.7140938
109460 0.7104546
109470 0.722405
109480 0.7295659
109490 0.7162344
109500 0.7122573
109510 0.7236391
109520 0.7104148
109530 0.7257615
109540 0.7179431
109550 0.7099223
109560 0.7145129
109570 0.706542
109580 0.7000327
109590 0.7041089
109600 0.7170947
109610 0.7161679
109620 0.7179323
109630 0.7065859
109640 0.7075927
109650 0.705303
109660 0.7092891
109670 0.7101753
109680 0.703994
109690 0.7102796
109700 0.7102098
109710 0.7208266
109720 0.7221855
109730 0.7313658
109740 0.7259367
109750 0.7365402
109760 0.7391849
109770 0.7404411
109780 0.7476607
109790 0.7382384
109800 0.7225015
109810 0.7217653
109820 0.7174529
109830 0.7210622
109840 0.7263437
109850 0.7267607
109860 0.7323343
109870 0.73147
109880 0.7433684
109890 0.7308156
109900 0.7215415
109910 0.7252628
109920 0.7277067
109930 0.7387311
109940 0.7438676
109950 0.7496256
109960 0.7423268
109970 0.7301773
109980 0.7311369
109990 0.726186
110000 0.7404692
110010 0.7337936
110020 0.7215701
110030 0.7240958
110040 0.7145404
110050 0.7372734
110060 0.7421514
110070 0.7308517
110080 0.7357125
110090 0.7321531
110100 0.7244878
110110 0.7283341
110120 0.72998
110130 0.7246448
110140 0.726225
110150 0.7334428
110160 0.7379699
110170 0.7327246
110180 0.725454
110190 0.7064195
110200 0.7135229
110210 0.713556
110220 0.6958536
110230 0.7004719
110240 0.7055982
110250 0.7126029
110260 0.7095651
110270 0.700472
110280 0.7052924
110290 0.709065
110300 0.7010103
110310 0.6960296
110320 0.7004305
110330 0.7144467
110340 0.7121887
110350 0.6933037
110360 0.7039438
110370 0.7000285
110380 0.6954737
110390 0.7015875
110400 0.688004
110410 0.7021424
110420 0.7031233
110430 0.6929994
110440 0.6950528
110450 0.6987039
110460 0.7077681
110470 0.6996339
110480 0.701978
110490 0.710475
110500 0.7159604
110510 0.7187741
110520 0.7192483
110530 0.7131979
110540 0.7210619
110550 0.7288916
110560 0.7280486
110570 0.7166334
110580 0.7079411
110590 0.7021123
110600 0.701749
110610 0.6994882
110620 0.7072188
110630 0.7047272
110640 0.700438
110650 0.7170007
110660 0.7248285
110670 0.7193633
110680 0.7183449
110690 0.7088323
110700 0.7087319
110710 0.6988007
110720 0.6899429
110730 0.6967661
110740 0.6938469
110750 0.7009845
110760 0.6925423
110770 0.6957711
110780 0.7086114
110790 0.7127112
110800 0.710535
110810 0.717114
110820 0.7200747
110830 0.7252873
110840 0.7129353
110850 0.7277543
110860 0.7313784
110870 0.7293344
110880 0.7304312
110890 0.7378697
110900 0.7345371
110910 0.7192778
110920 0.7247297
110930 0.7234349
110940 0.7383078
110950 0.7276715
110960 0.7147525
110970 0.7115932
110980 0.7319368
110990 0.723891
111000 0.7260526
111010 0.7235225
111020 0.7230228
111030 0.7146323
111040 0.7219369
111050 0.7189637
111060 0.7320344
111070 0.7364555
111080 0.7282549
111090 0.7464015
111100 0.7415741
111110 0.7449903
111120 0.7481847
111130 0.7429875
111140 0.7325008
111150 0.7227155
111160 0.7251982
111170 0.7198778
111180 0.7239769
111190 0.7174485
111200 0.7147373
111210 0.7094868
111220 0.7114678
111230 0.7147778
111240 0.7081219
111250 0.7133386
111260 0.7117204
111270 0.7378466
111280 0.7400202
111290 0.731025
111300 0.7251955
111310 0.7187513
111320 0.7127048
111330 0.7057363
111340 0.7023373
111350 0.7088702
111360 0.7009921
111370 0.7070862
111380 0.7007096
111390 0.7151607
111400 0.7099234
111410 0.7157651
111420 0.7287081
111430 0.7306958
111440 0.7287017
111450 0.7272822
111460 0.7329628
111470 0.7346304
111480 0.7440981
111490 0.7553014
111500 0.7431647
111510 0.7511346
111520 0.7433473
111530 0.7287976
111540 0.724983
111550 0.71934
111560 0.7181234
111570 0.7194651
111580 0.7111061
111590 0.7086166
111600 0.706817
111610 0.7051468
111620 0.7031994
111630 0.7153575
111640 0.7038447
111650 0.7145909
111660 0.7092467
111670 0.7214867
111680 0.7391442
111690 0.7300881
111700 0.7236342
111710 0.7201198
111720 0.7243844
111730 0.7434725
111740 0.7422308
111750 0.7293522
111760 0.7197621
111770 0.7074432
111780 0.7023588
111790 0.7137071
111800 0.7137663
111810 0.7145936
111820 0.7147593
111830 0.7051854
111840 0.7073905
111850 0.7202041
111860 0.7140675
111870 0.7120502
111880 0.7078147
111890 0.7049115
111900 0.689975
111910 0.7040621
111920 0.7062669
111930 0.7172003
111940 0.7158476
111950 0.7153475
111960 0.7191867
111970 0.7121394
111980 0.7219169
111990 0.7246742
112000 0.7331003
112010 0.7227303
112020 0.7292764
112030 0.7192399
112040 0.7319432
112050 0.7235452
112060 0.7232195
112070 0.7323281
112080 0.7362989
112090 0.7270645
112100 0.7292197
112110 0.7191187
112120 0.7187359
112130 0.7255068
112140 0.7410926
112150 0.7190233
112160 0.72737
112170 0.7224196
112180 0.7151441
112190 0.7116209
112200 0.7077948
112210 0.7047722
112220 0.7149329
112230 0.7187778
112240 0.7144234
112250 0.7089369
112260 0.7156784
112270 0.7167469
112280 0.7190942
112290 0.7138847
112300 0.7196901
112310 0.7077162
112320 0.7094321
112330 0.7226275
112340 0.7145655
112350 0.7178486
112360 0.719086
112370 0.7107543
112380 0.7010606
112390 0.7008325
112400 0.6945528
112410 0.7117501
112420 0.7043314
112430 0.6924432
112440 0.6795917
112450 0.7057564
112460 0.7109109
112470 0.7109203
112480 0.7181309
112490 0.7184896
112500 0.7084128
112510 0.7172059
112520 0.7094775
112530 0.7083098
112540 0.7188061
112550 0.7236549
112560 0.722473
112570 0.7159739
112580 0.7229266
112590 0.7140511
112600 0.7109408
112610 0.7110846
112620 0.7112184
112630 0.7075971
112640 0.7189655
112650 0.7147947
112660 0.7135375
112670 0.7095527
112680 0.7160263
112690 0.7076854
112700 0.7215686
112710 0.7144029
112720 0.7257202
112730 0.731109
112740 0.7222438
112750 0.7241982
112760 0.7194601
112770 0.7086925
112780 0.7147785
112790 0.7131981
112800 0.7114435
112810 0.7124146
112820 0.7002396
112830 0.6992298
112840 0.704612
112850 0.6971202
112860 0.698794
112870 0.696291
112880 0.7035614
112890 0.7106345
112900 0.7020961
112910 0.6965262
112920 0.7099149
112930 0.7096096
112940 0.708731
112950 0.7018905
112960 0.6967396
112970 0.6980917
112980 0.6993812
112990 0.6982003
113000 0.6982478
113010 0.70298
113020 0.6933356
113030 0.7009423
113040 0.7005678
113050 0.7036415
113060 0.6789469
113070 0.689155
113080 0.7006081
113090 0.7086543
113100 0.7050791
113110 0.6991439
113120 0.6990156
113130 0.6937567
113140 0.7058738
113150 0.7015384
113160 0.7077202
113170 0.7064152
113180 0.7083778
113190 0.7162862
113200 0.7168257
113210 0.7158378
113220 0.7186229
113230 0.7220273
113240 0.7172305
113250 0.7153358
113260 0.7201954
113270 0.7207299
113280 0.7191789
113290 0.7120665
113300 0.7114453
113310 0.7073696
113320 0.7207893
113330 0.7062564
113340 0.7063244
113350 0.7074638
113360 0.6994008
113370 0.7022136
113380 0.7056887
113390 0.6992596
113400 0.6987152
113410 0.6994554
113420 0.7043596
113430 0.7092802
113440 0.7188176
113450 0.7170019
113460 0.7109682
113470 0.704626
113480 0.7115634
113490 0.7160609
113500 0.7090214
113510 0.7153884
113520 0.7131914
113530 0.7170401
113540 0.7226298
113550 0.7249964
113560 0.7241455
113570 0.7206802
113580 0.7179163
113590 0.7148054
113600 0.7151304
113610 0.7194728
113620 0.7250218
113630 0.7222941
113640 0.7265276
113650 0.7262654
113660 0.7094043
113670 0.7052686
113680 0.7059549
113690 0.7106845
113700 0.7151198
113710 0.7282729
113720 0.7216331
113730 0.7152746
113740 0.7052625
113750 0.7017563
113760 0.692142
113770 0.6939478
113780 0.6958792
113790 0.696921
113800 0.6926063
113810 0.7008479
113820 0.6980401
113830 0.7000178
113840 0.7045537
113850 0.7041131
113860 0.7116895
113870 0.7212012
113880 0.7226529
113890 0.7149513
113900 0.711865
113910 0.7247968
113920 0.7246958
113930 0.7163857
113940 0.7256473
113950 0.7314458
113960 0.729871
113970 0.7233714
113980 0.7293545
113990 0.7263339
114000 0.7212294
114010 0.7146231
114020 0.7222661
114030 0.7178334
114040 0.7067033
114050 0.7224103
114060 0.7318386
114070 0.729387
114080 0.7322657
114090 0.7315183
114100 0.7244565
114110 0.7181026
114120 0.7163376
114130 0.7115937
114140 0.7140229
114150 0.7187287
114160 0.7270587
114170 0.7213562
114180 0.7146684
114190 0.7094918
114200 0.7150489
114210 0.7152716
114220 0.721322
114230 0.7169426
114240 0.7287287
114250 0.7159241
114260 0.7235573
114270 0.7284644
114280 0.7242056
114290 0.7290332
114300 0.7341875
114310 0.7492454
114320 0.7448907
114330 0.7523146
114340 0.7513567
114350 0.7447293
114360 0.7399135
114370 0.7424935
114380 0.7388354
114390 0.7363642
114400 0.736846
114410 0.7346393
114420 0.7471604
114430 0.7464956
114440 0.7374046
114450 0.7212289
114460 0.7282725
114470 0.7226121
114480 0.7137876
114490 0.7226887
114500 0.7199796
114510 0.717356
114520 0.7247736
114530 0.7235748
114540 0.7180748
114550 0.7174971
114560 0.7229075
114570 0.7243028
114580 0.730176
114590 0.726387
114600 0.7262877
114610 0.7150865
114620 0.7224048
114630 0.7209588
114640 0.7288377
114650 0.7286202
114660 0.7298678
114670 0.7199628
114680 0.7280887
114690 0.7184587
114700 0.7101396
114710 0.7172351
114720 0.7313957
114730 0.7334737
114740 0.7358472
114750 0.7306516
114760 0.7291116
114770 0.7146359
114780 0.7176476
114790 0.7099696
114800 0.712548
114810 0.7085376
114820 0.711674
114830 0.7255651
114840 0.7264783
114850 0.7234415
114860 0.713485
114870 0.7126941
114880 0.7233157
114890 0.7192203
114900 0.7319468
114910 0.7249716
114920 0.7260438
114930 0.7201082
114940 0.7202922
114950 0.715915
114960 0.7147891
114970 0.7151797
114980 0.7017747
114990 0.7068781
115000 0.7069216
115010 0.7171326
115020 0.7221978
115030 0.7287305
115040 0.7312161
115050 0.7309591
115060 0.7246842
115070 0.7132714
115080 0.7145912
115090 0.7107179
115100 0.7168533
115110 0.7227142
115120 0.7215351
115130 0.7194837
115140 0.7260765
115150 0.743309
115160 0.7374056
115170 0.7377124
115180 0.7254954
115190 0.7335418
115200 0.7241573
115210 0.734555
115220 0.735813
115230 0.7330576
115240 0.726849
115250 0.7314903
115260 0.7450843
115270 0.7451206
115280 0.740739
115290 0.7388024
115300 0.7301023
115310 0.7391328
115320 0.7356412
115330 0.7351589
115340 0.7309722
115350 0.732663
115360 0.7423323
115370 0.7422116
115380 0.7425432
115390 0.7415896
115400 0.7369925
115410 0.746482
115420 0.7335415
115430 0.7391576
115440 0.7323708
115450 0.7355352
115460 0.7359948
115470 0.7426617
115480 0.7294782
115490 0.7398186
115500 0.7348175
115510 0.7447276
115520 0.744525
115530 0.7557569
115540 0.7620369
115550 0.7681961
115560 0.7604486
115570 0.73915
115580 0.7460504
115590 0.7528499
115600 0.7563555
115610 0.7663746
115620 0.7543508
115630 0.7577361
115640 0.7606137
115650 0.7552363
115660 0.7586518
115670 0.7531682
115680 0.7554551
115690 0.7577418
115700 0.762112
115710 0.7487455
115720 0.7464489
115730 0.7553988
115740 0.7552171
115750 0.7530937
115760 0.7459733
115770 0.7568971
115780 0.754016
115790 0.751525
115800 0.7429085
115810 0.7510117
115820 0.7528441
115830 0.7581127
115840 0.7563291
115850 0.7621152
115860 0.7585348
115870 0.7608274
115880 0.7517691
115890 0.7494969
115900 0.7520683
115910 0.7514076
115920 0.7472153
115930 0.7435581
115940 0.7515258
115950 0.7607401
115960 0.765997
115970 0.7725081
115980 0.7570117
115990 0.7538977
116000 0.7573149
116010 0.7493271
116020 0.7426935
116030 0.7338824
116040 0.7474652
116050 0.7603354
116060 0.764816
116070 0.7629544
116080 0.7640052
116090 0.7741655
116100 0.7592618
116110 0.7486285
116120 0.7385384
116130 0.7409843
116140 0.7620004
116150 0.7498169
116160 0.7477973
116170 0.7419863
116180 0.7509063
116190 0.755197
116200 0.750887
116210 0.7519096
116220 0.7578542
116230 0.7560306
116240 0.7615572
116250 0.7582698
116260 0.7547511
116270 0.7526173
116280 0.734493
116290 0.7384604
116300 0.7352267
116310 0.7441424
116320 0.7567434
116330 0.7460397
116340 0.7405542
116350 0.7356775
116360 0.7354911
116370 0.7459397
116380 0.7394263
116390 0.7560381
116400 0.7439675
116410 0.7507474
116420 0.7447515
116430 0.7563727
116440 0.7586244
116450 0.7597579
116460 0.7568486
116470 0.7695663
116480 0.7596692
116490 0.7619007
116500 0.7683643
116510 0.7606053
116520 0.7718173
116530 0.774552
116540 0.7742057
116550 0.7770244
116560 0.7701473
116570 0.7634855
116580 0.7722986
116590 0.7715939
116600 0.7618578
116610 0.7588484
116620 0.7598835
116630 0.7628234
116640 0.7592956
116650 0.747684
116660 0.7503192
116670 0.758764
116680 0.7503372
116690 0.7512275
116700 0.7515177
116710 0.7437528
116720 0.7363576
116730 0.7516614
116740 0.7444478
116750 0.7479786
116760 0.7539693
116770 0.7509491
116780 0.7644774
116790 0.7686396
116800 0.7608508
116810 0.7581331
116820 0.7493203
116830 0.7581655
116840 0.7626812
116850 0.7664991
116860 0.7627767
116870 0.7526028
116880 0.7553006
116890 0.7513012
116900 0.7483951
116910 0.7490571
116920 0.7517707
116930 0.7560774
116940 0.759497
116950 0.7647259
116960 0.7782365
116970 0.7740918
116980 0.7802781
116990 0.7998435
117000 0.7891807
117010 0.7839802
117020 0.7615547
117030 0.7682105
117040 0.7793636
117050 0.7630913
117060 0.7618562
117070 0.76578
117080 0.78463
117090 0.79377
117100 0.8005558
117110 0.79018
117120 0.7746838
117130 0.7775337
117140 0.7742821
117150 0.7705575
117160 0.7630021
117170 0.7654998
117180 0.7473203
117190 0.7547635
117200 0.7689816
117210 0.7824175
117220 0.7735456
117230 0.7620908
117240 0.75729
117250 0.7626321
117260 0.7627326
117270 0.7610866
117280 0.7430726
117290 0.7405618
117300 0.7477796
117310 0.7489628
117320 0.7476761
117330 0.7535279
117340 0.7420439
117350 0.7451726
117360 0.7473502
117370 0.7619468
117380 0.7669153
117390 0.765865
117400 0.7610259
117410 0.7598521
117420 0.7575324
117430 0.7693663
117440 0.7757069
117450 0.7794696
117460 0.7725852
117470 0.7717911
117480 0.7838231
117490 0.7760221
117500 0.7787867
117510 0.7772635
117520 0.7790633
117530 0.7828743
117540 0.7981013
117550 0.7802138
117560 0.7767758
117570 0.7797822
117580 0.787127
117590 0.7814928
117600 0.7734812
117610 0.7734306
117620 0.7858887
117630 0.7873403
117640 0.7715056
117650 0.7760576
117660 0.782721
117670 0.7887705
117680 0.8016247
117690 0.7822221
117700 0.776367
117710 0.7701038
117720 0.7710697
117730 0.770245
117740 0.7646201
117750 0.7751366
117760 0.7704645
117770 0.7724255
117780 0.7593333
117790 0.7571456
117800 0.760657
117810 0.7577119
117820 0.7555097
117830 0.7500945
117840 0.7606349
117850 0.7681442
117860 0.7732698
117870 0.7808567
117880 0.775345
117890 0.7743855
117900 0.7754658
117910 0.7696728
117920 0.7604632
117930 0.7595613
117940 0.7658867
117950 0.7639774
117960 0.7768487
117970 0.7804146
117980 0.77803
117990 0.7860049
118000 0.7952479
118010 0.7802822
118020 0.7922883
118030 0.7774205
118040 0.7747435
118050 0.7816376
118060 0.7861
118070 0.7959004
118080 0.7930424
118090 0.7843059
118100 0.7839773
118110 0.7796384
118120 0.7789969
118130 0.7817625
118140 0.7633921
118150 0.7702932
118160 0.7709138
118170 0.7729747
118180 0.7771617
118190 0.7858118
118200 0.7879456
118210 0.7859123
118220 0.7887495
118230 0.7858464
118240 0.7797405
118250 0.7763962
118260 0.7881992
118270 0.7968581
118280 0.7952965
118290 0.796972
118300 0.8044493
118310 0.7928449
118320 0.7956877
118330 0.7818977
118340 0.7851442
118350 0.7797161
118360 0.7858377
118370 0.7847413
118380 0.7837972
118390 0.789005
118400 0.8056007
118410 0.798871
118420 0.7962461
118430 0.798924
118440 0.787965
118450 0.7830186
118460 0.780756
118470 0.7774844
118480 0.7822882
118490 0.7891223
118500 0.7917261
118510 0.7923215
118520 0.7928419
118530 0.7948735
118540 0.7910154
118550 0.7843618
118560 0.7743522
118570 0.782724
118580 0.7714664
118590 0.7719374
118600 0.7728381
118610 0.7686434
118620 0.7666078
118630 0.7688594
118640 0.773958
118650 0.761068
118660 0.7676411
118670 0.769177
118680 0.7853451
118690 0.7777978
118700 0.7809763
118710 0.7811567
118720 0.773962
118730 0.7686075
118740 0.7670399
118750 0.77479
118760 0.7768972
118770 0.7670864
118780 0.7702112
118790 0.7625078
118800 0.7614771
118810 0.760039
118820 0.7611664
118830 0.7620664
118840 0.7572278
118850 0.7542855
118860 0.7692077
118870 0.7676321
118880 0.7789285
118890 0.7730115
118900 0.7779891
118910 0.7766097
118920 0.7696072
118930 0.7777599
118940 0.7928972
118950 0.7835658
118960 0.7781065
118970 0.7745731
118980 0.7770997
118990 0.7688603
119000 0.7557434
119010 0.7702476
119020 0.7839447
119030 0.7881907
119040 0.7897811
119050 0.782755
119060 0.7833341
119070 0.7826088
119080 0.7685648
119090 0.7730811
119100 0.7836434
119110 0.7798323
119120 0.7899603
119130 0.7987767
119140 0.7793457
119150 0.774555
119160 0.776911
119170 0.7793773
119180 0.770316
119190 0.7812905
119200 0.7764687
119210 0.7763737
119220 0.7774394
119230 0.7695433
119240 0.7737284
119250 0.7649979
119260 0.7706307
119270 0.7689542
119280 0.7647198
119290 0.7654172
119300 0.7698533
119310 0.781449
119320 0.7678944
119330 0.7840239
119340 0.782587
119350 0.8014117
119360 0.7902054
119370 0.7897975
119380 0.7820951
119390 0.786088
119400 0.7865517
119410 0.7969764
119420 0.7885713
119430 0.7822518
119440 0.7879071
119450 0.7844912
119460 0.7819307
119470 0.7863065
119480 0.7853128
119490 0.7884463
119500 0.7809541
119510 0.7849886
119520 0.777505
119530 0.7702828
119540 0.7841343
119550 0.7918517
119560 0.7874425
119570 0.8063895
119580 0.7952701
119590 0.8075488
119600 0.7950964
119610 0.8076874
119620 0.7974675
119630 0.80111
119640 0.8059791
119650 0.7975971
119660 0.797469
119670 0.7943074
119680 0.7945672
119690 0.7873688
119700 0.7829464
119710 0.7989094
119720 0.7987806
119730 0.8089047
119740 0.8131958
119750 0.8215184
119760 0.8176672
119770 0.80801
119780 0.7897611
119790 0.7783117
119800 0.7915108
119810 0.8044515
119820 0.7992181
119830 0.7913818
119840 0.7946375
119850 0.7897912
119860 0.7795163
119870 0.7920588
119880 0.7930953
119890 0.7920903
119900 0.7956172
119910 0.7928339
119920 0.7812569
119930 0.7776932
119940 0.7891323
119950 0.7828437
119960 0.7794316
119970 0.778699
119980 0.7872292
119990 0.7975183
120000 0.7989588
120010 0.7927499
120020 0.8058812
120030 0.7971759
120040 0.7930317
120050 0.7903653
120060 0.7896069
120070 0.785183
120080 0.7873878
120090 0.7891268
120100 0.7892905
120110 0.7945559
120120 0.803746
120130 0.7929464
120140 0.7875157
120150 0.794783
120160 0.8004279
120170 0.8036851
120180 0.8159818
120190 0.8115396
120200 0.8053559
120210 0.8009039
120220 0.7885152
120230 0.7863382
120240 0.7811528
120250 0.7685562
120260 0.7765023
120270 0.7773795
120280 0.7854031
120290 0.790817
120300 0.7774467
120310 0.7854661
120320 0.7884585
120330 0.7924472
120340 0.8018266
120350 0.7984832
120360 0.7867696
120370 0.7819822
120380 0.7860357
120390 0.787872
120400 0.784685
120410 0.7859947
120420 0.7841482
120430 0.7892585
120440 0.7801049
120450 0.7784936
120460 0.7862536
120470 0.7902784
120480 0.7885035
120490 0.7868635
120500 0.7751549
120510 0.7864807
120520 0.780246
120530 0.7812218
120540 0.7790114
120550 0.7810321
120560 0.7840828
120570 0.8019182
120580 0.8089713
120590 0.7906512
120600 0.7898113
120610 0.7863989
120620 0.7778028
120630 0.7722039
120640 0.769522
120650 0.7661454
120660 0.7648228
120670 0.7675471
120680 0.7786542
120690 0.7775777
120700 0.7636028
120710 0.7606689
120720 0.7583406
120730 0.7576088
120740 0.7557879
120750 0.7533193
120760 0.7698815
120770 0.7564918
120780 0.7579552
120790 0.778055
120800 0.7729875
120810 0.7847076
120820 0.7745855
120830 0.7730681
120840 0.7839165
120850 0.7834647
120860 0.7826462
120870 0.7655361
120880 0.7811568
120890 0.7842746
120900 0.7767102
120910 0.776905
120920 0.7741061
120930 0.7849215
120940 0.7827659
120950 0.7851231
120960 0.7794892
120970 0.7916308
120980 0.8020188
120990 0.7928134
121000 0.8018961
121010 0.7980947
121020 0.7865208
121030 0.7770182
121040 0.7829359
121050 0.7759404
121060 0.7879515
121070 0.7801676
121080 0.7973486
121090 0.7922682
121100 0.7977467
121110 0.788501
121120 0.7870879
121130 0.7895268
121140 0.7947481
121150 0.7859997
121160 0.7941584
121170 0.7953018
121180 0.797867
121190 0.7995772
121200 0.7840683
121210 0.7869028
121220 0.7900226
121230 0.7971655
121240 0.7895085
121250 0.7922754
121260 0.7963628
121270 0.7907366
121280 0.7945246
121290 0.8005989
121300 0.7865215
121310 0.7841012
121320 0.7842342
121330 0.7821095
121340 0.786991
121350 0.7874563
121360 0.776582
121370 0.7590848
121380 0.759483
121390 0.7641513
121400 0.768319
121410 0.7744867
121420 0.7725967
121430 0.7758836
121440 0.7739292
121450 0.779192
121460 0.772726
121470 0.7823298
121480 0.771894
121490 0.7692053
121500 0.7703186
121510 0.7728535
121520 0.7822848
121530 0.7714781
121540 0.7866238
121550 0.7697637
121560 0.7703529
121570 0.7812228
121580 0.7866054
121590 0.7837266
121600 0.7861506
121610 0.7876768
121620 0.7820069
121630 0.7857191
121640 0.7786866
121650 0.7810655
121660 0.7695864
121670 0.7556679
121680 0.7699326
121690 0.7725025
121700 0.7788548
121710 0.7673913
121720 0.7656382
121730 0.7767844
121740 0.7757723
121750 0.7911078
121760 0.7776703
121770 0.7624673
121780 0.7637753
121790 0.7705976
121800 0.7723743
121810 0.7647286
121820 0.7598252
121830 0.7783782
121840 0.7836776
121850 0.7727838
121860 0.7672608
121870 0.7700577
121880 0.7573076
121890 0.7630533
121900 0.7534102
121910 0.7594187
121920 0.7567964
121930 0.7698253
121940 0.7891895
121950 0.7875614
121960 0.7630601
121970 0.7855801
121980 0.7833428
121990 0.7895637
122000 0.7856017
122010 0.7814811
122020 0.7804698
122030 0.7779356
122040 0.7714716
122050 0.7681485
122060 0.7740825
122070 0.7674886
122080 0.767637
122090 0.7748852
122100 0.7755208
122110 0.7598754
122120 0.7600558
122130 0.7680361
122140 0.7767607
122150 0.7788253
122160 0.7659791
122170 0.7754548
122180 0.7744579
122190 0.7871912
122200 0.7766071
122210 0.7703301
122220 0.7717171
122230 0.7763845
122240 0.7758431
122250 0.7738892
122260 0.7816463
122270 0.7709435
122280 0.7693442
122290 0.7742937
122300 0.7824659
122310 0.7883787
122320 0.7911965
122330 0.7796963
122340 0.7826965
122350 0.7870167
122360 0.7895751
122370 0.7891671
122380 0.7856538
122390 0.7837785
122400 0.7711342
122410 0.7855795
122420 0.7991275
122430 0.7963549
122440 0.7880657
122450 0.7795789
122460 0.7696019
122470 0.7695333
122480 0.7724726
122490 0.776945
122500 0.775615
122510 0.7752969
122520 0.7793571
122530 0.7793712
122540 0.7864274
122550 0.7811949
122560 0.7770849
122570 0.7854744
122580 0.7763515
122590 0.7700561
122600 0.771841
122610 0.7710683
122620 0.7729775
122630 0.7618263
122640 0.7652375
122650 0.7700728
122660 0.7720546
122670 0.7697031
122680 0.7730973
122690 0.7637978
122700 0.77456
122710 0.7834132
122720 0.7837238
122730 0.7728378
122740 0.773638
122750 0.7731686
122760 0.7815034
122770 0.7759033
122780 0.7697648
122790 0.7610766
122800 0.775956
122810 0.7840269
122820 0.7842114
122830 0.7694357
122840 0.7702566
122850 0.773046
122860 0.7836366
122870 0.7778847
122880 0.779653
122890 0.778093
122900 0.774519
122910 0.7805359
122920 0.7836494
122930 0.7853891
122940 0.7906106
122950 0.7796034
122960 0.7903565
122970 0.7953156
122980 0.802817
122990 0.8041885
123000 0.7934118
123010 0.781157
123020 0.7909139
123030 0.78791
123040 0.798321
123050 0.7882183
123060 0.783385
123070 0.7960526
123080 0.7853765
123090 0.7832807
123100 0.7804403
123110 0.7788132
123120 0.7840315
123130 0.7865913
123140 0.8029996
123150 0.8044125
123160 0.7910514
123170 0.7982268
123180 0.7986456
123190 0.8185135
123200 0.8009232
123210 0.8015676
123220 0.8071311
123230 0.8167116
123240 0.805572
123250 0.8100248
123260 0.8045954
123270 0.8140872
123280 0.8113245
123290 0.8109578
123300 0.8060521
123310 0.814771
123320 0.812297
123330 0.8166026
123340 0.8064837
123350 0.8052137
123360 0.8033344
123370 0.8048076
123380 0.806109
123390 0.8007936
123400 0.8076046
123410 0.8115069
123420 0.8031462
123430 0.8041493
123440 0.787746
123450 0.7977561
123460 0.8079377
123470 0.8071001
123480 0.7949558
123490 0.791001
123500 0.786068
123510 0.781194
123520 0.7772908
123530 0.7954243
123540 0.7944124
123550 0.7914211
123560 0.7926074
123570 0.7863387
123580 0.7780938
123590 0.8020511
123600 0.8137248
123610 0.804626
123620 0.8147052
123630 0.8073989
123640 0.7940774
123650 0.7913951
123660 0.8075614
123670 0.7999454
123680 0.786245
123690 0.7929071
123700 0.7807309
123710 0.7870384
123720 0.7932656
123730 0.7827604
123740 0.7786642
123750 0.7780364
123760 0.7945459
123770 0.8082348
123780 0.7962742
123790 0.7925407
123800 0.7974408
123810 0.7930207
123820 0.7976702
123830 0.8037755
123840 0.7936929
123850 0.7935555
123860 0.806498
123870 0.8143973
123880 0.7930186
123890 0.7942146
123900 0.7960716
123910 0.7896351
123920 0.8022522
123930 0.8055975
123940 0.81629
123950 0.8116344
123960 0.8010474
123970 0.8032213
123980 0.8147762
123990 0.801599
124000 0.8084775
124010 0.7944487
124020 0.7996802
124030 0.7950937
124040 0.7945223
124050 0.7984685
124060 0.8052572
124070 0.8040012
124080 0.8166515
124090 0.815884
124100 0.8126151
124110 0.8149382
124120 0.8027689
124130 0.8085288
124140 0.8087963
124150 0.80211
124160 0.810522
124170 0.7993721
124180 0.8055882
124190 0.7974744
124200 0.7911528
124210 0.7947999
124220 0.79374
124230 0.7935913
124240 0.7890187
124250 0.7936167
124260 0.7791412
124270 0.7765251
124280 0.7741315
124290 0.7821904
124300 0.7786783
124310 0.7807164
124320 0.770721
124330 0.7693361
124340 0.7732751
124350 0.775545
124360 0.772039
124370 0.7787938
124380 0.7800471
124390 0.7883478
124400 0.7940019
124410 0.7886227
124420 0.7844699
124430 0.7774247
124440 0.780238
124450 0.7820194
124460 0.7807794
124470 0.7987272
124480 0.7942967
124490 0.7968045
124500 0.780563
124510 0.781402
124520 0.7871758
124530 0.8004061
124540 0.7927796
124550 0.789075
124560 0.7892346
124570 0.7863683
124580 0.784166
124590 0.7844063
124600 0.7883014
124610 0.7687745
124620 0.7630989
124630 0.7599833
124640 0.7577443
124650 0.7640687
124660 0.7689156
124670 0.7629684
124680 0.7595705
124690 0.7760956
124700 0.7722934
124710 0.7726344
124720 0.7620671
124730 0.7605687
124740 0.7674216
124750 0.7777586
124760 0.7804837
124770 0.7794055
124780 0.7742881
124790 0.7866164
124800 0.783603
124810 0.7750539
124820 0.7733817
124830 0.7696586
124840 0.7952291
124850 0.8067244
124860 0.7931188
124870 0.7807587
124880 0.789273
124890 0.7838357
124900 0.7762486
124910 0.7821096
124920 0.7776694
124930 0.7961054
124940 0.8067898
124950 0.8026748
124960 0.8076165
124970 0.7962013
124980 0.7903191
124990 0.7805644
125000 0.7801095
125010 0.7682263
125020 0.7624159
125030 0.7696029
125040 0.7698705
125050 0.7719117
125060 0.7785591
125070 0.7806199
125080 0.7930278
125090 0.7894278
125100 0.7933818
125110 0.7786447
125120 0.759818
125130 0.765855
125140 0.7714688
125150 0.7672383
125160 0.7527311
125170 0.7553094
125180 0.7565398
125190 0.751521
125200 0.7461429
125210 0.7510361
125220 0.7610428
125230 0.7640859
125240 0.7582917
125250 0.7672504
125260 0.755048
125270 0.7715955
125280 0.765419
125290 0.7633209
125300 0.7627927
125310 0.7693679
125320 0.7707525
125330 0.7698677
125340 0.7806504
125350 0.7652828
125360 0.7633208
125370 0.761369
125380 0.7557594
125390 0.74938
125400 0.7412643
125410 0.7644665
125420 0.7656688
125430 0.7717718
125440 0.7684863
125450 0.7672408
125460 0.7628738
125470 0.7548003
125480 0.7673301
125490 0.760215
125500 0.7641175
125510 0.7620463
125520 0.7678168
125530 0.7727085
125540 0.7720366
125550 0.7664373
125560 0.7696071
125570 0.7824627
125580 0.781036
125590 0.7734848
125600 0.7710558
125610 0.7632635
125620 0.7658337
125630 0.7669173
125640 0.7704335
125650 0.7772619
125660 0.7808731
125670 0.7799249
125680 0.7787267
125690 0.7923903
125700 0.7927103
125710 0.7960162
125720 0.7906448
125730 0.7892334
125740 0.7932376
125750 0.7764013
125760 0.778395
125770 0.7792062
125780 0.7845683
125790 0.7858362
125800 0.7904321
125810 0.7741383
125820 0.774699
125830 0.7747728
125840 0.7780733
125850 0.7673587
125860 0.7732401
125870 0.7744368
125880 0.7736021
125890 0.7938142
125900 0.775395
125910 0.778397
125920 0.7787207
125930 0.7771705
125940 0.7755922
125950 0.7881885
125960 0.7817758
125970 0.7676449
125980 0.7651414
125990 0.7835897
126000 0.7824431
126010 0.780953
126020 0.7855328
126030 0.766856
126040 0.7572752
126050 0.751469
126060 0.7638394
126070 0.7595694
126080 0.7669978
126090 0.7525922
126100 0.760896
126110 0.7653531
126120 0.780275
126130 0.7776467
126140 0.7846171
126150 0.7820686
126160 0.7690347
126170 0.7624709
126180 0.756864
126190 0.7627537
126200 0.7681737
126210 0.7677575
126220 0.7605514
126230 0.764671
126240 0.7654357
126250 0.7615744
126260 0.7578668
126270 0.755059
126280 0.7499479
126290 0.7508925
126300 0.7390174
126310 0.7314895
126320 0.7398978
126330 0.7484943
126340 0.7576793
126350 0.7508824
126360 0.7447889
126370 0.7495249
126380 0.7429292
126390 0.7446011
126400 0.7520894
126410 0.7533816
126420 0.7501949
126430 0.7497171
126440 0.7589223
126450 0.7498066
126460 0.7530231
126470 0.7566078
126480 0.7645812
126490 0.7577289
126500 0.7642689
126510 0.7692734
126520 0.7600068
126530 0.7663702
126540 0.7711395
126550 0.766383
126560 0.7742926
126570 0.7687391
126580 0.7682261
126590 0.7653761
126600 0.7672123
126610 0.7620541
126620 0.7613861
126630 0.7634836
126640 0.7670352
126650 0.7802277
126660 0.780573
126670 0.7868878
126680 0.7830822
126690 0.7835307
126700 0.7880094
126710 0.7906992
126720 0.7750584
126730 0.7710738
126740 0.7602283
126750 0.752901
126760 0.7406942
126770 0.7585071
126780 0.7582756
126790 0.7610278
126800 0.7589159
126810 0.7557968
126820 0.7633404
126830 0.7602103
126840 0.7619775
126850 0.7612567
126860 0.7580301
126870 0.756635
126880 0.7631179
126890 0.7564839
126900 0.7578543
126910 0.7395911
126920 0.7492827
126930 0.7497901
126940 0.7539936
126950 0.7596657
126960 0.7624615
126970 0.7709748
126980 0.7856408
126990 0.7754927
127000 0.7639255
127010 0.7749701
127020 0.775156
127030 0.7702358
127040 0.7725994
127050 0.787036
127060 0.7925768
127070 0.7894232
127080 0.7795755
127090 0.7659564
127100 0.7749606
127110 0.7905396
127120 0.7866907
127130 0.7734758
127140 0.7777283
127150 0.7878476
127160 0.7918364
127170 0.8037532
127180 0.7978417
127190 0.7995708
127200 0.7905963
127210 0.7909814
127220 0.7801912
127230 0.7813913
127240 0.7887735
127250 0.7850856
127260 0.7843879
127270 0.7866689
127280 0.7809778
127290 0.7845096
127300 0.7801161
127310 0.7732131
127320 0.7614596
127330 0.7617433
127340 0.7601151
127350 0.7675489
127360 0.763408
127370 0.771275
127380 0.7822968
127390 0.773409
127400 0.7690067
127410 0.7661244
127420 0.7677095
127430 0.7690849
127440 0.7695045
127450 0.758891
127460 0.7720082
127470 0.774218
127480 0.7860504
127490 0.7906288
127500 0.7769482
127510 0.7846799
127520 0.7791658
127530 0.7681814
127540 0.7712741
127550 0.7579948
127560 0.7517248
127570 0.7661482
127580 0.7615547
127590 0.7702026
127600 0.7807197
127610 0.7692357
127620 0.7723362
127630 0.7643094
127640 0.7596089
127650 0.7639201
127660 0.7596816
127670 0.7602397
127680 0.7647423
127690 0.7667156
127700 0.77665
127710 0.7560084
127720 0.7500835
127730 0.7619053
127740 0.7602196
127750 0.7557535
127760 0.7561361
127770 0.7601323
127780 0.7642828
127790 0.770019
127800 0.7735873
127810 0.7742114
127820 0.7746903
127830 0.7695878
127840 0.7754463
127850 0.7707394
127860 0.7783037
127870 0.7860506
127880 0.7931634
127890 0.7964016
127900 0.7943577
127910 0.7823492
127920 0.7896912
127930 0.7847661
127940 0.7698934
127950 0.7680819
127960 0.7656255
127970 0.7653702
127980 0.7618721
127990 0.7656186
128000 0.7528479
128010 0.7595469
128020 0.7573812
128030 0.7580446
128040 0.7659055
128050 0.7619849
128060 0.7606215
128070 0.7669315
128080 0.7594845
128090 0.7522905
128100 0.7542783
128110 0.7629927
128120 0.7569987
128130 0.7634625
128140 0.7753226
128150 0.7668693
128160 0.7711909
128170 0.770461
128180 0.7647598
128190 0.7640283
128200 0.7704901
128210 0.7688028
128220 0.7593688
128230 0.7553369
128240 0.760991
128250 0.7674863
128260 0.7686423
128270 0.7666382
128280 0.7733192
128290 0.7615327
128300 0.7677842
128310 0.7665802
128320 0.7748815
128330 0.7638497
128340 0.7685364
128350 0.7686768
128360 0.7646889
128370 0.7629634
128380 0.7648352
128390 0.7736048
128400 0.7728189
128410 0.7633502
128420 0.7501623
128430 0.7535092
128440 0.7518673
128450 0.7540678
128460 0.7575731
128470 0.7575585
128480 0.7582049
128490 0.7419246
128500 0.7393727
128510 0.7524974
128520 0.7549897
128530 0.7615867
128540 0.7602402
128550 0.7574757
128560 0.770366
128570 0.7520142
128580 0.7581496
128590 0.7570609
128600 0.7614756
128610 0.7595102
128620 0.7617729
128630 0.7575293
128640 0.7558028
128650 0.7508752
128660 0.7483166
128670 0.7421625
128680 0.7496933
128690 0.7561432
128700 0.7472029
128710 0.7427828
128720 0.7612168
128730 0.7730712
128740 0.7716488
128750 0.7653031
128760 0.7616969
128770 0.7509408
128780 0.7602821
128790 0.7663267
128800 0.7612791
128810 0.756042
128820 0.7521871
128830 0.7519766
128840 0.7493974
128850 0.7499865
128860 0.748724
128870 0.7473471
128880 0.7522942
128890 0.7486631
128900 0.7393084
128910 0.7300598
128920 0.746036
128930 0.7464844
128940 0.749546
128950 0.7555137
128960 0.7500404
128970 0.7562106
128980 0.7617131
128990 0.7638522
129000 0.7737092
129010 0.7705604
129020 0.7700318
129030 0.7709976
129040 0.7549757
129050 0.7580857
129060 0.7542191
129070 0.7650843
129080 0.7595323
129090 0.7706994
129100 0.7763826
129110 0.7714054
129120 0.7675496
129130 0.764376
129140 0.7537836
129150 0.7623875
129160 0.7652993
129170 0.7612427
129180 0.7673951
129190 0.7593283
129200 0.7594706
129210 0.7617449
129220 0.7657347
129230 0.7798749
129240 0.7720293
129250 0.7626643
129260 0.7626874
129270 0.7626857
129280 0.7791075
129290 0.7793111
129300 0.778985
129310 0.7789474
129320 0.7889408
129330 0.7845495
129340 0.7803587
129350 0.775489
129360 0.7696344
129370 0.781836
129380 0.7702317
129390 0.7643725
129400 0.7562633
129410 0.752561
129420 0.7550979
129430 0.7500668
129440 0.7418295
129450 0.7474867
129460 0.7536644
129470 0.7499468
129480 0.7437918
129490 0.743771
129500 0.7422194
129510 0.7380603
129520 0.747493
129530 0.750056
129540 0.7586276
129550 0.7481713
129560 0.7447451
129570 0.7292769
129580 0.7409528
129590 0.7394426
129600 0.7442456
129610 0.7425347
129620 0.7397426
129630 0.7454809
129640 0.7314114
129650 0.7262365
129660 0.7309427
129670 0.7368223
129680 0.7292497
129690 0.7446185
129700 0.7468273
129710 0.7405537
129720 0.7354484
129730 0.7334963
129740 0.7453434
129750 0.7396299
129760 0.7537245
129770 0.7499883
129780 0.7477973
129790 0.7487966
129800 0.7535132
129810 0.7459563
129820 0.740821
129830 0.7414041
129840 0.7503879
129850 0.7525007
129860 0.7545177
129870 0.7571264
129880 0.7495146
129890 0.7538455
129900 0.7481014
129910 0.7522212
129920 0.7565992
129930 0.7496125
129940 0.7435634
129950 0.7507222
129960 0.7474511
129970 0.742604
129980 0.7529408
129990 0.7499907
130000 0.7563251
130010 0.7608541
130020 0.769649
130030 0.7700267
130040 0.7682999
130050 0.7598327
130060 0.7576987
130070 0.7578106
130080 0.7527403
130090 0.7529994
130100 0.7565822
130110 0.7537699
130120 0.7463517
130130 0.743665
130140 0.7429263
130150 0.7524199
130160 0.7416849
130170 0.738552
130180 0.7494173
130190 0.7568119
130200 0.7546268
130210 0.7392172
130220 0.7394201
130230 0.7386035
130240 0.7539489
130250 0.7546653
130260 0.7484148
130270 0.7537916
130280 0.7474529
130290 0.7500287
130300 0.7447571
130310 0.7466763
130320 0.7445669
130330 0.7588844
130340 0.7610701
130350 0.7561048
130360 0.7444332
130370 0.7436046
130380 0.7404999
130390 0.7513938
130400 0.7478715
130410 0.7490779
130420 0.7554718
130430 0.7602972
130440 0.7604923
130450 0.7620773
130460 0.7649501
130470 0.7702916
130480 0.7741307
130490 0.77907
130500 0.779532
130510 0.7845633
130520 0.7875469
130530 0.7852845
130540 0.7751936
130550 0.7771021
130560 0.7821729
130570 0.7733413
130580 0.7844814
130590 0.7785863
130600 0.7768297
130610 0.75885
130620 0.7546347
130630 0.7609747
130640 0.7633502
130650 0.7684689
130660 0.7708771
130670 0.7730429
130680 0.7663968
130690 0.7683604
130700 0.7616635
130710 0.7506036
130720 0.7558573
130730 0.7582383
130740 0.7722613
130750 0.7606762
130760 0.7580395
130770 0.7519583
130780 0.7604771
130790 0.7460935
130800 0.7548273
130810 0.7491438
130820 0.7475672
130830 0.7461891
130840 0.7511805
130850 0.7522303
130860 0.7576178
130870 0.7696333
130880 0.7605334
130890 0.7561954
130900 0.7727281
130910 0.7622615
130920 0.7596755
130930 0.7418883
130940 0.7365487
130950 0.7452996
130960 0.750545
130970 0.7540874
130980 0.748979
130990 0.7575028
131000 0.7560052
131010 0.7576302
131020 0.7493318
131030 0.7569184
131040 0.7624329
131050 0.7679217
131060 0.7767788
131070 0.7694713
131080 0.7739103
131090 0.7826499
131100 0.7829331
131110 0.7739811
131120 0.7708616
131130 0.7652048
131140 0.7535361
131150 0.7623736
131160 0.7649081
131170 0.7589366
131180 0.7599214
131190 0.7529598
131200 0.751097
131210 0.7478961
131220 0.7409807
131230 0.7531747
131240 0.753583
131250 0.7505269
131260 0.7531252
131270 0.7583542
131280 0.7672084
131290 0.7598669
131300 0.757416
131310 0.7577515
131320 0.7624809
131330 0.7590277
131340 0.7613158
131350 0.7632975
131360 0.7577692
131370 0.7695404
131380 0.7563987
131390 0.7607163
131400 0.7546394
131410 0.7578822
131420 0.7608705
131430 0.7654399
131440 0.7739565
131450 0.7672341
131460 0.76607
131470 0.7556126
131480 0.7523219
131490 0.755556
131500 0.758008
131510 0.7511886
131520 0.7667101
131530 0.7723768
131540 0.7577677
131550 0.7558676
131560 0.7530688
131570 0.7571117
131580 0.7629767
131590 0.7566548
131600 0.7586437
131610 0.7655247
131620 0.7675884
131630 0.7620789
131640 0.7611429
131650 0.7669266
131660 0.7640651
131670 0.7628061
131680 0.7629287
131690 0.7609028
131700 0.7596806
131710 0.7694597
131720 0.7648963
131730 0.7635959
131740 0.7690827
131750 0.76939
131760 0.7616004
131770 0.7602251
131780 0.7509022
131790 0.7531819
131800 0.7507614
131810 0.7630367
131820 0.7688777
131830 0.779955
131840 0.7596732
131850 0.7603909
131860 0.7579177
131870 0.7543024
131880 0.7513319
131890 0.7619249
131900 0.7490376
131910 0.7476959
131920 0.7486539
131930 0.7496171
131940 0.7434084
131950 0.7469677
131960 0.7428311
131970 0.7563836
131980 0.7591668
131990 0.758477
132000 0.7648481
132010 0.7689677
132020 0.7678796
132030 0.7758591
132040 0.7826465
132050 0.773967
132060 0.7717112
132070 0.7738323
132080 0.7801625
132090 0.7819707
132100 0.7783948
132110 0.7675403
132120 0.7717696
132130 0.7715024
132140 0.7756798
132150 0.7704219
132160 0.7748871
132170 0.7929344
132180 0.8011806
132190 0.7904997
132200 0.7853813
132210 0.7825546
132220 0.7930698
132230 0.7875377
132240 0.7847234
132250 0.7907053
132260 0.8018366
132270 0.7919195
132280 0.7891176
132290 0.7834065
132300 0.7808012
132310 0.7795729
132320 0.7742379
132330 0.7678386
132340 0.7649189
132350 0.7617242
132360 0.754813
132370 0.7559598
132380 0.7659819
132390 0.7763682
132400 0.7847274
132410 0.7894337
132420 0.7833334
132430 0.7851346
132440 0.7911751
132450 0.7917461
132460 0.7947022
132470 0.7965348
132480 0.7938629
132490 0.7892958
132500 0.7848178
132510 0.7896557
132520 0.7948207
132530 0.7944918
132540 0.8030559
132550 0.8092381
132560 0.812693
132570 0.8247379
132580 0.8148894
132590 0.8119958
132600 0.8118308
132610 0.8012897
132620 0.8018904
132630 0.8048812
132640 0.7987201
132650 0.7837334
132660 0.7818524
132670 0.787209
132680 0.7872006
132690 0.7893223
132700 0.7933662
132710 0.7887359
132720 0.8025495
132730 0.8001209
132740 0.784766
132750 0.7896593
132760 0.7885689
132770 0.7842599
132780 0.7871347
132790 0.7744088
132800 0.7669437
132810 0.7673415
132820 0.7616727
132830 0.7642896
132840 0.7667509
132850 0.7714242
132860 0.7879274
132870 0.7820048
132880 0.7849628
132890 0.7902628
132900 0.793187
132910 0.7954122
132920 0.8036942
132930 0.8090891
132940 0.7894371
132950 0.7826163
132960 0.7834936
132970 0.7793804
132980 0.7733134
132990 0.7787388
133000 0.7815166
133010 0.7716733
133020 0.7788801
133030 0.7763576
133040 0.7793027
133050 0.7990858
133060 0.7940889
133070 0.7897573
133080 0.8004498
133090 0.8056471
133100 0.7973647
133110 0.7819303
133120 0.771971
133130 0.7792645
133140 0.7682893
133150 0.7718319
133160 0.7565572
133170 0.7672818
133180 0.7664837
133190 0.7639536
133200 0.7700834
133210 0.7843027
133220 0.7740549
133230 0.7732024
133240 0.7812017
133250 0.7744808
133260 0.7842524
133270 0.7869931
133280 0.7826743
133290 0.7908318
133300 0.7976982
133310 0.7968323
133320 0.7883633
133330 0.8048958
133340 0.7953531
133350 0.787275
133360 0.7750195
133370 0.7816824
133380 0.7985712
133390 0.8037316
133400 0.7859828
133410 0.7844703
133420 0.7780571
133430 0.7774862
133440 0.78008
133450 0.791423
133460 0.7913036
133470 0.8153126
133480 0.8039161
133490 0.8049018
133500 0.8064619
133510 0.8128946
133520 0.8047425
133530 0.8079551
133540 0.8091335
133550 0.7989743
133560 0.8010018
133570 0.8089802
133580 0.8034696
133590 0.7837709
133600 0.7812186
133610 0.7746302
133620 0.7847662
133630 0.7904294
133640 0.7918912
133650 0.7829846
133660 0.7877719
133670 0.7939216
133680 0.8055083
133690 0.7927168
133700 0.7921735
133710 0.8025913
133720 0.8185179
133730 0.8122028
133740 0.80301
133750 0.8048199
133760 0.8020644
133770 0.7935101
133780 0.7881511
133790 0.7885101
133800 0.7869487
133810 0.8069791
133820 0.7989871
133830 0.7983612
133840 0.8024236
133850 0.8018462
133860 0.8110706
133870 0.7894489
133880 0.7880774
133890 0.7866717
133900 0.8011142
133910 0.8076408
133920 0.8029071
133930 0.8094572
133940 0.8082054
133950 0.8056352
133960 0.7945297
133970 0.792164
133980 0.7942116
133990 0.7866247
134000 0.7963251
134010 0.7969074
134020 0.8115804
134030 0.8215541
134040 0.8146421
134050 0.8025923
134060 0.8108464
134070 0.8056051
134080 0.8031805
134090 0.8026233
134100 0.8144093
134110 0.8250834
134120 0.8216304
134130 0.8138437
134140 0.8074253
134150 0.8189875
134160 0.8171645
134170 0.8088264
134180 0.8017188
134190 0.8023373
134200 0.8205098
134210 0.8161545
134220 0.8187246
134230 0.8144174
134240 0.7986548
134250 0.7988407
134260 0.7920003
134270 0.8121516
134280 0.8035206
134290 0.8022183
134300 0.8114426
134310 0.8162121
134320 0.8252503
134330 0.8148147
134340 0.8102752
134350 0.8026515
134360 0.7999395
134370 0.8007783
134380 0.7960997
134390 0.7946858
134400 0.7934687
134410 0.8047782
134420 0.8001782
134430 0.7918989
134440 0.8031407
134450 0.82044
134460 0.8116919
134470 0.8055795
134480 0.7972527
134490 0.7984782
134500 0.8052029
134510 0.8010713
134520 0.8120695
134530 0.8059726
134540 0.7956411
134550 0.791927
134560 0.7812204
134570 0.7870304
134580 0.7994328
134590 0.8161442
134600 0.8133722
134610 0.813395
134620 0.8144578
134630 0.8120436
134640 0.818707
134650 0.8042655
134660 0.8082713
134670 0.8291556
134680 0.8161048
134690 0.7945325
134700 0.8073035
134710 0.8095224
134720 0.8129457
134730 0.8161665
134740 0.8318701
134750 0.8240392
134760 0.8179829
134770 0.8131635
134780 0.8062482
134790 0.8086855
134800 0.7941201
134810 0.801619
134820 0.7954903
134830 0.7886224
134840 0.7838151
134850 0.7832418
134860 0.7736099
134870 0.7691426
134880 0.7709824
134890 0.76236
134900 0.7706778
134910 0.7772812
134920 0.770869
134930 0.7789956
134940 0.7841367
134950 0.7870242
134960 0.7953689
134970 0.8064137
134980 0.8048962
134990 0.8020428
135000 0.7944653
135010 0.8071516
135020 0.8117979
135030 0.797578
135040 0.7974421
135050 0.7916958
135060 0.7807033
135070 0.7938325
135080 0.8086208
135090 0.8072559
135100 0.8088628
135110 0.8144579
135120 0.8225435
135130 0.8043517
135140 0.8113741
135150 0.8029888
135160 0.8149389
135170 0.8288327
135180 0.8235627
135190 0.8030235
135200 0.8081296
135210 0.7912277
135220 0.78969
135230 0.8068816
135240 0.8126019
135250 0.7999187
135260 0.8089563
135270 0.8116729
135280 0.7937481
135290 0.799788
135300 0.8090419
135310 0.8212533
135320 0.8204402
135330 0.8222135
135340 0.8161011
135350 0.8090116
135360 0.8150008
135370 0.8184335
135380 0.8196394
135390 0.8303366
135400 0.8286545
135410 0.8231865
135420 0.8318395
135430 0.842151
135440 0.8526192
135450 0.844485
135460 0.8474814
135470 0.8410648
135480 0.8371049
135490 0.8455548
135500 0.8360003
135510 0.8211942
135520 0.8102809
135530 0.8026341
135540 0.8013402
135550 0.7983589
135560 0.7949265
135570 0.8120085
135580 0.814345
135590 0.8085489
135600 0.8004745
135610 0.8038804
135620 0.8028071
135630 0.8013036
135640 0.8029426
135650 0.7960181
135660 0.7981832
135670 0.8037485
135680 0.8095478
135690 0.8075961
135700 0.8177959
135710 0.8245507
135720 0.8128027
135730 0.8002883
135740 0.8113964
135750 0.8173731
135760 0.8313525
135770 0.8237882
135780 0.8149127
135790 0.809506
135800 0.8192738
135810 0.8257247
135820 0.8236741
135830 0.8143397
135840 0.816225
135850 0.8066324
135860 0.8282536
135870 0.8140106
135880 0.8146561
135890 0.8169746
135900 0.8086091
135910 0.8220501
135920 0.8311636
135930 0.8238851
135940 0.8132448
135950 0.8146507
135960 0.8136984
135970 0.802726
135980 0.8003923
135990 0.8069498
136000 0.8136328
136010 0.8158664
136020 0.8277847
136030 0.8235201
136040 0.8111202
136050 0.8016389
136060 0.7991979
136070 0.7953179
136080 0.8051339
136090 0.7939931
136100 0.7936032
136110 0.8027598
136120 0.8039632
136130 0.7947697
136140 0.7928985
136150 0.7855092
136160 0.7924154
136170 0.7997903
136180 0.8015251
136190 0.8055434
136200 0.8109214
136210 0.8295943
136220 0.8270387
136230 0.8285891
136240 0.820233
136250 0.8209885
136260 0.8179139
136270 0.8094179
136280 0.8150787
136290 0.823544
136300 0.8102552
136310 0.8104944
136320 0.8168366
136330 0.8096172
136340 0.8149923
136350 0.7910677
136360 0.8002101
136370 0.7997807
136380 0.7963205
136390 0.7902536
136400 0.8066144
136410 0.8065663
136420 0.8136827
136430 0.8269598
136440 0.8346891
136450 0.8265514
136460 0.8294351
136470 0.8214176
136480 0.8131479
136490 0.8153195
136500 0.8124508
136510 0.8088431
136520 0.7991647
136530 0.7845418
136540 0.793745
136550 0.7954544
136560 0.790777
136570 0.8039486
136580 0.8024092
136590 0.7862109
136600 0.7954317
136610 0.7954904
136620 0.8013294
136630 0.8186244
136640 0.8212504
136650 0.8232362
136660 0.8326643
136670 0.8327988
136680 0.832483
136690 0.8325433
136700 0.8377835
136710 0.8221381
136720 0.8077964
136730 0.8159525
136740 0.8091798
136750 0.8025784
136760 0.8223796
136770 0.825078
136780 0.8236196
136790 0.8143033
136800 0.8111944
136810 0.8040735
136820 0.8178557
136830 0.8028939
136840 0.7965409
136850 0.8090178
136860 0.8157187
136870 0.8142916
136880 0.8162344
136890 0.830449
136900 0.826803
136910 0.8136402
136920 0.8239568
136930 0.8304872
136940 0.8169369
136950 0.803911
136960 0.8087912
136970 0.7990971
136980 0.8009765
136990 0.7969944
137000 0.8004872
137010 0.805013
137020 0.8050091
137030 0.7977522
137040 0.7958966
137050 0.8019649
137060 0.8000662
137070 0.7955592
137080 0.8084279
137090 0.8159482
137100 0.8343004
137110 0.8101392
137120 0.8178444
137130 0.8019375
137140 0.8051307
137150 0.8064764
137160 0.799046
137170 0.8026745
137180 0.7843357
137190 0.7974653
137200 0.7849284
137210 0.7919957
137220 0.7885397
137230 0.7851189
137240 0.7884886
137250 0.7934034
137260 0.7920831
137270 0.7899806
137280 0.7924395
137290 0.7866845
137300 0.7826893
137310 0.7730258
137320 0.7858108
137330 0.7677771
137340 0.7754647
137350 0.7851336
137360 0.7908024
137370 0.7827408
137380 0.7745016
137390 0.777247
137400 0.7823995
137410 0.7756256
137420 0.7761529
137430 0.7714292
137440 0.7695304
137450 0.7821248
137460 0.7830172
137470 0.7881959
137480 0.7767808
137490 0.7758649
137500 0.7774609
137510 0.7753012
137520 0.7912317
137530 0.795547
137540 0.7907242
137550 0.7977872
137560 0.7939374
137570 0.7909728
137580 0.7915955
137590 0.7973875
137600 0.8034106
137610 0.794596
137620 0.7923233
137630 0.7939197
137640 0.7935324
137650 0.7897181
137660 0.7796848
137670 0.7968646
137680 0.7916281
137690 0.8048439
137700 0.8039591
137710 0.8015231
137720 0.8104197
137730 0.8106671
137740 0.809378
137750 0.8116421
137760 0.8226799
137770 0.8170654
137780 0.8066426
137790 0.8174173
137800 0.8253235
137810 0.8229244
137820 0.817058
137830 0.8291487
137840 0.8158737
137850 0.8163862
137860 0.8072214
137870 0.809262
137880 0.8036606
137890 0.8032992
137900 0.8018734
137910 0.7915666
137920 0.7863379
137930 0.7673739
137940 0.764376
137950 0.7700826
137960 0.7764816
137970 0.7838048
137980 0.7954901
137990 0.7955319
138000 0.7916731
138010 0.7746551
138020 0.7749503
138030 0.7905606
138040 0.7900802
138050 0.7988676
138060 0.7769974
138070 0.7757241
138080 0.7795147
138090 0.7722141
138100 0.7755861
138110 0.779081
138120 0.7817711
138130 0.7880058
138140 0.7845746
138150 0.7891687
138160 0.782737
138170 0.7795204
138180 0.769788
138190 0.7786421
138200 0.7691593
138210 0.7824049
138220 0.7871106
138230 0.7892315
138240 0.7914229
138250 0.8069308
138260 0.7966848
138270 0.7884708
138280 0.7996346
138290 0.8104205
138300 0.8080564
138310 0.7923154
138320 0.810449
138330 0.8189781
138340 0.8234184
138350 0.8147292
138360 0.811787
138370 0.819772
138380 0.8037893
138390 0.8033468
138400 0.8014339
138410 0.8083365
138420 0.8045963
138430 0.8035125
138440 0.7965578
138450 0.8020394
138460 0.8063558
138470 0.7967196
138480 0.7955418
138490 0.787453
138500 0.7903802
138510 0.7936262
138520 0.7938644
138530 0.7885536
138540 0.7932058
138550 0.799103
138560 0.7930013
138570 0.8014568
138580 0.8068479
138590 0.8195626
138600 0.81912
138610 0.8204019
138620 0.8126944
138630 0.7932089
138640 0.7958494
138650 0.8132174
138660 0.812317
138670 0.8186388
138680 0.8072801
138690 0.7943412
138700 0.7816706
138710 0.7911047
138720 0.7906362
138730 0.8006085
138740 0.8099744
138750 0.7982984
138760 0.7909705
138770 0.7936274
138780 0.8033868
138790 0.8133038
138800 0.8022528
138810 0.8039132
138820 0.7957458
138830 0.7924545
138840 0.790679
138850 0.7880734
138860 0.783155
138870 0.7937471
138880 0.7822608
138890 0.7831724
138900 0.7915097
138910 0.7895914
138920 0.7852973
138930 0.7854931
138940 0.7963178
138950 0.7961146
138960 0.782165
138970 0.7649608
138980 0.7657089
138990 0.7782018
139000 0.7919382
139010 0.7891082
139020 0.7896615
139030 0.7893949
139040 0.7966032
139050 0.7825119
139060 0.7779084
139070 0.7858293
139080 0.7905683
139090 0.8016252
139100 0.7866532
139110 0.7649752
139120 0.7701705
139130 0.7795566
139140 0.7848442
139150 0.7833611
139160 0.7775723
139170 0.7885616
139180 0.7881853
139190 0.7929205
139200 0.7896848
139210 0.8052931
139220 0.8093932
139230 0.8075302
139240 0.7871177
139250 0.7966861
139260 0.7942898
139270 0.7929149
139280 0.7884579
139290 0.781769
139300 0.7933911
139310 0.7861493
139320 0.7878572
139330 0.7915866
139340 0.8051773
139350 0.8099159
139360 0.8134247
139370 0.8075954
139380 0.8011603
139390 0.7990919
139400 0.8077264
139410 0.8062956
139420 0.8153884
139430 0.8112194
139440 0.8100308
139450 0.8103799
139460 0.8006824
139470 0.8096158
139480 0.7997395
139490 0.7936245
139500 0.7995902
139510 0.8045903
139520 0.8139428
139530 0.8166087
139540 0.8161883
139550 0.8014054
139560 0.7985706
139570 0.7948282
139580 0.8072044
139590 0.8076148
139600 0.7942971
139610 0.7980536
139620 0.8074293
139630 0.8047729
139640 0.8111439
139650 0.7955698
139660 0.8103524
139670 0.811538
139680 0.7978728
139690 0.8076298
139700 0.8008755
139710 0.7858658
139720 0.8000792
139730 0.8261229
139740 0.8284963
139750 0.8271791
139760 0.8223617
139770 0.8131202
139780 0.8147061
139790 0.8287664
139800 0.8353463
139810 0.8322076
139820 0.8200909
139830 0.8301061
139840 0.8079213
139850 0.8127122
139860 0.8075452
139870 0.8027788
139880 0.8089574
139890 0.8020808
139900 0.8015095
139910 0.8249093
139920 0.8155791
139930 0.818489
139940 0.8155968
139950 0.8276075
139960 0.8329494
139970 0.8212658
139980 0.8041395
139990 0.8091941
140000 0.8240806
140010 0.8142753
140020 0.8120894
140030 0.8061887
140040 0.8134108
140050 0.8101657
140060 0.806468
140070 0.7904235
140080 0.7988183
140090 0.7979134
140100 0.7926705
140110 0.7905566
140120 0.7837573
140130 0.7855919
140140 0.7818007
140150 0.7905795
140160 0.7849504
140170 0.7839511
140180 0.781451
140190 0.7843509
140200 0.7909482
140210 0.7933917
140220 0.7854295
140230 0.8002002
140240 0.7995483
140250 0.7969915
140260 0.7861419
140270 0.7874069
140280 0.7833044
140290 0.7932694
140300 0.7818927
140310 0.7782444
140320 0.7824303
140330 0.7725705
140340 0.7728915
140350 0.7705275
140360 0.7663187
140370 0.7658368
140380 0.779258
140390 0.7863642
140400 0.7868151
140410 0.7818478
140420 0.7818499
140430 0.7919443
140440 0.7950649
140450 0.7921019
140460 0.8004096
140470 0.7938244
140480 0.7954742
140490 0.789345
140500 0.7897089
140510 0.7804195
140520 0.7757023
140530 0.777188
140540 0.783857
140550 0.7868831
140560 0.7928761
140570 0.7752544
140580 0.7803046
140590 0.7740989
140600 0.7711045
140610 0.7853485
140620 0.7774335
140630 0.7671853
140640 0.7814148
140650 0.7809462
140660 0.7943169
140670 0.7806262
140680 0.7785803
140690 0.7797666
140700 0.7867407
140710 0.7909396
140720 0.7932482
140730 0.7840235
140740 0.7868581
140750 0.7850021
140760 0.7964182
140770 0.7880064
140780 0.7874442
140790 0.7865729
140800 0.7827732
140810 0.7822025
140820 0.7821941
140830 0.7788538
140840 0.7843038
140850 0.7870057
140860 0.7834201
140870 0.7853748
140880 0.7804351
140890 0.789314
140900 0.7786812
140910 0.7711015
140920 0.7822741
140930 0.7810414
140940 0.7896673
140950 0.792421
140960 0.7910425
140970 0.7966978
140980 0.7889149
140990 0.7869918
141000 0.7794992
141010 0.7842202
141020 0.7884893
141030 0.779893
141040 0.7682558
141050 0.7685362
141060 0.765822
141070 0.7683755
141080 0.7669051
141090 0.7617378
141100 0.7656927
141110 0.7829173
141120 0.7800775
141130 0.7778221
141140 0.7885885
141150 0.7778741
141160 0.784368
141170 0.7959659
141180 0.7857344
141190 0.7985485
141200 0.7974904
141210 0.804347
141220 0.8013028
141230 0.7938335
141240 0.7847276
141250 0.785492
141260 0.784891
141270 0.7800604
141280 0.7841316
141290 0.7896628
141300 0.8043522
141310 0.7963853
141320 0.8087516
141330 0.8042392
141340 0.804243
141350 0.809101
141360 0.7941955
141370 0.8038024
141380 0.8065713
141390 0.8111894
141400 0.8117933
141410 0.8052033
141420 0.7950013
141430 0.791816
141440 0.79072
141450 0.802861
141460 0.80915
141470 0.801012
141480 0.7883709
141490 0.8021908
141500 0.7989976
141510 0.8043926
141520 0.8038841
141530 0.8018443
141540 0.7928154
141550 0.7880003
141560 0.7860732
141570 0.7886902
141580 0.8005068
141590 0.801121
141600 0.8058761
141610 0.8068234
141620 0.8050654
141630 0.7989488
141640 0.8102364
141650 0.8171582
141660 0.8185219
141670 0.8020909
141680 0.7902657
141690 0.7833785
141700 0.7713998
141710 0.7740914
141720 0.7858003
141730 0.784808
141740 0.7680612
141750 0.7848971
141760 0.7969357
141770 0.8080054
141780 0.7862411
141790 0.795116
141800 0.7952926
141810 0.7953817
141820 0.7961891
141830 0.7868922
141840 0.8000047
141850 0.782768
141860 0.7914981
141870 0.7913623
141880 0.791248
141890 0.766933
141900 0.7667231
141910 0.7597162
141920 0.7705611
141930 0.7707611
141940 0.775394
141950 0.7757162
141960 0.7770742
141970 0.7692367
141980 0.7654292
141990 0.7672453
142000 0.7726558
142010 0.7858954
142020 0.7616415
142030 0.7524154
142040 0.7511331
142050 0.7563542
142060 0.7547993
142070 0.7488585
142080 0.7619182
142090 0.7502972
142100 0.7498657
142110 0.7521523
142120 0.7630618
142130 0.7566025
142140 0.7590365
142150 0.7651622
142160 0.7580914
142170 0.7596477
142180 0.7645983
142190 0.7687997
142200 0.7725542
142210 0.7668338
142220 0.76496
142230 0.7676197
142240 0.772038
142250 0.7621731
142260 0.7651618
142270 0.758931
142280 0.7499874
142290 0.7433884
142300 0.7459895
142310 0.746968
142320 0.7526466
142330 0.7598945
142340 0.7619171
142350 0.7635866
142360 0.7606399
142370 0.7549561
142380 0.7546607
142390 0.7570164
142400 0.7571836
142410 0.7652755
142420 0.7668533
142430 0.7681644
142440 0.7683142
142450 0.7624811
142460 0.7621997
142470 0.7629425
142480 0.781822
142490 0.7780468
142500 0.770279
142510 0.773374
142520 0.7695799
142530 0.7631211
142540 0.7664209
142550 0.7627967
142560 0.7681597
142570 0.7528708
142580 0.7522793
142590 0.7507088
142600 0.7653673
142610 0.7565309
142620 0.7652508
142630 0.780451
142640 0.7845983
142650 0.7879527
142660 0.7720199
142670 0.7790305
142680 0.7725262
142690 0.768302
142700 0.7851285
142710 0.7791846
142720 0.7853628
142730 0.7778042
142740 0.7852972
142750 0.7820347
142760 0.7787917
142770 0.7828515
142780 0.7824752
142790 0.7840004
142800 0.7843632
142810 0.7751845
142820 0.7804146
142830 0.789003
142840 0.794942
142850 0.7932547
142860 0.7859261
142870 0.7913002
142880 0.796098
142890 0.802949
142900 0.7999817
142910 0.7916029
142920 0.7910358
142930 0.7902235
142940 0.7794821
142950 0.7967878
142960 0.797553
142970 0.8023577
142980 0.7922016
142990 0.7981911
143000 0.7959579
143010 0.7999756
143020 0.8074443
143030 0.8022157
143040 0.7935324
143050 0.7944283
143060 0.7912421
143070 0.7883741
143080 0.7885241
143090 0.7928665
143100 0.7895109
143110 0.7989782
143120 0.7917848
143130 0.7990748
143140 0.7995763
143150 0.7900762
143160 0.7984453
143170 0.7983342
143180 0.8075303
143190 0.8085247
143200 0.7899325
143210 0.788461
143220 0.7947297
143230 0.8001242
143240 0.7886825
143250 0.7922192
143260 0.8000835
143270 0.8061858
143280 0.8041474
143290 0.7980657
143300 0.7827134
143310 0.7724186
143320 0.7916487
143330 0.7888376
143340 0.7865701
143350 0.7913464
143360 0.8046176
143370 0.800211
143380 0.7900609
143390 0.7878966
143400 0.7820243
143410 0.7858731
143420 0.787904
143430 0.7887297
143440 0.8001118
143450 0.8202134
143460 0.8045782
143470 0.7888615
143480 0.7979363
143490 0.8119651
143500 0.8081206
143510 0.8164385
143520 0.8306416
143530 0.8111489
143540 0.800235
143550 0.7992029
143560 0.7970614
143570 0.7993967
143580 0.8125882
143590 0.8116695
143600 0.8202388
143610 0.819571
143620 0.8170029
143630 0.82391
143640 0.8168087
143650 0.8164685
143660 0.8106374
143670 0.8112649
143680 0.8120505
143690 0.8231364
143700 0.8039348
143710 0.788476
143720 0.7927716
143730 0.7882488
143740 0.800032
143750 0.7939631
143760 0.8021812
143770 0.8006824
143780 0.8070961
143790 0.810959
143800 0.8165289
143810 0.8188083
143820 0.8269982
143830 0.8159745
143840 0.8027638
143850 0.8044745
143860 0.7986305
143870 0.796681
143880 0.804732
143890 0.8117943
143900 0.8005223
143910 0.8011473
143920 0.8094593
143930 0.8194205
143940 0.8142669
143950 0.8109396
143960 0.8172521
143970 0.8120269
143980 0.8057787
143990 0.8151148
144000 0.8206346
144010 0.8210008
144020 0.8256312
144030 0.8217143
144040 0.8169832
144050 0.8189676
144060 0.8276845
144070 0.8258206
144080 0.8301132
144090 0.8257656
144100 0.8266721
144110 0.818627
144120 0.8200589
144130 0.8073623
144140 0.8062329
144150 0.7972597
144160 0.7990734
144170 0.7953274
144180 0.8008116
144190 0.8109497
144200 0.8083327
144210 0.8068224
144220 0.7994021
144230 0.7913746
144240 0.7967923
144250 0.7874421
144260 0.7975881
144270 0.814251
144280 0.811128
144290 0.7942523
144300 0.8008528
144310 0.8072065
144320 0.8078874
144330 0.7924508
144340 0.7894241
144350 0.7937992
144360 0.7840691
144370 0.7891868
144380 0.7826945
144390 0.7792627
144400 0.7892275
144410 0.7964667
144420 0.7853763
144430 0.7919087
144440 0.7974806
144450 0.7964914
144460 0.8085585
144470 0.8018491
144480 0.8044774
144490 0.8081792
144500 0.7986725
144510 0.801019
144520 0.8084577
144530 0.8102306
144540 0.7999499
144550 0.7916747
144560 0.7975287
144570 0.7910546
144580 0.7834688
144590 0.7884238
144600 0.7937636
144610 0.7996107
144620 0.7966579
144630 0.7844768
144640 0.7709021
144650 0.7712995
144660 0.7719586
144670 0.7793779
144680 0.7698739
144690 0.767676
144700 0.7621672
144710 0.7630165
144720 0.7800383
144730 0.7771162
144740 0.7834443
144750 0.7919574
144760 0.791997
144770 0.8002403
144780 0.7980568
144790 0.7884308
144800 0.801577
144810 0.8086387
144820 0.7957607
144830 0.7927021
144840 0.7800735
144850 0.7840537
144860 0.8001321
144870 0.8071497
144880 0.8014435
144890 0.8008795
144900 0.7901696
144910 0.7952256
144920 0.8037708
144930 0.8076616
144940 0.8118258
144950 0.8068488
144960 0.8150814
144970 0.8068572
144980 0.8151937
144990 0.8250135
145000 0.808176
145010 0.8058402
145020 0.8132143
145030 0.8045194
145040 0.796322
145050 0.7897397
145060 0.7901384
145070 0.7969526
145080 0.7852586
145090 0.7924122
145100 0.7978323
145110 0.7940514
145120 0.8062503
145130 0.8073228
145140 0.8244609
145150 0.8321329
145160 0.839148
145170 0.8483208
145180 0.8322645
145190 0.8238677
145200 0.8212947
145210 0.816303
145220 0.8165531
145230 0.8022608
145240 0.8058925
145250 0.8158886
145260 0.8038153
145270 0.8221814
145280 0.8481884
145290 0.8468173
145300 0.8349821
145310 0.8347042
145320 0.8207929
145330 0.8233745
145340 0.8332245
145350 0.8310695
145360 0.8163244
145370 0.8322101
145380 0.8333728
145390 0.8236215
145400 0.8207449
145410 0.8290577
145420 0.8218827
145430 0.8212735
145440 0.8195509
145450 0.8129873
145460 0.8167541
145470 0.8218725
145480 0.8314553
145490 0.8126378
145500 0.8234886
145510 0.8290015
145520 0.8157994
145530 0.8202227
145540 0.8164609
145550 0.8200672
145560 0.8208883
145570 0.8267397
145580 0.8373486
145590 0.8410419
145600 0.8393656
145610 0.8425359
145620 0.8277802
145630 0.8149433
145640 0.8052645
145650 0.8094165
145660 0.8189756
145670 0.8326668
145680 0.8377021
145690 0.8285189
145700 0.8225952
145710 0.8199009
145720 0.8140748
145730 0.8266417
145740 0.8194692
145750 0.8151084
145760 0.8222313
145770 0.820031
145780 0.8067512
145790 0.8087043
145800 0.8174636
145810 0.8170417
145820 0.8180847
145830 0.8237588
145840 0.8206127
145850 0.8062934
145860 0.8134525
145870 0.8081586
145880 0.7981258
145890 0.7870017
145900 0.7983304
145910 0.8113066
145920 0.8280174
145930 0.8039409
145940 0.784595
145950 0.7823339
145960 0.7842088
145970 0.7933798
145980 0.7976567
145990 0.8059914
146000 0.795691
146010 0.7968329
146020 0.793156
146030 0.8102188
146040 0.8122025
146050 0.8167685
146060 0.8108755
146070 0.8118532
146080 0.8058355
146090 0.8018755
146100 0.8020582
146110 0.8006073
146120 0.789444
146130 0.7915868
146140 0.8086317
146150 0.8084641
146160 0.8171443
146170 0.8183508
146180 0.817822
146190 0.8137413
146200 0.8078007
146210 0.802647
146220 0.8027707
146230 0.8268414
146240 0.8417394
146250 0.8443924
146260 0.8305457
146270 0.8180284
146280 0.8320407
146290 0.8342337
146300 0.8297038
146310 0.8187019
146320 0.8107416
146330 0.7980341
146340 0.8081068
146350 0.8066292
146360 0.7952896
146370 0.8020517
146380 0.8115437
146390 0.8023425
146400 0.8196566
146410 0.8190091
146420 0.8213719
146430 0.8150881
146440 0.8144352
146450 0.8133694
146460 0.8091688
146470 0.8169258
146480 0.8189958
146490 0.8135005
146500 0.8163643
146510 0.8126799
146520 0.818458
146530 0.8248025
146540 0.8181487
146550 0.819962
146560 0.814582
146570 0.8196383
146580 0.8217819
146590 0.8016144
146600 0.8173925
146610 0.8158301
146620 0.8059053
146630 0.8077853
146640 0.8254664
146650 0.8124325
146660 0.831684
146670 0.8075222
146680 0.8084555
146690 0.7978845
146700 0.7985831
146710 0.8046598
146720 0.8206297
146730 0.8247488
146740 0.8320701
146750 0.841259
146760 0.8460789
146770 0.8487117
146780 0.8475851
146790 0.841165
146800 0.8396898
146810 0.8164537
146820 0.808982
146830 0.8259646
146840 0.8303788
146850 0.8214251
146860 0.8322
146870 0.8277419
146880 0.8333297
146890 0.8266543
146900 0.821764
146910 0.8079498
146920 0.8228812
146930 0.8093621
146940 0.8120553
146950 0.8134608
146960 0.8134168
146970 0.8148646
146980 0.809125
146990 0.8231247
147000 0.8298812
147010 0.8390825
147020 0.8409808
147030 0.8222937
147040 0.8326692
147050 0.8360676
147060 0.8254807
147070 0.810842
147080 0.8111541
147090 0.7964527
147100 0.8058208
147110 0.8201209
147120 0.8179244
147130 0.8193673
147140 0.8069106
147150 0.8040913
147160 0.8109573
147170 0.8124278
147180 0.8141549
147190 0.8194757
147200 0.8147266
147210 0.8184524
147220 0.8291763
147230 0.8111656
147240 0.8129752
147250 0.8317349
147260 0.8436474
147270 0.8437212
147280 0.8407
147290 0.8469612
147300 0.8426326
147310 0.8537149
147320 0.8513767
147330 0.831568
147340 0.8401059
147350 0.8611178
147360 0.8533716
147370 0.862858
147380 0.8488203
147390 0.841034
147400 0.8484399
147410 0.8560845
147420 0.8567789
147430 0.8623576
147440 0.8724744
147450 0.8721207
147460 0.8629322
147470 0.8611413
147480 0.8552812
147490 0.8548915
147500 0.8442851
147510 0.8441266
147520 0.8494977
147530 0.8392991
147540 0.8409924
147550 0.8330609
147560 0.8487545
147570 0.8648009
147580 0.8591452
147590 0.8651975
147600 0.8700061
147610 0.8775821
147620 0.8804733
147630 0.8642559
147640 0.856527
147650 0.8664398
147660 0.858429
147670 0.8672934
147680 0.8775057
147690 0.8871003
147700 0.8784385
147710 0.8633472
147720 0.8642241
147730 0.8614469
147740 0.8799628
147750 0.8722508
147760 0.8678522
147770 0.8574195
147780 0.8555812
147790 0.854037
147800 0.8536466
147810 0.8568196
147820 0.8550668
147830 0.8627418
147840 0.8523805
147850 0.8478306
147860 0.845005
147870 0.8424364
147880 0.8477616
147890 0.8607022
147900 0.8671184
147910 0.8529305
147920 0.8509933
147930 0.843449
147940 0.8532793
147950 0.8664833
147960 0.8576235
147970 0.8530359
147980 0.8431449
147990 0.8461979
148000 0.8554189
148010 0.8394749
148020 0.8415474
148030 0.818294
148040 0.8265938
148050 0.8253251
148060 0.8296776
148070 0.8458033
148080 0.8467444
148090 0.8506885
148100 0.8509473
148110 0.8669246
148120 0.8540388
148130 0.8460677
148140 0.8396675
148150 0.8396757
148160 0.8410103
148170 0.850228
148180 0.8552078
148190 0.845828
148200 0.8500471
148210 0.8497896
148220 0.84192
148230 0.8584911
148240 0.8559282
148250 0.8575745
148260 0.862519
148270 0.8771229
148280 0.8822616
148290 0.8811204
148300 0.8784497
148310 0.8843332
148320 0.8866744
148330 0.9075592
148340 0.9108095
148350 0.8989815
148360 0.8924273
148370 0.885594
148380 0.8763021
148390 0.8734189
148400 0.8639444
148410 0.8697929
148420 0.8665513
148430 0.8553077
148440 0.8530473
148450 0.8408259
148460 0.8442549
148470 0.8519278
148480 0.8513954
148490 0.860044
148500 0.8466238
148510 0.8448095
148520 0.8405766
148530 0.8529754
148540 0.8515518
148550 0.8600364
148560 0.8659847
148570 0.8680605
148580 0.8567678
148590 0.8648257
148600 0.8586115
148610 0.8431872
148620 0.8418818
148630 0.8511869
148640 0.8499998
148650 0.8380384
148660 0.8439222
148670 0.8472627
148680 0.8495779
148690 0.845987
148700 0.8503076
148710 0.8455881
148720 0.8539745
148730 0.8444995
148740 0.8586613
148750 0.8581746
148760 0.8731703
148770 0.8770658
148780 0.8774216
148790 0.8722386
148800 0.8722977
148810 0.8583268
148820 0.8570446
148830 0.8688766
148840 0.8613437
148850 0.8551536
148860 0.8514623
148870 0.8536274
148880 0.8560153
148890 0.8445968
148900 0.8589142
148910 0.8557339
148920 0.8596221
148930 0.8543041
148940 0.8501843
148950 0.8681542
148960 0.8653635
148970 0.8706874
148980 0.8768259
148990 0.874896
149000 0.8672746
149010 0.8763515
149020 0.8683549
149030 0.8674068
149040 0.8618215
149050 0.8647773
149060 0.8756483
149070 0.8833385
149080 0.875414
149090 0.8667615
149100 0.8797451
149110 0.8862287
149120 0.874875
149130 0.8686428
149140 0.8566062
149150 0.8644184
149160 0.879186
149170 0.8788332
149180 0.8731664
149190 0.8768412
149200 0.881118
149210 0.877921
149220 0.8590659
149230 0.8732612
149240 0.8629813
149250 0.8589485
149260 0.8723949
149270 0.8604178
149280 0.8691803
149290 0.8626898
149300 0.8674481
149310 0.8692544
149320 0.8619832
149330 0.853906
149340 0.8716801
149350 0.8761171
149360 0.8655212
149370 0.8682542
149380 0.8577972
149390 0.8627981
149400 0.8566214
149410 0.8713564
149420 0.8672647
149430 0.8673294
149440 0.8702025
149450 0.8740524
149460 0.8712496
149470 0.8709807
149480 0.8627619
149490 0.8692131
149500 0.8610065
149510 0.8745106
149520 0.871885
149530 0.8729677
149540 0.8750382
149550 0.8827461
149560 0.8631794
149570 0.8586686
149580 0.8523464
149590 0.8562021
149600 0.859928
149610 0.8479446
149620 0.862312
149630 0.8657719
149640 0.8611509
149650 0.8490955
149660 0.8428301
149670 0.8396972
149680 0.8462675
149690 0.8500374
149700 0.8400608
149710 0.8418339
149720 0.8486152
149730 0.8625579
149740 0.8547378
149750 0.8542835
149760 0.8472978
149770 0.8615261
149780 0.8590884
149790 0.8600217
149800 0.848322
149810 0.8448429
149820 0.8450018
149830 0.8506137
149840 0.8579299
149850 0.8461798
149860 0.8396422
149870 0.8484126
149880 0.849069
149890 0.8579222
149900 0.8467991
149910 0.8584804
149920 0.8661264
149930 0.8587639
149940 0.8461658
149950 0.8393241
149960 0.8386987
149970 0.8415202
149980 0.843336
149990 0.8340821
150000 0.835582
150010 0.8489642
150020 0.8504599
150030 0.8504822
150040 0.8487867
150050 0.8634773
150060 0.8562937
150070 0.8665704
150080 0.8654463
150090 0.850431
150100 0.8462186
150110 0.8362877
150120 0.8258038
150130 0.82472
150140 0.8314444
150150 0.8514281
150160 0.8496926
150170 0.8449128
150180 0.845937
150190 0.8377732
150200 0.8373599
150210 0.8322943
150220 0.844829
150230 0.8565482
150240 0.8650947
150250 0.8438951
150260 0.8398674
150270 0.8487162
150280 0.8521271
150290 0.8689805
150300 0.8619469
150310 0.8551053
150320 0.8588883
150330 0.8626274
150340 0.8723332
150350 0.8747795
150360 0.8577185
150370 0.8590609
150380 0.8709401
150390 0.8566079
150400 0.8572895
150410 0.8593993
150420 0.8385097
150430 0.8213292
150440 0.8216758
150450 0.8317567
150460 0.8262163
150470 0.82174
150480 0.815406
150490 0.8422022
150500 0.8558339
150510 0.852828
150520 0.8468973
150530 0.8511621
150540 0.8569788
150550 0.8606049
150560 0.8527366
150570 0.854003
150580 0.8497499
150590 0.8623156
150600 0.8639923
150610 0.8702812
150620 0.880407
150630 0.8859066
150640 0.8716566
150650 0.8678533
150660 0.849712
150670 0.8493087
150680 0.8548993
150690 0.8487117
150700 0.8532088
150710 0.8329426
150720 0.8317194
150730 0.8344526
150740 0.8343449
150750 0.8422108
150760 0.8320481
150770 0.8283879
150780 0.8435135
150790 0.8561805
150800 0.8613868
150810 0.8606168
150820 0.8626346
150830 0.8754748
150840 0.8542638
150850 0.8521226
150860 0.8654198
150870 0.8676876
150880 0.8563517
150890 0.862326
150900 0.8600441
150910 0.8603988
150920 0.8584098
150930 0.8474388
150940 0.8436235
150950 0.8506727
150960 0.8481464
150970 0.8443488
150980 0.8438725
150990 0.8427189
151000 0.8483239
151010 0.8378978
151020 0.8247644
151030 0.8426638
151040 0.8464061
151050 0.8493772
151060 0.8569924
151070 0.8594003
151080 0.8580799
151090 0.8681675
151100 0.8609983
151110 0.8557809
151120 0.8428429
151130 0.8464865
151140 0.8529351
151150 0.8620039
151160 0.8616788
151170 0.8444716
151180 0.8509917
151190 0.855843
151200 0.8461393
151210 0.8537842
151220 0.8628653
151230 0.865858
151240 0.8528046
151250 0.8445227
151260 0.8393409
151270 0.8326755
151280 0.8401796
151290 0.8313279
151300 0.8451218
151310 0.851423
151320 0.8596867
151330 0.8648403
151340 0.8652326
151350 0.8521549
151360 0.8600468
151370 0.8680882
151380 0.8659599
151390 0.865957
151400 0.8660752
151410 0.8628694
151420 0.8575131
151430 0.8506237
151440 0.8532721
151450 0.8471539
151460 0.843563
151470 0.8554789
151480 0.8556691
151490 0.8496532
151500 0.8592682
151510 0.8486059
151520 0.8496259
151530 0.8560948
151540 0.8668147
151550 0.8758398
151560 0.8592938
151570 0.8387673
151580 0.8429639
151590 0.8296594
151600 0.8437033
151610 0.8531829
151620 0.8338825
151630 0.8287132
151640 0.8365749
151650 0.8456878
151660 0.8313956
151670 0.831577
151680 0.8452154
151690 0.8411099
151700 0.8496511
151710 0.8427384
151720 0.8405151
151730 0.8392473
151740 0.8341025
151750 0.8348261
151760 0.8429752
151770 0.8452364
151780 0.8412381
151790 0.8443337
151800 0.8637915
151810 0.8469629
151820 0.8567576
151830 0.862336
151840 0.8675158
151850 0.8663768
151860 0.8564137
151870 0.8602412
151880 0.8641024
151890 0.8557227
151900 0.8489621
151910 0.8501322
151920 0.8639169
151930 0.8541528
151940 0.8649102
151950 0.86011
151960 0.852458
151970 0.8661035
151980 0.8530044
151990 0.8570737
152000 0.8613943
152010 0.8498515
152020 0.8519548
152030 0.8644733
152040 0.8705739
152050 0.8473484
152060 0.8455753
152070 0.8449529
152080 0.8407132
152090 0.8411744
152100 0.8495895
152110 0.8569164
152120 0.8551027
152130 0.8473094
152140 0.8368921
152150 0.8524378
152160 0.8483426
152170 0.8484714
152180 0.8316519
152190 0.8264617
152200 0.8423415
152210 0.8434103
152220 0.850477
152230 0.858618
152240 0.861165
152250 0.8484474
152260 0.8507076
152270 0.8567647
152280 0.8399687
152290 0.836602
152300 0.840118
152310 0.8558683
152320 0.8360358
152330 0.8517848
152340 0.8535528
152350 0.8472788
152360 0.8499352
152370 0.8408762
152380 0.8501731
152390 0.8490701
152400 0.8540487
152410 0.8404947
152420 0.8328639
152430 0.8275469
152440 0.8321897
152450 0.8344198
152460 0.8386716
152470 0.8521291
152480 0.8379332
152490 0.8422881
152500 0.8492128
152510 0.8466584
152520 0.8263077
152530 0.8223507
152540 0.8307384
152550 0.836075
152560 0.8498555
152570 0.8581827
152580 0.8529052
152590 0.8487209
152600 0.8450499
152610 0.8612249
152620 0.8631218
152630 0.851545
152640 0.8451406
152650 0.843757
152660 0.8495907
152670 0.840945
152680 0.8385967
152690 0.8446752
152700 0.8493891
152710 0.843279
152720 0.8462661
152730 0.8640382
152740 0.8531753
152750 0.8522662
152760 0.849025
152770 0.8449123
152780 0.8435177
152790 0.84198
152800 0.833563
152810 0.8321241
152820 0.8439729
152830 0.8427574
152840 0.8378683
152850 0.8435185
152860 0.842774
152870 0.8327013
152880 0.836718
152890 0.845757
152900 0.8550581
152910 0.845756
152920 0.8502601
152930 0.8480086
152940 0.8468876
152950 0.8415563
152960 0.8301884
152970 0.8259088
152980 0.8282073
152990 0.8159974
153000 0.8159543
153010 0.8309945
153020 0.8332792
153030 0.8362937
153040 0.8456835
153050 0.8663837
153060 0.8707508
153070 0.8537489
153080 0.8484524
153090 0.8618083
153100 0.8545951
153110 0.8626782
153120 0.8579601
153130 0.8507641
153140 0.8468847
153150 0.826955
153160 0.8382304
153170 0.845224
153180 0.8531502
153190 0.8439288
153200 0.8346099
153210 0.8382691
153220 0.839602
153230 0.8576922
153240 0.8546917
153250 0.8479581
153260 0.840556
153270 0.8433217
153280 0.8421951
153290 0.832275
153300 0.8371341
153310 0.8339041
153320 0.8415285
153330 0.84518
153340 0.8508897
153350 0.8419914
153360 0.8408365
153370 0.8378422
153380 0.8335367
153390 0.8380404
153400 0.846017
153410 0.8543009
153420 0.8605193
153430 0.8508121
153440 0.8585038
153450 0.8588794
153460 0.8587362
153470 0.8500044
153480 0.8575188
153490 0.8647764
153500 0.8651211
153510 0.8586888
153520 0.8498179
153530 0.8487754
153540 0.8421991
153550 0.8521531
153560 0.8461512
153570 0.8363794
153580 0.8306035
153590 0.8317648
153600 0.8474548
153610 0.8449687
153620 0.8517569
153630 0.8429568
153640 0.8526219
153650 0.84111
153660 0.8349333
153670 0.8470622
153680 0.8506917
153690 0.8524958
153700 0.8375689
153710 0.8486156
153720 0.8492749
153730 0.8566861
153740 0.845257
153750 0.8544378
153760 0.8513069
153770 0.865014
153780 0.8627609
153790 0.8558471
153800 0.8641155
153810 0.8539485
153820 0.8379756
153830 0.8430576
153840 0.8390987
153850 0.8461987
153860 0.8346179
153870 0.8409842
153880 0.8548998
153890 0.8552713
153900 0.8434129
153910 0.8537421
153920 0.8573432
153930 0.8598229
153940 0.85706
153950 0.8528931
153960 0.8549469
153970 0.8497634
153980 0.8470877
153990 0.8540358
154000 0.8645676
154010 0.847982
154020 0.860961
154030 0.8480228
154040 0.8549463
154050 0.8515994
154060 0.850522
154070 0.8508427
154080 0.8570648
154090 0.8489811
154100 0.8458099
154110 0.8541552
154120 0.8638977
154130 0.8726875
154140 0.8588914
154150 0.8598527
154160 0.8608546
154170 0.8517942
154180 0.8341553
154190 0.8357792
154200 0.8388238
154210 0.8342192
154220 0.8427957
154230 0.8394935
154240 0.8503627
154250 0.8651368
154260 0.878773
154270 0.8897586
154280 0.8900117
154290 0.8812494
154300 0.8688952
154310 0.8500282
154320 0.8579901
154330 0.8651105
154340 0.8605014
154350 0.8560522
154360 0.8347546
154370 0.8454898
154380 0.837794
154390 0.8407328
154400 0.8311526
154410 0.8436869
154420 0.8405432
154430 0.8364391
154440 0.8467861
154450 0.8431301
154460 0.8417891
154470 0.8522984
154480 0.8400725
154490 0.8424948
154500 0.8526171
154510 0.8540063
154520 0.8332998
154530 0.8310031
154540 0.8391404
154550 0.8436816
154560 0.8514718
154570 0.8426613
154580 0.8451908
154590 0.8430893
154600 0.8565382
154610 0.8665153
154620 0.8611165
154630 0.8551959
154640 0.8472987
154650 0.8549407
154660 0.8489693
154670 0.8459272
154680 0.8681015
154690 0.8547449
154700 0.8491052
154710 0.859127
154720 0.8711496
154730 0.8639651
154740 0.8628471
154750 0.8748105
154760 0.8610556
154770 0.8575791
154780 0.8589375
154790 0.8451328
154800 0.8418113
154810 0.8416758
154820 0.8340531
154830 0.8387166
154840 0.8344162
154850 0.8264966
154860 0.8293882
154870 0.8325406
154880 0.8366564
154890 0.8471329
154900 0.853695
154910 0.8522177
154920 0.8475472
154930 0.8517314
154940 0.8619638
154950 0.8524936
154960 0.8513907
154970 0.8474604
154980 0.8441348
154990 0.8330894
155000 0.8457664
155010 0.8372278
155020 0.8322461
155030 0.8448676
155040 0.854625
155050 0.8508631
155060 0.851095
155070 0.8372771
155080 0.8514667
155090 0.8567267
155100 0.84896
155110 0.8305395
155120 0.8456602
155130 0.8541521
155140 0.8601168
155150 0.8513795
155160 0.8402628
155170 0.8329002
155180 0.8357784
155190 0.828951
155200 0.8235126
155210 0.8265781
155220 0.8304942
155230 0.844713
155240 0.8446943
155250 0.8384845
155260 0.8404714
155270 0.8350472
155280 0.8410249
155290 0.8418074
155300 0.839905
155310 0.8312302
155320 0.8331419
155330 0.8396286
155340 0.8267287
155350 0.8426437
155360 0.8438451
155370 0.8292847
155380 0.8374391
155390 0.8512504
155400 0.8500024
155410 0.8516231
155420 0.8527288
155430 0.8592348
155440 0.8583849
155450 0.8574494
155460 0.8701816
155470 0.8727595
155480 0.8587464
155490 0.8613495
155500 0.8643282
155510 0.8518472
155520 0.8580202
155530 0.8655005
155540 0.8501873
155550 0.869557
155560 0.8801428
155570 0.8680024
155580 0.8741913
155590 0.8765961
155600 0.8727285
155610 0.8698119
155620 0.8678701
155630 0.867293
155640 0.8672004
155650 0.8620904
155660 0.8591793
155670 0.854481
155680 0.8502315
155690 0.8466842
155700 0.8607509
155710 0.8671816
155720 0.8793309
155730 0.8807515
155740 0.8877022
155750 0.8752483
155760 0.8667021
155770 0.8830947
155780 0.8652505
155790 0.8658566
155800 0.8670959
155810 0.8603715
155820 0.8540358
155830 0.8741009
155840 0.878122
155850 0.865646
155860 0.8573491
155870 0.8594029
155880 0.8661472
155890 0.8607646
155900 0.8608876
155910 0.8547819
155920 0.8665916
155930 0.8535459
155940 0.8675694
155950 0.8574366
155960 0.8553267
155970 0.8527412
155980 0.8562517
155990 0.8568506
156000 0.867131
156010 0.86346
156020 0.8625404
156030 0.8620979
156040 0.8683414
156050 0.8455636
156060 0.8490852
156070 0.8501337
156080 0.8543397
156090 0.853855
156100 0.8597193
156110 0.8675901
156120 0.8766103
156130 0.8793591
156140 0.8639171
156150 0.8666651
156160 0.8598667
156170 0.8621105
156180 0.8525569
156190 0.8516647
156200 0.8418351
156210 0.8198543
156220 0.8311519
156230 0.8405225
156240 0.8386757
156250 0.8434034
156260 0.8443279
156270 0.8467654
156280 0.8545926
156290 0.8549573
156300 0.8444841
156310 0.8597699
156320 0.8676206
156330 0.8645201
156340 0.8583481
156350 0.8664528
156360 0.854493
156370 0.8484327
156380 0.8458366
156390 0.8535217
156400 0.843193
156410 0.8393229
156420 0.837267
156430 0.8482195
156440 0.8464705
156450 0.8491911
156460 0.8269728
156470 0.8332518
156480 0.8407403
156490 0.8353468
156500 0.8381629
156510 0.8347292
156520 0.8321314
156530 0.8332855
156540 0.8344511
156550 0.8374606
156560 0.8447602
156570 0.8500004
156580 0.8526325
156590 0.8531955
156600 0.8378838
156610 0.830286
156620 0.8452274
156630 0.8477445
156640 0.8482637
156650 0.8505735
156660 0.8454252
156670 0.8495895
156680 0.8493924
156690 0.8576812
156700 0.8420944
156710 0.8368767
156720 0.8447903
156730 0.8428001
156740 0.8314939
156750 0.8147811
156760 0.8137846
156770 0.8293806
156780 0.8309211
156790 0.830572
156800 0.8448341
156810 0.8403786
156820 0.8420811
156830 0.8547798
156840 0.8511612
156850 0.8338842
156860 0.8503616
156870 0.8432966
156880 0.8397677
156890 0.8513848
156900 0.8406674
156910 0.8290581
156920 0.8383192
156930 0.8262091
156940 0.8366682
156950 0.8315804
156960 0.8420456
156970 0.8457919
156980 0.8427284
156990 0.8419755
157000 0.8517409
157010 0.844012
157020 0.8497779
157030 0.8411044
157040 0.8471285
157050 0.834249
157060 0.8350499
157070 0.8370149
157080 0.8480636
157090 0.8340523
157100 0.818612
157110 0.8142538
157120 0.8216888
157130 0.8314472
157140 0.848626
157150 0.8553977
157160 0.8502643
157170 0.8513395
157180 0.8386285
157190 0.8404094
157200 0.8480932
157210 0.8573642
157220 0.8556483
157230 0.8636314
157240 0.8555127
157250 0.842617
157260 0.844103
157270 0.8385841
157280 0.825078
157290 0.8344772
157300 0.8206589
157310 0.830522
157320 0.8304089
157330 0.8439893
157340 0.8422431
157350 0.8542835
157360 0.8437362
157370 0.8580713
157380 0.8626816
157390 0.8607047
157400 0.8610893
157410 0.8515608
157420 0.866603
157430 0.8556663
157440 0.8322643
157450 0.8322131
157460 0.8327301
157470 0.8493593
157480 0.8481325
157490 0.8531281
157500 0.8371883
157510 0.8387745
157520 0.8491558
157530 0.8331104
157540 0.844624
157550 0.8395672
157560 0.8405247
157570 0.8494197
157580 0.8534319
157590 0.8480802
157600 0.8453203
157610 0.8405069
157620 0.8239649
157630 0.8379509
157640 0.8246631
157650 0.8228748
157660 0.8310384
157670 0.8316643
157680 0.8467232
157690 0.8692448
157700 0.8580933
157710 0.8528409
157720 0.8581067
157730 0.8736613
157740 0.8688051
157750 0.8744034
157760 0.8593103
157770 0.8572004
157780 0.8706475
157790 0.8547792
157800 0.8621546
157810 0.8534214
157820 0.8587885
157830 0.8649135
157840 0.8570909
157850 0.860756
157860 0.8632424
157870 0.8723462
157880 0.849321
157890 0.8490532
157900 0.856429
157910 0.8461148
157920 0.8458601
157930 0.8452784
157940 0.8441007
157950 0.8399785
157960 0.8343537
157970 0.836768
157980 0.8448461
157990 0.849583
158000 0.8445593
158010 0.8486686
158020 0.8596249
158030 0.8773015
158040 0.8776639
158050 0.8865693
158060 0.8711713
158070 0.8747327
158080 0.8757429
158090 0.8890018
158100 0.8823013
158110 0.887458
158120 0.8902661
158130 0.8775116
158140 0.8755079
158150 0.8865853
158160 0.878802
158170 0.8677874
158180 0.8683364
158190 0.8664936
158200 0.8734906
158210 0.8691094
158220 0.8680215
158230 0.8811282
158240 0.8569514
158250 0.8740123
158260 0.8672629
158270 0.852334
158280 0.8580121
158290 0.8692892
158300 0.8731371
158310 0.8775745
158320 0.8745375
158330 0.8780279
158340 0.875883
158350 0.877652
158360 0.8789573
158370 0.8795118
158380 0.8770533
158390 0.8876108
158400 0.8874235
158410 0.8909841
158420 0.876116
158430 0.8648835
158440 0.8817758
158450 0.8769677
158460 0.881505
158470 0.8783948
158480 0.8914719
158490 0.885688
158500 0.8723459
158510 0.8671005
158520 0.8687156
158530 0.8564743
158540 0.8647685
158550 0.8695199
158560 0.8695018
158570 0.8712771
158580 0.8636442
158590 0.8668057
158600 0.8559867
158610 0.8493794
158620 0.8488203
158630 0.8615975
158640 0.8749027
158650 0.8737645
158660 0.8714551
158670 0.8620685
158680 0.8708748
158690 0.8941091
158700 0.8798816
158710 0.8678833
158720 0.8660071
158730 0.8654141
158740 0.8717105
158750 0.8623797
158760 0.8592412
158770 0.8687608
158780 0.8690847
158790 0.8614734
158800 0.8705133
158810 0.8768249
158820 0.8835894
158830 0.8732347
158840 0.8739133
158850 0.8811259
158860 0.8852332
158870 0.8833045
158880 0.877104
158890 0.8641564
158900 0.8710294
158910 0.8650584
158920 0.8664252
158930 0.8669157
158940 0.8705059
158950 0.873597
158960 0.8728746
158970 0.8749268
158980 0.8666723
158990 0.8657395
159000 0.8798033
159010 0.8734136
159020 0.8795242
159030 0.8787046
159040 0.8745682
159050 0.8657044
159060 0.875911
159070 0.8927034
159080 0.8756898
159090 0.8716307
159100 0.8695515
159110 0.8689796
159120 0.8771712
159130 0.8804163
159140 0.8717291
159150 0.8765408
159160 0.8729232
159170 0.8623244
159180 0.867265
159190 0.8680364
159200 0.8551426
159210 0.8594584
159220 0.8600258
159230 0.8588696
159240 0.8657883
159250 0.870502
159260 0.8599596
159270 0.8592123
159280 0.8558224
159290 0.8724102
159300 0.8710838
159310 0.8757915
159320 0.8612931
159330 0.8744169
159340 0.8706424
159350 0.8637202
159360 0.8699527
159370 0.8668009
159380 0.8698946
159390 0.8774958
159400 0.8835569
159410 0.8818213
159420 0.882692
159430 0.8676872
159440 0.8710352
159450 0.8626799
159460 0.8626723
159470 0.867401
159480 0.8598847
159490 0.8660315
159500 0.8692662
159510 0.8688498
159520 0.8716687
159530 0.8633243
159540 0.8706687
159550 0.8670897
159560 0.853222
159570 0.8629309
159580 0.8568194
159590 0.850594
159600 0.8502338
159610 0.8420445
159620 0.852603
159630 0.8515282
159640 0.8459619
159650 0.8459925
159660 0.8681359
159670 0.858941
159680 0.8529671
159690 0.8598689
159700 0.8501523
159710 0.8392046
159720 0.8382955
159730 0.8522823
159740 0.8503808
159750 0.8527115
159760 0.8476496
159770 0.850703
159780 0.8590825
159790 0.8693869
159800 0.8704488
159810 0.8536301
159820 0.8602757
159830 0.8526227
159840 0.847078
159850 0.8604237
159860 0.8565844
159870 0.860876
159880 0.8563254
159890 0.8866876
159900 0.871326
159910 0.8802122
159920 0.8744119
159930 0.8778815
159940 0.8687142
159950 0.8735979
159960 0.8729761
159970 0.8784931
159980 0.8535315
159990 0.8708678
160000 0.8782395
160010 0.8666148
160020 0.8630183
160030 0.8695827
160040 0.8675566
160050 0.8771806
160060 0.8732476
160070 0.8743365
160080 0.8697575
160090 0.8666182
160100 0.8678932
160110 0.8508236
160120 0.8523515
160130 0.8709728
160140 0.863432
160150 0.8637897
160160 0.8652881
160170 0.870009
160180 0.8578775
160190 0.8713015
160200 0.8714048
160210 0.8599372
160220 0.8521026
160230 0.8472409
160240 0.8430325
160250 0.8493931
160260 0.841646
160270 0.8267867
160280 0.8509216
160290 0.8633504
160300 0.8601314
160310 0.8469759
160320 0.8549546
160330 0.8444566
160340 0.8481392
160350 0.8508827
160360 0.8431311
160370 0.8530109
160380 0.8580699
160390 0.8537438
160400 0.8585333
160410 0.860062
160420 0.8523675
160430 0.8572682
160440 0.8622254
160450 0.8582153
160460 0.8551954
160470 0.8562809
160480 0.8632855
160490 0.8580447
160500 0.8511725
160510 0.8586598
160520 0.8563547
160530 0.8597603
160540 0.8553016
160550 0.8631833
160560 0.8599027
160570 0.8630794
160580 0.8491843
160590 0.8503328
160600 0.8608951
160610 0.8497463
160620 0.848586
160630 0.8598119
160640 0.8634788
160650 0.8808993
160660 0.8784459
160670 0.8891546
160680 0.8670053
160690 0.8551669
160700 0.8610293
160710 0.8638011
160720 0.8631385
160730 0.8567515
160740 0.8564815
160750 0.8548473
160760 0.8659247
160770 0.862372
160780 0.8644167
160790 0.8614081
160800 0.8652779
160810 0.8685052
160820 0.8761345
160830 0.8811697
160840 0.8978776
160850 0.8778789
160860 0.8779328
160870 0.8758404
160880 0.8538456
160890 0.8499699
160900 0.847338
160910 0.8566097
160920 0.862125
160930 0.8846205
160940 0.8832302
160950 0.8711579
160960 0.8594804
160970 0.8512489
160980 0.8598428
160990 0.8778312
161000 0.8902381
161010 0.8765132
161020 0.8668417
161030 0.8558103
161040 0.8617346
161050 0.8712363
161060 0.8747219
161070 0.8798155
161080 0.8751786
161090 0.8724024
161100 0.8744
161110 0.868616
161120 0.884114
161130 0.8712473
161140 0.864338
161150 0.8680552
161160 0.8761505
161170 0.8692684
161180 0.8729193
161190 0.8740561
161200 0.8887914
161210 0.8796437
161220 0.8811059
161230 0.8808079
161240 0.8794138
161250 0.8779024
161260 0.8882142
161270 0.8664258
161280 0.8768436
161290 0.8689325
161300 0.8761087
161310 0.8790463
161320 0.8755285
161330 0.8798114
161340 0.8790556
161350 0.8693495
161360 0.8747231
161370 0.885704
161380 0.8744258
161390 0.8686826
161400 0.8763869
161410 0.8735244
161420 0.877351
161430 0.8696017
161440 0.8689793
161450 0.8719943
161460 0.8713644
161470 0.8485922
161480 0.8614724
161490 0.8750365
161500 0.8593237
161510 0.8525426
161520 0.8666726
161530 0.8685222
161540 0.8725644
161550 0.8826188
161560 0.8866199
161570 0.8827106
161580 0.8791069
161590 0.8896331
161600 0.894389
161610 0.8818849
161620 0.8798769
161630 0.8849711
161640 0.8819486
161650 0.8776256
161660 0.8688748
161670 0.871458
161680 0.8789229
161690 0.88073
161700 0.8781537
161710 0.8580509
161720 0.8630318
161730 0.8724593
161740 0.8680196
161750 0.8717935
161760 0.8686087
161770 0.8708815
161780 0.8589204
161790 0.8659856
161800 0.8713185
161810 0.8808625
161820 0.8754102
161830 0.8695612
161840 0.871838
161850 0.8916361
161860 0.8832483
161870 0.8737147
161880 0.8656329
161890 0.8601381
161900 0.859868
161910 0.8529305
161920 0.8538024
161930 0.8490582
161940 0.8609619
161950 0.8638812
161960 0.8663186
161970 0.8732173
161980 0.8707711
161990 0.8735396
162000 0.8695743
162010 0.8807806
162020 0.8871787
162030 0.8817475
162040 0.8932869
162050 0.8945974
162060 0.8805404
162070 0.8844573
162080 0.8791121
162090 0.8771551
162100 0.8798003
162110 0.8915647
162120 0.8843626
162130 0.8927477
162140 0.8807225
162150 0.8828332
162160 0.8908145
162170 0.8900402
162180 0.9002559
162190 0.8915771
162200 0.8880518
162210 0.8740878
162220 0.8887948
162230 0.8796471
162240 0.8679622
162250 0.8786682
162260 0.8846112
162270 0.8860212
162280 0.8821929
162290 0.878292
162300 0.8763943
162310 0.8694095
162320 0.8804396
162330 0.8691498
162340 0.8660432
162350 0.8657369
162360 0.8592139
162370 0.8611376
162380 0.8574114
162390 0.8510872
162400 0.8513823
162410 0.8626651
162420 0.8701749
162430 0.870121
162440 0.8570231
162450 0.868549
162460 0.8735694
162470 0.8725341
162480 0.8804191
162490 0.8711973
162500 0.8836222
162510 0.8974779
162520 0.8918991
162530 0.8969629
162540 0.9004808
162550 0.9010704
162560 0.9053072
162570 0.9031348
162580 0.9131616
162590 0.9109564
162600 0.9017131
162610 0.911324
162620 0.9325156
162630 0.9268385
162640 0.9401351
162650 0.9267966
162660 0.9196238
162670 0.9152558
162680 0.9124155
162690 0.9110518
162700 0.9149002
162710 0.8969212
162720 0.9024269
162730 0.8974767
162740 0.8985325
162750 0.8910717
162760 0.889536
162770 0.8868945
162780 0.8905939
162790 0.9029206
162800 0.9003388
162810 0.8976906
162820 0.8961299
162830 0.9103888
162840 0.8912921
162850 0.894591
162860 0.9033676
162870 0.8952094
162880 0.8936803
162890 0.8914259
162900 0.8932511
162910 0.8881499
162920 0.8894346
162930 0.8988926
162940 0.9028903
162950 0.8979701
162960 0.8822178
162970 0.9138202
162980 0.9009212
162990 0.897862
163000 0.9182572
163010 0.9088227
163020 0.9005146
163030 0.8970259
163040 0.8994051
163050 0.8944559
163060 0.9066672
163070 0.8964019
163080 0.9106788
163090 0.9214858
163100 0.8932363
163110 0.8813275
163120 0.884208
163130 0.8856463
163140 0.8993081
163150 0.8969671
163160 0.8998866
163170 0.9062434
163180 0.9215137
163190 0.9230806
163200 0.9088391
163210 0.907922
163220 0.9026029
163230 0.8913235
163240 0.8889557
163250 0.8913895
163260 0.9121076
163270 0.9041645
163280 0.9018939
163290 0.9066692
163300 0.9091344
163310 0.9384061
163320 0.9250025
163330 0.9271376
163340 0.9222826
163350 0.9253238
163360 0.9344345
163370 0.9212032
163380 0.9177864
163390 0.9206703
163400 0.9105504
163410 0.9070252
163420 0.8931035
163430 0.9054184
163440 0.905378
163450 0.8945174
163460 0.8931469
163470 0.9091094
163480 0.8961371
163490 0.9030806
163500 0.9110284
163510 0.9007267
163520 0.9003832
163530 0.9043297
163540 0.9069142
163550 0.9148651
163560 0.9083882
163570 0.9008027
163580 0.9009054
163590 0.9065936
163600 0.9020888
163610 0.9085079
163620 0.8978724
163630 0.8968918
163640 0.9056468
163650 0.8985432
163660 0.9099604
163670 0.9162529
163680 0.9114059
163690 0.9031896
163700 0.8934818
163710 0.8918082
163720 0.903984
163730 0.9056561
163740 0.9074268
163750 0.9210921
163760 0.904872
163770 0.9117553
163780 0.9229792
163790 0.9177769
163800 0.9091029
163810 0.9069499
163820 0.8978333
163830 0.8926895
163840 0.9137366
163850 0.9005916
163860 0.8837705
163870 0.9068078
163880 0.9101756
163890 0.8961203
163900 0.8941103
163910 0.914333
163920 0.9117994
163930 0.9189273
163940 0.8992675
163950 0.9024618
163960 0.8924029
163970 0.885452
163980 0.8901893
163990 0.8861049
164000 0.889307
164010 0.895718
164020 0.8962162
164030 0.8885922
164040 0.8917269
164050 0.8863814
164060 0.8915997
164070 0.9097602
164080 0.8954691
164090 0.9006392
164100 0.9038581
164110 0.8898521
164120 0.8958626
164130 0.8822349
164140 0.8718898
164150 0.8806112
164160 0.8820677
164170 0.8791825
164180 0.8748207
164190 0.8859388
164200 0.8881267
164210 0.9055661
164220 0.9028006
164230 0.9024374
164240 0.9034364
164250 0.9005477
164260 0.9012001
164270 0.8884449
164280 0.8871248
164290 0.8822134
164300 0.8769123
164310 0.8793905
164320 0.8867536
164330 0.8896649
164340 0.8887855
164350 0.8932701
164360 0.8823132
164370 0.8772249
164380 0.8810086
164390 0.8854879
164400 0.8763398
164410 0.8799791
164420 0.8683849
164430 0.8813993
164440 0.8743282
164450 0.877754
164460 0.8757445
164470 0.8613008
164480 0.8714186
164490 0.8754925
164500 0.8784628
164510 0.876995
164520 0.8819445
164530 0.8781257
164540 0.864795
164550 0.86896
164560 0.8743823
164570 0.8830693
164580 0.8901114
164590 0.8869042
164600 0.8953424
164610 0.9011101
164620 0.9115376
164630 0.9039547
164640 0.9031981
164650 0.9150062
164660 0.9077564
164670 0.9005217
164680 0.9038956
164690 0.8944768
164700 0.8975391
164710 0.9017044
164720 0.9014633
164730 0.9037272
164740 0.9064038
164750 0.917119
164760 0.9192019
164770 0.9102562
164780 0.9204861
164790 0.9041424
164800 0.9188162
164810 0.9149376
164820 0.9145244
164830 0.9192739
164840 0.9170454
164850 0.9122448
164860 0.9143404
164870 0.9132953
164880 0.9044687
164890 0.917129
164900 0.9133573
164910 0.9224924
164920 0.9190727
164930 0.9140478
164940 0.9066296
164950 0.9041827
164960 0.8999287
164970 0.9055048
164980 0.9085297
164990 0.9036932
165000 0.9089293
165010 0.908785
165020 0.9154546
165030 0.9157463
165040 0.9195831
165050 0.905876
165060 0.9043515
165070 0.8880401
165080 0.8819949
165090 0.882098
165100 0.8810388
165110 0.8688521
165120 0.8718242
165130 0.8851849
165140 0.8958657
165150 0.8882504
165160 0.8982515
165170 0.8983435
165180 0.8909169
165190 0.8916351
165200 0.8966753
165210 0.8713173
165220 0.8757367
165230 0.8738123
165240 0.8658859
165250 0.861147
165260 0.8531569
165270 0.8703933
165280 0.8670262
165290 0.8818258
165300 0.8895451
165310 0.9031889
165320 0.9075547
165330 0.905753
165340 0.8844931
165350 0.896399
165360 0.8990308
165370 0.9077894
165380 0.9015758
165390 0.89391
165400 0.9101294
165410 0.9011335
165420 0.887076
165430 0.9009526
165440 0.9039873
165450 0.9044498
165460 0.8975596
165470 0.8875425
165480 0.8898096
165490 0.8852364
165500 0.8791903
165510 0.8841864
165520 0.8849514
165530 0.903401
165540 0.8964394
165550 0.8963872
165560 0.9070684
165570 0.8918427
165580 0.9178921
165590 0.9066958
165600 0.9165474
165610 0.896205
165620 0.9178167
165630 0.9073945
165640 0.9025328
165650 0.8874943
165660 0.8838915
165670 0.8898097
165680 0.8756031
165690 0.8972577
165700 0.9007328
165710 0.8965703
165720 0.9007275
165730 0.8932118
165740 0.8959877
165750 0.8835932
165760 0.8785881
165770 0.889671
165780 0.8893721
165790 0.8972539
165800 0.8952456
165810 0.9114844
165820 0.9025171
165830 0.8981206
165840 0.8878456
165850 0.8918508
165860 0.8913331
165870 0.9120098
165880 0.9005368
165890 0.8944865
165900 0.9019545
165910 0.9057168
165920 0.8811277
165930 0.8658609
165940 0.8732693
165950 0.8705871
165960 0.8708754
165970 0.8567726
165980 0.8517308
165990 0.842407
166000 0.8485607
166010 0.8507456
166020 0.8472462
166030 0.8687019
166040 0.8679098
166050 0.8820012
166060 0.8759018
166070 0.8692529
166080 0.859174
166090 0.8685386
166100 0.8627781
166110 0.8504713
166120 0.866196
166130 0.8628183
166140 0.8795589
166150 0.887841
166160 0.8809847
166170 0.872555
166180 0.8762633
166190 0.8860391
166200 0.8828052
166210 0.8997188
166220 0.8719138
166230 0.8611231
166240 0.8691868
166250 0.8606398
166260 0.8628566
166270 0.8759547
166280 0.8898753
166290 0.8803383
166300 0.8806259
166310 0.872498
166320 0.880897
166330 0.8793373
166340 0.89259
166350 0.8800696
166360 0.8837411
166370 0.8698162
166380 0.8660346
166390 0.869206
166400 0.8657545
166410 0.8504689
166420 0.8583471
166430 0.8511435
166440 0.8586906
166450 0.8588855
166460 0.8598996
166470 0.8582545
166480 0.877116
166490 0.8865819
166500 0.8807181
166510 0.8641693
166520 0.8632089
166530 0.8660377
166540 0.8571432
166550 0.8529859
166560 0.8587626
166570 0.8599262
166580 0.8645977
166590 0.8689805
166600 0.8757693
166610 0.8669868
166620 0.8665976
166630 0.8751468
166640 0.8833867
166650 0.8855179
166660 0.8976402
166670 0.9178282
166680 0.9239447
166690 0.9262962
166700 0.9153491
166710 0.9220141
166720 0.9186236
166730 0.9189078
166740 0.9278454
166750 0.9296797
166760 0.917685
166770 0.9351435
166780 0.9285129
166790 0.9288583
166800 0.9209349
166810 0.9235207
166820 0.9104408
166830 0.9112805
166840 0.911781
166850 0.9206491
166860 0.9131795
166870 0.9112787
166880 0.9152924
166890 0.9335625
166900 0.9136561
166910 0.9146613
166920 0.9180521
166930 0.9124752
166940 0.9127699
166950 0.90925
166960 0.9185171
166970 0.9127539
166980 0.9072722
166990 0.9105883
167000 0.9052429
167010 0.9065134
167020 0.9101774
167030 0.9102561
167040 0.8884938
167050 0.9124867
167060 0.9116873
167070 0.9125723
167080 0.9209198
167090 0.9138545
167100 0.8950763
167110 0.9077767
167120 0.9044518
167130 0.9092525
167140 0.8919867
167150 0.9002466
167160 0.9022359
167170 0.9170362
167180 0.9054022
167190 0.914345
167200 0.9122043
167210 0.9071885
167220 0.909423
167230 0.89929
167240 0.9029093
167250 0.8983722
167260 0.8940439
167270 0.8954912
167280 0.9083083
167290 0.8905081
167300 0.8857056
167310 0.8807315
167320 0.888958
167330 0.8844866
167340 0.880576
167350 0.8772945
167360 0.9068689
167370 0.913273
167380 0.9103374
167390 0.9052444
167400 0.9141216
167410 0.9153884
167420 0.9007095
167430 0.897682
167440 0.8926061
167450 0.8972181
167460 0.8896608
167470 0.8887815
167480 0.8906372
167490 0.9055625
167500 0.9051583
167510 0.9072925
167520 0.9062901
167530 0.9100039
167540 0.915916
167550 0.9144916
167560 0.9046992
167570 0.9035079
167580 0.9145094
167590 0.921694
167600 0.9080198
167610 0.8871478
167620 0.8717904
167630 0.8845122
167640 0.8875718
167650 0.8905171
167660 0.8823469
167670 0.8817708
167680 0.8865428
167690 0.8834854
167700 0.889522
167710 0.8896659
167720 0.8785373
167730 0.8730341
167740 0.8843645
167750 0.877866
167760 0.8718106
167770 0.883962
167780 0.8841923
167790 0.8810409
167800 0.8852375
167810 0.8909096
167820 0.8958286
167830 0.8966651
167840 0.8946357
167850 0.8923801
167860 0.8903939
167870 0.8878182
167880 0.8876838
167890 0.8958988
167900 0.8934054
167910 0.9057549
167920 0.9028358
167930 0.9043093
167940 0.9166924
167950 0.9250449
167960 0.9157593
167970 0.9138042
167980 0.9121665
167990 0.9090661
168000 0.916521
168010 0.9186982
168020 0.9274001
168030 0.9171558
168040 0.9209579
168050 0.9320877
168060 0.9233134
168070 0.9179327
168080 0.9141347
168090 0.8955291
168100 0.9042147
168110 0.9111353
168120 0.9165202
168130 0.9135681
168140 0.9248596
168150 0.9155123
168160 0.9089751
168170 0.9078004
168180 0.91771
168190 0.92775
168200 0.9273448
168210 0.9397029
168220 0.9454335
168230 0.9348897
168240 0.9327048
168250 0.9239801
168260 0.9201855
168270 0.9112493
168280 0.9166622
168290 0.9054167
168300 0.9199827
168310 0.9174551
168320 0.9278466
168330 0.9137846
168340 0.9286462
168350 0.9348873
168360 0.9173651
168370 0.9202733
168380 0.9260249
168390 0.9365066
168400 0.9235097
168410 0.8933844
168420 0.9076252
168430 0.9154135
168440 0.9385549
168450 0.9386532
168460 0.9309847
168470 0.9287684
168480 0.9281247
168490 0.9201642
168500 0.9256195
168510 0.913937
168520 0.9169338
168530 0.9219105
168540 0.9248536
168550 0.9152199
168560 0.9088997
168570 0.9175402
168580 0.9305325
168590 0.9506981
168600 0.9262575
168610 0.9199818
168620 0.9323143
168630 0.9432934
168640 0.9373164
168650 0.9229811
168660 0.9229872
168670 0.9453425
168680 0.9544085
168690 0.9360064
168700 0.9259824
168710 0.9295098
168720 0.9206064
168730 0.9085202
168740 0.9049644
168750 0.9125198
168760 0.8982757
168770 0.9002724
168780 0.8968639
168790 0.8971747
168800 0.9001983
168810 0.904955
168820 0.8975042
168830 0.9040561
168840 0.9054223
168850 0.9058741
168860 0.8952271
168870 0.8904027
168880 0.8951297
168890 0.8975968
168900 0.9051144
168910 0.9013394
168920 0.9057127
168930 0.9037459
168940 0.9024084
168950 0.9050927
168960 0.9049879
168970 0.9173868
168980 0.9170136
168990 0.9105602
169000 0.893618
169010 0.9061488
169020 0.9054724
169030 0.9048514
169040 0.8909635
169050 0.8977131
169060 0.8883676
169070 0.8895698
169080 0.8845199
169090 0.902604
169100 0.9155659
169110 0.9058116
169120 0.9100349
169130 0.9106087
169140 0.902497
169150 0.9111908
169160 0.9203462
169170 0.9135061
169180 0.9161568
169190 0.922251
169200 0.8986717
169210 0.9098988
169220 0.9164612
169230 0.9058508
169240 0.912492
169250 0.904627
169260 0.9027742
169270 0.8998439
169280 0.8970615
169290 0.8921927
169300 0.9013284
169310 0.8912609
169320 0.8912038
169330 0.8816745
169340 0.8768091
169350 0.8776271
169360 0.8766471
169370 0.8774233
169380 0.8843642
169390 0.8778381
169400 0.88462
169410 0.8748873
169420 0.881496
169430 0.8876343
169440 0.8813827
169450 0.8814325
169460 0.8757784
169470 0.876869
169480 0.8760704
169490 0.8810377
169500 0.8905492
169510 0.8980042
169520 0.8950339
169530 0.8829436
169540 0.8666803
169550 0.8563821
169560 0.8669815
169570 0.8690026
169580 0.8586166
169590 0.8758062
169600 0.8678907
169610 0.880202
169620 0.8769975
169630 0.8829859
169640 0.8856027
169650 0.8720756
169660 0.8768332
169670 0.8695232
169680 0.8832953
169690 0.8850123
169700 0.8839815
169710 0.8897837
169720 0.9126993
169730 0.9082196
169740 0.8944126
169750 0.8874751
169760 0.8868088
169770 0.9038925
169780 0.8971319
169790 0.9029312
169800 0.9049426
169810 0.9231362
169820 0.9323208
169830 0.9447088
169840 0.919494
169850 0.9187622
169860 0.9255974
169870 0.9231935
169880 0.9382858
169890 0.9297158
169900 0.9327223
169910 0.9488919
169920 0.9280344
169930 0.9161767
169940 0.9113803
169950 0.9170946
169960 0.9009488
169970 0.9242345
169980 0.9283221
169990 0.9297693
170000 0.9173383
170010 0.9135745
170020 0.9228846
170030 0.9135789
170040 0.896193
170050 0.9177786
170060 0.9320372
170070 0.9345003
170080 0.9292053
170090 0.9343815
170100 0.924823
170110 0.9154333
170120 0.8976269
170130 0.9043716
170140 0.8996056
170150 0.9151329
170160 0.9282075
170170 0.9298569
170180 0.9347197
170190 0.9581014
170200 0.959124
170210 0.9572669
170220 0.9709576
170230 0.9607239
170240 0.9415622
170250 0.9328414
170260 0.9387772
170270 0.9511159
170280 0.9486882
170290 0.9465685
170300 0.9519973
170310 0.9587294
170320 0.9687086
170330 0.95881
170340 0.9437203
170350 0.9330882
170360 0.9355308
170370 0.9623946
170380 0.9528295
170390 0.9466704
170400 0.9500493
170410 0.9634722
170420 0.9550231
170430 0.9457569
170440 0.9492018
170450 0.9363976
170460 0.9442152
170470 0.9383294
170480 0.9296043
170490 0.9258461
170500 0.9292914
170510 0.9361092
170520 0.9298078
170530 0.9255918
170540 0.9175365
170550 0.9216797
170560 0.9315706
170570 0.9352425
170580 0.9198005
170590 0.9173211
170600 0.9156349
170610 0.9352396
170620 0.9236172
170630 0.9305306
170640 0.9372043
170650 0.9534193
170660 0.9403313
170670 0.9288572
170680 0.9411787
170690 0.9436132
170700 0.9316595
170710 0.9350208
170720 0.9425951
170730 0.9267431
170740 0.9287459
170750 0.9203707
170760 0.9161874
170770 0.9150149
170780 0.9232224
170790 0.941161
170800 0.9247436
170810 0.9330248
170820 0.9491206
170830 0.9442248
170840 0.9569545
170850 0.9344795
170860 0.9313361
170870 0.9494939
170880 0.9518464
170890 0.960124
170900 0.9648867
170910 0.9558369
170920 0.9314722
170930 0.9328184
170940 0.9374178
170950 0.9330475
170960 0.9368412
170970 0.942122
170980 0.9500573
170990 0.9340584
171000 0.9162559
171010 0.9294295
171020 0.9444093
171030 0.949314
171040 0.9524509
171050 0.9353759
171060 0.936968
171070 0.9392897
171080 0.9504
171090 0.940078
171100 0.933663
171110 0.9410731
171120 0.9470069
171130 0.9501237
171140 0.9331207
171150 0.9274926
171160 0.9308639
171170 0.9317576
171180 0.9253754
171190 0.923667
171200 0.9267995
171210 0.9334557
171220 0.9378751
171230 0.9286129
171240 0.9326049
171250 0.9240576
171260 0.9179473
171270 0.9294401
171280 0.9402097
171290 0.9452533
171300 0.9406807
171310 0.935711
171320 0.9476302
171330 0.9541218
171340 0.9490498
171350 0.9470239
171360 0.9564918
171370 0.9577433
171380 0.9578679
171390 0.9449125
171400 0.9240084
171410 0.928879
171420 0.9486222
171430 0.9419986
171440 0.9437978
171450 0.9362558
171460 0.9292272
171470 0.9346681
171480 0.9447212
171490 0.9332771
171500 0.9432318
171510 0.9586553
171520 0.9514834
171530 0.9359791
171540 0.9306616
171550 0.9589017
171560 0.9525021
171570 0.9634079
171580 0.9567816
171590 0.9615034
171600 0.9553815
171610 0.9551273
171620 0.9555824
171630 0.9580958
171640 0.9399955
171650 0.9449216
171660 0.9443739
171670 0.962942
171680 0.9594202
171690 0.9616599
171700 0.9411312
171710 0.9390346
171720 0.9416342
171730 0.940141
171740 0.9464483
171750 0.944671
171760 0.9442286
171770 0.9350385
171780 0.9417819
171790 0.9359612
171800 0.951838
171810 0.954412
171820 0.9454324
171830 0.9339595
171840 0.94746
171850 0.9482777
171860 0.9406194
171870 0.9167759
171880 0.921746
171890 0.9410598
171900 0.9495251
171910 0.9344785
171920 0.9387302
171930 0.9325044
171940 0.941982
171950 0.932878
171960 0.9481872
171970 0.9435601
171980 0.9278092
171990 0.935284
172000 0.9312121
172010 0.9334723
172020 0.948076
172030 0.9334102
172040 0.9421574
172050 0.9577816
172060 0.9544272
172070 0.9427779
172080 0.9390031
172090 0.9390925
172100 0.9366552
172110 0.9449105
172120 0.9479722
172130 0.9482141
172140 0.9589164
172150 0.9591336
172160 0.963352
172170 0.9567049
172180 0.9440209
172190 0.9337986
172200 0.9350268
172210 0.937592
172220 0.9322659
172230 0.9386067
172240 0.9476831
172250 0.9647947
172260 0.957741
172270 0.9435775
172280 0.9415109
172290 0.9441409
172300 0.9491289
172310 0.959135
172320 0.953085
172330 0.9471251
172340 0.9386069
172350 0.9190726
172360 0.9230401
172370 0.9179937
172380 0.9334615
172390 0.9188485
172400 0.9155489
172410 0.9200416
172420 0.9309301
172430 0.950481
172440 0.9363871
172450 0.9232986
172460 0.9217852
172470 0.9203859
172480 0.9297593
172490 0.9178948
172500 0.9218859
172510 0.9323408
172520 0.9427046
172530 0.9455408
172540 0.943705
172550 0.9424989
172560 0.9422724
172570 0.9488322
172580 0.9626811
172590 0.9570565
172600 0.9432509
172610 0.9390898
172620 0.9530705
172630 0.9470698
172640 0.9466909
172650 0.9462643
172660 0.9298059
172670 0.92351
172680 0.9175832
172690 0.9189528
172700 0.9144062
172710 0.9291798
172720 0.925543
172730 0.9214461
172740 0.924717
172750 0.9206051
172760 0.9338596
172770 0.9444441
172780 0.9469073
172790 0.9385093
172800 0.9369863
172810 0.9357674
172820 0.9455109
172830 0.9485818
172840 0.9502776
172850 0.9478515
172860 0.9474154
172870 0.9641441
172880 0.9693021
172890 0.9480572
172900 0.9207384
172910 0.9181053
172920 0.8982141
172930 0.9103869
172940 0.9268743
172950 0.9279828
172960 0.930612
172970 0.9340812
172980 0.9377312
172990 0.9337438
173000 0.9502059
173010 0.9544147
173020 0.9285833
173030 0.9224978
173040 0.921179
173050 0.9305064
173060 0.9254594
173070 0.9345744
173080 0.9363608
173090 0.9472028
173100 0.9490577
173110 0.9552747
173120 0.954635
173130 0.9620711
173140 0.9589152
173150 0.9555057
173160 0.9537935
173170 0.9495135
173180 0.9439512
173190 0.9556987
173200 0.9401131
173210 0.9462012
173220 0.9484063
173230 0.9422352
173240 0.9376363
173250 0.9438223
173260 0.9450386
173270 0.9398055
173280 0.9450995
173290 0.9444348
173300 0.9271305
173310 0.9384556
173320 0.950209
173330 0.9421533
173340 0.9396505
173350 0.9277099
173360 0.9157577
173370 0.9165317
173380 0.9280546
173390 0.9416588
173400 0.9630712
173410 0.9494288
173420 0.9156029
173430 0.9347348
173440 0.936578
173450 0.9403781
173460 0.936419
173470 0.9459126
173480 0.9347468
173490 0.9429223
173500 0.9380668
173510 0.9618268
173520 0.9630777
173530 0.955197
173540 0.9466498
173550 0.962851
173560 0.9816863
173570 0.969585
173580 0.9590012
173590 0.9428316
173600 0.9449804
173610 0.9447402
173620 0.9416897
173630 0.9424711
173640 0.9366579
173650 0.9243931
173660 0.9352584
173670 0.9427917
173680 0.9419943
173690 0.9335664
173700 0.9265845
173710 0.9279734
173720 0.926069
173730 0.9420602
173740 0.9481641
173750 0.9423884
173760 0.9521946
173770 0.9492533
173780 0.9558787
173790 0.9528136
173800 0.9551638
173810 0.9544674
173820 0.9556924
173830 0.9651382
173840 0.9551862
173850 0.9607193
173860 0.9708105
173870 0.9574883
173880 0.9595426
173890 0.9678096
173900 0.9679387
173910 0.956026
173920 0.9571951
173930 0.9572544
173940 0.9682105
173950 0.9646135
173960 0.9633514
173970 0.9506852
173980 0.9492543
173990 0.9393294
174000 0.9302791
174010 0.934931
174020 0.9301071
174030 0.9410665
174040 0.9344406
174050 0.9279162
174060 0.9301097
174070 0.9238096
174080 0.9178743
174090 0.9113163
174100 0.9075038
174110 0.9114248
174120 0.922616
174130 0.9291822
174140 0.9262516
174150 0.9344707
174160 0.931058
174170 0.941389
174180 0.9330672
174190 0.937632
174200 0.9345198
174210 0.9316826
174220 0.9312128
174230 0.9244661
174240 0.9425509
174250 0.9309248
174260 0.9502916
174270 0.9410727
174280 0.9317043
174290 0.9436661
174300 0.9525079
174310 0.9415706
174320 0.9330115
174330 0.9231361
174340 0.9250884
174350 0.9238192
174360 0.9326795
174370 0.918924
174380 0.9172514
174390 0.919425
174400 0.9192228
174410 0.9216605
174420 0.9305572
174430 0.9208113
174440 0.9237261
174450 0.922945
174460 0.9197465
174470 0.936466
174480 0.9328822
174490 0.9187185
174500 0.9161144
174510 0.9177188
174520 0.9242103
174530 0.9205665
174540 0.9156508
174550 0.9176971
174560 0.9234695
174570 0.9294115
174580 0.9210532
174590 0.9303206
174600 0.9189575
174610 0.9172552
174620 0.9281591
174630 0.9267568
174640 0.914381
174650 0.918885
174660 0.9255501
174670 0.9210092
174680 0.9134102
174690 0.9066298
174700 0.9223017
174710 0.9086767
174720 0.9215219
174730 0.9176192
174740 0.9202556
174750 0.9149805
174760 0.9248706
174770 0.9069921
174780 0.8964446
174790 0.9079498
174800 0.9099521
174810 0.9176122
174820 0.926091
174830 0.9144327
174840 0.9003741
174850 0.9023015
174860 0.9003636
174870 0.9034359
174880 0.9131342
174890 0.915248
174900 0.9137977
174910 0.914572
174920 0.9070251
174930 0.910489
174940 0.9243996
174950 0.915204
174960 0.9148607
174970 0.9156256
174980 0.9142728
174990 0.9367248
175000 0.9235951
175010 0.9182407
175020 0.9273253
175030 0.9187751
175040 0.9224808
175050 0.9299445
175060 0.9263883
175070 0.9340586
175080 0.9217442
175090 0.9104055
175100 0.9169549
175110 0.9390152
175120 0.9331656
175130 0.9251394
175140 0.9455798
175150 0.9516329
175160 0.937723
175170 0.9321228
175180 0.9244529
175190 0.931546
175200 0.9327776
175210 0.9278107
175220 0.9310902
175230 0.9257983
175240 0.9188702
175250 0.9206364
175260 0.9142684
175270 0.9250653
175280 0.9279643
175290 0.9131714
175300 0.9127501
175310 0.9009969
175320 0.8978547
175330 0.9065352
175340 0.9207116
175350 0.903747
175360 0.9002206
175370 0.903727
175380 0.8981462
175390 0.9002618
175400 0.9041375
175410 0.9099152
175420 0.9142053
175430 0.9150441
175440 0.9115936
175450 0.9216804
175460 0.9193717
175470 0.922404
175480 0.9165466
175490 0.9018189
175500 0.8966069
175510 0.901178
175520 0.9007958
175530 0.9110233
175540 0.9204982
175550 0.9140676
175560 0.9131527
175570 0.9161502
175580 0.9336564
175590 0.9483789
175600 0.9289712
175610 0.9178085
175620 0.9187782
175630 0.9110293
175640 0.9116809
175650 0.9289926
175660 0.9221913
175670 0.9264705
175680 0.9370506
175690 0.9368502
175700 0.943931
175710 0.9219825
175720 0.919588
175730 0.9260393
175740 0.9266616
175750 0.9285619
175760 0.9238853
175770 0.9226853
175780 0.909789
175790 0.9143227
175800 0.9145767
175810 0.908711
175820 0.9036201
175830 0.9187633
175840 0.9193355
175850 0.9042462
175860 0.9052453
175870 0.9126341
175880 0.8990174
175890 0.887804
175900 0.8784447
175910 0.8833232
175920 0.8874016
175930 0.8915742
175940 0.8932172
175950 0.8978491
175960 0.8952605
175970 0.8911846
175980 0.8914563
175990 0.9011108
176000 0.9016266
176010 0.9156421
176020 0.9161015
176030 0.9056625
176040 0.9009491
176050 0.8968571
176060 0.9087695
176070 0.8928844
176080 0.8999355
176090 0.9006471
176100 0.8930824
176110 0.8959292
176120 0.90628
176130 0.9073203
176140 0.9073747
176150 0.9151942
176160 0.9210459
176170 0.9100174
176180 0.9225251
176190 0.9221552
176200 0.9164078
176210 0.9205609
176220 0.9059525
176230 0.8931711
176240 0.9059896
176250 0.9039217
176260 0.8971238
176270 0.8981005
176280 0.8857926
176290 0.8976308
176300 0.9088823
176310 0.9092487
176320 0.9242114
176330 0.9144167
176340 0.9255829
176350 0.9206219
176360 0.9054545
176370 0.9136986
176380 0.9012908
176390 0.9193175
176400 0.9068043
176410 0.8990086
176420 0.9007403
176430 0.9003223
176440 0.8948546
176450 0.9027001
176460 0.8971205
176470 0.9127802
176480 0.9111989
176490 0.9114131
176500 0.9069712
176510 0.8968226
176520 0.8896921
176530 0.8975061
176540 0.9017215
176550 0.8911071
176560 0.9050282
176570 0.9106325
176580 0.9138333
176590 0.9316948
176600 0.9360085
176610 0.9473193
176620 0.9314865
176630 0.9361882
176640 0.9402277
176650 0.9364735
176660 0.9208055
176670 0.9131277
176680 0.9087954
176690 0.9297259
176700 0.9307253
176710 0.9170166
176720 0.9247125
176730 0.9254215
176740 0.9050134
176750 0.9072301
176760 0.9052015
176770 0.9128523
176780 0.9189364
176790 0.9157686
176800 0.9249073
176810 0.9420865
176820 0.9343749
176830 0.9352823
176840 0.9526144
176850 0.946838
176860 0.9456539
176870 0.9604068
176880 0.9476789
176890 0.9518016
176900 0.9440867
176910 0.9322673
176920 0.9390872
176930 0.9255828
176940 0.9260663
176950 0.9257303
176960 0.9392388
176970 0.946563
176980 0.9502874
176990 0.9362267
177000 0.9418254
177010 0.9352086
177020 0.9316638
177030 0.938464
177040 0.9215634
177050 0.9280413
177060 0.9277186
177070 0.9455324
177080 0.9502178
177090 0.9548162
177100 0.9382582
177110 0.9396532
177120 0.9340641
177130 0.9303265
177140 0.9197415
177150 0.9123081
177160 0.8886774
177170 0.8988366
177180 0.9206002
177190 0.9396554
177200 0.9261866
177210 0.9177526
177220 0.9152517
177230 0.9147621
177240 0.913784
177250 0.9185022
177260 0.9188936
177270 0.9192122
177280 0.9364659
177290 0.9451821
177300 0.9313742
177310 0.9304802
177320 0.9272563
177330 0.920975
177340 0.9174242
177350 0.9130744
177360 0.9269351
177370 0.9424384
177380 0.9454669
177390 0.9521692
177400 0.9494631
177410 0.9592723
177420 0.9712185
177430 0.9514523
177440 0.9486722
177450 0.9245942
177460 0.9319301
177470 0.9388223
177480 0.9554218
177490 0.9508505
177500 0.9409962
177510 0.9409971
177520 0.9335459
177530 0.9454768
177540 0.9441264
177550 0.9422883
177560 0.9368886
177570 0.9360711
177580 0.935115
177590 0.9220647
177600 0.9355004
177610 0.941062
177620 0.9493517
177630 0.9400066
177640 0.9355442
177650 0.9304317
177660 0.9283024
177670 0.9378381
177680 0.9430808
177690 0.9456288
177700 0.9275989
177710 0.9146828
177720 0.930774
177730 0.9248643
177740 0.9140335
177750 0.923893
177760 0.9274604
177770 0.9270827
177780 0.9231548
177790 0.9345901
177800 0.9334267
177810 0.9498649
177820 0.9381142
177830 0.9305014
177840 0.9295898
177850 0.9280632
177860 0.922378
177870 0.9275196
177880 0.9298437
177890 0.9364541
177900 0.9417906
177910 0.9298837
177920 0.9465696
177930 0.9438925
177940 0.9322383
177950 0.9272659
177960 0.9246775
177970 0.9353669
177980 0.941644
177990 0.9599882
178000 0.9624276
178010 0.9700377
178020 0.9726493
178030 0.9487404
178040 0.9368465
178050 0.9271409
178060 0.9333079
178070 0.9316534
178080 0.9457166
178090 0.9531505
178100 0.9497972
178110 0.950087
178120 0.9535438
178130 0.9635837
178140 0.9718572
178150 0.971344
178160 0.9816387
178170 0.9775012
178180 0.9881016
178190 0.9705973
178200 0.9631242
178210 0.9622486
178220 0.9577991
178230 0.9416206
178240 0.9547048
178250 0.9671276
178260 0.9744799
178270 0.9624237
178280 0.9521779
178290 0.9521688
178300 0.9425899
178310 0.9412608
178320 0.9475471
178330 0.9429421
178340 0.930221
178350 0.936691
178360 0.9317105
178370 0.9353265
178380 0.9620055
178390 0.9641566
178400 0.9641025
178410 0.95568
178420 0.9635081
178430 0.9640349
178440 0.9658005
178450 0.9646211
178460 0.9629349
178470 0.9651302
178480 0.9698866
178490 0.966236
178500 0.9464606
178510 0.952683
178520 0.9533102
178530 0.9471281
178540 0.9457802
178550 0.9365472
178560 0.9271222
178570 0.9176434
178580 0.9192337
178590 0.9299881
178600 0.9349555
178610 0.9280868
178620 0.9321287
178630 0.9203148
178640 0.9056298
178650 0.9060687
178660 0.9278594
178670 0.9215314
178680 0.9162551
178690 0.9212406
178700 0.9137657
178710 0.9191492
178720 0.9177726
178730 0.9216164
178740 0.9144053
178750 0.9101713
178760 0.9237068
178770 0.9191631
178780 0.929367
178790 0.9182214
178800 0.9164088
178810 0.9062351
178820 0.9189001
178830 0.9246022
178840 0.9233328
178850 0.9420033
178860 0.9378222
178870 0.9575762
178880 0.950071
178890 0.9369187
178900 0.9308115
178910 0.9154514
178920 0.9207168
178930 0.9255155
178940 0.9357746
178950 0.933098
178960 0.9294563
178970 0.9410728
178980 0.9540036
178990 0.9494725
179000 0.9361399
179010 0.9406959
179020 0.92481
179030 0.9259714
179040 0.9206019
179050 0.9250338
179060 0.9175765
179070 0.8982984
179080 0.8947158
179090 0.8991135
179100 0.9071169
179110 0.9031869
179120 0.9041831
179130 0.9137455
179140 0.9227451
179150 0.9339224
179160 0.9115328
179170 0.9086772
179180 0.9197777
179190 0.9184197
179200 0.9122958
179210 0.9193953
179220 0.9184018
179230 0.9142696
179240 0.9298531
179250 0.9152021
179260 0.9243265
179270 0.9350455
179280 0.9400532
179290 0.9213175
179300 0.9240135
179310 0.9403836
179320 0.9179177
179330 0.9219088
179340 0.9278669
179350 0.9320925
179360 0.920224
179370 0.9021016
179380 0.90114
179390 0.9161339
179400 0.9089022
179410 0.9147807
179420 0.9157765
179430 0.9145084
179440 0.9128639
179450 0.9082797
179460 0.9048854
179470 0.901185
179480 0.9036859
179490 0.9004416
179500 0.9191473
179510 0.927351
179520 0.936096
179530 0.9415308
179540 0.9346362
179550 0.9311242
179560 0.9150385
179570 0.9184817
179580 0.9259781
179590 0.9429404
179600 0.9349196
179610 0.925404
179620 0.9257983
179630 0.9191869
179640 0.9282964
179650 0.9326783
179660 0.9341617
179670 0.9316713
179680 0.9291066
179690 0.9326542
179700 0.9208226
179710 0.9166136
179720 0.9202253
179730 0.9137971
179740 0.907504
179750 0.9260371
179760 0.9386951
179770 0.9400498
179780 0.9267642
179790 0.9281017
179800 0.9242992
179810 0.9003333
179820 0.9022999
179830 0.8969875
179840 0.8929045
179850 0.8880422
179860 0.8882949
179870 0.8938141
179880 0.903623
179890 0.9035054
179900 0.9030321
179910 0.8995128
179920 0.8963571
179930 0.9019712
179940 0.9227391
179950 0.9128861
179960 0.9182161
179970 0.9034327
179980 0.9124484
179990 0.9163154
180000 0.9196289
180010 0.9119197
180020 0.9053338
180030 0.9171605
180040 0.9071307
180050 0.9295452
180060 0.9230893
180070 0.9228789
180080 0.9295233
180090 0.9309084
180100 0.9253413
180110 0.9262713
180120 0.9125406
180130 0.9049799
180140 0.9062301
180150 0.8986935
180160 0.9077476
180170 0.9181238
180180 0.9211673
180190 0.9214208
180200 0.9181861
180210 0.9461004
180220 0.9356351
180230 0.9402532
180240 0.9214175
180250 0.925531
180260 0.9217671
180270 0.9227497
180280 0.9269819
180290 0.9378026
180300 0.9272851
180310 0.9351303
180320 0.9327818
180330 0.9319642
180340 0.927007
180350 0.924047
180360 0.9169692
180370 0.9094563
180380 0.9080201
180390 0.9112471
180400 0.9088187
180410 0.9083771
180420 0.9108775
180430 0.9259452
180440 0.9253535
180450 0.926733
180460 0.915844
180470 0.9190861
180480 0.9257554
180490 0.9114411
180500 0.910731
180510 0.9071485
180520 0.916675
180530 0.9159379
180540 0.9277795
180550 0.9281117
180560 0.9146615
180570 0.9255342
180580 0.9260772
180590 0.9193794
180600 0.9194171
180610 0.9324795
180620 0.9387106
180630 0.9348942
180640 0.914021
180650 0.9079753
180660 0.9086064
180670 0.9106959
180680 0.9024105
180690 0.9105868
180700 0.9152276
180710 0.9112985
180720 0.9199076
180730 0.8975039
180740 0.9098452
180750 0.9098548
180760 0.919619
180770 0.9115064
180780 0.9022558
180790 0.8995495
180800 0.9182791
180810 0.9087372
180820 0.9040684
180830 0.9283232
180840 0.9344682
180850 0.9100958
180860 0.9164674
180870 0.9135685
180880 0.8994324
180890 0.9108207
180900 0.9222242
180910 0.9282837
180920 0.9362064
180930 0.9057718
180940 0.919356
180950 0.9148717
180960 0.9192021
180970 0.9098383
180980 0.9221532
180990 0.9197896
181000 0.9006919
181010 0.8968279
181020 0.9192719
181030 0.9154412
181040 0.9049368
181050 0.9027613
181060 0.9177533
181070 0.9034811
181080 0.9092268
181090 0.9189584
181100 0.9272918
181110 0.9289678
181120 0.9315206
181130 0.9250479
181140 0.9135775
181150 0.898757
181160 0.9059802
181170 0.9077391
181180 0.9110538
181190 0.9233106
181200 0.9064692
181210 0.9304044
181220 0.9205495
181230 0.9387065
181240 0.931042
181250 0.9310986
181260 0.9220534
181270 0.9296958
181280 0.9252123
181290 0.9210095
181300 0.9313196
181310 0.9274116
181320 0.9141458
181330 0.9189494
181340 0.9214423
181350 0.9120472
181360 0.9165502
181370 0.9207318
181380 0.9246551
181390 0.9351119
181400 0.9392359
181410 0.9340729
181420 0.9195359
181430 0.9182431
181440 0.9160038
181450 0.9120671
181460 0.911635
181470 0.911269
181480 0.9148799
181490 0.915739
181500 0.9159674
181510 0.9254599
181520 0.918309
181530 0.9109836
181540 0.9161299
181550 0.9153544
181560 0.9250777
181570 0.9476434
181580 0.9520684
181590 0.950799
181600 0.9423693
181610 0.9380648
181620 0.9315479
181630 0.9313976
181640 0.9456109
181650 0.9385411
181660 0.9245152
181670 0.9348781
181680 0.9321762
181690 0.9194045
181700 0.9241013
181710 0.9353362
181720 0.9476209
181730 0.9418964
181740 0.9377912
181750 0.9517379
181760 0.9559329
181770 0.9488061
181780 0.9578669
181790 0.9631305
181800 0.9765161
181810 0.9754325
181820 0.9650531
181830 0.97978
181840 0.9678511
181850 0.9585148
181860 0.9541473
181870 0.9565639
181880 0.9527878
181890 0.9393691
181900 0.92292
181910 0.9259816
181920 0.9446124
181930 0.9530762
181940 0.9502935
181950 0.9505036
181960 0.9605483
181970 0.9442709
181980 0.9333424
181990 0.9288124
182000 0.9340171
182010 0.9407009
182020 0.9416852
182030 0.9416519
182040 0.9324381
182050 0.9199936
182060 0.9214579
182070 0.9134321
182080 0.928515
182090 0.9331014
182100 0.9288881
182110 0.911805
182120 0.9133563
182130 0.9153396
182140 0.9280428
182150 0.9125283
182160 0.9115351
182170 0.9090241
182180 0.9214215
182190 0.9196371
182200 0.9206522
182210 0.9228989
182220 0.9158679
182230 0.9112583
182240 0.9119404
182250 0.9094602
182260 0.9056073
182270 0.91619
182280 0.9114553
182290 0.9094355
182300 0.8908707
182310 0.905281
182320 0.9117613
182330 0.8964423
182340 0.9101481
182350 0.9266272
182360 0.9021797
182370 0.8921217
182380 0.8932484
182390 0.8984752
182400 0.9130942
182410 0.9110471
182420 0.9077599
182430 0.9089013
182440 0.9064525
182450 0.9174712
182460 0.9084193
182470 0.9146913
182480 0.9096817
182490 0.9135591
182500 0.917901
182510 0.9214057
182520 0.9283676
182530 0.9148905
182540 0.913517
182550 0.9197459
182560 0.9114274
182570 0.9117509
182580 0.9128287
182590 0.8966911
182600 0.9060712
182610 0.9045455
182620 0.9063522
182630 0.9110137
182640 0.9141172
182650 0.9160368
182660 0.9086692
182670 0.9052535
182680 0.9163049
182690 0.9380932
182700 0.9176833
182710 0.9074822
182720 0.9274595
182730 0.9295595
182740 0.918537
182750 0.9182491
182760 0.9228931
182770 0.9226775
182780 0.9070203
182790 0.918978
182800 0.9242527
182810 0.914283
182820 0.9308525
182830 0.9250101
182840 0.9113698
182850 0.9270535
182860 0.9215164
182870 0.9123104
182880 0.9176547
182890 0.9162408
182900 0.9260315
182910 0.9216482
182920 0.9204678
182930 0.929005
182940 0.9159212
182950 0.9194711
182960 0.9222932
182970 0.932434
182980 0.9380286
182990 0.9319507
183000 0.9222475
183010 0.9127797
183020 0.9131861
183030 0.912113
183040 0.9265987
183050 0.9354007
183060 0.9233106
183070 0.9458169
183080 0.9347174
183090 0.9327336
183100 0.9355585
183110 0.9402574
183120 0.9352863
183130 0.927131
183140 0.9213866
183150 0.9191814
183160 0.9118077
183170 0.9127864
183180 0.9134591
183190 0.9261553
183200 0.9223463
183210 0.9293513
183220 0.9231412
183230 0.9224217
183240 0.9386485
183250 0.9451255
183260 0.9496074
183270 0.9243483
183280 0.9140445
183290 0.9180543
183300 0.9057596
183310 0.9366161
183320 0.9194126
183330 0.9250539
183340 0.9181799
183350 0.926517
183360 0.9185719
183370 0.9359033
183380 0.9190993
183390 0.9081052
183400 0.9206767
183410 0.9095461
183420 0.9118204
183430 0.9156624
183440 0.9151694
183450 0.9128398
183460 0.9122119
183470 0.9179677
183480 0.9150537
183490 0.9251388
183500 0.9144301
183510 0.8898562
183520 0.9037874
183530 0.9065408
183540 0.9078298
183550 0.8973565
183560 0.8957815
183570 0.9115844
183580 0.9151734
183590 0.9177824
183600 0.9163234
183610 0.9226677
183620 0.9343318
183630 0.9094214
183640 0.8975886
183650 0.8976153
183660 0.8891223
183670 0.8978318
183680 0.8920963
183690 0.9004092
183700 0.9001011
183710 0.9035251
183720 0.9032471
183730 0.9125813
183740 0.9085861
183750 0.9190463
183760 0.9176829
183770 0.8957415
183780 0.8927302
183790 0.8992807
183800 0.8947836
183810 0.890487
183820 0.8919702
183830 0.912192
183840 0.9044324
183850 0.9113418
183860 0.9095689
183870 0.9160107
183880 0.9195676
183890 0.9258325
183900 0.9247146
183910 0.910508
183920 0.9069801
183930 0.916153
183940 0.9262951
183950 0.9056341
183960 0.9009152
183970 0.9140221
183980 0.9071187
183990 0.904828
184000 0.8935193
184010 0.8946838
184020 0.9066119
184030 0.9204887
184040 0.9244568
184050 0.9142927
184060 0.9135983
184070 0.9237096
184080 0.907513
184090 0.9128812
184100 0.9133466
184110 0.9252337
184120 0.9347766
184130 0.9363821
184140 0.9265106
184150 0.9199129
184160 0.920333
184170 0.9218625
184180 0.9026733
184190 0.9198884
184200 0.917365
184210 0.9163874
184220 0.9189467
184230 0.9202322
184240 0.9163625
184250 0.9126685
184260 0.914792
184270 0.9124848
184280 0.9042262
184290 0.8996909
184300 0.8970652
184310 0.8936559
184320 0.9122231
184330 0.9249243
184340 0.9218578
184350 0.9260054
184360 0.9113849
184370 0.9069651
184380 0.9035203
184390 0.9264534
184400 0.9252628
184410 0.9063167
184420 0.9063849
184430 0.926776
184440 0.9290706
184450 0.9262751
184460 0.9105816
184470 0.9059592
184480 0.9205268
184490 0.9234762
184500 0.9190517
184510 0.9296945
184520 0.9198166
184530 0.9265112
184540 0.9259791
184550 0.9182485
184560 0.914673
184570 0.9208162
184580 0.9227813
184590 0.918675
184600 0.9141819
184610 0.9079753
184620 0.9050587
184630 0.9151635
184640 0.9083483
184650 0.9290761
184660 0.930322
184670 0.9288969
184680 0.9287941
184690 0.9294857
184700 0.9245632
184710 0.9139912
184720 0.9138266
184730 0.9179865
184740 0.9101679
184750 0.9195828
184760 0.91512
184770 0.9121989
184780 0.9109865
184790 0.9159783
184800 0.9115731
184810 0.9081974
184820 0.9039836
184830 0.9171991
184840 0.9176831
184850 0.8946173
184860 0.9038492
184870 0.9047037
184880 0.9117741
184890 0.9122279
184900 0.9116427
184910 0.8926316
184920 0.9149011
184930 0.9265589
184940 0.923649
184950 0.9135264
184960 0.9227154
184970 0.9280207
184980 0.913859
184990 0.8948551
185000 0.8970562
185010 0.9078559
185020 0.9037819
185030 0.8933819
185040 0.8949451
185050 0.9139895
185060 0.9242732
185070 0.919435
185080 0.9296197
185090 0.9225721
185100 0.9252242
185110 0.9189608
185120 0.9110036
185130 0.9056963
185140 0.9129187
185150 0.9203246
185160 0.9240046
185170 0.9247444
185180 0.9344276
185190 0.9439394
185200 0.9300706
185210 0.9158465
185220 0.9260027
185230 0.9308724
185240 0.9277169
185250 0.9350275
185260 0.9297876
185270 0.9118137
185280 0.9090716
185290 0.8999135
185300 0.9056787
185310 0.9095261
185320 0.9292051
185330 0.9306843
185340 0.9189054
185350 0.9227085
185360 0.9128706
185370 0.9221768
185380 0.9342639
185390 0.9233214
185400 0.9238477
185410 0.9209561
185420 0.9142662
185430 0.9021645
185440 0.9098309
185450 0.9212068
185460 0.9443117
185470 0.9362345
185480 0.928076
185490 0.9101622
185500 0.9075537
185510 0.9097897
185520 0.9078158
185530 0.9174426
185540 0.9153717
185550 0.9262254
185560 0.9121333
185570 0.9147283
185580 0.9071754
185590 0.8896772
185600 0.8981335
185610 0.9130875
185620 0.9129549
185630 0.917471
185640 0.9120967
185650 0.8945147
185660 0.8832257
185670 0.8796256
185680 0.8828292
185690 0.8838113
185700 0.8981637
185710 0.9016342
185720 0.9051676
185730 0.8974381
185740 0.9156591
185750 0.8992804
185760 0.9099031
185770 0.9058024
185780 0.8988286
185790 0.8977976
185800 0.8939147
185810 0.9080614
185820 0.9096357
185830 0.9122153
185840 0.9032596
185850 0.9121435
185860 0.9056526
185870 0.9143842
185880 0.9136248
185890 0.9148468
185900 0.9046368
185910 0.9131633
185920 0.913186
185930 0.9000413
185940 0.8947094
185950 0.8839941
185960 0.9007781
185970 0.9078713
185980 0.8988479
185990 0.894962
186000 0.8945065
186010 0.8989238
186020 0.8983027
186030 0.9028021
186040 0.9061396
186050 0.9200126
186060 0.9205142
186070 0.9210428
186080 0.9134862
186090 0.9108729
186100 0.9159926
186110 0.912708
186120 0.8916388
186130 0.9095862
186140 0.9129837
186150 0.9028784
186160 0.8999143
186170 0.9071783
186180 0.9109665
186190 0.9016873
186200 0.9141441
186210 0.9217888
186220 0.9036016
186230 0.9107887
186240 0.9114777
186250 0.9058967
186260 0.9027855
186270 0.9044285
186280 0.9137526
186290 0.891651
186300 0.9046103
186310 0.8917904
186320 0.8992015
186330 0.9097544
186340 0.8943468
186350 0.9013544
186360 0.8977388
186370 0.8922288
186380 0.8892627
186390 0.9124867
186400 0.9000255
186410 0.8953068
186420 0.8911067
186430 0.8933788
186440 0.9186317
186450 0.9013849
186460 0.8868635
186470 0.8958183
186480 0.8929518
186490 0.8863494
186500 0.8764076
186510 0.8808895
186520 0.891263
186530 0.9033408
186540 0.9060499
186550 0.9053495
186560 0.8826797
186570 0.8883243
186580 0.8948476
186590 0.8918422
186600 0.8924454
186610 0.9007946
186620 0.8965921
186630 0.9068899
186640 0.9093227
186650 0.9124396
186660 0.9028769
186670 0.9050063
186680 0.9045755
186690 0.8935639
186700 0.9045963
186710 0.9103115
186720 0.9090546
186730 0.9147178
186740 0.9117006
186750 0.9257526
186760 0.915474
186770 0.9197254
186780 0.9142881
186790 0.9137493
186800 0.9136313
186810 0.9152573
186820 0.9163706
186830 0.9090025
186840 0.8990782
186850 0.8985951
186860 0.9005391
186870 0.919674
186880 0.9123378
186890 0.9208374
186900 0.928154
186910 0.9197084
186920 0.929433
186930 0.9423482
186940 0.9514502
186950 0.9361436
186960 0.9370243
186970 0.9357332
186980 0.9184185
186990 0.9219142
187000 0.9104144
187010 0.9189337
187020 0.9231089
187030 0.9194657
187040 0.9275923
187050 0.9247327
187060 0.9343208
187070 0.9222109
187080 0.9161661
187090 0.9406045
187100 0.9468472
187110 0.9411616
187120 0.93442
187130 0.9406924
187140 0.9388558
187150 0.9395716
187160 0.9380317
187170 0.9267423
187180 0.9312108
187190 0.9391068
187200 0.9352815
187210 0.9143382
187220 0.9216893
187230 0.9122067
187240 0.9086587
187250 0.9116908
187260 0.9184178
187270 0.914013
187280 0.9048485
187290 0.9051573
187300 0.9374263
187310 0.9388987
187320 0.9297026
187330 0.9376414
187340 0.9130316
187350 0.9219211
187360 0.9108944
187370 0.9149867
187380 0.9242492
187390 0.9183885
187400 0.9276481
187410 0.9264265
187420 0.9170202
187430 0.9013011
187440 0.9016225
187450 0.9094021
187460 0.9133337
187470 0.9166411
187480 0.9137505
187490 0.919481
187500 0.9230764
187510 0.9188972
187520 0.9349606
187530 0.9311374
187540 0.9369621
187550 0.930705
187560 0.9253008
187570 0.9205887
187580 0.9123781
187590 0.9199967
187600 0.9119474
187610 0.9316971
187620 0.9202349
187630 0.9193456
187640 0.9195552
187650 0.9290025
187660 0.9215726
187670 0.9140145
187680 0.9081122
187690 0.9196698
187700 0.9322367
187710 0.9172139
187720 0.9192161
187730 0.9066496
187740 0.9087211
187750 0.9031813
187760 0.9013438
187770 0.8950775
187780 0.8965304
187790 0.9018801
187800 0.8978181
187810 0.8984891
187820 0.9091412
187830 0.9000111
187840 0.8952445
187850 0.8880562
187860 0.9067637
187870 0.9031883
187880 0.9134256
187890 0.919566
187900 0.8996497
187910 0.8973961
187920 0.8996755
187930 0.9055367
187940 0.9133897
187950 0.8933742
187960 0.9003401
187970 0.8973774
187980 0.8957503
187990 0.9035798
188000 0.9088662
188010 0.9117814
188020 0.9130745
188030 0.9056398
188040 0.9118599
188050 0.9125831
188060 0.9159881
188070 0.8983664
188080 0.9110979
188090 0.8991954
188100 0.9024758
188110 0.9081984
188120 0.8929996
188130 0.9023845
188140 0.9084302
188150 0.9007714
188160 0.9140667
188170 0.9111308
188180 0.9094926
188190 0.9065919
188200 0.9049429
188210 0.9105228
188220 0.913125
188230 0.8891032
188240 0.8947496
188250 0.8959943
188260 0.896711
188270 0.8993757
188280 0.8898042
188290 0.8937602
188300 0.8925211
188310 0.8748267
188320 0.8722894
188330 0.8779614
188340 0.8832026
188350 0.8935331
188360 0.8948177
188370 0.8833923
188380 0.8871164
188390 0.8749343
188400 0.8680328
188410 0.8683633
188420 0.8709081
188430 0.8830472
188440 0.8898403
188450 0.874701
188460 0.8811287
188470 0.890244
188480 0.8900893
188490 0.8770028
188500 0.8758403
188510 0.8640037
188520 0.8733886
188530 0.9022014
188540 0.8973544
188550 0.8850001
188560 0.8890412
188570 0.8762752
188580 0.8763101
188590 0.8864431
188600 0.8860416
188610 0.8991812
188620 0.9070818
188630 0.9088708
188640 0.9103003
188650 0.9064125
188660 0.8978428
188670 0.8876182
188680 0.8898122
188690 0.905661
188700 0.8975419
188710 0.8874068
188720 0.8846462
188730 0.8882287
188740 0.8936715
188750 0.9029586
188760 0.8925744
188770 0.8914979
188780 0.8833669
188790 0.8971515
188800 0.9029504
188810 0.8927679
188820 0.8890542
188830 0.8875007
188840 0.908217
188850 0.9016889
188860 0.9012681
188870 0.898904
188880 0.8923755
188890 0.8883163
188900 0.885807
188910 0.8716317
188920 0.870329
188930 0.8836734
188940 0.8737035
188950 0.8630396
188960 0.8770579
188970 0.8724258
188980 0.8698082
188990 0.885658
189000 0.8919959
189010 0.8763582
189020 0.8728065
189030 0.8750362
189040 0.8758066
189050 0.8798973
189060 0.8702131
189070 0.8889223
189080 0.8825029
189090 0.8790754
189100 0.8655801
189110 0.8717495
189120 0.878862
189130 0.8945866
189140 0.8894274
189150 0.8929957
189160 0.8914921
189170 0.9176787
189180 0.9064611
189190 0.8908998
189200 0.8891964
189210 0.8852019
189220 0.8959731
189230 0.8913068
189240 0.893585
189250 0.8950782
189260 0.8840164
189270 0.8682433
189280 0.8942679
189290 0.8896843
189300 0.8941056
189310 0.8810303
189320 0.8787668
189330 0.8889928
189340 0.8851616
189350 0.8867316
189360 0.8811761
189370 0.8760647
189380 0.8898169
189390 0.8943456
189400 0.9007897
189410 0.8821822
189420 0.8844171
189430 0.8810349
189440 0.8803883
189450 0.8896156
189460 0.8995391
189470 0.8914344
189480 0.9063383
189490 0.9126585
189500 0.9182971
189510 0.9090096
189520 0.9137406
189530 0.9197427
189540 0.9092889
189550 0.8996582
189560 0.8917001
189570 0.8882521
189580 0.8912358
189590 0.9034943
189600 0.912282
189610 0.9024677
189620 0.9108438
189630 0.8979585
189640 0.8978527
189650 0.8991815
189660 0.884588
189670 0.8827305
189680 0.8905047
189690 0.9068507
189700 0.9054556
189710 0.8906801
189720 0.8856064
189730 0.8798941
189740 0.8814181
189750 0.8793489
189760 0.8777361
189770 0.8850282
189780 0.8789002
189790 0.8748115
189800 0.882229
189810 0.8843552
189820 0.8809942
189830 0.8834807
189840 0.8970979
189850 0.8839999
189860 0.8834835
189870 0.9090224
189880 0.8950542
189890 0.8988015
189900 0.8825221
189910 0.8960871
189920 0.8949949
189930 0.9070964
189940 0.9080712
189950 0.9047862
189960 0.8945972
189970 0.8891346
189980 0.8762808
189990 0.8731477
190000 0.8650787
190010 0.8629342
190020 0.8758517
190030 0.8792912
190040 0.8756461
190050 0.8879274
190060 0.8883441
190070 0.8934342
190080 0.878217
190090 0.8855276
190100 0.8783469
190110 0.8675894
190120 0.8809459
190130 0.8758881
190140 0.8829835
190150 0.8839142
190160 0.8863683
190170 0.8666847
190180 0.8728921
190190 0.8592384
190200 0.8656207
190210 0.8712937
190220 0.8788309
190230 0.8857975
190240 0.8875208
190250 0.8867847
190260 0.8930226
190270 0.8857465
190280 0.8812419
190290 0.8813898
190300 0.8877447
190310 0.8722014
190320 0.8721785
190330 0.8688309
190340 0.8907934
190350 0.8894305
190360 0.8855136
190370 0.8818867
190380 0.8772727
190390 0.8769969
190400 0.8897601
190410 0.8804171
190420 0.8798923
190430 0.8613119
190440 0.8709375
190450 0.8724456
190460 0.8753385
190470 0.8742368
190480 0.8828304
190490 0.8973758
190500 0.8892809
190510 0.8864206
190520 0.8806099
190530 0.8851855
190540 0.8759783
190550 0.8916106
190560 0.8848979
190570 0.877659
190580 0.8882328
190590 0.8903626
190600 0.884344
190610 0.8876185
190620 0.8802431
190630 0.8987235
190640 0.9167008
190650 0.897612
190660 0.8774836
190670 0.8797744
190680 0.8876574
190690 0.8937127
190700 0.8926305
190710 0.8864677
190720 0.8957654
190730 0.8918122
190740 0.9095373
190750 0.9088716
190760 0.9005103
190770 0.907277
190780 0.9000345
190790 0.909089
190800 0.907829
190810 0.9003153
190820 0.8961876
190830 0.8906085
190840 0.8888056
190850 0.8781455
190860 0.8804842
190870 0.8764984
190880 0.8765109
190890 0.8856172
190900 0.8908998
190910 0.8888735
190920 0.8720916
190930 0.8977982
190940 0.8901179
190950 0.8892195
190960 0.8818035
190970 0.8871523
190980 0.8794339
190990 0.8767991
191000 0.8836505
191010 0.8907054
191020 0.9034423
191030 0.9144415
191040 0.9124999
191050 0.9051306
191060 0.8990849
191070 0.8989214
191080 0.8971369
191090 0.8963456
191100 0.8878489
191110 0.899774
191120 0.8842502
191130 0.8822117
191140 0.8972994
191150 0.8940464
191160 0.8961278
191170 0.8977694
191180 0.9142879
191190 0.9175344
191200 0.9179295
191210 0.9220948
191220 0.9227484
191230 0.9163203
191240 0.9097846
191250 0.914655
191260 0.9100222
191270 0.9044289
191280 0.9146495
191290 0.8969892
191300 0.9052672
191310 0.9049029
191320 0.8981025
191330 0.9063454
191340 0.896327
191350 0.9135561
191360 0.9144932
191370 0.9017822
191380 0.9128981
191390 0.9070129
191400 0.9103104
191410 0.8998295
191420 0.9076124
191430 0.9087653
191440 0.8986878
191450 0.9060185
191460 0.8993412
191470 0.8886968
191480 0.8761634
191490 0.8684237
191500 0.8805366
191510 0.8844546
191520 0.8836428
191530 0.8872258
191540 0.9064602
191550 0.8961028
191560 0.9114419
191570 0.9120357
191580 0.8997635
191590 0.9067063
191600 0.9032364
191610 0.9165351
191620 0.90621
191630 0.9177248
191640 0.9091177
191650 0.9100418
191660 0.8890532
191670 0.8976
191680 0.8973734
191690 0.9078521
191700 0.911849
191710 0.933569
191720 0.9223462
191730 0.9251292
191740 0.907484
191750 0.8986084
191760 0.8918547
191770 0.894597
191780 0.9207331
191790 0.9069753
191800 0.8997003
191810 0.9053917
191820 0.9159751
191830 0.9049662
191840 0.896419
191850 0.8999358
191860 0.9077099
191870 0.8953487
191880 0.9056942
191890 0.8926027
191900 0.9011186
191910 0.8992645
191920 0.9080233
191930 0.9104614
191940 0.9169376
191950 0.9258205
191960 0.9213279
191970 0.92591
191980 0.9201031
191990 0.9288795
192000 0.929583
192010 0.9210446
192020 0.936233
192030 0.9342785
192040 0.9188647
192050 0.9195535
192060 0.919672
192070 0.9256598
192080 0.9198278
192090 0.9134142
192100 0.929068
192110 0.9177811
192120 0.9187332
192130 0.9033204
192140 0.8811458
192150 0.9044224
192160 0.9279598
192170 0.919729
192180 0.9227178
192190 0.9094089
192200 0.9146238
192210 0.905136
192220 0.9072146
192230 0.902294
192240 0.9138185
192250 0.930173
192260 0.9294917
192270 0.9026382
192280 0.9010528
192290 0.9058193
192300 0.9184789
192310 0.9108711
192320 0.9019117
192330 0.8937322
192340 0.8971772
192350 0.8970844
192360 0.903029
192370 0.8966568
192380 0.8925331
192390 0.912389
192400 0.9075218
192410 0.9097462
192420 0.901416
192430 0.9140486
192440 0.910542
192450 0.9043877
192460 0.9133445
192470 0.9040216
192480 0.8884112
192490 0.8854961
192500 0.8926167
192510 0.9066219
192520 0.8936167
192530 0.8942783
192540 0.8973912
192550 0.8867491
192560 0.8917383
192570 0.8798627
192580 0.8946707
192590 0.8958898
192600 0.8996671
192610 0.8938792
192620 0.8990485
192630 0.9011172
192640 0.8922789
192650 0.8851424
192660 0.8947028
192670 0.8782998
192680 0.8782682
192690 0.902894
192700 0.9005681
192710 0.8981692
192720 0.9030373
192730 0.9033722
192740 0.9115663
192750 0.9267628
192760 0.9185163
192770 0.9040204
192780 0.9023302
192790 0.9209615
192800 0.9202499
192810 0.918416
192820 0.92146
192830 0.9098233
192840 0.9098896
192850 0.9145806
192860 0.8958929
192870 0.896539
192880 0.9022119
192890 0.9240646
192900 0.9179069
192910 0.9237843
192920 0.9280978
192930 0.9157053
192940 0.9223137
192950 0.9105069
192960 0.9126157
192970 0.9037535
192980 0.9090681
192990 0.9051749
193000 0.9145182
193010 0.9074823
193020 0.9020861
193030 0.9017353
193040 0.9096087
193050 0.9054111
193060 0.9196695
193070 0.9158691
193080 0.9215779
193090 0.9146587
193100 0.9011432
193110 0.903859
193120 0.8984447
193130 0.8829146
193140 0.8995304
193150 0.9131371
193160 0.9202949
193170 0.9159831
193180 0.9006208
193190 0.9025457
193200 0.8995346
193210 0.9128991
193220 0.9054704
193230 0.9140973
193240 0.9113563
193250 0.9049514
193260 0.8993639
193270 0.9022223
193280 0.8995709
193290 0.9035217
193300 0.9020498
193310 0.8974687
193320 0.8956907
193330 0.8961083
193340 0.9025772
193350 0.9055183
193360 0.9088289
193370 0.9100162
193380 0.9058388
193390 0.9001676
193400 0.9086628
193410 0.898217
193420 0.889338
193430 0.9009107
193440 0.8978983
193450 0.9085615
193460 0.9238613
193470 0.9281832
193480 0.9152044
193490 0.9141527
193500 0.8969841
193510 0.9014586
193520 0.8931612
193530 0.8921608
193540 0.9036523
193550 0.9195307
193560 0.9118156
193570 0.9043759
193580 0.9137565
193590 0.9073054
193600 0.9124174
193610 0.9194933
193620 0.9306875
193630 0.9292219
193640 0.9481611
193650 0.9472294
193660 0.9440972
193670 0.9424875
193680 0.9412731
193690 0.9377739
193700 0.9330001
193710 0.9468148
193720 0.935228
193730 0.9498033
193740 0.9501618
193750 0.9559669
193760 0.93947
193770 0.9447699
193780 0.9193938
193790 0.9140126
193800 0.9245738
193810 0.9331012
193820 0.927761
193830 0.9287331
193840 0.9287854
193850 0.9341499
193860 0.9300969
193870 0.9223046
193880 0.9195402
193890 0.9180619
193900 0.9236571
193910 0.9271482
193920 0.9380475
193930 0.9238762
193940 0.9151977
193950 0.9247362
193960 0.9231805
193970 0.9169918
193980 0.9162621
193990 0.9177172
194000 0.9248551
194010 0.9198167
194020 0.9192375
194030 0.9027529
194040 0.8980448
194050 0.9010009
194060 0.9067224
194070 0.9137616
194080 0.9100513
194090 0.9062631
194100 0.9074773
194110 0.904399
194120 0.912228
194130 0.9243451
194140 0.9157088
194150 0.9322763
194160 0.8934796
194170 0.8975667
194180 0.9097131
194190 0.9137424
194200 0.9188896
194210 0.9122534
194220 0.9153718
194230 0.9395651
194240 0.9437921
194250 0.9406676
194260 0.9333033
194270 0.9164892
194280 0.914944
194290 0.911993
194300 0.9264436
194310 0.9209052
194320 0.9122027
194330 0.9081904
194340 0.9025906
194350 0.9032509
194360 0.9074413
194370 0.9059052
194380 0.9066654
194390 0.9149736
194400 0.9017343
194410 0.9127908
194420 0.9109168
194430 0.9074126
194440 0.9157733
194450 0.9056913
194460 0.898887
194470 0.8970415
194480 0.8947133
194490 0.9002889
194500 0.9024312
194510 0.8846216
194520 0.8883544
194530 0.8996954
194540 0.8977451
194550 0.9024741
194560 0.8981698
194570 0.9011058
194580 0.8938335
194590 0.8833935
194600 0.8922102
194610 0.878388
194620 0.8804167
194630 0.8710411
194640 0.8683886
194650 0.8661511
194660 0.8751142
194670 0.8831222
194680 0.8822221
194690 0.8874648
194700 0.8770244
194710 0.8859877
194720 0.8884599
194730 0.8826951
194740 0.882526
194750 0.8791943
194760 0.8798269
194770 0.8785415
194780 0.8770878
194790 0.8756015
194800 0.8750798
194810 0.8689814
194820 0.8687283
194830 0.8813565
194840 0.8791617
194850 0.8858567
194860 0.877082
194870 0.8772491
194880 0.8954801
194890 0.9002917
194900 0.9012526
194910 0.8987676
194920 0.8906455
194930 0.8976216
194940 0.8882112
194950 0.8957343
194960 0.9147726
194970 0.90189
194980 0.9020489
194990 0.901235
195000 0.9169497
195010 0.8939776
195020 0.9001452
195030 0.9056622
195040 0.8963222
195050 0.9019502
195060 0.9063529
195070 0.8969405
195080 0.9048145
195090 0.9063358
195100 0.8943254
195110 0.9044389
195120 0.9160876
195130 0.916982
195140 0.9224125
195150 0.9239341
195160 0.9253115
195170 0.9258727
195180 0.9150897
195190 0.9276037
195200 0.9386657
195210 0.926439
195220 0.9243183
195230 0.9179606
195240 0.9194586
195250 0.9225264
195260 0.9217133
195270 0.9220032
195280 0.9195727
195290 0.9404641
195300 0.9450959
195310 0.960142
195320 0.9376357
195330 0.9411962
195340 0.9453018
195350 0.9436663
195360 0.9435697
195370 0.9464796
195380 0.9387206
195390 0.9343081
195400 0.9399299
195410 0.9434732
195420 0.9407009
195430 0.9313687
195440 0.9294909
195450 0.9550886
195460 0.9434507
195470 0.9490166
195480 0.9431633
195490 0.9364546
195500 0.927031
195510 0.9325846
195520 0.9245706
195530 0.9144961
195540 0.9107273
195550 0.9200674
195560 0.9190333
195570 0.9143897
195580 0.9133188
195590 0.9128832
195600 0.9258737
195610 0.9128594
195620 0.915705
195630 0.9156803
195640 0.9325047
195650 0.9152521
195660 0.9145361
195670 0.9145608
195680 0.9186838
195690 0.9114914
195700 0.9090332
195710 0.9122372
195720 0.9183851
195730 0.9113783
195740 0.9286106
195750 0.9216693
195760 0.9177983
195770 0.921819
195780 0.9182049
195790 0.9294592
195800 0.9432168
195810 0.9389101
195820 0.9443669
195830 0.9285794
195840 0.921199
195850 0.9292852
195860 0.9265723
195870 0.9232098
195880 0.908468
195890 0.92333
195900 0.911741
195910 0.9131778
195920 0.898784
195930 0.896543
195940 0.8835709
195950 0.8961121
195960 0.8918637
195970 0.911678
195980 0.9242284
195990 0.9196046
196000 0.8942896
196010 0.9119101
196020 0.8875221
196030 0.9020202
196040 0.9078469
196050 0.9032611
196060 0.9021149
196070 0.907533
196080 0.9221814
196090 0.9268963
196100 0.9264168
196110 0.9165658
196120 0.9226056
196130 0.9225031
196140 0.9217415
196150 0.9213033
196160 0.9401374
196170 0.9314663
196180 0.9202533
196190 0.9322338
196200 0.9201253
196210 0.9283258
196220 0.9180717
196230 0.9200118
196240 0.9252845
196250 0.9297298
196260 0.9461758
196270 0.9417006
196280 0.949508
196290 0.9444526
196300 0.9240209
196310 0.9118854
196320 0.9165192
196330 0.9324186
196340 0.9403195
196350 0.9210144
196360 0.9128884
196370 0.9236133
196380 0.9290206
196390 0.9182385
196400 0.919993
196410 0.9269063
196420 0.9176869
196430 0.9267083
196440 0.9293734
196450 0.9406611
196460 0.9418373
196470 0.9433901
196480 0.934915
196490 0.9250824
196500 0.9172871
196510 0.9322847
196520 0.9256842
196530 0.9222134
196540 0.9253075
196550 0.9245405
196560 0.9318724
196570 0.9364659
196580 0.9249448
196590 0.9216053
196600 0.9311999
196610 0.9363395
196620 0.9426502
196630 0.9509565
196640 0.95151
196650 0.9357156
196660 0.9369642
196670 0.9380714
196680 0.9342535
196690 0.9375456
196700 0.940336
196710 0.9482937
196720 0.9624236
196730 0.9561233
196740 0.9525613
196750 0.9552887
196760 0.9531019
196770 0.9543085
196780 0.9738224
196790 0.9827743
196800 0.9660351
196810 0.9574575
196820 0.968064
196830 0.9567229
196840 0.9757421
196850 0.9688242
196860 0.9742647
196870 0.9760963
196880 0.9823902
196890 0.9839531
196900 0.9669583
196910 0.9571272
196920 0.9710787
196930 0.9670749
196940 0.9659492
196950 0.9690243
196960 0.9625903
196970 0.9619222
196980 0.9570026
196990 0.9568749
197000 0.9715884
197010 0.971584
197020 0.9695611
197030 0.9622553
197040 0.9558028
197050 0.9476078
197060 0.9462675
197070 0.9631971
197080 0.9631804
197090 0.9739252
197100 0.9677709
197110 0.9752887
197120 0.9606128
197130 0.9631228
197140 0.9677702
197150 0.9672995
197160 0.9742793
197170 0.9677483
197180 0.9641206
197190 0.9575605
197200 0.9479506
197210 0.9551522
197220 0.9453646
197230 0.9623839
197240 0.953198
197250 0.9567635
197260 0.9625054
197270 0.9628255
197280 0.9492363
197290 0.9420134
197300 0.9559846
197310 0.9569098
197320 0.9582988
197330 0.963327
197340 0.9538926
197350 0.9508183
197360 0.9532385
197370 0.9343455
197380 0.9434396
197390 0.9651397
197400 0.9542163
197410 0.9438809
197420 0.9533952
197430 0.970324
197440 0.9689847
197450 0.9454187
197460 0.9414306
197470 0.9525476
197480 0.9524464
197490 0.9562706
197500 0.9564818
197510 0.9434154
197520 0.93818
197530 0.9435739
197540 0.9561867
197550 0.9569238
197560 0.9537281
197570 0.9438473
197580 0.954686
197590 0.9585441
197600 0.9542834
197610 0.9445586
197620 0.9447272
197630 0.9448931
197640 0.9449095
197650 0.949056
197660 0.9472627
197670 0.9423911
197680 0.9450305
197690 0.9556423
197700 0.958572
197710 0.9633496
197720 0.9751963
197730 0.9604522
197740 0.9432949
197750 0.9290065
197760 0.9370232
197770 0.9258388
197780 0.9181182
197790 0.9269807
197800 0.9330872
197810 0.9235959
197820 0.9406998
197830 0.9408722
197840 0.9468539
197850 0.9487588
197860 0.9385071
197870 0.9305136
197880 0.9326625
197890 0.940271
197900 0.9417548
197910 0.9220661
197920 0.917086
197930 0.9067005
197940 0.9215228
197950 0.9200822
197960 0.908812
197970 0.9106759
197980 0.9117005
197990 0.9186028
198000 0.9380177
198010 0.9378787
198020 0.9351678
198030 0.9385102
198040 0.9500883
198050 0.9445546
198060 0.9320408
198070 0.9468545
198080 0.9501891
198090 0.9390565
198100 0.9463024
198110 0.9353734
198120 0.9455755
198130 0.9413179
198140 0.9449754
198150 0.9537601
198160 0.9539626
198170 0.9508995
198180 0.9486492
198190 0.9493189
198200 0.9418676
198210 0.9274941
198220 0.9315942
198230 0.9343979
198240 0.9379851
198250 0.9184162
198260 0.9373821
198270 0.9292302
198280 0.9132962
198290 0.9176929
198300 0.9297987
198310 0.9328229
198320 0.9346442
198330 0.9368148
198340 0.9409013
198350 0.9366935
198360 0.9380187
198370 0.9429118
198380 0.927273
198390 0.9385433
198400 0.9423226
198410 0.9381259
198420 0.930973
198430 0.9350874
198440 0.9388545
198450 0.9375823
198460 0.9410303
198470 0.9348856
198480 0.9369486
198490 0.9285378
198500 0.9182626
198510 0.9232847
198520 0.9276491
198530 0.9364814
198540 0.9179801
198550 0.9229077
198560 0.9389927
198570 0.9347844
198580 0.9342402
198590 0.940117
198600 0.928415
198610 0.9296234
198620 0.929772
198630 0.9298582
198640 0.9373181
198650 0.9169797
198660 0.9081475
198670 0.9118724
198680 0.9172242
198690 0.9106385
198700 0.8985142
198710 0.9151754
198720 0.9237926
198730 0.9152941
198740 0.9117078
198750 0.9131637
198760 0.914695
198770 0.9132044
198780 0.9166403
198790 0.9059644
198800 0.9075109
198810 0.8971746
198820 0.904624
198830 0.8999748
198840 0.8983679
198850 0.9104986
198860 0.9128891
198870 0.9145585
198880 0.9154871
198890 0.907303
198900 0.9018517
198910 0.8951316
198920 0.9210034
198930 0.9231291
198940 0.9322443
198950 0.9309415
198960 0.9254159
198970 0.928845
198980 0.9281366
198990 0.9132193
199000 0.9229727
199010 0.9256431
199020 0.9391111
199030 0.9334021
199040 0.9213882
199050 0.9308076
199060 0.9273021
199070 0.9362257
199080 0.922273
199090 0.9197532
199100 0.9151982
199110 0.9198465
199120 0.9266159
199130 0.9170472
199140 0.9097946
199150 0.9141241
199160 0.9125746
199170 0.9146677
199180 0.9216412
199190 0.9134535
199200 0.9284508
199210 0.9330038
199220 0.9212692
199230 0.9153045
199240 0.9139708
199250 0.93399
199260 0.9354007
199270 0.9316608
199280 0.9280019
199290 0.9080146
199300 0.9069964
199310 0.8849071
199320 0.9000246
199330 0.927547
199340 0.9226096
199350 0.9109247
199360 0.9245632
199370 0.9158521
199380 0.9026942
199390 0.899803
199400 0.9154759
199410 0.9161862
199420 0.8951802
199430 0.9014919
199440 0.906252
199450 0.911015
199460 0.8982093
199470 0.9192765
199480 0.9191224
199490 0.9267731
199500 0.9178792
199510 0.9277001
199520 0.9275827
199530 0.9154
199540 0.9146355
199550 0.9205546
199560 0.931486
199570 0.9509502
199580 0.951803
199590 0.9381596
199600 0.9448585
199610 0.9489975
199620 0.9461628
199630 0.950075
199640 0.943869
199650 0.9331871
199660 0.9302942
199670 0.9282517
199680 0.9211869
199690 0.9267708
199700 0.9296482
199710 0.9341521
199720 0.9383945
199730 0.9349473
199740 0.9121161
199750 0.9139334
199760 0.9379642
199770 0.9326776
199780 0.9190591
199790 0.9286378
199800 0.930885
199810 0.9285274
199820 0.9275282
199830 0.9243381
199840 0.9294456
199850 0.9388304
199860 0.9339196
199870 0.9193983
199880 0.9087396
199890 0.9076464
199900 0.9077979
199910 0.8948051
199920 0.902118
199930 0.916216
199940 0.9233518
199950 0.9089011
199960 0.9196389
199970 0.9193703
199980 0.910679
199990 0.9321743
200000 0.9245182
200010 0.9200898
200020 0.9090042
200030 0.9218058
200040 0.9157348
200050 0.925095
200060 0.9050612
200070 0.9111831
200080 0.9126234
200090 0.9155146
200100 0.9286112
200110 0.9347664
200120 0.915566
200130 0.9211154
200140 0.9169306
200150 0.9131007
200160 0.9108893
200170 0.9063923
200180 0.8961506
200190 0.8946116
200200 0.9061717
200210 0.9185138
200220 0.9023555
200230 0.8903984
200240 0.9049575
200250 0.9138492
200260 0.9130983
200270 0.911539
200280 0.906129
200290 0.9096976
200300 0.911365
200310 0.9132096
200320 0.9091154
200330 0.9128085
200340 0.9215095
200350 0.9272061
200360 0.9307974
200370 0.9210542
200380 0.9215004
200390 0.9209574
200400 0.9187674
200410 0.920462
200420 0.9199229
200430 0.9030188
200440 0.9112669
200450 0.9066707
200460 0.8985232
200470 0.8998064
200480 0.8946419
200490 0.9114997
200500 0.9115325
200510 0.9106143
200520 0.9191702
200530 0.9100965
200540 0.9277951
200550 0.9292529
200560 0.9211758
200570 0.9189774
200580 0.9066526
200590 0.9143705
200600 0.9136643
200610 0.9012975
200620 0.8971313
200630 0.9029323
200640 0.91294
200650 0.9216497
200660 0.9215181
200670 0.903936
200680 0.8975691
200690 0.8998408
200700 0.8965537
200710 0.8849121
200720 0.8947644
200730 0.9028721
200740 0.9128844
200750 0.9086326
200760 0.9074048
200770 0.9085386
200780 0.9055186
200790 0.9030958
200800 0.8954441
200810 0.897758
200820 0.8981773
200830 0.907895
200840 0.8921791
200850 0.8986324
200860 0.9008309
200870 0.8960573
200880 0.9008821
200890 0.8948425
200900 0.9073108
200910 0.9150404
200920 0.890315
200930 0.8929634
200940 0.8849177
200950 0.8889986
200960 0.9043158
200970 0.9153633
200980 0.9086435
200990 0.9234529
201000 0.9257136
201010 0.9046962
201020 0.9034313
201030 0.8932978
201040 0.902935
201050 0.9079594
201060 0.9123684
201070 0.8980114
201080 0.8901306
201090 0.8887276
201100 0.891379
201110 0.9028385
201120 0.9183341
201130 0.9198139
201140 0.9157339
201150 0.9079852
201160 0.9067562
201170 0.9050215
201180 0.9174423
201190 0.9262325
201200 0.9305877
201210 0.926073
201220 0.9092966
201230 0.9109272
201240 0.8986424
201250 0.9141342
201260 0.9089492
201270 0.9223434
201280 0.9100132
201290 0.9152963
201300 0.913897
201310 0.9166676
201320 0.9145468
201330 0.9260949
201340 0.9129611
201350 0.9222357
201360 0.9236692
201370 0.9193246
201380 0.9198277
201390 0.9044234
201400 0.8897364
201410 0.8886397
201420 0.9001102
201430 0.8970649
201440 0.894458
201450 0.9010011
201460 0.9035383
201470 0.9074101
201480 0.9031577
201490 0.9043566
201500 0.9063586
201510 0.9130219
201520 0.8955156
201530 0.8998654
201540 0.8991494
201550 0.893168
201560 0.8933406
201570 0.8829941
201580 0.8908996
201590 0.8838388
201600 0.8993344
201610 0.8954567
201620 0.8924865
201630 0.9102207
201640 0.9085901
201650 0.914142
201660 0.9180914
201670 0.9113931
201680 0.9012204
201690 0.9113705
201700 0.903924
201710 0.9073675
201720 0.9150192
201730 0.9236305
201740 0.9235312
201750 0.9283937
201760 0.9274391
201770 0.9192176
201780 0.9294075
201790 0.9216759
201800 0.9195437
201810 0.9135895
201820 0.898156
201830 0.9225765
201840 0.9199461
201850 0.9135011
201860 0.9228719
201870 0.9121701
201880 0.9121389
201890 0.9119487
201900 0.9171178
201910 0.9300269
201920 0.9171732
201930 0.8993393
201940 0.8924525
201950 0.8935977
201960 0.9077223
201970 0.8858064
201980 0.8893672
201990 0.8958074
202000 0.9003309
202010 0.9049792
202020 0.9181901
202030 0.9249557
202040 0.9365812
202050 0.9292814
202060 0.9411693
202070 0.942212
202080 0.937462
202090 0.9228854
202100 0.9215876
202110 0.918122
202120 0.9077385
202130 0.902786
202140 0.9164575
202150 0.9215506
202160 0.9137512
202170 0.9061227
202180 0.9125237
202190 0.9147986
202200 0.9234185
202210 0.9186161
202220 0.9176369
202230 0.8972306
202240 0.9023453
202250 0.9108944
202260 0.9134378
202270 0.9016063
202280 0.9001428
202290 0.9026266
202300 0.9072511
202310 0.9085147
202320 0.9044486
202330 0.9064776
202340 0.9063346
202350 0.9110429
202360 0.9011424
202370 0.9004039
202380 0.9101139
202390 0.9154583
202400 0.9088284
202410 0.9080308
202420 0.8849207
202430 0.8943605
202440 0.9033762
202450 0.8880203
202460 0.8951375
202470 0.901901
202480 0.8975129
202490 0.8963928
202500 0.8765497
202510 0.8816701
202520 0.8891256
202530 0.8792635
202540 0.8811197
202550 0.8713429
202560 0.8763742
202570 0.8668551
202580 0.8722893
202590 0.8748003
202600 0.8802692
202610 0.8641233
202620 0.8842468
202630 0.9085155
202640 0.8941372
202650 0.8899552
202660 0.8782251
202670 0.8839
202680 0.8845205
202690 0.8666787
202700 0.8969237
202710 0.9007129
202720 0.888578
202730 0.8742157
202740 0.8785495
202750 0.8810368
202760 0.868122
202770 0.8712273
202780 0.8718082
202790 0.8688395
202800 0.8731152
202810 0.8715818
202820 0.8682389
202830 0.8638544
202840 0.8805575
202850 0.8770793
202860 0.8687274
202870 0.857851
202880 0.8632236
202890 0.8665279
202900 0.8714867
202910 0.8708625
202920 0.8705915
202930 0.8638656
202940 0.8738338
202950 0.8919771
202960 0.8830881
202970 0.8775325
202980 0.8781052
202990 0.8709908
203000 0.8858258
203010 0.8899608
203020 0.8831737
203030 0.8891819
203040 0.874687
203050 0.8707229
203060 0.8884687
203070 0.8892875
203080 0.8874869
203090 0.8827372
203100 0.8726883
203110 0.8841353
203120 0.8850984
203130 0.8943773
203140 0.8894367
203150 0.8889205
203160 0.8889528
203170 0.8833528
203180 0.8781499
203190 0.8782787
203200 0.8688425
203210 0.8735391
203220 0.8751988
203230 0.8680132
203240 0.8861445
203250 0.9031112
203260 0.8936639
203270 0.8854243
203280 0.8725309
203290 0.8719956
203300 0.877272
203310 0.8709353
203320 0.8847279
203330 0.8942841
203340 0.893332
203350 0.8965166
203360 0.88994
203370 0.8802393
203380 0.8799109
203390 0.8855003
203400 0.8874089
203410 0.8841435
203420 0.8831245
203430 0.8919088
203440 0.9022938
203450 0.8964325
203460 0.892938
203470 0.8965761
203480 0.8929815
203490 0.8959107
203500 0.8847771
203510 0.8914087
203520 0.8874364
203530 0.8801045
203540 0.8968163
203550 0.9045955
203560 0.887524
203570 0.8873971
203580 0.8850079
203590 0.8809204
203600 0.8860471
203610 0.8899972
203620 0.8893976
203630 0.9009756
203640 0.8745452
203650 0.8694199
203660 0.8912544
203670 0.8901302
203680 0.9051098
203690 0.8989246
203700 0.8863219
203710 0.8822219
203720 0.8798553
203730 0.8834987
203740 0.8938796
203750 0.8925791
203760 0.8813029
203770 0.8887032
203780 0.8908716
203790 0.879293
203800 0.8783026
203810 0.8725936
203820 0.8847278
203830 0.890753
203840 0.9117854
203850 0.9186599
203860 0.9149123
203870 0.9136345
203880 0.9206565
203890 0.9116954
203900 0.9102806
203910 0.9165747
203920 0.9133452
203930 0.9127952
203940 0.9066927
203950 0.9196125
203960 0.9255382
203970 0.9176283
203980 0.9236981
203990 0.9184641
204000 0.9083939
204010 0.9023457
204020 0.8891353
204030 0.8974143
204040 0.9076746
204050 0.9102051
204060 0.8809702
204070 0.8954504
204080 0.8986608
204090 0.8944297
204100 0.8944802
204110 0.8875093
204120 0.8864828
204130 0.8843977
204140 0.8902247
204150 0.8832761
204160 0.8917661
204170 0.8962893
204180 0.894747
204190 0.8806453
204200 0.8871743
204210 0.8829921
204220 0.8936987
204230 0.8828049
204240 0.8980798
204250 0.9006112
204260 0.9124602
204270 0.9205331
204280 0.920485
204290 0.9225929
204300 0.9101304
204310 0.8984714
204320 0.8990306
204330 0.8977897
204340 0.8908051
204350 0.9003991
204360 0.8979812
204370 0.8995997
204380 0.9027729
204390 0.8974638
204400 0.8827249
204410 0.8859029
204420 0.8982522
204430 0.8996363
204440 0.9092212
204450 0.8930919
204460 0.8955109
204470 0.8896834
204480 0.8848782
204490 0.8954104
204500 0.9037625
204510 0.9051558
204520 0.8906905
204530 0.8947736
204540 0.9011837
204550 0.8947704
204560 0.8871766
204570 0.896385
204580 0.9048623
204590 0.9000467
204600 0.8961325
204610 0.8888243
204620 0.8914977
204630 0.8914273
204640 0.8946097
204650 0.9033728
204660 0.8971446
204670 0.9040704
204680 0.8954927
204690 0.8847887
204700 0.8896809
204710 0.9103761
204720 0.904184
204730 0.9089575
204740 0.8814891
204750 0.890455
204760 0.8965506
204770 0.8809037
204780 0.8830085
204790 0.8834548
204800 0.8912038
204810 0.901096
204820 0.8960579
204830 0.891939
204840 0.8843882
204850 0.8667428
204860 0.8669793
204870 0.8657924
204880 0.8771103
204890 0.8982893
204900 0.8944755
204910 0.8956652
204920 0.8833335
204930 0.8808212
204940 0.8753131
204950 0.8794847
204960 0.8833713
204970 0.8825204
204980 0.8794325
204990 0.8983491
205000 0.8889513
205010 0.8943141
205020 0.8970154
205030 0.9190573
205040 0.9141893
205050 0.9301041
205060 0.913158
205070 0.9253702
205080 0.9267303
205090 0.9166681
205100 0.9146825
205110 0.9118584
205120 0.9044952
205130 0.9030527
205140 0.9104125
205150 0.9267393
205160 0.9250895
205170 0.9256289
205180 0.9164249
205190 0.9158049
205200 0.911458
205210 0.9045601
205220 0.8999674
205230 0.9006863
205240 0.9081622
205250 0.9000608
205260 0.8947945
205270 0.893448
205280 0.8760424
205290 0.8818603
205300 0.87783
205310 0.8831127
205320 0.8788992
205330 0.8875817
205340 0.8836828
205350 0.9066265
205360 0.8996269
205370 0.9055657
205380 0.9116794
205390 0.9236928
205400 0.9193911
205410 0.9088434
205420 0.906386
205430 0.9002873
205440 0.913456
205450 0.9236382
205460 0.9001255
205470 0.8999877
205480 0.9199867
205490 0.9314499
205500 0.9173952
205510 0.9202625
205520 0.914421
205530 0.9058303
205540 0.9114013
205550 0.9205231
205560 0.9137533
205570 0.9091504
205580 0.9087235
205590 0.8983648
205600 0.9099092
205610 0.9279374
205620 0.9160832
205630 0.916416
205640 0.9200627
205650 0.918828
205660 0.9151796
205670 0.9204884
205680 0.9127822
205690 0.9176339
205700 0.911239
205710 0.8962805
205720 0.9014137
205730 0.9093681
205740 0.9109589
205750 0.9103471
205760 0.9046755
205770 0.8998712
205780 0.8985211
205790 0.8989637
205800 0.8976285
205810 0.8969178
205820 0.9118766
205830 0.9067577
205840 0.913866
205850 0.9051537
205860 0.904062
205870 0.8978249
205880 0.9008209
205890 0.9150768
205900 0.9059327
205910 0.9259096
205920 0.9263204
205930 0.9210397
205940 0.9337615
205950 0.9305919
205960 0.9253384
205970 0.9228649
205980 0.9342036
205990 0.939384
206000 0.9506632
206010 0.9360826
206020 0.9285033
206030 0.9232811
206040 0.9297768
206050 0.9293826
206060 0.9323029
206070 0.924152
206080 0.9186441
206090 0.9169381
206100 0.9365882
206110 0.9332082
206120 0.9254877
206130 0.9266634
206140 0.9148624
206150 0.9172329
206160 0.9129383
206170 0.9153216
206180 0.9238637
206190 0.9325302
206200 0.9356104
206210 0.9380318
206220 0.9302917
206230 0.939061
206240 0.9310582
206250 0.9180187
206260 0.9321591
206270 0.9264431
206280 0.9110144
206290 0.8972418
206300 0.8982774
206310 0.8929716
206320 0.8938121
206330 0.9008366
206340 0.8936323
206350 0.885637
206360 0.8871831
206370 0.8757671
206380 0.8882776
206390 0.9008068
206400 0.8940704
206410 0.8884989
206420 0.897302
206430 0.8910292
206440 0.8901662
206450 0.8974271
206460 0.8816586
206470 0.888517
206480 0.8960286
206490 0.8908876
206500 0.8875499
206510 0.8851435
206520 0.8690704
206530 0.8694658
206540 0.8780442
206550 0.8784878
206560 0.8804243
206570 0.8906094
206580 0.8851819
206590 0.8981876
206600 0.8872286
206610 0.8810372
206620 0.8667324
206630 0.864362
206640 0.8629671
206650 0.866064
206660 0.8698872
206670 0.8642908
206680 0.8731444
206690 0.8759848
206700 0.8856751
206710 0.8742039
206720 0.8690156
206730 0.8568258
206740 0.8640786
206750 0.8695087
206760 0.8727673
206770 0.8764194
206780 0.8911791
206790 0.8800414
206800 0.8907903
206810 0.9025828
206820 0.9078276
206830 0.8948081
206840 0.8871986
206850 0.8760642
206860 0.8695404
206870 0.8734353
206880 0.8714646
206890 0.8775918
206900 0.8825374
206910 0.8952687
206920 0.8920099
206930 0.8927451
206940 0.8875644
206950 0.8940479
206960 0.8867081
206970 0.8992877
206980 0.9012446
206990 0.8775132
207000 0.8634148
207010 0.8591174
207020 0.8742881
207030 0.8723301
207040 0.8831118
207050 0.8841407
207060 0.8921621
207070 0.9015636
207080 0.8932897
207090 0.8791002
207100 0.8676
207110 0.8714794
207120 0.8754147
207130 0.8696311
207140 0.8641495
207150 0.8644779
207160 0.8738112
207170 0.8756338
207180 0.8870004
207190 0.8910638
207200 0.9038056
207210 0.8869064
207220 0.8811114
207230 0.884255
207240 0.8815754
207250 0.8931232
207260 0.8881029
207270 0.8817748
207280 0.8823144
207290 0.8703257
207300 0.866644
207310 0.8750225
207320 0.8812488
207330 0.8836299
207340 0.8827059
207350 0.8859268
207360 0.8783916
207370 0.8769307
207380 0.8628386
207390 0.8811674
207400 0.8774528
207410 0.8839841
207420 0.8865202
207430 0.8776969
207440 0.8807936
207450 0.8808399
207460 0.8726899
207470 0.8843449
207480 0.8946302
207490 0.9005473
207500 0.9068459
207510 0.8986219
207520 0.8960161
207530 0.8881987
207540 0.8869894
207550 0.8788615
207560 0.8840173
207570 0.8936411
207580 0.8743296
207590 0.8831982
207600 0.8940493
207610 0.8979619
207620 0.8878319
207630 0.8966249
207640 0.889541
207650 0.90055
207660 0.9020483
207670 0.9000813
207680 0.9071371
207690 0.9162306
207700 0.9146467
207710 0.9024361
207720 0.911307
207730 0.8928667
207740 0.877465
207750 0.8755543
207760 0.8854903
207770 0.8897413
207780 0.8784326
207790 0.8953419
207800 0.8876183
207810 0.8746033
207820 0.8766736
207830 0.8763356
207840 0.8805796
207850 0.886972
207860 0.8874083
207870 0.8840909
207880 0.8904508
207890 0.883693
207900 0.8907171
207910 0.8970379
207920 0.8893299
207930 0.8827665
207940 0.890916
207950 0.9021509
207960 0.9054754
207970 0.8978099
207980 0.8881487
207990 0.8837621
208000 0.8987296
208010 0.8902619
208020 0.8732497
208030 0.8675644
208040 0.8684258
208050 0.8581066
208060 0.8721046
208070 0.8735141
208080 0.8709747
208090 0.8912222
208100 0.8959627
208110 0.8910574
208120 0.8937885
208130 0.8916641
208140 0.8852516
208150 0.8706895
208160 0.8732414
208170 0.8744918
208180 0.8739429
208190 0.8723497
208200 0.8764567
208210 0.877804
208220 0.8841788
208230 0.8939404
208240 0.899819
208250 0.8979538
208260 0.894728
208270 0.8994776
208280 0.8776423
208290 0.889848
208300 0.8914354
208310 0.8948472
208320 0.8869403
208330 0.8916217
208340 0.8868794
208350 0.8751936
208360 0.8820445
208370 0.8920522
208380 0.8936715
208390 0.882061
208400 0.8795682
208410 0.8896707
208420 0.8767363
208430 0.8807865
208440 0.8795097
208450 0.8794951
208460 0.8807598
208470 0.8728814
208480 0.8579624
208490 0.8648783
208500 0.8619829
208510 0.8588111
208520 0.8506963
208530 0.8794336
208540 0.8768712
208550 0.8773647
208560 0.8828078
208570 0.8793635
208580 0.8897915
208590 0.8845178
208600 0.8803871
208610 0.8732699
208620 0.8660183
208630 0.8617531
208640 0.8610598
208650 0.8570969
208660 0.8736971
208670 0.8832623
208680 0.8734853
208690 0.8589658
208700 0.8656175
208710 0.8658999
208720 0.8660457
208730 0.8898653
208740 0.8642357
208750 0.8633589
208760 0.8665139
208770 0.870428
208780 0.8712502
208790 0.8717841
208800 0.8764425
208810 0.8816348
208820 0.8734848
208830 0.8748222
208840 0.8658702
208850 0.8717341
208860 0.8762426
208870 0.8696488
208880 0.8796234
208890 0.8732065
208900 0.8524688
208910 0.8595794
208920 0.8662709
208930 0.8524642
208940 0.8607425
208950 0.8689382
208960 0.8727807
208970 0.876955
208980 0.8719859
208990 0.8782101
209000 0.8836835
209010 0.8797714
209020 0.8851442
209030 0.8850731
209040 0.8922614
209050 0.8948134
209060 0.8788265
209070 0.8796616
209080 0.8868249
209090 0.8793589
209100 0.8865047
209110 0.8832967
209120 0.8803748
209130 0.8873023
209140 0.8778103
209150 0.8917896
209160 0.8835171
209170 0.8758467
209180 0.8865011
209190 0.8723292
209200 0.8775057
209210 0.8703172
209220 0.8716129
209230 0.8736098
209240 0.8844301
209250 0.8726932
209260 0.8646029
209270 0.8613161
209280 0.8592482
209290 0.8517939
209300 0.8496896
209310 0.8430231
209320 0.8512937
209330 0.8627961
209340 0.8749266
209350 0.8673669
209360 0.8554085
209370 0.8567916
209380 0.8709531
209390 0.8660785
209400 0.8746903
209410 0.8663446
209420 0.8500699
209430 0.8569552
209440 0.8664333
209450 0.873132
209460 0.8741475
209470 0.8764242
209480 0.8811338
209490 0.8757171
209500 0.8778409
209510 0.8720967
209520 0.8761539
209530 0.8881083
209540 0.8888075
209550 0.8865234
209560 0.8980391
209570 0.8981861
209580 0.905903
209590 0.8832152
209600 0.8744399
209610 0.8914658
209620 0.8913369
209630 0.8934652
209640 0.8844571
209650 0.8799966
209660 0.8815652
209670 0.8881973
209680 0.8860596
209690 0.8754894
209700 0.8714601
209710 0.872469
209720 0.8775814
209730 0.8721645
209740 0.8749812
209750 0.8803334
209760 0.8635646
209770 0.875883
209780 0.8752056
209790 0.8746381
209800 0.8785677
209810 0.867447
209820 0.8630969
209830 0.8621728
209840 0.8559579
209850 0.8630505
209860 0.8691852
209870 0.8562931
209880 0.8763385
209890 0.8706384
209900 0.8751055
209910 0.8660544
209920 0.8529869
209930 0.8560435
209940 0.8578826
209950 0.8520128
209960 0.8583266
209970 0.8727365
209980 0.8782586
209990 0.8668929
210000 0.8608472
210010 0.8638853
210020 0.8559663
210030 0.853932
210040 0.8484026
210050 0.8491698
210060 0.8598212
210070 0.8700113
210080 0.8604697
210090 0.8520394
210100 0.8524296
210110 0.8621531
210120 0.8554959
210130 0.8533546
210140 0.8566339
210150 0.8612292
210160 0.8728927
210170 0.8616031
210180 0.8577611
210190 0.870923
210200 0.8547095
210210 0.8651975
210220 0.867444
210230 0.8676746
210240 0.8718629
210250 0.8671728
210260 0.8801656
210270 0.8892332
210280 0.8843538
210290 0.8868273
210300 0.8925098
210310 0.8870687
210320 0.904218
210330 0.9142567
210340 0.9142272
210350 0.9071893
210360 0.9022517
210370 0.8895699
210380 0.8811765
210390 0.8909028
210400 0.8851619
210410 0.8957853
210420 0.8874105
210430 0.9048367
210440 0.8921397
210450 0.8902826
210460 0.888516
210470 0.881632
210480 0.8937073
210490 0.900979
210500 0.903942
210510 0.9215097
210520 0.9241986
210530 0.9288588
210540 0.9150112
210550 0.9027069
210560 0.9029285
210570 0.8914701
210580 0.8971963
210590 0.888037
210600 0.9123923
210610 0.9084292
210620 0.8931889
210630 0.8874122
210640 0.8976521
210650 0.9033692
210660 0.8972179
210670 0.8961358
210680 0.8947051
210690 0.8984907
210700 0.9008493
210710 0.8933923
210720 0.8990481
210730 0.9080483
210740 0.8910421
210750 0.8804936
210760 0.8966329
210770 0.8792624
210780 0.8729606
210790 0.8976893
210800 0.892328
210810 0.8839973
210820 0.9033442
210830 0.9125655
210840 0.8966548
210850 0.9067281
210860 0.8875145
210870 0.8898957
210880 0.8732182
210890 0.8778598
210900 0.8836972
210910 0.8707303
210920 0.8722456
210930 0.8620736
210940 0.8554276
210950 0.8577838
210960 0.8579306
210970 0.863692
210980 0.8690522
210990 0.8900344
211000 0.8890305
211010 0.8774167
211020 0.8790073
211030 0.8776479
211040 0.8956927
211050 0.8887448
211060 0.8946125
211070 0.8975695
211080 0.8981363
211090 0.8721614
211100 0.8624415
211110 0.8769346
211120 0.8755919
211130 0.883019
211140 0.8873304
211150 0.9026194
211160 0.8873197
211170 0.8804863
211180 0.8737018
211190 0.8658827
211200 0.8810147
211210 0.865411
211220 0.8634763
211230 0.8743064
211240 0.8686193
211250 0.8631256
211260 0.8686259
211270 0.8824227
211280 0.8955382
211290 0.8827447
211300 0.8756195
211310 0.8744219
211320 0.8831015
211330 0.8802794
211340 0.8720513
211350 0.8924983
211360 0.8860855
211370 0.8991391
211380 0.8971967
211390 0.8984125
211400 0.8964924
211410 0.8931437
211420 0.8840054
211430 0.8888943
211440 0.8849981
211450 0.8895718
211460 0.8982783
211470 0.8876318
211480 0.8944995
211490 0.8799906
211500 0.8791271
211510 0.8806108
211520 0.8953259
211530 0.9106543
211540 0.9062793
211550 0.9136383
211560 0.9046595
211570 0.8883803
211580 0.8912556
211590 0.8840493
211600 0.9024073
211610 0.8977513
211620 0.8834002
211630 0.8872268
211640 0.8896515
211650 0.8827024
211660 0.8823406
211670 0.8713339
211680 0.8611394
211690 0.861401
211700 0.8717339
211710 0.8854632
211720 0.8872337
211730 0.8810685
211740 0.885945
211750 0.8855665
211760 0.8796122
211770 0.8652247
211780 0.8542567
211790 0.856387
211800 0.8648587
211810 0.8668526
211820 0.8786455
211830 0.8832219
211840 0.8922368
211850 0.8967493
211860 0.8868046
211870 0.8823377
211880 0.8912036
211890 0.8804554
211900 0.8827731
211910 0.8785772
211920 0.8807409
211930 0.891874
211940 0.8950654
211950 0.8961366
211960 0.9070694
211970 0.9022136
211980 0.895726
211990 0.8864747
212000 0.8889353
212010 0.8864408
212020 0.9032137
212030 0.9008846
212040 0.9066547
212050 0.9163872
212060 0.9112272
212070 0.9179018
212080 0.9070042
212090 0.8994816
212100 0.9103888
212110 0.9057197
212120 0.901796
212130 0.9102833
212140 0.9118119
212150 0.9151135
212160 0.9054677
212170 0.9135877
212180 0.922857
212190 0.9372096
212200 0.9385552
212210 0.9529241
212220 0.9347667
212230 0.9367156
212240 0.9403011
212250 0.9362381
212260 0.9374472
212270 0.9366479
212280 0.9240047
212290 0.9318814
212300 0.9361907
212310 0.9369988
212320 0.9265795
212330 0.925931
212340 0.9226965
212350 0.9307951
212360 0.9218931
212370 0.9346538
212380 0.9258755
212390 0.9137613
212400 0.9105874
212410 0.9079003
212420 0.9181183
212430 0.9098455
212440 0.9012139
212450 0.891188
212460 0.9016247
212470 0.9253377
212480 0.9142932
212490 0.9089715
212500 0.9067614
212510 0.9083616
212520 0.910475
212530 0.8933462
212540 0.9004345
212550 0.8800639
212560 0.8897671
212570 0.8953695
212580 0.8968995
212590 0.8985762
212600 0.8853637
212610 0.8885725
212620 0.8933233
212630 0.8844213
212640 0.8956631
212650 0.8913892
212660 0.8882601
212670 0.8858516
212680 0.8656709
212690 0.8940675
212700 0.9054212
212710 0.9028191
212720 0.8875887
212730 0.8871699
212740 0.8832822
212750 0.8767364
212760 0.8719369
212770 0.8603229
212780 0.8777558
212790 0.8682178
212800 0.8766701
212810 0.8890612
212820 0.8903951
212830 0.8756347
212840 0.876636
212850 0.8973655
212860 0.8985862
212870 0.8923264
212880 0.8902568
212890 0.8950166
212900 0.8803939
212910 0.891131
212920 0.892822
212930 0.8941533
212940 0.8931828
212950 0.9113533
212960 0.9154333
212970 0.9047084
212980 0.8980477
212990 0.9073437
213000 0.9034846
213010 0.9098872
213020 0.9112436
213030 0.891288
213040 0.8903378
213050 0.9138646
213060 0.9103541
213070 0.8974962
213080 0.918715
213090 0.9151087
213100 0.9075534
213110 0.9082344
213120 0.910248
213130 0.9116564
213140 0.9134314
213150 0.8961853
213160 0.9023018
213170 0.8926067
213180 0.8964607
213190 0.892598
213200 0.8820169
213210 0.8741508
213220 0.8815855
213230 0.8787598
213240 0.8776413
213250 0.87738
213260 0.8905104
213270 0.9075695
213280 0.9147394
213290 0.905081
213300 0.8976952
213310 0.8927029
213320 0.8982432
213330 0.8989908
213340 0.8991038
213350 0.904785
213360 0.9236131
213370 0.9261276
213380 0.9206875
213390 0.9198163
213400 0.9224769
213410 0.9351044
213420 0.9288388
213430 0.930412
213440 0.9234718
213450 0.9145607
213460 0.9086487
213470 0.9081754
213480 0.9046092
213490 0.9017075
213500 0.8932674
213510 0.9126107
213520 0.9109664
213530 0.9141908
213540 0.8997809
213550 0.9090725
213560 0.9110391
213570 0.9143758
213580 0.9130093
213590 0.9215277
213600 0.9101252
213610 0.8991691
213620 0.9025822
213630 0.910788
213640 0.9208035
213650 0.9157844
213660 0.9230114
213670 0.9163049
213680 0.906884
213690 0.8943964
213700 0.8767534
213710 0.8848289
213720 0.8994243
213730 0.9147499
213740 0.9129699
213750 0.9095955
213760 0.8985431
213770 0.8972895
213780 0.8906332
213790 0.8994896
213800 0.9085522
213810 0.9001874
213820 0.8877057
213830 0.8986297
213840 0.8904399
213850 0.8916572
213860 0.8820294
213870 0.8742118
213880 0.8857611
213890 0.9013914
213900 0.8942585
213910 0.9076678
213920 0.9145209
213930 0.9046689
213940 0.9007996
213950 0.9127176
213960 0.9155366
213970 0.9091396
213980 0.901927
213990 0.9050904
214000 0.8975431
214010 0.9044844
214020 0.9114417
214030 0.9049129
214040 0.8845302
214050 0.879677
214060 0.8784728
214070 0.8790216
214080 0.8984783
214090 0.8973629
214100 0.891224
214110 0.9016572
214120 0.9039159
214130 0.9186366
214140 0.9040545
214150 0.8807901
214160 0.8960844
214170 0.9021995
214180 0.8992644
214190 0.9007226
214200 0.893367
214210 0.8880031
214220 0.8954328
214230 0.9044543
214240 0.8897745
214250 0.9045117
214260 0.9099178
214270 0.9084235
214280 0.8913304
214290 0.8822492
214300 0.8893001
214310 0.8872615
214320 0.8740721
214330 0.8765544
214340 0.8782071
214350 0.8835251
214360 0.8797005
214370 0.8893431
214380 0.8884151
214390 0.8737419
214400 0.8852713
214410 0.8844776
214420 0.8869631
214430 0.8728086
214440 0.8656226
214450 0.8875768
214460 0.8849398
214470 0.8735479
214480 0.8741862
214490 0.8922112
214500 0.8707668
214510 0.8763525
214520 0.8822455
214530 0.8964703
214540 0.8878211
214550 0.8998636
214560 0.8888375
214570 0.8858099
214580 0.8758309
214590 0.890765
214600 0.8907923
214610 0.8938921
214620 0.8875376
214630 0.8939738
214640 0.9072128
214650 0.900313
214660 0.8998439
214670 0.9128034
214680 0.8950041
214690 0.8723928
214700 0.8766276
214710 0.8711731
214720 0.8621806
214730 0.8719224
214740 0.8752387
214750 0.8762678
214760 0.8876515
214770 0.8918734
214780 0.8881492
214790 0.8916427
214800 0.8932297
214810 0.888159
214820 0.8897668
214830 0.895831
214840 0.8873782
214850 0.8901569
214860 0.9144443
214870 0.9010535
214880 0.8970492
214890 0.8921355
214900 0.8985707
214910 0.896372
214920 0.910949
214930 0.8949021
214940 0.8865782
214950 0.8822431
214960 0.8751224
214970 0.8706996
214980 0.8767601
214990 0.8773987
215000 0.879162
215010 0.8782563
215020 0.8791364
215030 0.8773087
215040 0.896764
215050 0.8994618
215060 0.8978502
215070 0.8873792
215080 0.8878121
215090 0.8929517
215100 0.8946342
215110 0.8922985
215120 0.9051853
215130 0.8980712
215140 0.897049
215150 0.9062449
215160 0.9044819
215170 0.9070969
215180 0.9014118
215190 0.8970527
215200 0.8988327
215210 0.89807
215220 0.8948605
215230 0.894858
215240 0.8923845
215250 0.8947624
215260 0.8984963
215270 0.9072508
215280 0.8897367
215290 0.8995363
215300 0.9040371
215310 0.9136764
215320 0.896843
215330 0.8940355
215340 0.8854386
215350 0.8968575
215360 0.8997926
215370 0.9019675
215380 0.8895084
215390 0.8936241
215400 0.8958356
215410 0.8640304
215420 0.8771292
215430 0.8803719
215440 0.879548
215450 0.8907923
215460 0.8895671
215470 0.8863173
215480 0.8699445
215490 0.8738784
215500 0.8748835
215510 0.8888661
215520 0.8861261
215530 0.8736829
215540 0.8713703
215550 0.8639435
215560 0.8553236
215570 0.8645368
215580 0.8791507
215590 0.8692618
215600 0.8776311
215610 0.8912816
215620 0.8883916
215630 0.900646
215640 0.8949733
215650 0.9014715
215660 0.9043115
215670 0.8992899
215680 0.8904765
215690 0.8947542
215700 0.893974
215710 0.8965818
215720 0.8938767
215730 0.9024923
215740 0.8951284
215750 0.909789
215760 0.9095725
215770 0.9264387
215780 0.9440498
215790 0.9296496
215800 0.9117426
215810 0.9021764
215820 0.893149
215830 0.9176992
215840 0.8950819
215850 0.8924566
215860 0.913255
215870 0.9083642
215880 0.8990605
215890 0.9106946
215900 0.8925105
215910 0.905848
215920 0.920524
215930 0.9000335
215940 0.8962132
215950 0.9034467
215960 0.898717
215970 0.8857622
215980 0.8918312
215990 0.8912399
216000 0.8884781
216010 0.8816619
216020 0.8727572
216030 0.878693
216040 0.8841619
216050 0.8871364
216060 0.8895925
216070 0.8894588
216080 0.8794681
216090 0.8845947
216100 0.8809001
216110 0.8784528
216120 0.8833947
216130 0.8966467
216140 0.9031529
216150 0.8858141
216160 0.8839214
216170 0.8862488
216180 0.8890669
216190 0.899618
216200 0.894209
216210 0.9084203
216220 0.9148204
216230 0.9057274
216240 0.8991389
216250 0.9118831
216260 0.9033427
216270 0.9013423
216280 0.9050046
216290 0.8998438
216300 0.8965871
216310 0.8798577
216320 0.8882987
216330 0.9011454
216340 0.900965
216350 0.8958809
216360 0.893495
216370 0.8807854
216380 0.8978677
216390 0.8886597
216400 0.8921793
216410 0.8851075
216420 0.8870425
216430 0.8961084
216440 0.8997789
216450 0.897939
216460 0.896302
216470 0.9030802
216480 0.9037082
216490 0.8988926
216500 0.8920544
216510 0.9017202
216520 0.8822892
216530 0.8846654
216540 0.8913086
216550 0.8866671
216560 0.8786775
216570 0.8923695
216580 0.8832902
216590 0.898951
216600 0.9062064
216610 0.9056807
216620 0.9077003
216630 0.9020286
216640 0.9048993
216650 0.9113708
216660 0.9052048
216670 0.9034204
216680 0.9038361
216690 0.9131621
216700 0.907046
216710 0.8977623
216720 0.8898061
216730 0.8991954
216740 0.894587
216750 0.8989204
216760 0.9133155
216770 0.9223736
216780 0.9161413
216790 0.9069371
216800 0.9048267
216810 0.8958771
216820 0.8989118
216830 0.9008894
216840 0.8991509
216850 0.9065468
216860 0.9023008
216870 0.9173962
216880 0.9191753
216890 0.9076502
216900 0.8968443
216910 0.8911577
216920 0.884635
216930 0.8827155
216940 0.8798323
216950 0.8864304
216960 0.8887098
216970 0.8908231
216980 0.8824795
216990 0.8909155
217000 0.9000226
217010 0.9059188
217020 0.9042315
217030 0.8944725
217040 0.8987678
217050 0.8926935
217060 0.8836262
217070 0.8809553
217080 0.8885911
217090 0.8855565
217100 0.8745736
217110 0.8746598
217120 0.8803067
217130 0.8774757
217140 0.8780792
217150 0.8844094
217160 0.8747636
217170 0.8663548
217180 0.8588324
217190 0.8729631
217200 0.8755547
217210 0.8980966
217220 0.8992136
217230 0.8899679
217240 0.8918327
217250 0.8940146
217260 0.8923579
217270 0.8859661
217280 0.8856238
217290 0.8829905
217300 0.8823259
217310 0.8790553
217320 0.8871262
217330 0.8894048
217340 0.8898562
217350 0.8828902
217360 0.8821366
217370 0.8790895
217380 0.9039352
217390 0.9034214
217400 0.887379
217410 0.8675275
217420 0.8723696
217430 0.8779103
217440 0.8860212
217450 0.8827117
217460 0.8867159
217470 0.8880103
217480 0.888203
217490 0.888066
217500 0.9024929
217510 0.9085006
217520 0.9020203
217530 0.8844097
217540 0.8852352
217550 0.8901833
217560 0.9021722
217570 0.9088674
217580 0.8988481
217590 0.8908274
217600 0.8936611
217610 0.9018559
217620 0.890092
217630 0.9054584
217640 0.8993814
217650 0.8981563
217660 0.8955114
217670 0.8893594
217680 0.896142
217690 0.9004645
217700 0.8954809
217710 0.8846301
217720 0.8644313
217730 0.869144
217740 0.8784353
217750 0.8785362
217760 0.8600019
217770 0.8518636
217780 0.8443694
217790 0.8483186
217800 0.8430631
217810 0.8417699
217820 0.8390255
217830 0.844418
217840 0.8598556
217850 0.8716512
217860 0.8632013
217870 0.8645566
217880 0.8518093
217890 0.8480231
217900 0.8504622
217910 0.8530433
217920 0.8557679
217930 0.8695916
217940 0.8649673
217950 0.8764588
217960 0.8781639
217970 0.8798323
217980 0.8761624
217990 0.87902
218000 0.8848252
218010 0.8921605
218020 0.9044529
218030 0.8996394
218040 0.9097638
218050 0.9037172
218060 0.9020283
218070 0.9078668
218080 0.9128788
218090 0.9060826
218100 0.8994626
218110 0.9056408
218120 0.9082547
218130 0.8924585
218140 0.9110866
218150 0.9055136
218160 0.9004232
218170 0.8938832
218180 0.8923874
218190 0.8901907
218200 0.892859
218210 0.8921632
218220 0.8950524
218230 0.8905171
218240 0.9036803
218250 0.8989683
218260 0.8925045
218270 0.8862277
218280 0.8820732
218290 0.8849027
218300 0.8824762
218310 0.8729702
218320 0.8695599
218330 0.8785474
218340 0.8756404
218350 0.879591
218360 0.8876311
218370 0.8975132
218380 0.8850191
218390 0.8776196
218400 0.8784974
218410 0.8728229
218420 0.8644203
218430 0.8594554
218440 0.861407
218450 0.8733115
218460 0.8814716
218470 0.8800398
218480 0.8771903
218490 0.8638287
218500 0.8641579
218510 0.8683901
218520 0.8682097
218530 0.8829487
218540 0.8772771
218550 0.8591112
218560 0.8693043
218570 0.8696424
218580 0.8678377
218590 0.8825711
218600 0.8861642
218610 0.883887
218620 0.8797176
218630 0.8759874
218640 0.8746638
218650 0.8860527
218660 0.8726536
218670 0.894862
218680 0.9033377
218690 0.8965496
218700 0.8867958
218710 0.8922058
218720 0.8903349
218730 0.8709071
218740 0.8571044
218750 0.8650469
218760 0.8644964
218770 0.8517533
218780 0.8557408
218790 0.8563125
218800 0.8701007
218810 0.874016
218820 0.8644972
218830 0.8800773
218840 0.8850475
218850 0.8864988
218860 0.8833781
218870 0.891348
218880 0.8735624
218890 0.8968249
218900 0.8954164
218910 0.9050898
218920 0.9087507
218930 0.9152025
218940 0.8889259
218950 0.8870023
218960 0.8940845
218970 0.9060599
218980 0.8895352
218990 0.8867929
219000 0.8826841
219010 0.8907636
219020 0.8729175
219030 0.8622118
219040 0.8763922
219050 0.8868262
219060 0.8658133
219070 0.8580881
219080 0.8580798
219090 0.8650295
219100 0.8685151
219110 0.8620374
219120 0.8701092
219130 0.8672336
219140 0.8656784
219150 0.8708031
219160 0.8735468
219170 0.8702008
219180 0.8763731
219190 0.88112
219200 0.8760341
219210 0.8771284
219220 0.8615264
219230 0.8555658
219240 0.8653025
219250 0.8468984
219260 0.8532848
219270 0.8617094
219280 0.8619893
219290 0.8557873
219300 0.8631077
219310 0.8664959
219320 0.8643352
219330 0.860222
219340 0.8692047
219350 0.8684565
219360 0.8595884
219370 0.860854
219380 0.8506183
219390 0.8659602
219400 0.8785098
219410 0.8860061
219420 0.8813969
219430 0.8830024
219440 0.8816481
219450 0.8857108
219460 0.8921434
219470 0.9099127
219480 0.9127222
219490 0.9016494
219500 0.8970175
219510 0.8839927
219520 0.8773503
219530 0.8795348
219540 0.8910952
219550 0.8960146
219560 0.9028208
219570 0.8920838
219580 0.8809744
219590 0.8741279
219600 0.8607528
219610 0.8808017
219620 0.8908613
219630 0.8648067
219640 0.8724923
219650 0.8648224
219660 0.866276
219670 0.8725246
219680 0.8682889
219690 0.8713599
219700 0.8628494
219710 0.8713256
219720 0.8705538
219730 0.8697957
219740 0.867345
219750 0.8668105
219760 0.8756076
219770 0.8757364
219780 0.8724545
219790 0.8616448
219800 0.8758738
219810 0.882102
219820 0.8882459
219830 0.8764179
219840 0.8714243
219850 0.8784867
219860 0.8744591
219870 0.8722789
219880 0.8607228
219890 0.858198
219900 0.8545551
219910 0.8651583
219920 0.854598
219930 0.8615777
219940 0.8599278
219950 0.8695416
219960 0.8651572
219970 0.875807
219980 0.8727199
219990 0.8754657
220000 0.8720838
220010 0.8732566
220020 0.8535429
220030 0.8535982
220040 0.8680407
220050 0.8773915
220060 0.8727733
220070 0.8640572
220080 0.8551554
220090 0.8536708
220100 0.8605435
220110 0.8689715
220120 0.8742862
220130 0.8666025
220140 0.8706117
220150 0.8807257
220160 0.8819703
220170 0.8778643
220180 0.8828991
220190 0.8875839
220200 0.8954054
220210 0.892927
220220 0.8919713
220230 0.8989433
220240 0.8935451
220250 0.8871707
220260 0.8823735
220270 0.8906651
220280 0.8640319
220290 0.8568365
220300 0.8581547
220310 0.8661218
220320 0.8681079
220330 0.8812352
220340 0.8836886
220350 0.8838153
220360 0.8827046
220370 0.8872601
220380 0.8785771
220390 0.8707785
220400 0.8671288
220410 0.8814356
220420 0.8693947
220430 0.8761032
220440 0.8901359
220450 0.8821272
220460 0.8870813
220470 0.884989
220480 0.8774054
220490 0.8820242
220500 0.8637593
220510 0.8609411
220520 0.872217
220530 0.885893
220540 0.8941576
220550 0.9036539
220560 0.8920048
220570 0.8856984
220580 0.8775051
220590 0.8779106
220600 0.873385
220610 0.8796403
220620 0.8932479
220630 0.8825707
220640 0.8899139
220650 0.902737
220660 0.9062669
220670 0.893375
220680 0.8977716
220690 0.9077672
220700 0.9250153
220710 0.9176917
220720 0.9224762
220730 0.9195817
220740 0.9035243
220750 0.8905923
220760 0.9115638
220770 0.9076812
220780 0.8888609
220790 0.8957732
220800 0.9158705
220810 0.9181197
220820 0.9173101
220830 0.9236307
220840 0.9227989
220850 0.9221982
220860 0.9203983
220870 0.9137608
220880 0.8983606
220890 0.8961538
220900 0.8940271
220910 0.9062206
220920 0.8964205
220930 0.9129721
220940 0.9097931
220950 0.9087384
220960 0.9045652
220970 0.9124793
220980 0.9099866
220990 0.9000685
221000 0.8844349
221010 0.8888078
221020 0.8999506
221030 0.8925455
221040 0.8983487
221050 0.9020945
221060 0.9069098
221070 0.8891533
221080 0.8915448
221090 0.8932618
221100 0.882457
221110 0.883401
221120 0.8747409
221130 0.8911433
221140 0.8833817
221150 0.8896772
221160 0.8970932
221170 0.9005707
221180 0.9072673
221190 0.8926288
221200 0.8859644
221210 0.8862019
221220 0.8983269
221230 0.8960047
221240 0.8955465
221250 0.8888767
221260 0.9031668
221270 0.9280441
221280 0.9342775
221290 0.93408
221300 0.9264334
221310 0.9247962
221320 0.9142205
221330 0.9108552
221340 0.8929309
221350 0.89362
221360 0.8733531
221370 0.8909495
221380 0.8896942
221390 0.8970096
221400 0.8952254
221410 0.9093683
221420 0.9119285
221430 0.9059714
221440 0.8892412
221450 0.8769189
221460 0.8834767
221470 0.8818684
221480 0.8890579
221490 0.8862854
221500 0.9074775
221510 0.9006571
221520 0.8829321
221530 0.8782486
221540 0.8784603
221550 0.880699
221560 0.8733169
221570 0.8687804
221580 0.8704627
221590 0.8475172
221600 0.8498987
221610 0.8560987
221620 0.8632693
221630 0.8651867
221640 0.8704674
221650 0.8697199
221660 0.877453
221670 0.8735497
221680 0.8941978
221690 0.8874947
221700 0.8913616
221710 0.8867891
221720 0.871119
221730 0.877414
221740 0.8848375
221750 0.8935817
221760 0.8972878
221770 0.9062062
221780 0.9030306
221790 0.910466
221800 0.9107786
221810 0.8959575
221820 0.893285
221830 0.8914313
221840 0.8863244
221850 0.8955289
221860 0.9080938
221870 0.9026245
221880 0.9055485
221890 0.9052499
221900 0.9018239
221910 0.893056
221920 0.8912544
221930 0.909225
221940 0.8916677
221950 0.8909922
221960 0.8925277
221970 0.8891117
221980 0.8878102
221990 0.8823777
222000 0.8882067
222010 0.8964942
222020 0.9048052
222030 0.9005338
222040 0.9055529
222050 0.8973041
222060 0.8930128
222070 0.8679993
222080 0.8727749
222090 0.8785901
222100 0.88496
222110 0.8909644
222120 0.890875
222130 0.8929711
222140 0.8994809
222150 0.898052
222160 0.8964751
222170 0.8925344
222180 0.9063815
222190 0.9176242
222200 0.9276643
222210 0.9267483
222220 0.9040025
222230 0.8926912
222240 0.8931958
222250 0.8967354
222260 0.8805714
222270 0.8769916
222280 0.8819337
222290 0.8681269
222300 0.8746521
222310 0.8805596
222320 0.8747174
222330 0.8628232
222340 0.8660522
222350 0.849414
222360 0.8510129
222370 0.8565407
222380 0.8589493
222390 0.8617064
222400 0.856491
222410 0.855845
222420 0.8604161
222430 0.8521432
222440 0.8615332
222450 0.8600678
222460 0.8672239
222470 0.8670365
222480 0.8760922
222490 0.8798112
222500 0.8792816
222510 0.862035
222520 0.8526067
222530 0.8546069
222540 0.867836
222550 0.8711628
222560 0.8749893
222570 0.8821878
222580 0.8760156
222590 0.8640978
222600 0.8697422
222610 0.8827727
222620 0.8820012
222630 0.8713096
222640 0.8860527
222650 0.8834127
222660 0.8668227
222670 0.8690879
222680 0.8764623
222690 0.8750145
222700 0.8758571
222710 0.880641
222720 0.8811322
222730 0.873312
222740 0.8844476
222750 0.8828931
222760 0.88952
222770 0.8778105
222780 0.8754591
222790 0.8705595
222800 0.8735129
222810 0.87121
222820 0.8777218
222830 0.8719582
222840 0.875925
222850 0.8689271
222860 0.8676242
222870 0.8762903
222880 0.874658
222890 0.8760891
222900 0.8730659
222910 0.8705714
222920 0.8733384
222930 0.8704033
222940 0.8748245
222950 0.8752756
222960 0.8752939
222970 0.8887644
222980 0.8860367
222990 0.8919285
223000 0.9051868
223010 0.9070027
223020 0.9141845
223030 0.8873973
223040 0.898754
223050 0.9035606
223060 0.9037374
223070 0.8918159
223080 0.8822711
223090 0.8818506
223100 0.8665503
223110 0.8655174
223120 0.8770655
223130 0.8894905
223140 0.9006495
223150 0.8906795
223160 0.9065945
223170 0.8991871
223180 0.8948086
223190 0.900352
223200 0.8936743
223210 0.9042887
223220 0.9046767
223230 0.9123386
223240 0.9082397
223250 0.9171853
223260 0.9066547
223270 0.9182242
223280 0.9170363
223290 0.9172064
223300 0.9198641
223310 0.9294233
223320 0.9112047
223330 0.9073594
223340 0.8986683
223350 0.8983251
223360 0.9004579
223370 0.9123912
223380 0.9183438
223390 0.9112819
223400 0.9041759
223410 0.8970913
223420 0.9021674
223430 0.8935062
223440 0.9003212
223450 0.886282
223460 0.8887076
223470 0.8813441
223480 0.8805144
223490 0.8771785
223500 0.8710276
223510 0.8708068
223520 0.8886248
223530 0.8963721
223540 0.8926365
223550 0.8785256
223560 0.8910493
223570 0.8794185
223580 0.8820859
223590 0.8867793
223600 0.8955228
223610 0.9035261
223620 0.9021226
223630 0.9071188
223640 0.9225841
223650 0.9293656
223660 0.9144155
223670 0.9245651
223680 0.9143671
223690 0.916258
223700 0.9192903
223710 0.8982143
223720 0.9011032
223730 0.8729095
223740 0.8795758
223750 0.8868874
223760 0.8850508
223770 0.8963063
223780 0.9115951
223790 0.9046458
223800 0.907087
223810 0.9358205
223820 0.9290093
223830 0.9261017
223840 0.9372458
223850 0.9153826
223860 0.9171917
223870 0.9243662
223880 0.9139453
223890 0.9350058
223900 0.921048
223910 0.8974999
223920 0.879163
223930 0.883223
223940 0.8848429
223950 0.8868902
223960 0.8994619
223970 0.8955407
223980 0.8998775
223990 0.8963802
224000 0.8837938
224010 0.8833956
224020 0.8881356
224030 0.8812498
224040 0.8670875
224050 0.8877684
224060 0.9017628
224070 0.8942068
224080 0.8811905
224090 0.8751245
224100 0.8916891
224110 0.8982807
224120 0.9015945
224130 0.8912719
224140 0.891272
224150 0.9012033
224160 0.8947189
224170 0.8746759
224180 0.8869775
224190 0.8838507
224200 0.8923213
224210 0.8813486
224220 0.8763795
224230 0.8880271
224240 0.8703245
224250 0.883991
224260 0.8792845
224270 0.8585282
224280 0.8542517
224290 0.8711628
224300 0.8676015
224310 0.8702878
224320 0.8906218
224330 0.8955883
224340 0.8943713
224350 0.8934312
224360 0.8868915
224370 0.8818439
224380 0.8591151
224390 0.8735982
224400 0.8784671
224410 0.8785719
224420 0.8823485
224430 0.8707356
224440 0.8666357
224450 0.8662255
224460 0.87092
224470 0.8746853
224480 0.8706122
224490 0.8883826
224500 0.8625845
224510 0.8619341
224520 0.8662609
224530 0.8687143
224540 0.8719284
224550 0.8660955
224560 0.8689046
224570 0.8686313
224580 0.8652731
224590 0.87393
224600 0.8844164
224610 0.8739822
224620 0.8692769
224630 0.8640044
224640 0.8663591
224650 0.8618872
224660 0.8776901
224670 0.8893825
224680 0.8870214
224690 0.8755775
224700 0.8749136
224710 0.8692242
224720 0.8679511
224730 0.8667355
224740 0.8673167
224750 0.8745773
224760 0.8822517
224770 0.8978022
224780 0.9011944
224790 0.878327
224800 0.8780982
224810 0.8986472
224820 0.8789058
224830 0.8623714
224840 0.8656524
224850 0.8735101
224860 0.8821488
224870 0.8861921
224880 0.8909573
224890 0.8938146
224900 0.8969479
224910 0.8803278
224920 0.873183
224930 0.8670729
224940 0.8467414
224950 0.8705561
224960 0.8693357
224970 0.8734681
224980 0.8776737
224990 0.8746908
225000 0.8776781
225010 0.8690239
225020 0.8506988
225030 0.8459551
225040 0.8558552
225050 0.8577781
225060 0.8610838
225070 0.871335
225080 0.8655846
225090 0.8536437
225100 0.8590271
225110 0.8753173
225120 0.8691307
225130 0.8654153
225140 0.8722097
225150 0.866509
225160 0.8619391
225170 0.865994
225180 0.8742822
225190 0.860281
225200 0.8780707
225210 0.881099
225220 0.8844094
225230 0.8861822
225240 0.8788134
225250 0.8771843
225260 0.8691468
225270 0.8855981
225280 0.8711564
225290 0.8602747
225300 0.8667424
225310 0.8583301
225320 0.8711072
225330 0.871587
225340 0.8661204
225350 0.8668378
225360 0.8671347
225370 0.8684563
225380 0.8721961
225390 0.8556676
225400 0.8559917
225410 0.8562528
225420 0.8569191
225430 0.860227
225440 0.8717739
225450 0.8637944
225460 0.8719071
225470 0.8749213
225480 0.8681892
225490 0.8590115
225500 0.8558314
225510 0.8663855
225520 0.8684391
225530 0.8785147
225540 0.8779426
225550 0.8719368
225560 0.8695112
225570 0.8605979
225580 0.8538579
225590 0.8615221
225600 0.8813301
225610 0.8881624
225620 0.8877223
225630 0.8729117
225640 0.8676617
225650 0.8675115
225660 0.8676131
225670 0.8592318
225680 0.8641853
225690 0.8587989
225700 0.8586667
225710 0.8599555
225720 0.8512239
225730 0.8406458
225740 0.8434779
225750 0.8541381
225760 0.8585476
225770 0.8579615
225780 0.864944
225790 0.8815585
225800 0.8669782
225810 0.8661451
225820 0.8676233
225830 0.8595909
225840 0.8549896
225850 0.8447534
225860 0.8514572
225870 0.8306168
225880 0.8385254
225890 0.8339062
225900 0.8280757
225910 0.8375558
225920 0.8503726
225930 0.8361897
225940 0.8498109
225950 0.846464
225960 0.8495623
225970 0.8502936
225980 0.8490695
225990 0.8535718
226000 0.8486286
226010 0.8406043
226020 0.8365988
226030 0.8470744
226040 0.8523756
226050 0.8486066
226060 0.8472162
226070 0.8365057
226080 0.8365392
226090 0.8432028
226100 0.8498225
226110 0.8571582
226120 0.8551568
226130 0.8518664
226140 0.8327786
226150 0.8405755
226160 0.8335875
226170 0.8348241
226180 0.8518562
226190 0.8434845
226200 0.8302305
226210 0.8522275
226220 0.8506477
226230 0.8503953
226240 0.8565364
226250 0.8477437
226260 0.8641066
226270 0.8573403
226280 0.86094
226290 0.8543156
226300 0.8542355
226310 0.8558886
226320 0.8670475
226330 0.8693414
226340 0.8619958
226350 0.8632193
226360 0.8648478
226370 0.8703312
226380 0.859253
226390 0.8583544
226400 0.8513359
226410 0.8547713
226420 0.8426743
226430 0.8652568
226440 0.8673381
226450 0.8591997
226460 0.8686023
226470 0.8630469
226480 0.8589348
226490 0.8538957
226500 0.8576247
226510 0.8592836
226520 0.8521082
226530 0.8520833
226540 0.8535449
226550 0.8475537
226560 0.8483247
226570 0.8341579
226580 0.8431544
226590 0.8372414
226600 0.8419542
226610 0.8490143
226620 0.8461845
226630 0.8470803
226640 0.8604381
226650 0.8457292
226660 0.852905
226670 0.8611309
226680 0.8714087
226690 0.8649352
226700 0.8532887
226710 0.8664564
226720 0.8548317
226730 0.8688952
226740 0.8662053
226750 0.8614217
226760 0.8646253
226770 0.8662833
226780 0.8722639
226790 0.8669789
226800 0.8642952
226810 0.8713332
226820 0.8662031
226830 0.8591887
226840 0.8577891
226850 0.8663941
226860 0.8651848
226870 0.8659016
226880 0.8663208
226890 0.8660003
226900 0.8742886
226910 0.8700171
226920 0.8670901
226930 0.8629081
226940 0.8685338
226950 0.8575192
226960 0.8589061
226970 0.8456588
226980 0.8533236
226990 0.8645921
227000 0.8756292
227010 0.8768368
227020 0.8575701
227030 0.8538919
227040 0.8603053
227050 0.8590557
227060 0.8602206
227070 0.8663613
227080 0.8694715
227090 0.8722017
227100 0.8847036
227110 0.8674244
227120 0.8646284
227130 0.8570927
227140 0.8671117
227150 0.8747429
227160 0.8822344
227170 0.8868335
227180 0.8747587
227190 0.8815646
227200 0.8824472
227210 0.8801675
227220 0.8796077
227230 0.8641188
227240 0.8737026
227250 0.861322
227260 0.8575333
227270 0.8527969
227280 0.8557277
227290 0.8644631
227300 0.8621033
227310 0.8560139
227320 0.8606705
227330 0.8789583
227340 0.8777367
227350 0.8692101
227360 0.8855434
227370 0.8791745
227380 0.8831251
227390 0.8745898
227400 0.8819661
227410 0.881577
227420 0.8891361
227430 0.9084111
227440 0.9082533
227450 0.9006837
227460 0.8815761
227470 0.8980739
227480 0.8854631
227490 0.8899027
227500 0.9030113
227510 0.8911942
227520 0.8738633
227530 0.870968
227540 0.8682784
227550 0.8675963
227560 0.8713343
227570 0.8731846
227580 0.8826078
227590 0.8742825
227600 0.865361
227610 0.8621609
227620 0.8695411
227630 0.8815145
227640 0.8782942
227650 0.8847843
227660 0.8808492
227670 0.8722293
227680 0.8663784
227690 0.8783891
227700 0.8615332
227710 0.8744159
227720 0.8525715
227730 0.8601686
227740 0.8793221
227750 0.8736531
227760 0.8735918
227770 0.8719209
227780 0.881022
227790 0.8807789
227800 0.8914294
227810 0.9040328
227820 0.8917041
227830 0.9016556
227840 0.8956135
227850 0.8974669
227860 0.8914723
227870 0.8902375
227880 0.8930933
227890 0.8872591
227900 0.8896911
227910 0.885599
227920 0.887679
227930 0.8808485
227940 0.897705
227950 0.8863696
227960 0.8831505
227970 0.8882213
227980 0.8860651
227990 0.8799895
228000 0.876479
228010 0.8711215
228020 0.8682802
228030 0.8616741
228040 0.8775936
228050 0.8700382
228060 0.8735027
228070 0.8618709
228080 0.8680004
228090 0.8872327
228100 0.8845332
228110 0.9034192
228120 0.8927438
228130 0.890942
228140 0.8918477
228150 0.8753238
228160 0.8732595
228170 0.8891166
228180 0.8807219
228190 0.894053
228200 0.8942838
228210 0.8949502
228220 0.8810237
228230 0.8753993
228240 0.9009232
228250 0.9058111
228260 0.8969613
228270 0.9020288
228280 0.8912555
228290 0.8797038
228300 0.8802944
228310 0.8768884
228320 0.8877252
228330 0.8788084
228340 0.8843716
228350 0.8692411
228360 0.8808507
228370 0.8798806
228380 0.8848359
228390 0.8984368
228400 0.8935079
228410 0.8820592
228420 0.8745146
228430 0.8680822
228440 0.8588468
228450 0.8653787
228460 0.869375
228470 0.8603609
228480 0.8707014
228490 0.8719113
228500 0.8836093
228510 0.8941014
228520 0.8881766
228530 0.8803898
228540 0.8827778
228550 0.8913882
228560 0.887346
228570 0.8836824
228580 0.895654
228590 0.8856007
228600 0.901381
228610 0.8932999
228620 0.8931774
228630 0.8857927
228640 0.8718165
228650 0.8665771
228660 0.8770428
228670 0.8963932
228680 0.9006885
228690 0.8898942
228700 0.8854542
228710 0.8950635
228720 0.8829963
228730 0.8789794
228740 0.8855777
228750 0.8842041
228760 0.8874608
228770 0.8918892
228780 0.8809563
228790 0.8804508
228800 0.8821778
228810 0.8766133
228820 0.8741032
228830 0.8790595
228840 0.8981591
228850 0.9068183
228860 0.8981159
228870 0.9031917
228880 0.8842502
228890 0.899115
228900 0.9097872
228910 0.8991219
228920 0.9067541
228930 0.9081839
228940 0.8853294
228950 0.8981377
228960 0.9012218
228970 0.9087456
228980 0.8949711
228990 0.8977481
229000 0.9032932
229010 0.8953135
229020 0.9218702
229030 0.9169092
229040 0.9335982
229050 0.9352025
229060 0.9374592
229070 0.9351
229080 0.9306566
229090 0.9198225
229100 0.9045515
229110 0.8981803
229120 0.888105
229130 0.8927176
229140 0.9012868
229150 0.9108592
229160 0.9043586
229170 0.9055517
229180 0.9118945
229190 0.9157044
229200 0.9108157
229210 0.8934361
229220 0.9037712
229230 0.910734
229240 0.9103643
229250 0.8969963
229260 0.8788294
229270 0.8794643
229280 0.8783579
229290 0.8908373
229300 0.8798469
229310 0.9018545
229320 0.9043815
229330 0.8982542
229340 0.8941497
229350 0.9043875
229360 0.8927995
229370 0.9017372
229380 0.8977396
229390 0.8948093
229400 0.8991271
229410 0.8959648
229420 0.8900831
229430 0.8867347
229440 0.8757825
229450 0.8793809
229460 0.8784406
229470 0.8822303
229480 0.8781322
229490 0.8719961
229500 0.8748115
229510 0.8673676
229520 0.8736503
229530 0.8859345
229540 0.8888802
229550 0.8800465
229560 0.8932971
229570 0.8949524
229580 0.8834195
229590 0.8898974
229600 0.8996353
229610 0.8911097
229620 0.8736533
229630 0.8701823
229640 0.8767395
229650 0.8850837
229660 0.8889633
229670 0.8959333
229680 0.9001619
229690 0.8851515
229700 0.8836972
229710 0.8770474
229720 0.891083
229730 0.8934798
229740 0.8848222
229750 0.8795235
229760 0.8850899
229770 0.8736328
229780 0.8867015
229790 0.8800461
229800 0.8957924
229810 0.8929548
229820 0.8955545
229830 0.8791128
229840 0.874305
229850 0.8823049
229860 0.8962862
229870 0.8949348
229880 0.8880862
229890 0.8925464
229900 0.900351
229910 0.892522
229920 0.8967257
229930 0.8901213
229940 0.8902584
229950 0.8929258
229960 0.8979635
229970 0.8933964
229980 0.8896853
229990 0.894962
230000 0.8913356
230010 0.8896551
230020 0.8957965
230030 0.8908211
230040 0.8973318
230050 0.8892573
230060 0.8887153
230070 0.876519
230080 0.878466
230090 0.8800343
230100 0.8946576
230110 0.8942219
230120 0.8946567
230130 0.8824831
230140 0.8810475
230150 0.883054
230160 0.8793039
230170 0.8961476
230180 0.9006893
230190 0.8784435
230200 0.8755813
230210 0.8590787
230220 0.8456116
230230 0.8485907
230240 0.8734836
230250 0.8605291
230260 0.8771542
230270 0.8738353
230280 0.8833875
230290 0.8838179
230300 0.8889424
230310 0.8959069
230320 0.8900707
230330 0.884887
230340 0.8866768
230350 0.8661973
230360 0.8855447
230370 0.8853816
230380 0.8732483
230390 0.8765664
230400 0.8983925
230410 0.8899472
230420 0.8875308
230430 0.8821869
230440 0.886675
230450 0.8926263
230460 0.9019802
230470 0.889888
230480 0.8945431
230490 0.8960693
230500 0.9006925
230510 0.8982773
230520 0.9119501
230530 0.8826183
230540 0.8655109
230550 0.8852546
230560 0.8862889
230570 0.8905576
230580 0.9006875
230590 0.884232
230600 0.8840175
230610 0.8800663
230620 0.8923817
230630 0.8881249
230640 0.8835086
230650 0.8748248
230660 0.8780814
230670 0.8691403
230680 0.8699946
230690 0.8600138
230700 0.8738655
230710 0.8627476
230720 0.8628904
230730 0.8592467
230740 0.8587343
230750 0.8524039
230760 0.84815
230770 0.8500684
230780 0.8678759
230790 0.8600773
230800 0.8481771
230810 0.8482886
230820 0.8580076
230830 0.87294
230840 0.8643843
230850 0.8817647
230860 0.8871662
230870 0.8825383
230880 0.8811006
230890 0.8751039
230900 0.8855111
230910 0.8678299
230920 0.8654583
230930 0.8681716
230940 0.8728312
230950 0.8514653
230960 0.8606333
230970 0.8690397
230980 0.8652622
230990 0.855163
231000 0.8635982
231010 0.8594213
231020 0.8585755
231030 0.8645478
231040 0.8717372
231050 0.8766917
231060 0.8825461
231070 0.8813468
231080 0.8780432
231090 0.8698223
231100 0.8690349
231110 0.8649837
231120 0.8622786
231130 0.8516144
231140 0.8554253
231150 0.8608207
231160 0.8608894
231170 0.8582527
231180 0.8736038
231190 0.8753983
231200 0.8716583
231210 0.8614977
231220 0.8584738
231230 0.8603774
231240 0.8462613
231250 0.8451124
231260 0.8487529
231270 0.8466166
231280 0.8561917
231290 0.8486802
231300 0.8433349
231310 0.8327903
231320 0.8417654
231330 0.8494669
231340 0.8470088
231350 0.8543187
231360 0.8433957
231370 0.8613162
231380 0.8434054
231390 0.8470834
231400 0.8437442
231410 0.8405867
231420 0.8543265
231430 0.853533
231440 0.8518574
231450 0.8596557
231460 0.8694545
231470 0.8683375
231480 0.8695558
231490 0.8657771
231500 0.8752245
231510 0.8711752
231520 0.8715382
231530 0.8631994
231540 0.8545188
231550 0.8549646
231560 0.8546686
231570 0.8528837
231580 0.8625321
231590 0.8823916
231600 0.8719605
231610 0.86979
231620 0.873777
231630 0.8747793
231640 0.8765202
231650 0.8823595
231660 0.8752075
231670 0.8879919
231680 0.8895996
231690 0.8783
231700 0.8806214
231710 0.8807085
231720 0.8735473
231730 0.8727822
231740 0.8691478
231750 0.8754965
231760 0.8790159
231770 0.8676538
231780 0.8699726
231790 0.8746858
231800 0.8764601
231810 0.884568
231820 0.8896825
231830 0.8956366
231840 0.9106066
231850 0.9022541
231860 0.8977668
231870 0.8998673
231880 0.8967245
231890 0.8873391
231900 0.8871993
231910 0.878448
231920 0.8749486
231930 0.8758455
231940 0.8785278
231950 0.8950763
231960 0.8823714
231970 0.8751701
231980 0.873657
231990 0.8818659
232000 0.8771597
232010 0.864641
232020 0.8717918
232030 0.874759
232040 0.8815895
232050 0.8620832
232060 0.867564
232070 0.8658518
232080 0.8724835
232090 0.869911
232100 0.8689719
232110 0.8744116
232120 0.8836555
232130 0.8803055
232140 0.8981335
232150 0.8967155
232160 0.8988482
232170 0.8866256
232180 0.8799824
232190 0.8618804
232200 0.8656615
232210 0.882841
232220 0.8859308
232230 0.8835892
232240 0.8770283
232250 0.879488
232260 0.880145
232270 0.8753219
232280 0.8767695
232290 0.8710047
232300 0.8721312
232310 0.8672177
232320 0.8719359
232330 0.8811243
232340 0.8795426
232350 0.8839234
232360 0.8946427
232370 0.8743945
232380 0.8580514
232390 0.8890038
232400 0.8876523
232410 0.8914852
232420 0.8879141
232430 0.8880364
232440 0.8915646
232450 0.8823733
232460 0.8733277
232470 0.8862868
232480 0.8963347
232490 0.8823261
232500 0.8880293
232510 0.8913726
232520 0.8839693
232530 0.8859514
232540 0.8969243
232550 0.8922105
232560 0.8943648
232570 0.8984497
232580 0.8922653
232590 0.8956857
232600 0.8804504
232610 0.8887729
232620 0.8960594
232630 0.9022692
232640 0.9065845
232650 0.8819848
232660 0.8840359
232670 0.888222
232680 0.8874921
232690 0.8876565
232700 0.8843383
232710 0.8973634
232720 0.8941572
232730 0.8977425
232740 0.8934481
232750 0.8987248
232760 0.8900999
232770 0.8892752
232780 0.901228
232790 0.8876127
232800 0.8892171
232810 0.8923591
232820 0.8799181
232830 0.8902729
232840 0.900497
232850 0.8965589
232860 0.9042258
232870 0.8982359
232880 0.8963896
232890 0.9106864
232900 0.907124
232910 0.9080102
232920 0.8934943
232930 0.8969989
232940 0.9047694
232950 0.8986191
232960 0.8913606
232970 0.9053109
232980 0.8853683
232990 0.8943183
233000 0.9160864
233010 0.92564
233020 0.9190419
233030 0.9195788
233040 0.9135824
233050 0.9149179
233060 0.9172876
233070 0.9182185
233080 0.9275216
233090 0.9255737
233100 0.9270205
233110 0.9157844
233120 0.9185516
233130 0.9121718
233140 0.9176043
233150 0.91249
233160 0.9254798
233170 0.9148423
233180 0.8883994
233190 0.8841902
233200 0.8896453
233210 0.8939902
233220 0.8938991
233230 0.8741717
233240 0.8885863
233250 0.8766261
233260 0.8682243
233270 0.8815295
233280 0.8649784
233290 0.8893121
233300 0.8962019
233310 0.8981265
233320 0.9067266
233330 0.9177987
233340 0.9086455
233350 0.9127895
233360 0.9070308
233370 0.9038553
233380 0.8988967
233390 0.9056574
233400 0.9121659
233410 0.9061237
233420 0.9016387
233430 0.8987187
233440 0.9079393
233450 0.9378312
233460 0.9192005
233470 0.913332
233480 0.8970003
233490 0.8924463
233500 0.895013
233510 0.8896517
233520 0.8882189
233530 0.8945975
233540 0.9079942
233550 0.8876339
233560 0.8904179
233570 0.8842764
233580 0.8918155
233590 0.8890886
233600 0.8931999
233610 0.869985
233620 0.8837127
233630 0.8850424
233640 0.8818488
233650 0.9019184
233660 0.9218066
233670 0.9247567
233680 0.9141506
233690 0.9059279
233700 0.9173578
233710 0.9098548
233720 0.9156338
233730 0.9036842
233740 0.9072133
233750 0.9086365
233760 0.9040766
233770 0.8977664
233780 0.8962274
233790 0.8987201
233800 0.8946156
233810 0.9020228
233820 0.8923675
233830 0.8890996
233840 0.8952634
233850 0.8976492
233860 0.9011913
233870 0.8848151
233880 0.9008595
233890 0.8917747
233900 0.9043182
233910 0.9007995
233920 0.9007627
233930 0.9014232
233940 0.8940909
233950 0.8810281
233960 0.884823
233970 0.8829733
233980 0.8904222
233990 0.8982266
234000 0.8993396
234010 0.9140775
234020 0.8982951
234030 0.8857963
234040 0.8845224
234050 0.8878459
234060 0.8838966
234070 0.8871362
234080 0.8957108
234090 0.9050201
234100 0.9017889
234110 0.9152448
234120 0.9072561
234130 0.896122
234140 0.9004532
234150 0.9001145
234160 0.8934173
234170 0.9011386
234180 0.9043282
234190 0.9042051
234200 0.90143
234210 0.8963218
234220 0.8998806
234230 0.8856279
234240 0.8871351
234250 0.8876472
234260 0.8831176
234270 0.8690438
234280 0.8801271
234290 0.8762233
234300 0.8768616
234310 0.8704249
234320 0.8792015
234330 0.8699403
234340 0.8719761
234350 0.8830415
234360 0.8899493
234370 0.8815777
234380 0.8848628
234390 0.8719494
234400 0.8746867
234410 0.8759954
234420 0.8890334
234430 0.891807
234440 0.8854915
234450 0.9015836
234460 0.9103654
234470 0.9023711
234480 0.8982466
234490 0.8982804
234500 0.9019763
234510 0.9054683
234520 0.9042774
234530 0.8978922
234540 0.8897259
234550 0.9073465
234560 0.8911726
234570 0.8851727
234580 0.8937117
234590 0.9018207
234600 0.9025051
234610 0.8862879
234620 0.8741077
234630 0.8808023
234640 0.8888758
234650 0.8841881
234660 0.9063635
234670 0.922832
234680 0.9119685
234690 0.8982762
234700 0.9040797
234710 0.9036994
234720 0.9168642
234730 0.8974363
234740 0.8911715
234750 0.9000513
234760 0.8931772
234770 0.9067161
234780 0.8956644
234790 0.90222
234800 0.900364
234810 0.9012809
234820 0.8901951
234830 0.8953706
234840 0.8844979
234850 0.9111269
234860 0.8962261
234870 0.8882295
234880 0.8902962
234890 0.886766
234900 0.8914964
234910 0.8996257
234920 0.8953323
234930 0.9002853
234940 0.8973247
234950 0.8964607
234960 0.8801977
234970 0.8783812
234980 0.8907977
234990 0.8860202
235000 0.8825485
235010 0.8770632
235020 0.8846483
235030 0.8734403
235040 0.8708599
235050 0.867178
235060 0.8810493
235070 0.8800661
235080 0.9000701
235090 0.905973
235100 0.9249038
235110 0.9188038
235120 0.9104754
235130 0.9140416
235140 0.9281171
235150 0.9085571
235160 0.8977046
235170 0.9082834
235180 0.8930982
235190 0.906132
235200 0.9182786
235210 0.9151895
235220 0.8980511
235230 0.9031751
235240 0.9087136
235250 0.9034302
235260 0.912748
235270 0.9132079
235280 0.9109849
235290 0.9103736
235300 0.9116387
235310 0.9023464
235320 0.9109797
235330 0.9093834
235340 0.9040113
235350 0.9012716
235360 0.9138282
235370 0.9155911
235380 0.904385
235390 0.894367
235400 0.8907197
235410 0.9089843
235420 0.8958524
235430 0.8905465
235440 0.8869545
235450 0.8899679
235460 0.8891909
235470 0.8915832
235480 0.883055
235490 0.8886175
235500 0.8784185
235510 0.8827775
235520 0.8982034
235530 0.8871228
235540 0.8704084
235550 0.8876923
235560 0.8988408
235570 0.8892706
235580 0.8958643
235590 0.8870717
235600 0.8848291
235610 0.8953093
235620 0.9014046
235630 0.9105796
235640 0.9199016
235650 0.9105803
235660 0.9034272
235670 0.9019387
235680 0.9112289
235690 0.8990644
235700 0.8791876
235710 0.8844413
235720 0.8929415
235730 0.8882843
235740 0.896257
235750 0.9109854
235760 0.8958157
235770 0.9040687
235780 0.893749
235790 0.8853071
235800 0.8890699
235810 0.8917274
235820 0.8970442
235830 0.8886074
235840 0.8858806
235850 0.8753016
235860 0.882334
235870 0.8832091
235880 0.8929968
235890 0.8936113
235900 0.8947874
235910 0.8990126
235920 0.9108527
235930 0.9156864
235940 0.8963495
235950 0.8835233
235960 0.8842314
235970 0.8711085
235980 0.870244
235990 0.8834243
236000 0.8781269
236010 0.8740954
236020 0.8856106
236030 0.893556
236040 0.8897011
236050 0.8897027
236060 0.8898273
236070 0.8975032
236080 0.9053091
236090 0.8883868
236100 0.8775471
236110 0.8791782
236120 0.8882725
236130 0.8830164
236140 0.873058
236150 0.8722944
236160 0.8865219
236170 0.8829228
236180 0.8741929
236190 0.8815476
236200 0.887412
236210 0.8759731
236220 0.8781283
236230 0.8623116
236240 0.8776035
236250 0.8749947
236260 0.8811308
236270 0.8999311
236280 0.8939028
236290 0.8881747
236300 0.8589146
236310 0.8623289
236320 0.8516166
236330 0.8648045
236340 0.8726478
236350 0.8825231
236360 0.8967034
236370 0.9001648
236380 0.9033031
236390 0.8980653
236400 0.9117566
236410 0.9025201
236420 0.914349
236430 0.9030574
236440 0.8831205
236450 0.9004913
236460 0.9072989
236470 0.9014711
236480 0.8922352
236490 0.8942835
236500 0.9246892
236510 0.9208191
236520 0.9073665
236530 0.9081087
236540 0.9096497
236550 0.9068693
236560 0.9168898
236570 0.8985892
236580 0.8846663
236590 0.898705
236600 0.91254
236610 0.9002732
236620 0.8966647
236630 0.8905356
236640 0.8946449
236650 0.9176239
236660 0.91283
236670 0.9160756
236680 0.9060987
236690 0.8898012
236700 0.8930725
236710 0.9114487
236720 0.9029556
236730 0.8988973
236740 0.9009584
236750 0.8940663
236760 0.900435
236770 0.8977967
236780 0.9055483
236790 0.908768
236800 0.923269
236810 0.9018683
236820 0.9079043
236830 0.9048982
236840 0.9077911
236850 0.9158724
236860 0.9115744
236870 0.9249395
236880 0.9206537
236890 0.9117132
236900 0.9286805
236910 0.9346272
236920 0.9204583
236930 0.918828
236940 0.9296229
236950 0.9349313
236960 0.9328773
236970 0.926774
236980 0.9090144
236990 0.9212914
237000 0.9279166
237010 0.9232097
237020 0.9231368
237030 0.9180824
237040 0.9005951
237050 0.8985621
237060 0.9152024
237070 0.9221455
237080 0.9214296
237090 0.9224405
237100 0.9162456
237110 0.9106886
237120 0.9119132
237130 0.9087171
237140 0.8954874
237150 0.8994616
237160 0.8996612
237170 0.891027
237180 0.8966346
237190 0.9038823
237200 0.8980361
237210 0.8963919
237220 0.9040583
237230 0.9127262
237240 0.9046493
237250 0.908897
237260 0.9107856
237270 0.9113635
237280 0.914119
237290 0.9068484
237300 0.9202981
237310 0.9253016
237320 0.9290559
237330 0.9275851
237340 0.9093945
237350 0.909419
237360 0.9159433
237370 0.9363396
237380 0.9207854
237390 0.9274665
237400 0.9331344
237410 0.9239174
237420 0.9253874
237430 0.9325069
237440 0.9352063
237450 0.9216643
237460 0.917848
237470 0.9070036
237480 0.9161482
237490 0.9116675
237500 0.900988
237510 0.9006177
237520 0.8894594
237530 0.8970029
237540 0.9110839
237550 0.8958362
237560 0.9135398
237570 0.9114958
237580 0.9098279
237590 0.9143918
237600 0.9286239
237610 0.9219518
237620 0.924131
237630 0.926335
237640 0.9260003
237650 0.911412
237660 0.9226729
237670 0.9351476
237680 0.9477416
237690 0.9281071
237700 0.9211668
237710 0.9092558
237720 0.9070057
237730 0.9184268
237740 0.9174151
237750 0.9186355
237760 0.9096358
237770 0.8934817
237780 0.8936515
237790 0.893251
237800 0.9070513
237810 0.9222355
237820 0.9308659
237830 0.9325455
237840 0.9120362
237850 0.9266663
237860 0.9316418
237870 0.9233273
237880 0.9103758
237890 0.9137012
237900 0.9185609
237910 0.9189798
237920 0.9103118
237930 0.8996769
237940 0.9031768
237950 0.9149491
237960 0.9158962
237970 0.9215391
237980 0.924614
237990 0.9355926
238000 0.9333448
238010 0.9262302
238020 0.9245005
238030 0.9355544
238040 0.9378876
238050 0.9325631
238060 0.9301468
238070 0.9362255
238080 0.9440659
238090 0.9418879
238100 0.9430285
238110 0.9490939
238120 0.945186
238130 0.9456952
238140 0.9503722
238150 0.9328864
238160 0.9306394
238170 0.9443578
238180 0.9485717
238190 0.9451444
238200 0.9444042
238210 0.9454095
238220 0.9458249
238230 0.9291972
238240 0.9245888
238250 0.9176994
238260 0.9360862
238270 0.9465266
238280 0.9388924
238290 0.9449583
238300 0.9506024
238310 0.9443153
238320 0.9396418
238330 0.9607843
238340 0.9624702
238350 0.9362941
238360 0.9584603
238370 0.9543137
238380 0.9320261
238390 0.9307108
238400 0.9167945
238410 0.9201007
238420 0.9173432
238430 0.9240123
238440 0.9194021
238450 0.9238265
238460 0.9458699
238470 0.9314026
238480 0.9314361
238490 0.9344653
238500 0.933233
238510 0.9275649
238520 0.9169471
238530 0.9156213
238540 0.9225466
238550 0.924729
238560 0.924939
238570 0.9220592
238580 0.9356167
238590 0.9435237
238600 0.9539986
238610 0.9538017
238620 0.9687954
238630 0.9670622
238640 0.9384256
238650 0.9316592
238660 0.9315264
238670 0.9293352
238680 0.9213551
238690 0.9160328
238700 0.9205047
238710 0.9176358
238720 0.9203099
238730 0.9266451
238740 0.9391062
238750 0.9386825
238760 0.9491372
238770 0.9285529
238780 0.9338653
238790 0.9406158
238800 0.9479923
238810 0.9429954
238820 0.9450018
238830 0.9422876
238840 0.93644
238850 0.9320489
238860 0.9229804
238870 0.9081147
238880 0.9128323
238890 0.9030844
238900 0.8973228
238910 0.9086969
238920 0.9190503
238930 0.91323
238940 0.9122873
238950 0.9180756
238960 0.9277671
238970 0.9093866
238980 0.9162677
238990 0.9166893
239000 0.9115538
239010 0.9052219
239020 0.9157823
239030 0.9161685
239040 0.9394802
239050 0.9485303
239060 0.9487128
239070 0.944942
239080 0.9265515
239090 0.9228364
239100 0.9202806
239110 0.9166824
239120 0.9264562
239130 0.9221247
239140 0.9139444
239150 0.9274423
239160 0.9319341
239170 0.920695
239180 0.934924
239190 0.9331006
239200 0.9346152
239210 0.9347387
239220 0.935536
239230 0.9367896
239240 0.9261089
239250 0.9311923
239260 0.9375307
239270 0.9086017
239280 0.9086353
239290 0.9061365
239300 0.9101465
239310 0.9234982
239320 0.9166463
239330 0.9108615
239340 0.9034544
239350 0.9131936
239360 0.9135312
239370 0.9247767
239380 0.9269988
239390 0.9140256
239400 0.9298995
239410 0.9393643
239420 0.940096
239430 0.9457123
239440 0.9526001
239450 0.9449483
239460 0.9408794
239470 0.9299267
239480 0.9234385
239490 0.9072106
239500 0.9182721
239510 0.9007614
239520 0.9051006
239530 0.9195188
239540 0.9120566
239550 0.9294185
239560 0.9069095
239570 0.9179584
239580 0.9262961
239590 0.9241906
239600 0.9378215
239610 0.9280449
239620 0.9338737
239630 0.9383792
239640 0.9271563
239650 0.9199334
239660 0.9236585
239670 0.9221644
239680 0.9355848
239690 0.9010728
239700 0.9050322
239710 0.9024783
239720 0.9232376
239730 0.9348622
239740 0.9394459
239750 0.9268219
239760 0.919702
239770 0.9236589
239780 0.925925
239790 0.9332053
239800 0.9191526
239810 0.9237188
239820 0.9348883
239830 0.9245514
239840 0.9195256
239850 0.9235374
239860 0.9290169
239870 0.9176381
239880 0.9276806
239890 0.9237655
239900 0.9251103
239910 0.9083787
239920 0.9072995
239930 0.9265945
239940 0.9256125
239950 0.930887
239960 0.9333947
239970 0.9241863
239980 0.934302
239990 0.9216614
240000 0.9244726
240010 0.9228035
240020 0.9360574
240030 0.9416009
240040 0.9465542
240050 0.9520449
240060 0.9426303
240070 0.9365875
240080 0.9314533
240090 0.9430228
240100 0.9473206
240110 0.9439877
240120 0.9418989
240130 0.9533896
240140 0.9280204
240150 0.9266207
240160 0.9248314
240170 0.9195052
240180 0.9174069
240190 0.9221203
240200 0.9171275
240210 0.9012386
240220 0.9139853
240230 0.9217913
240240 0.9138422
240250 0.9131225
240260 0.9080539
240270 0.9209532
240280 0.9071383
240290 0.9145427
240300 0.9164584
240310 0.9150712
240320 0.9245204
240330 0.9140866
240340 0.907231
240350 0.9182299
240360 0.9171485
240370 0.9156107
240380 0.9112892
240390 0.9136656
240400 0.921154
240410 0.9061145
240420 0.9206059
240430 0.9155275
240440 0.9102061
240450 0.9186593
240460 0.8930646
240470 0.8782229
240480 0.8708075
240490 0.8954511
240500 0.916626
240510 0.9044243
240520 0.9045217
240530 0.9011158
240540 0.8985429
240550 0.9078422
240560 0.9211986
240570 0.9259771
240580 0.9155889
240590 0.9259812
240600 0.9326274
240610 0.9359577
240620 0.9356323
240630 0.9397718
240640 0.9265254
240650 0.9152971
240660 0.9249068
240670 0.9267142
240680 0.9219977
240690 0.9288781
240700 0.9361468
240710 0.9400527
240720 0.940044
240730 0.9423629
240740 0.9396995
240750 0.9467881
240760 0.9477153
240770 0.9496863
240780 0.9430943
240790 0.9429553
240800 0.9224116
240810 0.9029028
240820 0.9175562
240830 0.9179366
240840 0.9158396
240850 0.9129183
240860 0.9233319
240870 0.9262972
240880 0.9277332
240890 0.9115097
240900 0.9184762
240910 0.9173214
240920 0.9130216
240930 0.9126812
240940 0.9093415
240950 0.9120413
240960 0.9185669
240970 0.9134142
240980 0.9140017
240990 0.9218924
241000 0.9150611
241010 0.8978168
241020 0.8940201
241030 0.8901857
241040 0.8944756
241050 0.8989261
241060 0.8993807
241070 0.8987625
241080 0.9044283
241090 0.910574
241100 0.902041
241110 0.9065655
241120 0.9187931
241130 0.9083981
241140 0.9177258
241150 0.9292943
241160 0.9144385
241170 0.9089484
241180 0.9165214
241190 0.9106739
241200 0.8914545
241210 0.9082728
241220 0.9045003
241230 0.9123718
241240 0.9282749
241250 0.9097528
241260 0.9048526
241270 0.8996888
241280 0.9046477
241290 0.9006637
241300 0.9169738
241310 0.9133778
241320 0.9177085
241330 0.9066013
241340 0.8956109
241350 0.8937744
241360 0.88872
241370 0.8965215
241380 0.8919316
241390 0.8930465
241400 0.8999986
241410 0.8909636
241420 0.8916734
241430 0.899204
241440 0.8939102
241450 0.9088703
241460 0.924076
241470 0.9379141
241480 0.9630267
241490 0.9577091
241500 0.9439791
241510 0.9326872
241520 0.9313666
241530 0.9080973
241540 0.9180202
241550 0.9230205
241560 0.9251627
241570 0.9214374
241580 0.9215585
241590 0.9275436
241600 0.9302722
241610 0.9361665
241620 0.9438469
241630 0.9293114
241640 0.9284654
241650 0.935612
241660 0.9217952
241670 0.916527
241680 0.9211251
241690 0.9412827
241700 0.9461625
241710 0.9371811
241720 0.9516531
241730 0.9452349
241740 0.9428649
241750 0.953315
241760 0.9431847
241770 0.9329113
241780 0.9250612
241790 0.9213198
241800 0.9270903
241810 0.921141
241820 0.9306154
241830 0.9317484
241840 0.9315901
241850 0.9316642
241860 0.9410377
241870 0.9295152
241880 0.9058816
241890 0.9210362
241900 0.9107739
241910 0.9131374
241920 0.9149416
241930 0.9203861
241940 0.9389319
241950 0.94558
241960 0.9267337
241970 0.9367455
241980 0.9406414
241990 0.9280663
242000 0.9159946
242010 0.9194766
242020 0.9515164
242030 0.9390842
242040 0.9258317
242050 0.9382486
242060 0.9394283
242070 0.9202038
242080 0.9303734
242090 0.921734
242100 0.9346921
242110 0.9354716
242120 0.9289696
242130 0.9272296
242140 0.921898
242150 0.9387124
242160 0.9399632
242170 0.9350953
242180 0.9323796
242190 0.9224473
242200 0.9220148
242210 0.9293216
242220 0.9510215
242230 0.9538954
242240 0.9431821
242250 0.9454286
242260 0.9452446
242270 0.9453692
242280 0.933291
242290 0.9431338
242300 0.9375262
242310 0.9383211
242320 0.9181412
242330 0.9113061
242340 0.9009069
242350 0.9026376
242360 0.9215047
242370 0.9220607
242380 0.9167097
242390 0.9189279
242400 0.9200027
242410 0.9172019
242420 0.9141198
242430 0.9287199
242440 0.9283999
242450 0.9396306
242460 0.9286382
242470 0.9294862
242480 0.9440352
242490 0.9458237
242500 0.9507065
242510 0.9523944
242520 0.9440731
242530 0.9434039
242540 0.9538867
242550 0.9452199
242560 0.9641867
242570 0.9574131
242580 0.9808606
242590 0.9835364
242600 0.987673
242610 0.9628889
242620 0.9576286
242630 0.960506
242640 0.9502525
242650 0.9630705
242660 0.9701615
242670 0.9583952
242680 0.9664918
242690 0.9668594
242700 0.9700136
242710 0.9625277
242720 0.9500325
242730 0.9431497
242740 0.9345273
242750 0.9253877
242760 0.9163776
242770 0.9117641
242780 0.9204434
242790 0.9432744
242800 0.9324611
242810 0.9338738
242820 0.9161344
242830 0.9185089
242840 0.9376431
242850 0.9367486
242860 0.9353889
242870 0.9454318
242880 0.9489253
242890 0.9451118
242900 0.943077
242910 0.9562672
242920 0.9585987
242930 0.954429
242940 0.9514897
242950 0.9456717
242960 0.9281867
242970 0.939199
242980 0.9265052
242990 0.9198308
243000 0.9044489
243010 0.9261997
243020 0.9431196
243030 0.9414693
243040 0.9444198
243050 0.9557958
243060 0.9335307
243070 0.9345028
243080 0.9530417
243090 0.9469916
243100 0.9425913
243110 0.9398221
243120 0.941735
243130 0.9411471
243140 0.9432625
243150 0.9549659
243160 0.9586892
243170 0.9566292
243180 0.9498826
243190 0.9542387
243200 0.9461846
243210 0.944838
243220 0.9408818
243230 0.9449161
243240 0.9373941
243250 0.9315616
243260 0.9297063
243270 0.9365885
243280 0.948191
243290 0.9505664
243300 0.9492699
243310 0.9440823
243320 0.9379926
243330 0.9501554
243340 0.9341446
243350 0.9211761
[truncated: 95,673 more chars]
