# Supplementary material for: Targeted systematic evolution of an RNA platform neutralizing DNMT1 function and controlling DNA methylation
Source: Nat Commun. 2023 Jan 6;14:99. doi: 10.1038/s41467-022-35222-4 (PMC9823104; doi:10.1038/s41467-022-35222-4)
Supplement: Supplementary file 6 — Source Data [file 41467_2022_35222_MOESM6_ESM.zip › source data file/Supplementary Figure 14/R5/R5-DNMT1-R3.dat]

0 0.0002667
10 0.1153292
20 0.1523251
30 0.1755251
40 0.2039407
50 0.2207347
60 0.2128943
70 0.2217908
80 0.2301847
90 0.2398132
100 0.2324309
110 0.2393121
120 0.2541908
130 0.2831869
140 0.2858762
150 0.2749915
160 0.2739572
170 0.2752745
180 0.2748639
190 0.2705119
200 0.2877166
210 0.302148
220 0.3073497
230 0.302443
240 0.2935334
250 0.2922519
260 0.3000358
270 0.2838098
280 0.2867531
290 0.2778758
300 0.2658229
310 0.2741075
320 0.2642349
330 0.2728904
340 0.2817915
350 0.2801223
360 0.2879166
370 0.2944579
380 0.296467
390 0.2792405
400 0.2815728
410 0.2959687
420 0.2877823
430 0.3011963
440 0.2976291
450 0.2949168
460 0.3057116
470 0.3178417
480 0.3197852
490 0.3141445
500 0.3101575
510 0.3141188
520 0.3208598
530 0.3128244
540 0.343437
550 0.3428051
560 0.3280874
570 0.3309425
580 0.3212502
590 0.308576
600 0.3152446
610 0.3133431
620 0.3222767
630 0.32537
640 0.3101461
650 0.3191597
660 0.329257
670 0.3522618
680 0.351742
690 0.3629704
700 0.3651479
710 0.3776874
720 0.3901147
730 0.3856029
740 0.3717823
750 0.3867977
760 0.4064675
770 0.4078737
780 0.4006566
790 0.3884343
800 0.3917741
810 0.3783702
820 0.4080274
830 0.4028896
840 0.4068027
850 0.3981836
860 0.3833897
870 0.3929478
880 0.3961591
890 0.4077469
900 0.4213834
910 0.4254572
920 0.4458416
930 0.440514
940 0.4353901
950 0.4389211
960 0.4154407
970 0.3974555
980 0.3825826
990 0.411149
1000 0.4247426
1010 0.4354473
1020 0.4432596
1030 0.4233959
1040 0.4038448
1050 0.4175138
1060 0.4125156
1070 0.3918685
1080 0.4104512
1090 0.4103032
1100 0.4210444
1110 0.4312264
1120 0.4088483
1130 0.4030299
1140 0.4063498
1150 0.4151089
1160 0.4262883
1170 0.4303266
1180 0.4372319
1190 0.4339831
1200 0.4217126
1210 0.4062892
1220 0.4236446
1230 0.4257464
1240 0.422114
1250 0.4193654
1260 0.4260539
1270 0.4380024
1280 0.4372869
1290 0.4409561
1300 0.4407926
1310 0.4630791
1320 0.4573628
1330 0.448295
1340 0.4391676
1350 0.4566275
1360 0.4617552
1370 0.4580418
1380 0.4623351
1390 0.4661778
1400 0.4654415
1410 0.4548306
1420 0.4605953
1430 0.460722
1440 0.4568295
1450 0.4818583
1460 0.4841311
1470 0.4601553
1480 0.4542506
1490 0.4454919
1500 0.4492497
1510 0.4485437
1520 0.4567816
1530 0.4441338
1540 0.4458047
1550 0.44631
1560 0.4403073
1570 0.4368952
1580 0.4099385
1590 0.4015819
1600 0.4183761
1610 0.4470569
1620 0.4524711
1630 0.4372027
1640 0.4426962
1650 0.4623735
1660 0.4684922
1670 0.4585352
1680 0.4482083
1690 0.4403977
1700 0.4303223
1710 0.447315
1720 0.4502156
1730 0.4544602
1740 0.4821734
1750 0.484647
1760 0.4939565
1770 0.4938433
1780 0.5061636
1790 0.4895042
1800 0.4816561
1810 0.4683862
1820 0.4654099
1830 0.4703887
1840 0.4705327
1850 0.4691883
1860 0.4795842
1870 0.4956016
1880 0.4912456
1890 0.4967341
1900 0.489424
1910 0.5014857
1920 0.5073605
1930 0.5139586
1940 0.5069106
1950 0.5079632
1960 0.4909374
1970 0.4842066
1980 0.4864201
1990 0.5019217
2000 0.50757
2010 0.5112089
2020 0.5041128
2030 0.4977778
2040 0.4995976
2050 0.4999125
2060 0.4900272
2070 0.5118509
2080 0.5097404
2090 0.5144149
2100 0.5280951
2110 0.5097105
2120 0.5133892
2130 0.5058545
2140 0.502634
2150 0.5009516
2160 0.5285661
2170 0.5464878
2180 0.5327251
2190 0.5398734
2200 0.5207007
2210 0.5029066
2220 0.5182371
2230 0.5087705
2240 0.4933968
2250 0.4894795
2260 0.5059844
2270 0.4829446
2280 0.4962684
2290 0.5041505
2300 0.5058221
2310 0.4807816
2320 0.5000401
2330 0.515645
2340 0.5025437
2350 0.4927689
2360 0.4940406
2370 0.5047768
2380 0.484626
2390 0.4903104
2400 0.4911115
2410 0.474684
2420 0.4793262
2430 0.5072061
2440 0.4943116
2450 0.5042822
2460 0.5016876
2470 0.5056189
2480 0.5149989
2490 0.4660982
2500 0.4758686
2510 0.4785125
2520 0.4782881
2530 0.47884
2540 0.4650966
2550 0.4611625
2560 0.4727017
2570 0.4957458
2580 0.5018057
2590 0.5118086
2600 0.5110638
2610 0.4909308
2620 0.4988258
2630 0.4953813
2640 0.4970812
2650 0.5108992
2660 0.5096974
2670 0.5193919
2680 0.524644
2690 0.5333096
2700 0.5361447
2710 0.5469823
2720 0.5365111
2730 0.5035704
2740 0.5232784
2750 0.4975867
2760 0.4862487
2770 0.4988113
2780 0.4965453
2790 0.5051808
2800 0.5159267
2810 0.5228577
2820 0.5131478
2830 0.5081143
2840 0.4925428
2850 0.5097975
2860 0.5132143
2870 0.5218796
2880 0.516171
2890 0.5094683
2900 0.5231243
2910 0.5039108
2920 0.5008448
2930 0.4861276
2940 0.4924489
2950 0.4955631
2960 0.50099
2970 0.4976394
2980 0.4849482
2990 0.5118749
3000 0.5240579
3010 0.5065209
3020 0.5018044
3030 0.4860135
3040 0.4868441
3050 0.4808812
3060 0.4818243
3070 0.5030861
3080 0.4965513
3090 0.5038314
3100 0.4941943
3110 0.4946685
3120 0.4866753
3130 0.48939
3140 0.4943511
3150 0.4977187
3160 0.4988977
3170 0.5049199
3180 0.4988685
3190 0.5189156
3200 0.5126006
3210 0.5185952
3220 0.5231729
3230 0.5228816
3240 0.5329127
3250 0.5158012
3260 0.5243199
3270 0.5025469
3280 0.5041932
3290 0.5202891
3300 0.5138389
3310 0.5215882
3320 0.5048293
3330 0.508545
3340 0.5010245
3350 0.4894673
3360 0.4916675
3370 0.5101302
3380 0.5182508
3390 0.5060933
3400 0.5160482
3410 0.5034742
3420 0.4958694
3430 0.4854042
3440 0.4744141
3450 0.4996034
3460 0.5029134
3470 0.4986369
3480 0.4787676
3490 0.4776889
3500 0.4990961
3510 0.5010003
3520 0.495793
3530 0.4998396
3540 0.4990185
3550 0.5143868
3560 0.5109747
3570 0.5070652
3580 0.5015661
3590 0.4826262
3600 0.5033289
3610 0.4975452
3620 0.5038241
3630 0.5045629
3640 0.4959954
3650 0.4908532
3660 0.489401
3670 0.4826981
3680 0.4726137
3690 0.4664572
3700 0.4743139
3710 0.4751867
3720 0.4736934
3730 0.4800298
3740 0.4843938
3750 0.4754129
3760 0.4804833
3770 0.481851
3780 0.4850504
3790 0.4815952
3800 0.4811204
3810 0.4695812
3820 0.4747739
3830 0.4815865
3840 0.473016
3850 0.4726889
3860 0.4673052
3870 0.4820641
3880 0.4807693
3890 0.4728379
3900 0.4751882
3910 0.5012155
3920 0.5171596
3930 0.5133313
3940 0.5191164
3950 0.5201603
3960 0.5189891
3970 0.5108432
3980 0.4964456
3990 0.5135867
4000 0.5076753
4010 0.5020046
4020 0.5159875
4030 0.5175713
4040 0.507413
4050 0.5067029
4060 0.5213431
4070 0.5163049
4080 0.5137566
4090 0.5099566
4100 0.5182104
4110 0.529446
4120 0.5257207
4130 0.5189675
4140 0.5009485
4150 0.4952192
4160 0.5044138
4170 0.5057557
4180 0.4854885
4190 0.5096666
4200 0.529484
4210 0.5387129
4220 0.5274887
4230 0.5159319
4240 0.5112955
4250 0.5050884
4260 0.5042988
4270 0.5045694
4280 0.4949041
4290 0.4989302
4300 0.485437
4310 0.500398
4320 0.5042301
4330 0.4909481
4340 0.4989035
4350 0.4849776
4360 0.4841523
4370 0.4753707
4380 0.4808464
4390 0.4730585
4400 0.477005
4410 0.4781806
4420 0.4859663
4430 0.4733557
4440 0.4698997
4450 0.4779793
4460 0.4813461
4470 0.4755511
4480 0.4771492
4490 0.4867054
4500 0.5066098
4510 0.5064191
4520 0.5124702
4530 0.5369354
4540 0.5263734
4550 0.5257619
4560 0.5285645
4570 0.5331649
4580 0.5479835
4590 0.5470362
4600 0.5405325
4610 0.5312164
4620 0.5317606
4630 0.535785
4640 0.529965
4650 0.5132998
4660 0.5052742
4670 0.5030612
4680 0.5064758
4690 0.4964345
4700 0.5054078
4710 0.5106636
4720 0.5054858
4730 0.5118001
4740 0.5204
4750 0.5109169
4760 0.5131127
4770 0.5240986
4780 0.525302
4790 0.5211587
4800 0.532114
4810 0.5223565
4820 0.5135455
4830 0.4936996
4840 0.4900483
4850 0.4934833
4860 0.5050614
4870 0.5197741
4880 0.5256751
4890 0.5243901
4900 0.5084062
4910 0.48942
4920 0.4894959
4930 0.4991823
4940 0.5004494
4950 0.5007231
4960 0.5142012
4970 0.4981485
4980 0.4949282
4990 0.5041751
5000 0.5003069
5010 0.5248939
5020 0.5296784
5030 0.5193173
5040 0.5199282
5050 0.5320188
5060 0.5239778
5070 0.5188463
5080 0.5213371
5090 0.5452186
5100 0.5474433
5110 0.529928
5120 0.5434745
5130 0.5451787
5140 0.5641551
5150 0.5630447
5160 0.5774742
5170 0.5812338
5180 0.5742738
5190 0.5589034
5200 0.5434822
5210 0.5609383
5220 0.5515879
5230 0.553614
5240 0.5490212
5250 0.5426192
5260 0.5612577
5270 0.552331
5280 0.53796
5290 0.5465357
5300 0.5395097
5310 0.5185278
5320 0.5093482
5330 0.5066188
5340 0.4836847
5350 0.4859399
5360 0.5049334
5370 0.5126805
5380 0.5313013
5390 0.5313174
5400 0.5239751
5410 0.5198154
5420 0.5254855
5430 0.5388279
5440 0.5258627
5450 0.504916
5460 0.5063834
5470 0.5212228
5480 0.5385109
5490 0.541399
5500 0.5404949
5510 0.5273476
5520 0.5102588
5530 0.5254002
5540 0.5294559
5550 0.5183002
5560 0.5225375
5570 0.5262474
5580 0.5289399
5590 0.5331337
5600 0.5378907
5610 0.5301816
5620 0.5304832
5630 0.5388003
5640 0.5506135
5650 0.563959
5660 0.5395359
5670 0.5246404
5680 0.5307537
5690 0.534026
5700 0.5641159
5710 0.5631714
5720 0.5516534
5730 0.5491666
5740 0.5458882
5750 0.5688066
5760 0.5732238
5770 0.5652211
5780 0.5718828
5790 0.5567313
5800 0.5564756
5810 0.5350286
5820 0.5225124
5830 0.5474307
5840 0.5213764
5850 0.5303907
5860 0.5254915
5870 0.5364498
5880 0.5620394
5890 0.5472407
5900 0.5361727
5910 0.5280932
5920 0.5500479
5930 0.5487063
5940 0.5434319
5950 0.535083
5960 0.5357902
5970 0.54234
5980 0.5526531
5990 0.5470986
6000 0.5483465
6010 0.5487963
6020 0.5524783
6030 0.5546812
6040 0.5460572
6050 0.5453793
6060 0.5540136
6070 0.5388769
6080 0.5313948
6090 0.5398597
6100 0.5405362
6110 0.536343
6120 0.5372066
6130 0.5140399
6140 0.5252396
6150 0.5395571
6160 0.5449312
6170 0.5353439
6180 0.5461233
6190 0.5555722
6200 0.5377405
6210 0.5284151
6220 0.5024431
6230 0.5005108
6240 0.5173795
6250 0.5220438
6260 0.5156129
6270 0.5179967
6280 0.5075529
6290 0.5128252
6300 0.5109457
6310 0.5237453
6320 0.5247071
6330 0.5303212
6340 0.5093129
6350 0.5097595
6360 0.5031874
6370 0.515687
6380 0.5253259
6390 0.5283475
6400 0.5339275
6410 0.5247204
6420 0.5166519
6430 0.5154614
6440 0.5228801
6450 0.5308951
6460 0.5217588
6470 0.5316676
6480 0.5413659
6490 0.5273994
6500 0.5299568
6510 0.5206085
6520 0.5217585
6530 0.5330824
6540 0.5356794
6550 0.5363618
6560 0.5366773
6570 0.5406418
6580 0.5487459
6590 0.5341431
6600 0.5365621
6610 0.5522252
6620 0.5476842
6630 0.5673643
6640 0.5734203
6650 0.5782354
6660 0.5642345
6670 0.5582546
6680 0.5472948
6690 0.5423717
6700 0.5405505
6710 0.5524703
6720 0.5638587
6730 0.5519248
6740 0.5555238
6750 0.5440452
6760 0.54698
6770 0.5495884
6780 0.5521377
6790 0.5521496
6800 0.5379734
6810 0.5503963
6820 0.5587987
6830 0.548121
6840 0.5446888
6850 0.5520119
6860 0.5516571
6870 0.5516729
6880 0.5602182
6890 0.5565047
6900 0.5543178
6910 0.5494107
6920 0.5447367
6930 0.552507
6940 0.5406085
6950 0.5381507
6960 0.5371315
6970 0.5454748
6980 0.5299078
6990 0.537308
7000 0.5322082
7010 0.5184543
7020 0.5253429
7030 0.543638
7040 0.5349769
7050 0.5398648
7060 0.5370056
7070 0.5428976
7080 0.5474733
7090 0.5510715
7100 0.5577205
7110 0.5676549
7120 0.5784342
7130 0.5790754
7140 0.5801168
7150 0.5804146
7160 0.5835869
7170 0.5857034
7180 0.5945832
7190 0.5975499
7200 0.5937227
7210 0.5918202
7220 0.6052993
7230 0.5813016
7240 0.5857061
7250 0.5767074
7260 0.5682919
7270 0.5676513
7280 0.5659356
7290 0.5538539
7300 0.5753062
7310 0.5765316
7320 0.5722725
7330 0.5546556
7340 0.5506372
7350 0.5508024
7360 0.5566767
7370 0.5485691
7380 0.539925
7390 0.5584552
7400 0.5635532
7410 0.5704305
7420 0.5519974
7430 0.5467791
7440 0.5550243
7450 0.5402591
7460 0.5496683
7470 0.5472158
7480 0.5594542
7490 0.546452
7500 0.5478176
7510 0.5595185
7520 0.5677227
7530 0.5647012
7540 0.5576284
7550 0.5691944
7560 0.5766754
7570 0.5734084
7580 0.5706849
7590 0.5695437
7600 0.5458198
7610 0.5444143
7620 0.5593406
7630 0.5480514
7640 0.5517944
7650 0.5624259
7660 0.562363
7670 0.5544937
7680 0.574041
7690 0.5724427
7700 0.5606448
7710 0.5593749
7720 0.5647483
7730 0.5846689
7740 0.5710683
7750 0.5610735
7760 0.5703844
7770 0.5783357
7780 0.551647
7790 0.5574841
7800 0.566095
7810 0.5780709
7820 0.5940206
7830 0.6029946
7840 0.5972765
7850 0.6053976
7860 0.5851808
7870 0.5735812
7880 0.5871674
7890 0.5775999
7900 0.5832244
7910 0.5746902
7920 0.5685461
7930 0.5947844
7940 0.6137034
7950 0.6221407
7960 0.6151776
7970 0.6188533
7980 0.6241735
7990 0.626326
8000 0.6312095
8010 0.6072313
8020 0.6089382
8030 0.6006607
8040 0.5899879
8050 0.5992394
8060 0.5955467
8070 0.5986502
8080 0.595892
8090 0.6144059
8100 0.592409
8110 0.6032827
8120 0.6190169
8130 0.6228422
8140 0.6062134
8150 0.5880812
8160 0.5973594
8170 0.5945981
8180 0.5718786
8190 0.5723124
8200 0.5805464
8210 0.6012544
8220 0.61146
8230 0.629317
8240 0.632331
8250 0.6126692
8260 0.6088479
8270 0.6250494
8280 0.626924
8290 0.6352822
8300 0.6320064
8310 0.6427208
8320 0.6337813
8330 0.6443162
8340 0.6312551
8350 0.6345204
8360 0.639572
8370 0.6263117
8380 0.6070325
8390 0.6140454
8400 0.6158534
8410 0.6104172
8420 0.6052624
8430 0.6056883
8440 0.5862938
8450 0.5959855
8460 0.6097988
8470 0.6222258
8480 0.6242451
8490 0.6209286
8500 0.6139023
8510 0.6149673
8520 0.6161348
8530 0.5876968
8540 0.6016657
8550 0.6150699
8560 0.6157683
8570 0.6226553
8580 0.6536764
8590 0.6602277
8600 0.6392125
8610 0.6424375
8620 0.644036
8630 0.6446302
8640 0.6513647
8650 0.6537782
8660 0.6578213
8670 0.6615945
8680 0.6440238
8690 0.6410053
8700 0.6336347
8710 0.6317796
8720 0.6440029
8730 0.6474621
8740 0.6447636
8750 0.62512
8760 0.6115764
8770 0.6101568
8780 0.609478
8790 0.6181754
8800 0.629262
8810 0.6197414
8820 0.6105766
8830 0.6037267
8840 0.6253698
8850 0.6199433
8860 0.6200885
8870 0.5993162
8880 0.6115752
8890 0.6235408
8900 0.616059
8910 0.6252456
8920 0.6207339
8930 0.6168661
8940 0.6223246
8950 0.6343628
8960 0.6243641
8970 0.6200333
8980 0.6295648
8990 0.6471399
9000 0.6535589
9010 0.6582797
9020 0.6537887
9030 0.6330717
9040 0.6257753
9050 0.6286315
9060 0.6363023
9070 0.6498132
9080 0.6496337
9090 0.6351827
9100 0.6291975
9110 0.6349383
9120 0.630347
9130 0.6248382
9140 0.6197668
9150 0.6045095
9160 0.5944011
9170 0.577996
9180 0.5912573
9190 0.6031986
9200 0.5985385
9210 0.6100258
9220 0.6085953
9230 0.5985007
9240 0.6034978
9250 0.589921
9260 0.5971817
9270 0.6045769
9280 0.6185014
9290 0.607816
9300 0.6232067
9310 0.6189392
9320 0.6311353
9330 0.6308469
9340 0.6325888
9350 0.6297144
9360 0.6380799
9370 0.6363134
9380 0.6254742
9390 0.6320841
9400 0.6252552
9410 0.6339894
9420 0.6370444
9430 0.6404821
9440 0.6309475
9450 0.6211268
9460 0.6310251
9470 0.6048989
9480 0.6218525
9490 0.6295149
9500 0.6246738
9510 0.6210891
9520 0.6101179
9530 0.5965754
9540 0.5997728
9550 0.588755
9560 0.6004227
9570 0.6016211
9580 0.586372
9590 0.5951553
9600 0.5873489
9610 0.6008967
9620 0.5968962
9630 0.6178221
9640 0.6174728
9650 0.6182058
9660 0.6319557
9670 0.6067951
9680 0.622592
9690 0.6411697
9700 0.6333939
9710 0.6236354
9720 0.6188699
9730 0.6111822
9740 0.6179768
9750 0.6183435
9760 0.6485971
9770 0.6471136
9780 0.6498779
9790 0.653331
9800 0.6428258
9810 0.6276954
9820 0.6358803
9830 0.6259703
9840 0.6349141
9850 0.6330858
9860 0.6345336
9870 0.6398031
9880 0.6429099
9890 0.627496
9900 0.6173877
9910 0.629842
9920 0.6348091
9930 0.6334564
9940 0.6427101
9950 0.645254
9960 0.6394944
9970 0.6497696
9980 0.6508121
9990 0.6590215
10000 0.6561517
10010 0.6514165
10020 0.6434919
10030 0.6325973
10040 0.6394234
10050 0.6463296
10060 0.6472077
10070 0.6471127
10080 0.6704293
10090 0.6634864
10100 0.6467141
10110 0.6552973
10120 0.6525515
10130 0.6429524
10140 0.641495
10150 0.6445167
10160 0.6381024
10170 0.6422542
10180 0.6477382
10190 0.6656024
10200 0.6627026
10210 0.6521053
10220 0.6451321
10230 0.6572782
10240 0.6638311
10250 0.6827646
10260 0.6771588
10270 0.6580952
10280 0.6703817
10290 0.6848512
10300 0.6836261
10310 0.6785241
10320 0.6508364
10330 0.654816
10340 0.6730966
10350 0.6595525
10360 0.6306611
10370 0.6251384
10380 0.6344763
10390 0.6518874
10400 0.6360415
10410 0.6347315
10420 0.6414836
10430 0.665899
10440 0.669472
10450 0.6759316
10460 0.6651868
10470 0.6775156
10480 0.6648717
10490 0.6611766
10500 0.68104
10510 0.6874219
10520 0.6667345
10530 0.6572793
10540 0.64718
10550 0.6392435
10560 0.65578
10570 0.6521567
10580 0.6456617
10590 0.6605229
10600 0.6703756
10610 0.6713921
10620 0.6405962
10630 0.6266946
10640 0.6400427
10650 0.6202917
10660 0.6306702
10670 0.6283266
10680 0.6291572
10690 0.6287355
10700 0.6336184
10710 0.6378815
10720 0.6380768
10730 0.6509985
10740 0.6401213
10750 0.6243615
10760 0.6178097
10770 0.614615
10780 0.6213813
10790 0.633023
10800 0.6285582
10810 0.6240163
10820 0.6381643
10830 0.6429154
10840 0.6412302
10850 0.6363765
10860 0.6261721
10870 0.6195201
10880 0.6353266
10890 0.6321932
10900 0.631575
10910 0.631189
10920 0.6320958
10930 0.6497664
10940 0.644078
10950 0.6465688
10960 0.6742431
10970 0.6690952
10980 0.6463639
10990 0.630425
11000 0.6333494
11010 0.6663636
11020 0.6648916
11030 0.6651055
11040 0.6610366
11050 0.6727847
11060 0.6590507
11070 0.6643636
11080 0.6449271
11090 0.6367866
11100 0.6329625
11110 0.632015
11120 0.6320033
11130 0.6201665
11140 0.6150432
11150 0.6220691
11160 0.6137719
11170 0.6072104
11180 0.6096231
11190 0.6065359
11200 0.6026557
11210 0.6155947
11220 0.6130524
11230 0.6038378
11240 0.5922722
11250 0.5853597
11260 0.592135
11270 0.5858657
11280 0.5931752
11290 0.5851505
11300 0.5932154
11310 0.5979651
11320 0.5962237
11330 0.5981591
11340 0.602862
11350 0.6070037
11360 0.6365255
11370 0.6185972
11380 0.6264287
11390 0.6146223
11400 0.6269662
11410 0.6208566
11420 0.6344052
11430 0.6294504
11440 0.6383498
11450 0.6479099
11460 0.6504592
11470 0.6348857
11480 0.6326702
11490 0.6412002
11500 0.6492101
11510 0.6343125
11520 0.6326135
11530 0.6147564
11540 0.6172462
11550 0.6255336
11560 0.6223105
11570 0.5966474
11580 0.6012732
11590 0.615427
11600 0.6002261
11610 0.5944786
11620 0.6011581
11630 0.5927231
11640 0.5938302
11650 0.5897619
11660 0.5961235
11670 0.6015779
11680 0.6089697
11690 0.6177248
11700 0.6196894
11710 0.6102895
11720 0.608736
11730 0.6169992
11740 0.6263766
11750 0.6213921
11760 0.607945
11770 0.6161237
11780 0.6092952
11790 0.6089252
11800 0.60862
11810 0.6154408
11820 0.6304942
11830 0.6232228
11840 0.6170002
11850 0.6168484
11860 0.6207763
11870 0.6119885
11880 0.6185043
11890 0.6084971
11900 0.6001462
11910 0.5952572
11920 0.585137
11930 0.6010306
11940 0.6038706
11950 0.6090076
11960 0.5973138
11970 0.5922173
11980 0.5987133
11990 0.5982074
12000 0.5797786
12010 0.5702754
12020 0.5704533
12030 0.5891095
12040 0.6116108
12050 0.5943102
12060 0.6041942
12070 0.6067727
12080 0.6027008
12090 0.609472
12100 0.6155281
12110 0.6083838
12120 0.5886941
12130 0.5751738
12140 0.5723516
12150 0.5909606
12160 0.6049296
12170 0.6011106
12180 0.5873878
12190 0.5916368
12200 0.5874059
12210 0.5955048
12220 0.5806667
12230 0.5873306
12240 0.6034849
12250 0.6177114
12260 0.6237448
12270 0.6178002
12280 0.5976515
12290 0.5968057
12300 0.6084903
12310 0.592954
12320 0.6030675
12330 0.5954773
12340 0.5876477
12350 0.5979129
12360 0.5868978
12370 0.5934141
12380 0.6022861
12390 0.6024255
12400 0.6199258
12410 0.6206938
12420 0.6085808
12430 0.601068
12440 0.6002981
12450 0.6043503
12460 0.6031743
12470 0.6106972
12480 0.5980201
12490 0.6124222
12500 0.6075681
12510 0.6160483
12520 0.611877
12530 0.6144649
12540 0.6119571
12550 0.6106749
12560 0.6071448
12570 0.6036388
12580 0.5991065
12590 0.5915095
12600 0.5985409
12610 0.601916
12620 0.6149819
12630 0.6098737
12640 0.6127653
12650 0.6218098
12660 0.623683
12670 0.6230236
12680 0.6168314
12690 0.608694
12700 0.6181037
12710 0.6133437
12720 0.6295848
12730 0.6189316
12740 0.6050738
12750 0.6117906
12760 0.6097494
12770 0.6104698
12780 0.6036856
12790 0.6117935
12800 0.6126294
12810 0.5987877
12820 0.5927021
12830 0.6110643
12840 0.6139064
12850 0.6273683
12860 0.6166062
12870 0.6175008
12880 0.6203075
12890 0.6268576
12900 0.6176612
12910 0.6137257
12920 0.616141
12930 0.6148995
12940 0.62487
12950 0.6301064
12960 0.6349626
12970 0.628049
12980 0.6330479
12990 0.6286011
13000 0.6299384
13010 0.6384211
13020 0.6283094
13030 0.6135905
13040 0.6115329
13050 0.6097901
13060 0.612312
13070 0.6103444
13080 0.613941
13090 0.6096697
13100 0.6120327
13110 0.6272527
13120 0.6265487
13130 0.6113217
13140 0.6226929
13150 0.6296465
13160 0.6336386
13170 0.6367671
13180 0.6410777
13190 0.650049
13200 0.6361077
13210 0.6375015
13220 0.6431939
13230 0.6278027
13240 0.6184363
13250 0.6160872
13260 0.6194213
13270 0.6268592
13280 0.6280784
13290 0.6221291
13300 0.6183165
13310 0.6171757
13320 0.6077593
13330 0.621568
13340 0.6251025
13350 0.6223214
13360 0.6298627
13370 0.620655
13380 0.6195139
13390 0.62242
13400 0.6250529
13410 0.6124301
13420 0.6183149
13430 0.6255016
13440 0.6363813
13450 0.6155386
13460 0.6129082
13470 0.6151556
13480 0.6121618
13490 0.6092511
13500 0.6175015
13510 0.6121955
13520 0.6208813
13530 0.606038
13540 0.6132519
13550 0.6108752
13560 0.613656
13570 0.6147231
13580 0.6283221
13590 0.6292654
13600 0.6285673
13610 0.6354863
13620 0.6269611
13630 0.619436
13640 0.6162343
13650 0.6091273
13660 0.6137691
13670 0.6154057
13680 0.6060627
13690 0.6306649
13700 0.6316705
13710 0.6136597
13720 0.635945
13730 0.6324438
13740 0.6355311
13750 0.6313197
13760 0.633543
13770 0.6188946
13780 0.6216942
13790 0.6367235
13800 0.6396846
13810 0.6249537
13820 0.6226699
13830 0.6225382
13840 0.6164609
13850 0.6223103
13860 0.6172101
13870 0.6288227
13880 0.6201843
13890 0.6104283
13900 0.6189072
13910 0.6051652
13920 0.6230968
13930 0.630164
13940 0.618759
13950 0.606684
13960 0.615191
13970 0.6257694
13980 0.6160505
13990 0.6260825
14000 0.6366636
14010 0.623592
14020 0.626703
14030 0.6267003
14040 0.6286431
14050 0.6359642
14060 0.6295225
14070 0.6363433
14080 0.6384655
14090 0.6360628
14100 0.6328291
14110 0.6366803
14120 0.6328007
14130 0.6342912
14140 0.6472166
14150 0.6508068
14160 0.6501977
14170 0.6521519
14180 0.6444702
14190 0.6426117
14200 0.6545517
14210 0.6551157
14220 0.6517751
14230 0.6415064
14240 0.6279202
14250 0.6334507
14260 0.6334674
14270 0.6373868
14280 0.6354648
14290 0.6469408
14300 0.6411619
14310 0.6531888
14320 0.6531304
14330 0.6483936
14340 0.6636986
14350 0.6499984
14360 0.6463194
14370 0.6426358
14380 0.6525085
14390 0.6699922
14400 0.6863332
14410 0.6814742
14420 0.6817884
14430 0.6711224
14440 0.6769007
14450 0.6747401
14460 0.6553
14470 0.6481417
14480 0.6446384
14490 0.650244
14500 0.6423774
14510 0.6380401
14520 0.6434527
14530 0.6417331
14540 0.6418244
14550 0.6373991
14560 0.6398259
14570 0.6375237
14580 0.6276557
14590 0.6300823
14600 0.6184935
14610 0.6190142
14620 0.6132051
14630 0.6082783
14640 0.6057901
14650 0.6132787
14660 0.6047274
14670 0.5952457
14680 0.6040928
14690 0.6055886
14700 0.6108899
14710 0.6234789
14720 0.6138143
14730 0.6283461
14740 0.6300706
14750 0.6158909
14760 0.6138694
14770 0.6189271
14780 0.626354
14790 0.6280957
14800 0.6253464
14810 0.634114
14820 0.641766
14830 0.6596403
14840 0.6652409
14850 0.6621106
14860 0.6665886
14870 0.6567733
14880 0.6571665
14890 0.6434436
14900 0.6421595
14910 0.6393398
14920 0.6300353
14930 0.6237276
14940 0.6187384
14950 0.6214242
14960 0.6445594
14970 0.6365328
14980 0.6462825
14990 0.6414769
15000 0.6355237
15010 0.6357052
15020 0.626875
15030 0.6359994
15040 0.6413652
15050 0.6513438
15060 0.6536023
15070 0.6483722
15080 0.6489061
15090 0.631292
15100 0.6358128
15110 0.6365566
15120 0.647475
15130 0.6373258
15140 0.6491191
15150 0.663486
15160 0.6677898
15170 0.6647916
15180 0.6483204
15190 0.6361616
15200 0.6546328
15210 0.6442909
15220 0.6441334
15230 0.6528277
15240 0.6649694
15250 0.6747102
15260 0.6591742
15270 0.6579941
15280 0.6468748
15290 0.6521314
15300 0.6506277
15310 0.6652142
15320 0.6636108
15330 0.669132
15340 0.6641217
15350 0.6687238
15360 0.6618229
15370 0.6662014
15380 0.6733441
15390 0.6735798
15400 0.6763994
15410 0.6741544
15420 0.6754921
15430 0.6805595
15440 0.6674101
15450 0.660827
15460 0.6579399
15470 0.669376
15480 0.6835055
15490 0.6811184
15500 0.6620725
15510 0.6669286
15520 0.6736175
15530 0.6829503
15540 0.6842074
15550 0.6928458
15560 0.705294
15570 0.7040249
15580 0.6795387
15590 0.6615407
15600 0.670534
15610 0.6757326
15620 0.6649402
15630 0.6697698
15640 0.6669461
15650 0.6884893
15660 0.6778005
15670 0.6791102
15680 0.6797281
15690 0.6748233
15700 0.6750425
15710 0.6900432
15720 0.6816521
15730 0.687178
15740 0.6826705
15750 0.6833793
15760 0.6773676
15770 0.676955
15780 0.6529372
15790 0.6536909
15800 0.6653748
15810 0.6698582
15820 0.6699854
15830 0.6754849
15840 0.6614605
15850 0.6822048
15860 0.674921
15870 0.6737296
15880 0.6821184
15890 0.6801142
15900 0.6752899
15910 0.6714131
15920 0.6753268
15930 0.6810877
15940 0.6781861
15950 0.6607532
15960 0.6696413
15970 0.6777444
15980 0.6697759
15990 0.6787102
16000 0.6963707
16010 0.6871327
16020 0.6785411
16030 0.6698598
16040 0.6688526
16050 0.6690028
16060 0.6745898
16070 0.6785756
16080 0.6588072
16090 0.665975
16100 0.6611971
16110 0.6590962
16120 0.6704454
16130 0.6704589
16140 0.6660383
16150 0.6638676
16160 0.6775598
16170 0.6817109
16180 0.6724694
16190 0.6688378
16200 0.6710228
16210 0.6811115
16220 0.6740178
16230 0.6664449
16240 0.668924
16250 0.6705818
16260 0.6774718
16270 0.6772261
16280 0.6862016
16290 0.6987044
16300 0.6899201
16310 0.6772212
16320 0.6993007
16330 0.7055898
16340 0.6763325
16350 0.6803077
16360 0.6768963
16370 0.6725621
16380 0.6685271
16390 0.6579233
16400 0.6791174
16410 0.6894062
16420 0.6863278
16430 0.6913868
16440 0.6999227
16450 0.7247659
16460 0.7193684
16470 0.7151708
16480 0.7200792
16490 0.7027495
16500 0.6957416
16510 0.700807
16520 0.6871931
16530 0.6860923
16540 0.7076998
16550 0.6914293
16560 0.6845246
16570 0.6762176
16580 0.6852613
16590 0.7041554
16600 0.686053
16610 0.7082886
16620 0.7084552
16630 0.7078931
16640 0.6982302
16650 0.7036757
16660 0.7189749
16670 0.7062987
16680 0.6858743
16690 0.6941974
16700 0.6973493
16710 0.7120293
16720 0.7222164
16730 0.7258012
16740 0.7163901
16750 0.7077398
16760 0.7044253
16770 0.7091226
16780 0.7142209
16790 0.721356
16800 0.7118374
16810 0.7028873
16820 0.7078212
16830 0.6982097
16840 0.6998022
16850 0.68005
16860 0.6738344
16870 0.6740736
16880 0.700014
16890 0.7097474
16900 0.7143704
16910 0.7190231
16920 0.7095434
16930 0.7013804
16940 0.6947491
16950 0.6938516
16960 0.7168969
16970 0.7056812
16980 0.7084956
16990 0.6960236
17000 0.7088445
17010 0.7083392
17020 0.6981963
17030 0.6848906
17040 0.7001554
17050 0.6940162
17060 0.6981232
17070 0.7036605
17080 0.6996107
17090 0.6996135
17100 0.7064879
17110 0.6881644
17120 0.6862102
17130 0.682785
17140 0.6899196
17150 0.6731563
17160 0.6777414
17170 0.6798464
17180 0.6877373
17190 0.6864247
17200 0.6816633
17210 0.6729296
17220 0.6699377
17230 0.6753825
17240 0.6699672
17250 0.6682017
17260 0.6736905
17270 0.6660108
17280 0.6727159
17290 0.6783122
17300 0.6897058
17310 0.6906564
17320 0.6849066
17330 0.6944311
17340 0.6960389
17350 0.6982301
17360 0.7014247
17370 0.6887115
17380 0.6961552
17390 0.6967986
17400 0.7035289
17410 0.7021003
17420 0.704158
17430 0.7135126
17440 0.7200508
17450 0.7093312
17460 0.7104009
17470 0.7064973
17480 0.7128478
17490 0.7185047
17500 0.7031134
17510 0.6964453
17520 0.700987
17530 0.6979056
17540 0.7071656
17550 0.7194676
17560 0.7014157
17570 0.7006786
17580 0.700626
17590 0.7078063
17600 0.7149887
17610 0.7010068
17620 0.6995806
17630 0.701965
17640 0.7035109
17650 0.6962047
17660 0.6864315
17670 0.6960755
17680 0.6966779
17690 0.693248
17700 0.6860464
17710 0.7031072
17720 0.7135196
17730 0.7176669
17740 0.7208754
17750 0.678614
17760 0.6742795
17770 0.682597
17780 0.6762177
17790 0.6761806
17800 0.6837265
17810 0.6822245
17820 0.6823545
17830 0.6681626
17840 0.6735426
17850 0.6837736
17860 0.6784941
17870 0.6894831
17880 0.6891729
17890 0.6892635
17900 0.6793398
17910 0.6637034
17920 0.6549283
17930 0.6723745
17940 0.6638999
17950 0.6721817
17960 0.6907056
17970 0.7130679
17980 0.7081693
17990 0.7046447
18000 0.6997272
18010 0.7144096
18020 0.7075705
18030 0.6951131
18040 0.6858365
18050 0.6846019
18060 0.6894226
18070 0.6984627
18080 0.7009717
18090 0.7022741
18100 0.7002696
18110 0.6982828
18120 0.6956787
18130 0.6940771
18140 0.6884996
18150 0.6889494
18160 0.6919592
18170 0.6832734
18180 0.6855295
18190 0.6792859
18200 0.6784843
18210 0.6695895
18220 0.6762297
18230 0.6882722
18240 0.6866683
18250 0.6933221
18260 0.6939571
18270 0.7008228
18280 0.7075694
18290 0.6977217
18300 0.6917475
18310 0.7087234
18320 0.6998179
18330 0.6945223
18340 0.6870039
18350 0.6842014
18360 0.6991177
18370 0.6975492
18380 0.7002381
18390 0.6982917
18400 0.7060412
18410 0.7076384
18420 0.6961423
18430 0.6907079
18440 0.6894646
18450 0.6973759
18460 0.7067577
18470 0.6956151
18480 0.710599
18490 0.7134554
18500 0.7164335
18510 0.6997193
18520 0.7096668
18530 0.6964654
18540 0.6973845
18550 0.6868355
18560 0.7056503
18570 0.7161349
18580 0.7112262
18590 0.7039007
18600 0.6947798
18610 0.7041467
18620 0.6918492
18630 0.6913675
18640 0.715173
18650 0.7088737
18660 0.6925438
18670 0.7010072
18680 0.7147205
18690 0.7306858
18700 0.7373414
18710 0.7160749
18720 0.7048883
18730 0.710874
18740 0.7122821
18750 0.7090836
18760 0.7181096
18770 0.7048265
18780 0.7126476
18790 0.7253503
18800 0.7073924
18810 0.698944
18820 0.6983922
18830 0.7035499
18840 0.6970697
18850 0.7025703
18860 0.6986809
18870 0.6937313
18880 0.6947547
18890 0.699775
18900 0.696533
18910 0.6958993
18920 0.7096086
18930 0.7295095
18940 0.7221484
18950 0.7125288
18960 0.7072024
18970 0.7306619
18980 0.7234208
18990 0.7172297
19000 0.7151874
19010 0.7419217
19020 0.7462053
19030 0.7527396
19040 0.7614067
19050 0.7590837
19060 0.759904
19070 0.749622
19080 0.729421
19090 0.7289891
19100 0.7272993
19110 0.7424692
19120 0.7392228
19130 0.724681
19140 0.7232992
19150 0.7071328
19160 0.7179327
19170 0.7075958
19180 0.728756
19190 0.7313994
19200 0.7232174
19210 0.7226529
19220 0.7047196
19230 0.7143465
19240 0.7204866
19250 0.7109792
19260 0.7128168
19270 0.7092326
19280 0.7031997
19290 0.7070524
19300 0.7062222
19310 0.7183281
19320 0.7229133
19330 0.7247792
19340 0.7388639
19350 0.7432079
19360 0.7194126
19370 0.7045891
19380 0.707419
19390 0.707314
19400 0.7018265
19410 0.6958314
19420 0.6966714
19430 0.6974968
19440 0.6928018
19450 0.6932021
19460 0.6892368
19470 0.6677663
19480 0.662035
19490 0.6735796
19500 0.6789391
19510 0.6687215
19520 0.669906
19530 0.6750405
19540 0.6655353
19550 0.6663632
19560 0.6795105
19570 0.672093
19580 0.6669497
19590 0.6740457
19600 0.6704178
19610 0.6672976
19620 0.6659762
19630 0.667271
19640 0.6671854
19650 0.6774606
19660 0.6814239
19670 0.6746758
19680 0.672978
19690 0.6859776
19700 0.6940593
19710 0.6906487
19720 0.6993364
19730 0.6950106
19740 0.6945312
19750 0.6860631
19760 0.698886
19770 0.6818597
19780 0.6763926
19790 0.693307
19800 0.6846159
19810 0.7005562
19820 0.7086954
19830 0.6878908
19840 0.6975759
19850 0.671445
19860 0.6751667
19870 0.6785456
19880 0.6807387
19890 0.670827
19900 0.6755395
19910 0.6653255
19920 0.6771807
19930 0.6743968
19940 0.6840406
19950 0.6887815
19960 0.69695
19970 0.691173
19980 0.6916956
19990 0.6871201
20000 0.6891539
20010 0.6897557
20020 0.6840789
20030 0.6994864
20040 0.6963179
20050 0.7173442
20060 0.7139639
20070 0.7239449
20080 0.7184021
20090 0.7129545
20100 0.7127149
20110 0.7195163
20120 0.7159598
20130 0.7315766
20140 0.7124898
20150 0.7025807
20160 0.7052502
20170 0.721117
20180 0.71547
20190 0.7169392
20200 0.710942
20210 0.6994035
20220 0.7008384
20230 0.7000305
20240 0.6994909
20250 0.6939406
20260 0.6838175
20270 0.685707
20280 0.697298
20290 0.6916748
20300 0.7005084
20310 0.6964849
20320 0.7003141
20330 0.694442
20340 0.7038603
20350 0.7049099
20360 0.7050087
20370 0.7130265
20380 0.7078316
20390 0.7118316
20400 0.7192535
20410 0.7005345
20420 0.7037292
20430 0.689344
20440 0.6915099
20450 0.6964403
20460 0.689925
20470 0.6969357
20480 0.7010213
20490 0.7106242
20500 0.7121377
20510 0.7139606
20520 0.705599
20530 0.7267053
20540 0.7383901
20550 0.7416176
20560 0.7328603
20570 0.7276029
20580 0.7334194
20590 0.7247881
20600 0.7423095
20610 0.7505456
20620 0.7326338
20630 0.7436967
20640 0.7426335
20650 0.7316819
20660 0.7357692
20670 0.7390931
20680 0.7258812
20690 0.7350974
20700 0.7236898
20710 0.723036
20720 0.7359912
20730 0.7389288
20740 0.7316962
20750 0.7353207
20760 0.7464681
20770 0.7285182
20780 0.7315365
20790 0.7318212
20800 0.726379
20810 0.7245085
20820 0.7238147
20830 0.7231262
20840 0.7081177
20850 0.7134489
20860 0.7228095
20870 0.7192966
20880 0.7058632
20890 0.7066791
20900 0.6975665
20910 0.7117575
20920 0.7061305
20930 0.700465
20940 0.6989151
20950 0.6949028
20960 0.7074874
20970 0.7067379
20980 0.7182301
20990 0.7253144
21000 0.7402759
21010 0.7320465
21020 0.7322588
21030 0.7297273
21040 0.7242999
21050 0.7266621
21060 0.7254887
21070 0.7259451
21080 0.7097338
21090 0.7159317
21100 0.7104612
21110 0.7007743
21120 0.7050324
21130 0.7152965
21140 0.7118593
21150 0.7109736
21160 0.708823
21170 0.6987928
21180 0.7147154
21190 0.7098584
21200 0.7087837
21210 0.7076613
21220 0.6983111
21230 0.6960945
21240 0.703171
21250 0.7039312
21260 0.7107442
21270 0.7095249
21280 0.6991766
21290 0.6954754
21300 0.6941255
21310 0.6938903
21320 0.6795555
21330 0.6877589
21340 0.6978958
21350 0.7015407
21360 0.6972054
21370 0.6998266
21380 0.7009746
21390 0.7028161
21400 0.7071395
21410 0.7114746
21420 0.698712
21430 0.6959106
21440 0.6978975
21450 0.7197185
21460 0.7291031
21470 0.7286159
21480 0.7208109
21490 0.711982
21500 0.7108049
21510 0.7223215
21520 0.7013866
21530 0.7121066
21540 0.720956
21550 0.7068183
21560 0.6901372
21570 0.6969349
21580 0.7034806
21590 0.7119025
21600 0.7134413
21610 0.6987989
21620 0.691192
21630 0.6940604
21640 0.6939194
21650 0.6944959
21660 0.6948498
21670 0.679826
21680 0.6948553
21690 0.6901503
21700 0.7063077
21710 0.703242
21720 0.6926348
21730 0.7135382
21740 0.7012171
21750 0.7017679
21760 0.7149036
21770 0.7166088
21780 0.7116451
21790 0.7059392
21800 0.7024223
21810 0.68814
21820 0.6960609
21830 0.7028137
21840 0.72072
21850 0.713579
21860 0.7066281
21870 0.7047448
21880 0.7020374
21890 0.6921764
21900 0.6898237
21910 0.6888142
21920 0.6892579
21930 0.7003117
21940 0.7036821
21950 0.6979927
21960 0.7110873
21970 0.6949026
21980 0.6837649
21990 0.6860521
22000 0.6877502
22010 0.6828504
22020 0.6839864
22030 0.6766266
22040 0.6867509
22050 0.6826069
22060 0.6930866
22070 0.6999978
22080 0.700512
22090 0.6835335
22100 0.692649
22110 0.6933528
22120 0.6962285
22130 0.711852
22140 0.7206919
22150 0.7117944
22160 0.6910598
22170 0.7030967
22180 0.6981412
22190 0.7142177
22200 0.7001892
22210 0.7010397
22220 0.7034111
22230 0.7049512
22240 0.7031049
22250 0.7085504
22260 0.7066292
22270 0.7057317
22280 0.7215533
22290 0.7312789
22300 0.7241203
22310 0.72009
22320 0.7245363
22330 0.7225627
22340 0.7265581
22350 0.7299799
22360 0.7321963
22370 0.7137086
22380 0.7114201
22390 0.7127107
22400 0.7089313
22410 0.707635
22420 0.6995885
22430 0.7110894
22440 0.7100638
22450 0.7043559
22460 0.6864179
22470 0.6844668
22480 0.6857342
22490 0.6896474
22500 0.6790751
22510 0.6837165
22520 0.6934313
22530 0.6871698
22540 0.6891838
22550 0.6885879
22560 0.6811624
22570 0.6892281
22580 0.6833367
22590 0.6988078
22600 0.698763
22610 0.703525
22620 0.7096556
22630 0.7048131
22640 0.6996979
22650 0.6948922
22660 0.6874987
22670 0.690706
22680 0.6854074
22690 0.7044106
22700 0.7118526
22710 0.7237652
22720 0.7056884
22730 0.7120667
22740 0.7065505
22750 0.6992433
22760 0.6956829
22770 0.6913171
22780 0.7004305
22790 0.7018118
22800 0.6989825
22810 0.7075396
22820 0.705589
22830 0.6922556
22840 0.6961055
22850 0.6796912
22860 0.6857766
22870 0.6855902
22880 0.6861116
22890 0.6820039
22900 0.6706078
22910 0.6910555
22920 0.6862395
22930 0.6734073
22940 0.6732311
22950 0.6677169
22960 0.6566554
22970 0.64512
22980 0.6595943
22990 0.665157
23000 0.6590341
23010 0.667291
23020 0.6851827
23030 0.6811724
23040 0.6709532
23050 0.6729041
23060 0.660145
23070 0.6565331
23080 0.6501454
23090 0.6498587
23100 0.6491188
23110 0.6560857
23120 0.6588199
23130 0.6631935
23140 0.6631556
23150 0.6658871
23160 0.6655751
23170 0.6526762
23180 0.6529183
23190 0.6602398
23200 0.6570463
23210 0.6683717
23220 0.668315
23230 0.6753654
23240 0.6779044
23250 0.6737435
23260 0.6746814
23270 0.6671346
23280 0.6498587
23290 0.6529028
23300 0.6563047
23310 0.6501498
23320 0.6518872
23330 0.6528842
23340 0.6575109
23350 0.6573435
23360 0.6623005
23370 0.6536917
23380 0.6560693
23390 0.6472411
23400 0.6454225
23410 0.6535158
23420 0.6474549
23430 0.6378136
23440 0.6323214
23450 0.631659
23460 0.6271557
23470 0.6408573
23480 0.6490542
23490 0.6355362
23500 0.6432256
23510 0.6441449
23520 0.6461143
23530 0.6415296
23540 0.6437572
23550 0.6405047
23560 0.6313657
23570 0.6360857
23580 0.6417236
23590 0.6505252
23600 0.6602711
23610 0.648134
23620 0.6540391
23630 0.6560853
23640 0.6581137
23650 0.6536753
23660 0.6527144
23670 0.6570119
23680 0.6651361
23690 0.6662404
23700 0.6647924
23710 0.6547585
23720 0.6566867
23730 0.6570671
23740 0.6623462
23750 0.6506228
23760 0.6675485
23770 0.6643404
23780 0.6676859
23790 0.6698504
23800 0.6777803
23810 0.6722865
23820 0.6652726
23830 0.6563328
23840 0.6700071
23850 0.6570607
23860 0.6547809
23870 0.6565672
23880 0.6517453
23890 0.6624228
23900 0.6616797
23910 0.6648182
23920 0.6459151
23930 0.6534632
23940 0.6569871
23950 0.6549126
23960 0.6551987
23970 0.666733
23980 0.6656189
23990 0.6701159
24000 0.6647216
24010 0.6681597
24020 0.6471508
24030 0.6475224
24040 0.653758
24050 0.6658642
24060 0.6545988
24070 0.6647369
24080 0.657623
24090 0.6504122
24100 0.6601561
24110 0.6647535
24120 0.6672459
24130 0.6728336
24140 0.6509253
24150 0.6685189
24160 0.6612149
24170 0.6626334
24180 0.6591365
24190 0.6730807
24200 0.6691188
24210 0.6641059
24220 0.6564232
24230 0.6637043
24240 0.6679589
24250 0.6819134
24260 0.6809275
24270 0.6819142
24280 0.6798583
24290 0.6836383
24300 0.6905914
24310 0.690558
24320 0.6909657
24330 0.6841928
24340 0.6883585
24350 0.6918488
24360 0.6703904
24370 0.6719859
24380 0.6606376
24390 0.6690973
24400 0.6570078
24410 0.6627905
24420 0.6632677
24430 0.6665076
24440 0.6665893
24450 0.6640751
24460 0.6659387
24470 0.6691985
24480 0.6619791
24490 0.6646466
24500 0.664616
24510 0.6624565
24520 0.6720999
24530 0.6675311
24540 0.657878
24550 0.6603861
24560 0.6632208
24570 0.6618084
24580 0.6603625
24590 0.667886
24600 0.6639928
24610 0.6817132
24620 0.6783103
24630 0.6748689
24640 0.6728552
24650 0.6915208
24660 0.6864844
24670 0.6930315
24680 0.7015868
24690 0.6816794
24700 0.669567
24710 0.6671953
24720 0.6728332
24730 0.6622359
24740 0.6614818
24750 0.6681613
24760 0.6679442
24770 0.6697364
24780 0.6779639
24790 0.6846283
24800 0.6757619
24810 0.6726541
24820 0.6710779
24830 0.66969
24840 0.6797581
24850 0.6735911
24860 0.6795291
24870 0.6796533
24880 0.6773479
24890 0.688144
24900 0.6878371
24910 0.6943989
24920 0.7033299
24930 0.691763
24940 0.6940925
24950 0.6951349
24960 0.6958947
24970 0.6780965
24980 0.6671309
24990 0.6805018
25000 0.6882762
25010 0.6793835
25020 0.6889327
25030 0.6897986
25040 0.683781
25050 0.6812676
25060 0.6806254
25070 0.6768018
25080 0.6817978
25090 0.693296
25100 0.6977875
25110 0.6921768
25120 0.6964462
25130 0.6987484
25140 0.7124685
25150 0.7073272
25160 0.702343
25170 0.6971368
25180 0.6844209
25190 0.6773002
25200 0.6876774
25210 0.6784406
25220 0.6730127
25230 0.6807988
25240 0.6895323
25250 0.6822468
25260 0.6881009
25270 0.6930445
25280 0.688558
25290 0.6835549
25300 0.6843931
25310 0.6799727
25320 0.6777012
25330 0.6885338
25340 0.6912146
25350 0.6773252
25360 0.6941271
25370 0.6991276
25380 0.6828097
25390 0.6762204
25400 0.6802034
25410 0.6792241
25420 0.6787012
25430 0.6844102
25440 0.679157
25450 0.6833806
25460 0.6759883
25470 0.6621515
25480 0.6468781
25490 0.6407687
25500 0.6528686
25510 0.6452556
25520 0.6517519
25530 0.6449128
25540 0.6574957
25550 0.6550105
25560 0.6507422
25570 0.6586116
25580 0.66257
25590 0.6760404
25600 0.6647741
25610 0.6654144
25620 0.682004
25630 0.6731206
25640 0.6771523
25650 0.6654015
25660 0.6671692
25670 0.6634865
25680 0.6609713
25690 0.6631515
25700 0.6669823
25710 0.6667258
25720 0.6745276
25730 0.6621838
25740 0.6522419
25750 0.6405379
25760 0.6467377
25770 0.6360135
25780 0.6352108
25790 0.6238292
25800 0.6257179
25810 0.6372747
25820 0.6352453
25830 0.6402995
25840 0.6287257
25850 0.6342221
25860 0.637596
25870 0.628439
25880 0.6366264
25890 0.6408308
25900 0.6428756
25910 0.643684
25920 0.6504902
25930 0.6428625
25940 0.6421824
25950 0.6436635
25960 0.6495417
25970 0.6424921
25980 0.6553204
25990 0.6631171
26000 0.6624857
26010 0.6614602
26020 0.6568307
26030 0.6672808
26040 0.6600716
26050 0.6698386
26060 0.6707082
26070 0.6906287
26080 0.6782077
26090 0.6753711
26100 0.6778312
26110 0.6774577
26120 0.6706294
26130 0.6822132
26140 0.682463
26150 0.6751754
26160 0.6817949
26170 0.6792189
26180 0.689523
26190 0.7007147
26200 0.6970305
26210 0.705929
26220 0.6955929
26230 0.7065756
26240 0.7011688
26250 0.7200664
26260 0.7156008
26270 0.7106401
26280 0.7045097
26290 0.6861325
26300 0.677012
26310 0.6910821
26320 0.6841525
26330 0.6787512
26340 0.6757767
26350 0.677598
26360 0.674911
26370 0.6880333
26380 0.6873286
26390 0.6871536
26400 0.6795745
26410 0.6787595
26420 0.6828516
26430 0.6946496
26440 0.6875335
26450 0.6841835
26460 0.6913547
26470 0.6846251
26480 0.6905531
26490 0.6921799
26500 0.6991844
26510 0.69305
26520 0.6942351
26530 0.6883861
26540 0.6868732
26550 0.6883453
26560 0.6811573
26570 0.6883226
26580 0.6790717
26590 0.6782213
26600 0.6729894
26610 0.6895089
26620 0.686539
26630 0.6954267
26640 0.6853225
26650 0.6796429
26660 0.6850994
26670 0.6928115
26680 0.6939614
26690 0.685079
26700 0.6945674
26710 0.6903955
26720 0.6849375
26730 0.6892176
26740 0.6738406
26750 0.6957276
26760 0.691115
26770 0.7056439
26780 0.7190741
26790 0.7182142
26800 0.7061621
26810 0.7031166
26820 0.7059333
26830 0.7125078
26840 0.7081745
26850 0.70749
26860 0.708034
26870 0.6916412
26880 0.6887084
26890 0.6873376
26900 0.6847435
26910 0.6789673
26920 0.6805841
26930 0.6780056
26940 0.6826731
26950 0.6891272
26960 0.6793498
26970 0.6838791
26980 0.6929471
26990 0.6918008
27000 0.6897888
27010 0.7108395
27020 0.6922027
27030 0.6886432
27040 0.7080219
27050 0.7072405
27060 0.7041314
27070 0.7082981
27080 0.6936409
27090 0.6856701
27100 0.6878604
27110 0.6934072
27120 0.6957809
27130 0.6942325
27140 0.6934689
27150 0.6910965
27160 0.6922998
27170 0.6857762
27180 0.6794719
27190 0.6844411
27200 0.6936621
27210 0.6965205
27220 0.6934181
27230 0.7043685
27240 0.6919274
27250 0.6825674
27260 0.6776809
27270 0.6790711
27280 0.6758178
27290 0.6698589
27300 0.6745095
27310 0.6839132
27320 0.6856334
27330 0.6886339
27340 0.6893259
27350 0.6896385
27360 0.6913244
27370 0.6808929
27380 0.6813107
27390 0.686407
27400 0.6778542
27410 0.6866583
27420 0.6861687
27430 0.6905385
27440 0.6850029
27450 0.6768059
27460 0.6770297
27470 0.6821316
27480 0.6846144
27490 0.688573
27500 0.685723
27510 0.6904113
27520 0.6949669
27530 0.6976039
27540 0.7023726
27550 0.6887162
27560 0.7041159
27570 0.6980674
27580 0.6885667
27590 0.672614
27600 0.6774766
27610 0.6711734
27620 0.6704811
27630 0.6757419
27640 0.6697739
27650 0.6675845
27660 0.6735357
27670 0.6738719
27680 0.6762869
27690 0.6767059
27700 0.6815208
27710 0.6884634
27720 0.6960486
27730 0.6975397
27740 0.7021645
27750 0.6899697
27760 0.6936629
27770 0.6929008
27780 0.6929823
27790 0.6958323
27800 0.7006587
27810 0.696449
27820 0.7034866
27830 0.6997234
27840 0.6909321
27850 0.7109192
27860 0.7062962
27870 0.6864613
27880 0.6871419
27890 0.6957282
27900 0.7063913
27910 0.7061915
27920 0.7065842
27930 0.7028992
27940 0.6853601
27950 0.6814167
27960 0.6779582
27970 0.6832045
27980 0.6850276
27990 0.6799657
28000 0.6766433
28010 0.6829854
28020 0.7059538
28030 0.6804453
28040 0.6814115
28050 0.6925253
28060 0.6870407
28070 0.6875026
28080 0.6864119
28090 0.680952
28100 0.6938158
28110 0.7010142
28120 0.6946914
28130 0.7079864
28140 0.7015216
28150 0.6882622
28160 0.6952232
28170 0.7006122
28180 0.693841
28190 0.6892644
28200 0.681161
28210 0.6843827
28220 0.6849002
28230 0.689492
28240 0.6850095
28250 0.6946262
28260 0.6809908
28270 0.6687975
28280 0.6603646
28290 0.6725519
28300 0.6679808
28310 0.6679681
28320 0.6876432
28330 0.6772815
28340 0.6693696
28350 0.6883571
28360 0.6785483
28370 0.6915003
28380 0.6906625
28390 0.6918393
28400 0.690858
28410 0.6763622
28420 0.6744938
28430 0.6796541
28440 0.6963693
28450 0.6975567
28460 0.7025281
28470 0.6955951
28480 0.6911275
28490 0.6858891
28500 0.6798127
28510 0.6903441
28520 0.6745116
28530 0.6634849
28540 0.6717176
28550 0.6942178
28560 0.697246
28570 0.7022581
28580 0.7085992
28590 0.6959232
28600 0.6995425
28610 0.702411
28620 0.7066248
28630 0.7096249
28640 0.7156833
28650 0.723432
28660 0.7125888
28670 0.721469
28680 0.7349263
28690 0.7246333
28700 0.7265023
28710 0.7144781
28720 0.7080048
28730 0.7148407
28740 0.7089061
28750 0.6912999
28760 0.6902364
28770 0.693768
28780 0.6991955
28790 0.6980121
28800 0.7008827
28810 0.6915801
28820 0.6952322
28830 0.7075756
28840 0.7286522
28850 0.7271238
28860 0.7243478
28870 0.7262867
28880 0.7120435
28890 0.7093514
28900 0.706269
28910 0.7025201
28920 0.715399
28930 0.6985106
28940 0.685595
28950 0.6944925
28960 0.6831565
28970 0.6883213
28980 0.6900105
28990 0.7073087
29000 0.69159
29010 0.6861092
29020 0.7042443
29030 0.7014208
29040 0.7052072
29050 0.6964298
29060 0.7148836
29070 0.7048666
29080 0.7179104
29090 0.7233663
29100 0.7102299
29110 0.7104542
29120 0.7097271
29130 0.6989642
29140 0.6928173
29150 0.6954119
29160 0.698781
29170 0.7028615
29180 0.7255925
29190 0.7013001
29200 0.6999742
29210 0.695132
29220 0.6901218
29230 0.7015133
29240 0.7036427
29250 0.7034392
29260 0.7040549
29270 0.716685
29280 0.7129271
29290 0.7058916
29300 0.7008616
29310 0.7165693
29320 0.7086005
29330 0.7054563
29340 0.7135546
29350 0.7161135
29360 0.703693
29370 0.7117509
29380 0.7176617
29390 0.7225484
29400 0.7208343
29410 0.7124996
29420 0.7219506
29430 0.7236109
29440 0.721441
29450 0.7199092
29460 0.7185587
29470 0.7221009
29480 0.7179067
29490 0.7081709
29500 0.7166631
29510 0.7077693
29520 0.7025622
29530 0.6968123
29540 0.7084765
29550 0.7070946
29560 0.7084128
29570 0.7106608
29580 0.7185201
29590 0.7241662
29600 0.7176007
29610 0.7160851
29620 0.7238635
29630 0.7171917
29640 0.7154082
29650 0.7094716
29660 0.724923
29670 0.71898
29680 0.7147206
29690 0.7036821
29700 0.7211975
29710 0.7139443
29720 0.7099481
29730 0.7046929
29740 0.7182715
29750 0.7368604
29760 0.7432895
29770 0.7389482
29780 0.7314981
29790 0.7228831
29800 0.7251213
29810 0.7219391
29820 0.7122015
29830 0.7038755
29840 0.71176
29850 0.7093928
29860 0.6830509
29870 0.6888297
29880 0.6870677
29890 0.6900409
29900 0.696312
29910 0.7014545
29920 0.7046269
29930 0.7082893
29940 0.7120623
29950 0.7114748
29960 0.7253749
29970 0.7256422
29980 0.7152186
29990 0.7134981
30000 0.7134688
30010 0.6988274
30020 0.7015458
30030 0.6942274
30040 0.6954357
30050 0.6871992
30060 0.6861857
30070 0.6910792
30080 0.6841847
30090 0.6846503
30100 0.6853385
30110 0.6786848
30120 0.6816308
30130 0.690327
30140 0.695666
30150 0.6984214
30160 0.6916185
30170 0.7039297
30180 0.7028309
30190 0.7021695
30200 0.6926093
30210 0.6900676
30220 0.6949484
30230 0.6975992
30240 0.7068115
30250 0.7242947
30260 0.7147924
30270 0.7218666
30280 0.709021
30290 0.71031
30300 0.7158946
30310 0.7046436
30320 0.7066014
30330 0.7165919
30340 0.7163728
30350 0.7034981
30360 0.7160008
30370 0.7201813
30380 0.7202978
30390 0.7304267
30400 0.7336738
30410 0.7494659
30420 0.7446605
30430 0.7454908
30440 0.7472257
30450 0.7396871
30460 0.7425048
30470 0.7468891
30480 0.7416674
30490 0.7351709
30500 0.7373725
30510 0.7364938
30520 0.7393855
30530 0.7633216
30540 0.7589357
30550 0.7527755
30560 0.7693396
30570 0.7624506
30580 0.7526592
30590 0.7417059
30600 0.7494268
30610 0.7498024
30620 0.7548633
30630 0.7387748
30640 0.7365803
30650 0.739678
30660 0.7289542
30670 0.727829
30680 0.7516609
30690 0.7425933
30700 0.7532581
30710 0.7454315
30720 0.7505123
30730 0.753414
30740 0.7548198
30750 0.7443646
30760 0.747651
30770 0.7498841
30780 0.7614637
30790 0.7732682
30800 0.7666422
30810 0.7665334
30820 0.7768046
30830 0.7707557
30840 0.7559263
30850 0.7571864
30860 0.7430686
30870 0.7341664
30880 0.7302383
30890 0.7255804
30900 0.7167655
30910 0.7240219
30920 0.7248389
30930 0.7230172
30940 0.7257817
30950 0.7118928
30960 0.7229431
30970 0.7086509
30980 0.7191171
30990 0.7091154
31000 0.6985198
31010 0.7019557
31020 0.7190058
31030 0.7215744
31040 0.7072374
31050 0.7126167
31060 0.7191104
31070 0.7215847
31080 0.7411549
31090 0.7495805
31100 0.7453764
31110 0.7554791
31120 0.759347
31130 0.7414486
31140 0.746751
31150 0.75828
31160 0.7564625
31170 0.7479273
31180 0.751034
31190 0.7471012
31200 0.742568
31210 0.7375537
31220 0.7418841
31230 0.7334394
31240 0.7364085
31250 0.7337871
31260 0.733409
31270 0.7205979
31280 0.7165596
31290 0.7060369
31300 0.7203643
31310 0.7217472
31320 0.7072266
31330 0.714304
31340 0.708321
31350 0.7085927
31360 0.7101226
31370 0.7209616
31380 0.7223512
31390 0.7144994
31400 0.6967797
31410 0.6970677
31420 0.6925841
31430 0.7033551
31440 0.7094538
31450 0.72313
31460 0.7267047
31470 0.7212277
31480 0.7054719
31490 0.7251673
31500 0.7087894
31510 0.7140162
31520 0.7009963
31530 0.7166557
31540 0.711998
31550 0.733081
31560 0.7350607
31570 0.743323
31580 0.7237777
31590 0.7181765
31600 0.7269776
31610 0.7254665
31620 0.7316119
31630 0.730938
31640 0.7291606
31650 0.7309175
31660 0.7259159
31670 0.7237238
31680 0.7353669
31690 0.7365237
31700 0.7374001
31710 0.7272996
31720 0.7542256
31730 0.7488496
31740 0.7622076
31750 0.7546408
31760 0.7441012
31770 0.7381541
31780 0.7304987
31790 0.7240749
31800 0.7227365
31810 0.7169479
31820 0.7269854
31830 0.7159056
31840 0.7188275
31850 0.7173178
31860 0.7199488
31870 0.716454
31880 0.7259613
31890 0.7320743
31900 0.7199912
31910 0.7277988
31920 0.7245572
31930 0.7130336
31940 0.720225
31950 0.7170515
31960 0.7152706
31970 0.7185111
31980 0.7071753
31990 0.7183301
32000 0.7119558
32010 0.7181531
32020 0.7067063
32030 0.7062765
32040 0.70031
32050 0.7138641
32060 0.7138432
32070 0.7153907
32080 0.7201523
32090 0.7262864
32100 0.737464
32110 0.7411367
32120 0.7355431
32130 0.7375044
32140 0.749102
32150 0.734872
32160 0.7349602
32170 0.720135
32180 0.7189662
32190 0.7159328
32200 0.7232792
32210 0.7300759
32220 0.7295995
32230 0.7112111
32240 0.7129629
32250 0.7171168
32260 0.6957116
32270 0.6957259
32280 0.6909428
32290 0.7126697
32300 0.6996013
32310 0.700001
32320 0.7220364
32330 0.7332797
32340 0.7246463
32350 0.7256037
32360 0.7315072
32370 0.7236848
32380 0.7352608
32390 0.7281682
32400 0.7293515
32410 0.7295467
32420 0.7217842
32430 0.7098663
32440 0.7170917
32450 0.7281308
32460 0.7150848
32470 0.7143216
32480 0.7180923
32490 0.7142114
32500 0.7122027
32510 0.7098503
32520 0.7087863
32530 0.7201294
32540 0.7164291
32550 0.714531
32560 0.7082527
32570 0.7074951
32580 0.7167604
32590 0.7048288
32600 0.7097241
32610 0.7160214
32620 0.7233167
32630 0.7119864
32640 0.7150735
32650 0.7322118
32660 0.7273679
32670 0.7292075
32680 0.7281685
32690 0.7326838
32700 0.7328615
32710 0.7295873
32720 0.7239289
32730 0.7165152
32740 0.7226575
32750 0.7249312
32760 0.7245411
32770 0.725455
32780 0.7129306
32790 0.7189851
32800 0.7121212
32810 0.7196783
32820 0.7216683
32830 0.7277163
32840 0.722788
32850 0.7265214
32860 0.7289109
32870 0.7322181
32880 0.7250964
32890 0.7177213
32900 0.7149932
32910 0.7205138
32920 0.7267114
32930 0.7238159
32940 0.7052646
32950 0.6989753
32960 0.6910255
32970 0.7030627
32980 0.7009677
32990 0.7135732
33000 0.7066947
33010 0.7043303
33020 0.7152587
33030 0.7154345
33040 0.7126737
33050 0.7119702
33060 0.6961333
33070 0.7215542
33080 0.7203413
33090 0.721232
33100 0.7302141
33110 0.7390434
33120 0.7255018
33130 0.7162238
33140 0.7113572
33150 0.710556
33160 0.7126244
33170 0.7186351
33180 0.72902
33190 0.7082419
33200 0.6975286
33210 0.7036318
33220 0.7077032
33230 0.7024701
33240 0.6989331
33250 0.6963454
33260 0.697885
33270 0.7030295
33280 0.6979374
33290 0.6954297
33300 0.6956939
33310 0.7008018
33320 0.6994618
33330 0.7084609
33340 0.7036905
33350 0.7112877
33360 0.7177643
33370 0.7111995
33380 0.7269279
33390 0.7242089
33400 0.7234856
33410 0.7247447
33420 0.7310786
33430 0.7286791
33440 0.7294295
33450 0.7247753
33460 0.7370547
33470 0.7251598
33480 0.7278486
33490 0.7312458
33500 0.728465
33510 0.7238899
33520 0.7261514
33530 0.7153844
33540 0.7110611
33550 0.7164875
33560 0.7173814
33570 0.7105051
33580 0.7059879
33590 0.7039681
33600 0.7090805
33610 0.7085137
33620 0.7065153
33630 0.7082891
33640 0.7137172
33650 0.724494
33660 0.7308685
33670 0.7324137
33680 0.722541
33690 0.7221272
33700 0.7108449
33710 0.730519
33720 0.7203027
33730 0.7136887
33740 0.7052117
33750 0.7091511
33760 0.718532
33770 0.7215578
33780 0.7161369
33790 0.7332296
33800 0.7254018
33810 0.7358451
33820 0.7177511
33830 0.7278211
33840 0.7198304
33850 0.7200345
33860 0.7370727
33870 0.7263734
33880 0.7282459
33890 0.7328519
33900 0.7424558
33910 0.7338352
33920 0.7244293
33930 0.7076553
33940 0.7058031
33950 0.7145239
33960 0.7143041
33970 0.7193992
33980 0.7050557
33990 0.7064793
34000 0.7029246
34010 0.7112995
34020 0.7166129
34030 0.7190984
34040 0.7205027
34050 0.7328046
34060 0.7167355
34070 0.7145762
34080 0.7108371
34090 0.7061713
34100 0.7189764
34110 0.720157
34120 0.6971487
34130 0.6937962
34140 0.6971212
34150 0.687394
34160 0.7020158
34170 0.7103253
34180 0.7080592
34190 0.7080613
34200 0.7122991
34210 0.7125835
34220 0.7118838
34230 0.7107396
34240 0.7165103
34250 0.7098004
34260 0.7178258
34270 0.7242531
34280 0.71916
34290 0.7232761
34300 0.72883
34310 0.718983
34320 0.7218311
34330 0.7233877
34340 0.7364261
34350 0.7308872
34360 0.7186905
34370 0.717372
34380 0.7291096
34390 0.7268858
34400 0.725823
34410 0.7190979
34420 0.7344959
34430 0.7288181
34440 0.7295216
34450 0.7269931
34460 0.7260851
34470 0.7222647
34480 0.7195085
34490 0.7156738
34500 0.716767
34510 0.7070034
34520 0.7187853
34530 0.7218269
34540 0.7116014
34550 0.7045197
34560 0.7139606
34570 0.7155541
34580 0.718896
34590 0.7082986
34600 0.7029924
34610 0.7050485
34620 0.7044642
34630 0.7053812
34640 0.7167595
34650 0.7098377
34660 0.7001558
34670 0.7124157
34680 0.7003033
34690 0.7014399
34700 0.7123131
34710 0.7050181
34720 0.715367
34730 0.7101628
34740 0.7143382
34750 0.722495
34760 0.7349243
34770 0.7318457
34780 0.7223587
34790 0.7205372
34800 0.722747
34810 0.7225883
34820 0.7272058
34830 0.7210282
34840 0.7162428
34850 0.7213517
34860 0.7149152
34870 0.7201982
34880 0.7093295
34890 0.7113308
34900 0.7116759
34910 0.7269945
34920 0.7188506
34930 0.7180926
34940 0.7301214
34950 0.7288064
34960 0.7238263
34970 0.7108789
34980 0.7187302
34990 0.7223142
35000 0.7239703
35010 0.7266409
35020 0.7224857
35030 0.7285194
35040 0.7228083
35050 0.7264555
35060 0.7342273
35070 0.7494928
35080 0.7354354
35090 0.7376505
35100 0.7402642
35110 0.740925
35120 0.7330518
35130 0.727804
35140 0.7259942
35150 0.7414223
35160 0.7333874
35170 0.7293302
35180 0.7471407
35190 0.7509601
35200 0.748228
35210 0.733164
35220 0.7399223
35230 0.7364405
35240 0.7462353
35250 0.7492286
35260 0.751934
35270 0.7493309
35280 0.736432
35290 0.7390211
35300 0.7404187
35310 0.7338359
35320 0.7226683
35330 0.732033
35340 0.7275895
35350 0.7274338
35360 0.7279577
35370 0.7313982
35380 0.7468118
35390 0.7322603
35400 0.7092276
35410 0.7258721
35420 0.7178406
35430 0.7143095
35440 0.7057452
35450 0.7148928
35460 0.7233707
35470 0.7241894
35480 0.7150001
35490 0.7129811
35500 0.7161641
35510 0.7179434
35520 0.7331337
35530 0.721612
35540 0.7312629
35550 0.7317923
35560 0.7250209
35570 0.7324727
35580 0.7274548
35590 0.7354212
35600 0.7335715
35610 0.7340403
35620 0.7325222
35630 0.7169313
35640 0.7110061
35650 0.7152463
35660 0.7198489
35670 0.7132459
35680 0.7050288
35690 0.7199246
35700 0.713545
35710 0.7120259
35720 0.7163548
35730 0.7124969
35740 0.721655
35750 0.7082215
35760 0.7057594
35770 0.7108056
35780 0.7119828
35790 0.7048927
35800 0.6997942
35810 0.7159732
35820 0.7195487
35830 0.721029
35840 0.7214695
35850 0.7193229
35860 0.7096108
35870 0.7097193
35880 0.7093008
35890 0.7198298
35900 0.7091619
35910 0.7230935
35920 0.7190679
35930 0.7243022
35940 0.7299483
35950 0.7269362
35960 0.7253168
35970 0.7432697
35980 0.7285951
35990 0.7384678
36000 0.7419047
36010 0.7353319
36020 0.7307714
36030 0.7321758
36040 0.7339842
36050 0.7260597
36060 0.7082715
36070 0.7170433
36080 0.7141085
36090 0.7042455
36100 0.7301726
36110 0.7282202
36120 0.7368381
36130 0.7376716
36140 0.7425519
36150 0.7395431
36160 0.7401763
36170 0.7317506
36180 0.732829
36190 0.7412664
36200 0.7255275
36210 0.7325309
36220 0.73903
36230 0.736318
36240 0.7380732
36250 0.7331386
36260 0.7218323
36270 0.7207284
36280 0.7178812
36290 0.7276799
36300 0.7352822
36310 0.7299266
36320 0.7228473
36330 0.7266701
36340 0.7242297
36350 0.7248467
36360 0.7415228
36370 0.7365943
36380 0.7296396
36390 0.7363499
36400 0.7205881
36410 0.7321675
36420 0.7398698
36430 0.7363062
36440 0.7508865
36450 0.7336119
36460 0.729865
36470 0.7293481
36480 0.7352212
36490 0.7335195
36500 0.7401955
36510 0.7436265
36520 0.7464807
36530 0.7520496
36540 0.7439719
36550 0.7311168
36560 0.7382714
36570 0.7405043
36580 0.7491996
36590 0.7606019
36600 0.7522299
36610 0.7557327
36620 0.7447758
36630 0.7432473
36640 0.7279595
36650 0.7218847
36660 0.7307025
36670 0.7410551
36680 0.7296748
36690 0.7343581
36700 0.7456312
36710 0.7486446
36720 0.7443141
36730 0.7496269
36740 0.7466681
36750 0.7634445
36760 0.7439206
36770 0.7444951
36780 0.7293779
36790 0.7158007
36800 0.7189332
36810 0.7112496
36820 0.7134584
36830 0.726307
36840 0.726693
36850 0.7192639
36860 0.7050102
36870 0.7114736
36880 0.717846
36890 0.7184231
36900 0.7158065
36910 0.7067639
36920 0.7079369
36930 0.7250441
36940 0.7241874
36950 0.723209
36960 0.7373134
36970 0.7367591
36980 0.7319471
36990 0.7308183
37000 0.7362896
37010 0.7425069
37020 0.7500729
37030 0.7350672
37040 0.7306657
37050 0.7251476
37060 0.7168178
37070 0.7275582
37080 0.7176885
37090 0.7297258
37100 0.7258053
37110 0.7322762
37120 0.7490954
37130 0.7402477
37140 0.7352831
37150 0.7354575
37160 0.7432744
37170 0.7451202
37180 0.738112
37190 0.7205516
37200 0.7132031
37210 0.7157202
37220 0.7107986
37230 0.72208
37240 0.7236128
37250 0.729169
37260 0.7415103
37270 0.7423295
37280 0.7531215
37290 0.739775
37300 0.7386256
37310 0.7290097
37320 0.734969
37330 0.7231611
37340 0.7291467
37350 0.7324559
37360 0.7424894
37370 0.7312647
37380 0.7239745
37390 0.7224354
37400 0.7244827
37410 0.716891
37420 0.7262133
37430 0.7286364
37440 0.7313359
37450 0.7336183
37460 0.7286987
37470 0.736964
37480 0.7344593
37490 0.7410924
37500 0.7384816
37510 0.7519428
37520 0.7477269
37530 0.7496364
37540 0.7600017
37550 0.7605531
37560 0.7497588
37570 0.7507979
37580 0.7544252
37590 0.7603176
37600 0.7549164
37610 0.7507825
37620 0.752016
37630 0.7497975
37640 0.7377702
37650 0.7461345
37660 0.7501158
37670 0.7531745
37680 0.7518178
37690 0.7515963
37700 0.7465274
37710 0.7553672
37720 0.7414284
37730 0.7463082
37740 0.7492698
37750 0.7450401
37760 0.7465457
37770 0.7540404
37780 0.7481604
37790 0.7354004
37800 0.7468647
37810 0.7559816
37820 0.7523069
37830 0.759484
37840 0.7561423
37850 0.7688897
37860 0.7694728
37870 0.7764194
37880 0.7549639
37890 0.7570538
37900 0.7606547
37910 0.7616757
37920 0.7669638
37930 0.7587746
37940 0.746548
37950 0.7674546
37960 0.7733234
37970 0.7897462
37980 0.7916732
37990 0.7697438
38000 0.8054681
38010 0.7870561
38020 0.7720586
38030 0.7783983
38040 0.78475
38050 0.7686344
38060 0.7775291
38070 0.773469
38080 0.7819632
38090 0.7783469
38100 0.7815689
38110 0.7564396
38120 0.7556776
38130 0.7713881
38140 0.7639761
38150 0.7754591
38160 0.7690529
38170 0.7575924
38180 0.7542057
38190 0.7465314
38200 0.7568151
38210 0.7525476
38220 0.7509056
38230 0.7570539
38240 0.7609799
38250 0.7474482
38260 0.7544093
38270 0.7516645
38280 0.7525697
38290 0.7589437
38300 0.756084
38310 0.7564296
38320 0.7635378
38330 0.7729845
38340 0.7469782
38350 0.7386995
38360 0.7286171
38370 0.7463851
38380 0.7446194
38390 0.7481308
38400 0.7487547
38410 0.7516305
38420 0.7431905
38430 0.7426477
38440 0.7462764
38450 0.7609519
38460 0.7720512
38470 0.7567801
38480 0.7585028
38490 0.7535951
38500 0.7495967
38510 0.7384133
38520 0.7427324
38530 0.7439207
38540 0.7383155
38550 0.7430487
38560 0.742181
38570 0.7306229
38580 0.7417201
38590 0.7431321
38600 0.7466277
38610 0.7529589
38620 0.7588311
38630 0.7731518
38640 0.7670889
38650 0.7518154
38660 0.7486288
38670 0.7557185
38680 0.7589241
38690 0.752756
38700 0.739332
38710 0.7380662
38720 0.7582693
38730 0.7514306
38740 0.7594286
38750 0.7623562
38760 0.761678
38770 0.7804273
38780 0.7940843
38790 0.8076401
38800 0.8093181
38810 0.8111157
38820 0.7988901
38830 0.8043268
38840 0.7917861
38850 0.7841613
38860 0.7910953
38870 0.7808734
38880 0.767276
38890 0.7689464
38900 0.7751315
38910 0.7722557
38920 0.7566845
38930 0.7377663
38940 0.7434065
38950 0.7483681
38960 0.7491249
38970 0.7483036
38980 0.7517094
38990 0.7583644
39000 0.7517831
39010 0.7424983
39020 0.7436407
39030 0.7467237
39040 0.7441313
39050 0.7678438
39060 0.7593952
39070 0.7606342
39080 0.7488301
39090 0.7384382
39100 0.7537162
39110 0.756942
39120 0.7506386
39130 0.7691465
39140 0.75544
39150 0.7415635
39160 0.7561861
39170 0.7610537
39180 0.7622814
39190 0.7596196
39200 0.7524846
39210 0.7471079
39220 0.745552
39230 0.742382
39240 0.7487922
39250 0.7435341
39260 0.7449766
39270 0.7340395
39280 0.7424441
39290 0.7430863
39300 0.7427532
39310 0.755408
39320 0.7705434
39330 0.7744882
39340 0.7587724
39350 0.7547972
39360 0.7562599
39370 0.7478504
39380 0.7497586
39390 0.743818
39400 0.7500998
39410 0.7439601
39420 0.7564817
39430 0.7626806
39440 0.7649486
39450 0.7633947
39460 0.7572163
39470 0.7452511
39480 0.7597482
39490 0.7444069
39500 0.7447016
39510 0.7477989
39520 0.7407714
39530 0.7461879
39540 0.742411
39550 0.7349097
39560 0.7330934
39570 0.7484774
39580 0.7476994
39590 0.7578561
39600 0.7611812
39610 0.7558946
39620 0.754645
39630 0.7510459
39640 0.7564335
39650 0.769052
39660 0.7718601
39670 0.7720101
39680 0.7627035
39690 0.7736684
39700 0.7586631
39710 0.7518009
39720 0.7436203
39730 0.7540296
39740 0.7505012
39750 0.760526
39760 0.7685739
39770 0.7594773
39780 0.750443
39790 0.7355173
39800 0.7602537
39810 0.7547683
39820 0.7509872
39830 0.7480293
39840 0.7570505
39850 0.7487833
39860 0.7492177
39870 0.7557818
39880 0.757516
39890 0.7529751
39900 0.7487283
39910 0.7453058
39920 0.7518837
39930 0.7472593
39940 0.7330921
39950 0.7456832
39960 0.733915
39970 0.7425654
39980 0.7256583
39990 0.7407852
40000 0.7332489
40010 0.742547
40020 0.7400324
40030 0.741887
40040 0.7317476
40050 0.7342322
40060 0.7382758
40070 0.7570572
40080 0.7630367
40090 0.7602669
40100 0.7534937
40110 0.7673175
40120 0.7771544
40130 0.7698635
40140 0.771387
40150 0.7681711
40160 0.7706033
40170 0.765121
40180 0.7644041
40190 0.7582257
40200 0.7690207
40210 0.7585308
40220 0.7685317
40230 0.771567
40240 0.7835049
40250 0.8017286
40260 0.7830897
40270 0.7831088
40280 0.7836559
40290 0.7873305
40300 0.7946513
40310 0.7895429
40320 0.7794323
40330 0.7638974
40340 0.7787881
40350 0.7740311
40360 0.7623118
40370 0.7721836
40380 0.7748814
40390 0.76993
40400 0.7529598
40410 0.7545175
40420 0.7515137
40430 0.7528184
40440 0.7533124
40450 0.756312
40460 0.7569906
40470 0.7504714
40480 0.7658822
40490 0.756041
40500 0.7620733
40510 0.7532632
40520 0.76204
40530 0.7550279
40540 0.7541199
40550 0.7487413
40560 0.7561482
40570 0.7399687
40580 0.7532749
40590 0.7505636
40600 0.7448622
40610 0.7549856
40620 0.7420621
40630 0.7351894
40640 0.7427148
40650 0.7525964
40660 0.7447993
40670 0.7519345
40680 0.7664653
40690 0.7609611
40700 0.7610201
40710 0.7567386
40720 0.7414356
40730 0.7267169
40740 0.7421311
40750 0.755671
40760 0.7585365
40770 0.7596529
40780 0.7582268
40790 0.7566483
40800 0.7497364
40810 0.7466545
40820 0.7449308
40830 0.7338305
40840 0.7310644
40850 0.7340873
40860 0.7458375
40870 0.7475
40880 0.7431417
40890 0.7516207
40900 0.7605534
40910 0.7631885
40920 0.7454102
40930 0.731204
40940 0.7413876
40950 0.7433389
40960 0.73844
40970 0.722724
40980 0.7244297
40990 0.7123989
41000 0.7144163
41010 0.7172571
41020 0.7239099
41030 0.7270234
41040 0.7274672
41050 0.7259312
41060 0.7191485
41070 0.720298
41080 0.7285935
41090 0.7385237
41100 0.7387997
41110 0.7419378
41120 0.7420933
41130 0.7329551
41140 0.7202898
41150 0.71198
41160 0.7138088
41170 0.7046928
41180 0.7123328
41190 0.7119244
41200 0.7144869
41210 0.7181338
41220 0.7274438
41230 0.7321901
41240 0.7375041
41250 0.7352096
41260 0.7356113
41270 0.732637
41280 0.7462516
41290 0.7376661
41300 0.7306087
41310 0.7373768
41320 0.7483343
41330 0.7298414
41340 0.7353545
41350 0.7312126
41360 0.7335051
41370 0.7419306
41380 0.7292683
41390 0.7241958
41400 0.7179279
41410 0.7201527
41420 0.7240358
41430 0.7285004
41440 0.7401489
41450 0.7480576
41460 0.7511364
41470 0.7326856
41480 0.7308186
41490 0.7371626
41500 0.7298871
41510 0.7349063
41520 0.7336892
41530 0.7382203
41540 0.745056
41550 0.7421145
41560 0.7372445
41570 0.734783
41580 0.7375796
41590 0.7341284
41600 0.7331845
41610 0.7317106
41620 0.7402666
41630 0.7422088
41640 0.7290723
41650 0.7130256
41660 0.7201859
41670 0.72747
41680 0.7252378
41690 0.7241424
41700 0.7202422
41710 0.7321029
41720 0.7256724
41730 0.7251908
41740 0.7330361
41750 0.7225209
41760 0.7357604
41770 0.741341
41780 0.7449263
41790 0.7412837
41800 0.7333987
41810 0.7382073
41820 0.7348082
41830 0.7444575
41840 0.7492302
41850 0.7476733
41860 0.7339911
41870 0.7312126
41880 0.7343593
41890 0.729344
41900 0.7172276
41910 0.7121729
41920 0.7307473
41930 0.7272105
41940 0.7402036
41950 0.7244298
41960 0.7224807
41970 0.7423809
41980 0.752968
41990 0.748886
42000 0.7541856
42010 0.7470387
42020 0.7508388
42030 0.7417968
42040 0.736707
42050 0.7429902
42060 0.7347721
42070 0.7316078
42080 0.718945
42090 0.7215617
42100 0.7261274
42110 0.730298
42120 0.7322381
42130 0.7291173
42140 0.7304978
42150 0.7382243
42160 0.740548
42170 0.7396494
42180 0.7319062
42190 0.7229121
42200 0.7289969
42210 0.7337472
42220 0.7293853
42230 0.7238102
42240 0.7383348
42250 0.7272893
42260 0.7211155
42270 0.7179713
42280 0.7016905
42290 0.7114438
42300 0.7171156
42310 0.7064269
42320 0.7127634
42330 0.72061
42340 0.7269409
42350 0.7420307
42360 0.7462862
42370 0.7426779
42380 0.7493954
42390 0.7517815
42400 0.7445793
42410 0.7410222
42420 0.7649412
42430 0.7643715
42440 0.767549
42450 0.7576008
42460 0.7451726
42470 0.7397836
42480 0.740448
42490 0.7287688
42500 0.7409234
42510 0.7313052
42520 0.7261451
42530 0.7298855
42540 0.7312949
42550 0.7228666
42560 0.7249978
42570 0.7448641
42580 0.7346678
42590 0.74339
42600 0.7425851
42610 0.7576047
42620 0.7446881
42630 0.7482067
42640 0.7369363
42650 0.7315335
42660 0.7314131
42670 0.7236838
42680 0.7290325
42690 0.7287859
42700 0.7179511
42710 0.7355073
42720 0.7312104
42730 0.7400199
42740 0.7387683
42750 0.7280228
42760 0.727721
42770 0.7194241
42780 0.6994359
42790 0.7052153
42800 0.71349
42810 0.7149739
42820 0.721331
42830 0.7245032
42840 0.7207973
42850 0.7082624
42860 0.7340043
42870 0.729197
42880 0.7278692
42890 0.7309549
42900 0.7150784
42910 0.7052968
42920 0.7064456
42930 0.7052897
42940 0.7136262
42950 0.7196068
42960 0.702455
42970 0.7042873
42980 0.7086239
42990 0.7091411
43000 0.6975558
43010 0.6974865
43020 0.6945865
43030 0.7039805
43040 0.7095495
43050 0.7086606
43060 0.7064441
43070 0.6994235
43080 0.7020056
43090 0.7134067
43100 0.7160525
43110 0.7091978
43120 0.7019918
43130 0.6882039
43140 0.6897161
43150 0.6949379
43160 0.7102837
43170 0.7125809
43180 0.7080227
43190 0.7057977
43200 0.7016392
43210 0.7053286
43220 0.7082978
43230 0.704824
43240 0.712379
43250 0.7288727
43260 0.7134267
43270 0.7145872
43280 0.7225666
43290 0.7174503
43300 0.7137726
43310 0.7168067
43320 0.7065827
43330 0.7071831
43340 0.7164746
43350 0.7151499
43360 0.7260361
43370 0.7159709
43380 0.7164192
43390 0.7117481
43400 0.708941
43410 0.7197921
43420 0.7127091
43430 0.7232643
43440 0.7042148
43450 0.7167055
43460 0.7192582
43470 0.7107919
43480 0.7209828
43490 0.7217209
43500 0.7311063
43510 0.7286367
43520 0.7290949
43530 0.7260708
43540 0.7276405
43550 0.7211598
43560 0.7303027
43570 0.7290751
43580 0.7309994
43590 0.7369222
43600 0.72693
43610 0.7433798
43620 0.7297471
43630 0.7239236
43640 0.7168385
43650 0.722154
43660 0.7115861
43670 0.7439829
43680 0.7412062
43690 0.7312748
43700 0.7450054
43710 0.7306919
43720 0.7504517
43730 0.7423758
43740 0.7448418
43750 0.7461052
43760 0.7488983
43770 0.7662839
43780 0.7626403
43790 0.7514153
43800 0.7435089
43810 0.7314895
43820 0.7373986
43830 0.7385967
43840 0.7206218
43850 0.7234061
43860 0.7428594
43870 0.7468132
43880 0.7674304
43890 0.7664876
43900 0.7573397
43910 0.7670075
43920 0.7560424
43930 0.7516546
43940 0.7504806
43950 0.7537811
43960 0.7598043
43970 0.7588699
43980 0.7367397
43990 0.7387553
44000 0.7302445
44010 0.7208627
44020 0.7173256
44030 0.714581
44040 0.725422
44050 0.7240732
44060 0.7243116
44070 0.7274181
44080 0.7276029
44090 0.73445
44100 0.7297447
44110 0.7353591
44120 0.7388556
44130 0.7335142
44140 0.7397679
44150 0.7363604
44160 0.7320611
44170 0.740014
44180 0.7475432
44190 0.727421
44200 0.7298906
44210 0.7398896
44220 0.7316713
44230 0.7174374
44240 0.7162912
44250 0.7194107
44260 0.7193461
44270 0.7210016
44280 0.7129788
44290 0.7131844
44300 0.7146143
44310 0.7156668
44320 0.7041479
44330 0.7096954
44340 0.7280764
44350 0.7156466
44360 0.7207868
44370 0.7230765
44380 0.7251226
44390 0.7178722
44400 0.7288821
44410 0.7252732
44420 0.7319534
44430 0.718074
44440 0.7256637
44450 0.7317758
44460 0.7237448
44470 0.7106817
44480 0.7278987
44490 0.7268649
44500 0.7295871
44510 0.7271846
44520 0.7349146
44530 0.74021
44540 0.7393299
44550 0.7379257
44560 0.7381216
44570 0.7285982
44580 0.7320796
44590 0.7274918
44600 0.7315289
44610 0.7353995
44620 0.7322097
44630 0.7277835
44640 0.7203768
44650 0.7190289
44660 0.7198408
44670 0.7201021
44680 0.7208016
44690 0.7273104
44700 0.7178
44710 0.7193635
44720 0.7199345
44730 0.7139168
44740 0.7178336
44750 0.7134762
44760 0.7224089
44770 0.7322353
44780 0.7154653
44790 0.7234634
44800 0.7361134
44810 0.7454987
44820 0.7397269
44830 0.7393202
44840 0.7349387
44850 0.7292159
44860 0.7357776
44870 0.7378228
44880 0.733198
44890 0.7318352
44900 0.7309929
44910 0.7260759
44920 0.7274863
44930 0.7394773
44940 0.7404956
44950 0.7384735
44960 0.7377169
44970 0.7407072
44980 0.7333716
44990 0.7191886
45000 0.7336606
45010 0.7458842
45020 0.7462121
45030 0.7369779
45040 0.7400894
45050 0.7373528
45060 0.7288755
45070 0.7181976
45080 0.7202244
45090 0.7226157
45100 0.7296023
45110 0.7294753
45120 0.7256222
45130 0.7344459
45140 0.722777
45150 0.7194101
45160 0.7306743
45170 0.7331567
45180 0.7181588
45190 0.7280915
45200 0.7249814
45210 0.73136
45220 0.7261835
45230 0.7329515
45240 0.7351738
45250 0.7360699
45260 0.7497727
45270 0.7365397
45280 0.7311944
45290 0.7310898
45300 0.7199767
45310 0.7277741
45320 0.7349877
45330 0.7284537
45340 0.735779
45350 0.7439843
45360 0.7406669
45370 0.7408971
45380 0.7402278
45390 0.7321415
45400 0.7504845
45410 0.7533385
45420 0.7462212
45430 0.7514619
45440 0.7393251
45450 0.7245554
45460 0.7288958
45470 0.7371029
45480 0.7441881
45490 0.7348169
45500 0.7307417
45510 0.7350463
45520 0.725043
45530 0.7260309
45540 0.7252711
45550 0.7281142
45560 0.7377084
45570 0.7410771
45580 0.735353
45590 0.7349194
45600 0.7296799
45610 0.7421233
45620 0.7341136
45630 0.7297019
45640 0.7276903
45650 0.7223071
45660 0.7281569
45670 0.7385943
45680 0.7245806
45690 0.7322988
45700 0.7267696
45710 0.7315403
45720 0.731468
45730 0.7398451
45740 0.7322325
45750 0.7225648
45760 0.7169324
45770 0.7133379
45780 0.7103643
45790 0.7162245
45800 0.7177508
45810 0.7208498
45820 0.7172686
45830 0.7241945
45840 0.7206818
45850 0.7179568
45860 0.7127368
45870 0.7192466
45880 0.7127116
45890 0.7363742
45900 0.7333681
45910 0.735796
45920 0.7248539
45930 0.7206938
45940 0.7291023
45950 0.7358839
45960 0.72915
45970 0.7383274
45980 0.7336751
45990 0.7306526
46000 0.7399511
46010 0.7392766
46020 0.7415167
46030 0.7278334
46040 0.7409177
46050 0.7360922
46060 0.7499455
46070 0.7599832
46080 0.7642145
46090 0.771448
46100 0.7671601
46110 0.7508745
46120 0.7441446
46130 0.7443972
46140 0.7363239
46150 0.7502642
46160 0.7417255
46170 0.7436058
46180 0.7505068
46190 0.7534062
46200 0.7457896
46210 0.7325583
46220 0.741374
46230 0.7502857
46240 0.7429388
46250 0.7374922
46260 0.7472078
46270 0.7480349
46280 0.7614713
46290 0.7596237
46300 0.7521639
46310 0.7480317
46320 0.744743
46330 0.7516109
46340 0.7455552
46350 0.7416388
46360 0.7491941
46370 0.747454
46380 0.7555531
46390 0.7659881
46400 0.7466671
46410 0.7353222
46420 0.7466481
46430 0.7527078
46440 0.744133
46450 0.7589583
46460 0.7487273
46470 0.7593115
46480 0.7559055
46490 0.7562122
46500 0.7447766
46510 0.7441881
46520 0.7455744
46530 0.7464297
46540 0.7434977
46550 0.7377064
46560 0.7352403
46570 0.7354742
46580 0.7373493
46590 0.7357894
46600 0.7488242
46610 0.7454898
46620 0.7457009
46630 0.742534
46640 0.7469553
46650 0.755012
46660 0.766048
46670 0.7531349
46680 0.7576507
46690 0.7514388
46700 0.7406276
46710 0.7438657
46720 0.7687904
46730 0.7574838
46740 0.7600715
46750 0.751552
46760 0.7545495
46770 0.7522901
46780 0.7391899
46790 0.7455903
46800 0.7362525
46810 0.7409158
46820 0.7286414
46830 0.7275031
46840 0.7372118
46850 0.7326182
46860 0.7325107
46870 0.7296714
46880 0.7440025
46890 0.7466416
46900 0.7385908
46910 0.7385496
46920 0.7330489
46930 0.7307486
46940 0.7339846
46950 0.7385067
46960 0.748307
46970 0.7411504
46980 0.7395424
46990 0.7296978
47000 0.7432837
47010 0.7395722
47020 0.7450855
47030 0.7514347
47040 0.7465342
47050 0.7542103
47060 0.7498062
47070 0.7458424
47080 0.7590151
47090 0.7559593
47100 0.7430588
47110 0.7416111
47120 0.7423122
47130 0.7369911
47140 0.7463863
47150 0.7398309
47160 0.731918
47170 0.7327385
47180 0.7427195
47190 0.7592084
47200 0.7402503
47210 0.7442898
47220 0.7328146
47230 0.7266608
47240 0.7397805
47250 0.7370093
47260 0.7464253
47270 0.7391185
47280 0.7539604
47290 0.7544107
47300 0.7575925
47310 0.7519288
47320 0.746592
47330 0.7332565
47340 0.7398872
47350 0.7286482
47360 0.7473261
47370 0.7472236
47380 0.7480555
47390 0.7413327
47400 0.7436748
47410 0.7535664
47420 0.7483775
47430 0.7463518
47440 0.7440547
47450 0.7566704
47460 0.7546399
47470 0.7621514
47480 0.747718
47490 0.7400929
47500 0.7351592
47510 0.731285
47520 0.7278839
47530 0.7257108
47540 0.72496
47550 0.7351061
47560 0.7375354
47570 0.7314339
47580 0.7268627
47590 0.728675
47600 0.724584
47610 0.7330596
47620 0.737473
47630 0.7334548
47640 0.7269923
47650 0.7318534
47660 0.7381613
47670 0.741856
47680 0.7411671
47690 0.7387398
47700 0.7355181
47710 0.7369123
47720 0.7348433
47730 0.7303873
47740 0.7211343
47750 0.7285065
47760 0.741023
47770 0.7444375
47780 0.7411654
47790 0.7448817
47800 0.742669
47810 0.730676
47820 0.7448311
47830 0.7353022
47840 0.7429463
47850 0.7483118
47860 0.7389333
47870 0.7442205
47880 0.7414765
47890 0.753299
47900 0.747908
47910 0.7342462
47920 0.7445792
47930 0.7367573
47940 0.7397385
47950 0.7288187
47960 0.7415965
47970 0.7576773
47980 0.7519567
47990 0.7570367
48000 0.7483298
48010 0.7465851
48020 0.7500985
48030 0.7424052
48040 0.7346967
48050 0.7526445
48060 0.7579823
48070 0.7695438
48080 0.7558607
48090 0.7562963
48100 0.7488972
48110 0.7576528
48120 0.7484544
48130 0.760585
48140 0.7544984
48150 0.7421675
48160 0.7456669
48170 0.7428548
48180 0.7318339
48190 0.7268037
48200 0.7263284
48210 0.722664
48220 0.736505
48230 0.7365947
48240 0.7462476
48250 0.7341717
48260 0.7487646
48270 0.7470518
48280 0.7293673
48290 0.7395507
48300 0.7461074
48310 0.7507816
48320 0.7502028
48330 0.7300968
48340 0.7334924
48350 0.7161575
48360 0.7180008
48370 0.7206519
48380 0.7106874
48390 0.7222908
48400 0.7207226
48410 0.7147251
48420 0.7335222
48430 0.7313336
48440 0.7365982
48450 0.7466781
48460 0.739418
48470 0.7415916
48480 0.7380341
48490 0.7437171
48500 0.74284
48510 0.7533527
48520 0.7371718
48530 0.7475339
48540 0.740924
48550 0.743543
48560 0.7430155
48570 0.7389361
48580 0.7297626
48590 0.740888
48600 0.758227
48610 0.7648736
48620 0.7680836
48630 0.7686313
48640 0.7625785
48650 0.7512389
48660 0.7559361
48670 0.7471823
48680 0.7375138
48690 0.7336223
48700 0.7390658
48710 0.735621
48720 0.7328505
48730 0.7287715
48740 0.7410558
48750 0.7424232
48760 0.7418551
48770 0.7408359
48780 0.7355892
48790 0.7341905
48800 0.7319297
48810 0.7265432
48820 0.7411418
48830 0.7408947
48840 0.7302405
48850 0.7193203
48860 0.7246364
48870 0.733081
48880 0.7323277
48890 0.73043
48900 0.7383762
48910 0.7448682
48920 0.7446195
48930 0.7338828
48940 0.7356136
48950 0.7381522
48960 0.7255925
48970 0.7261086
48980 0.7219038
48990 0.7225953
49000 0.7253724
49010 0.7277172
49020 0.7239737
49030 0.7247459
49040 0.7319708
49050 0.7322472
49060 0.7261373
49070 0.7257153
49080 0.7227451
49090 0.7265689
49100 0.7327417
49110 0.720834
49120 0.7218405
49130 0.7103283
49140 0.7013554
49150 0.7001119
49160 0.7047143
49170 0.7086768
49180 0.7073216
49190 0.7295875
49200 0.7359517
49210 0.7293111
49220 0.7247444
49230 0.7353977
49240 0.7411293
49250 0.7415887
49260 0.729111
49270 0.7241395
49280 0.7323247
49290 0.737462
49300 0.7303216
49310 0.7327937
49320 0.7333192
49330 0.7371908
49340 0.7377526
49350 0.7383505
49360 0.7286881
49370 0.7243257
49380 0.7281389
49390 0.7182458
49400 0.7165309
49410 0.7218081
49420 0.7253465
49430 0.7217248
49440 0.7103407
49450 0.7223762
49460 0.7255659
49470 0.7288796
49480 0.7207256
49490 0.7104475
49500 0.7209654
49510 0.7286313
49520 0.7304489
49530 0.7296461
49540 0.7152489
49550 0.7254986
49560 0.7169486
49570 0.7120762
49580 0.7057371
49590 0.7184469
49600 0.7119194
49610 0.7026477
49620 0.7033481
49630 0.7072305
49640 0.7040907
49650 0.7058979
49660 0.7130984
49670 0.715324
49680 0.7114702
49690 0.7083492
49700 0.7083642
49710 0.7036662
49720 0.7019629
49730 0.7144491
49740 0.7212827
49750 0.7244573
49760 0.729412
49770 0.7376981
49780 0.7332296
49790 0.7258231
49800 0.7256148
49810 0.7198139
49820 0.7243362
49830 0.7313971
49840 0.7159208
49850 0.7074538
49860 0.7165805
49870 0.7107269
49880 0.7183478
49890 0.7176744
49900 0.7104287
49910 0.7164323
49920 0.7098699
49930 0.709569
49940 0.6991813
49950 0.7066433
49960 0.7165312
49970 0.7209997
49980 0.7299933
49990 0.7304761
50000 0.7318574
50010 0.7309682
50020 0.7318805
50030 0.7222338
50040 0.7380259
50050 0.7426844
50060 0.7389338
50070 0.7377308
50080 0.7360568
50090 0.7235546
50100 0.7332404
50110 0.7165937
50120 0.7231005
50130 0.7157405
50140 0.7346216
50150 0.7371027
50160 0.7335077
50170 0.7335898
50180 0.7302358
50190 0.7239822
50200 0.7215729
50210 0.7276608
50220 0.7271793
50230 0.7288257
50240 0.7278323
50250 0.7282572
50260 0.7244929
50270 0.7201311
50280 0.7241898
50290 0.7262397
50300 0.7199598
50310 0.7119552
50320 0.7152158
50330 0.7228776
50340 0.7172378
50350 0.7079515
50360 0.7041548
50370 0.7136705
50380 0.7053581
50390 0.7006401
50400 0.6988131
50410 0.6941696
50420 0.6902122
50430 0.6939556
50440 0.6914629
50450 0.6930844
50460 0.687649
50470 0.6925415
50480 0.6899461
50490 0.697901
50500 0.7048786
50510 0.6975574
50520 0.6980647
50530 0.6940845
50540 0.6893353
50550 0.7059247
50560 0.7137817
50570 0.7079536
50580 0.69617
50590 0.702072
50600 0.6964148
50610 0.7037374
50620 0.6934334
50630 0.6867307
50640 0.69201
50650 0.7020528
50660 0.7003689
50670 0.7141793
50680 0.7136702
50690 0.7146928
50700 0.7071931
50710 0.7019485
50720 0.7035044
50730 0.7127816
50740 0.7095938
50750 0.7028535
50760 0.7056901
50770 0.6956655
50780 0.6885763
50790 0.6928685
50800 0.6933531
50810 0.7029942
50820 0.6946279
50830 0.6959674
50840 0.7011314
50850 0.7132408
50860 0.7288581
50870 0.724748
50880 0.7163168
50890 0.7164284
50900 0.7096961
50910 0.7169957
50920 0.7160423
50930 0.7151881
50940 0.7112212
50950 0.7130346
50960 0.7000862
50970 0.7005057
50980 0.7058536
50990 0.7100757
51000 0.7008758
51010 0.7016882
51020 0.6892051
51030 0.6957799
51040 0.6872707
51050 0.7051879
51060 0.6912529
51070 0.6937029
51080 0.7042227
51090 0.6965368
51100 0.6964952
51110 0.6992721
51120 0.6956389
51130 0.7059324
51140 0.701145
51150 0.6985912
51160 0.6918632
51170 0.7073673
51180 0.7060929
51190 0.7044877
51200 0.7075642
51210 0.7111861
51220 0.7258438
51230 0.7132365
51240 0.7116843
51250 0.7133783
51260 0.7046818
51270 0.7109172
51280 0.7008652
51290 0.7044555
51300 0.6948255
51310 0.7072007
51320 0.7065659
51330 0.7193469
51340 0.7267554
51350 0.7141877
51360 0.7158684
51370 0.7105992
51380 0.7092445
51390 0.6985964
51400 0.7069438
51410 0.7104138
51420 0.7024841
51430 0.6960341
51440 0.709343
51450 0.7130911
51460 0.7177919
51470 0.7148837
51480 0.7211024
51490 0.71103
51500 0.7133835
51510 0.7290183
51520 0.7181613
51530 0.7251617
51540 0.7192233
51550 0.7158972
51560 0.7210643
51570 0.7206985
51580 0.7198648
51590 0.7109964
51600 0.7268374
51610 0.7197658
51620 0.7159244
51630 0.7219189
51640 0.7223204
51650 0.7164284
51660 0.7090175
51670 0.711715
51680 0.7320275
51690 0.7343989
51700 0.7305915
51710 0.7184441
51720 0.7225216
51730 0.7142475
51740 0.7205611
51750 0.7174178
51760 0.7240437
51770 0.709385
51780 0.7161001
51790 0.7196482
51800 0.7235802
51810 0.7269458
51820 0.7178748
51830 0.7256944
51840 0.7194405
51850 0.7161069
51860 0.7198101
51870 0.7243932
51880 0.7151321
51890 0.7186553
51900 0.7135574
51910 0.7145416
51920 0.7169073
51930 0.7176277
51940 0.7197679
51950 0.722504
51960 0.7355997
51970 0.7393026
51980 0.7635278
51990 0.7555941
52000 0.7820314
52010 0.7601519
52020 0.7603251
52030 0.7667838
52040 0.7623513
52050 0.7473571
52060 0.7534666
52070 0.7342724
52080 0.7292715
52090 0.7290564
52100 0.7305282
52110 0.7294536
52120 0.7487693
52130 0.7275767
52140 0.7263165
52150 0.7164201
52160 0.7250577
52170 0.7243378
52180 0.709125
52190 0.7168098
52200 0.7158243
52210 0.7300316
52220 0.7337162
52230 0.7381157
52240 0.7442555
52250 0.7412605
52260 0.7415282
52270 0.7345411
52280 0.7484217
52290 0.733583
52300 0.7361588
52310 0.7380374
52320 0.7331418
52330 0.7322281
52340 0.7270175
52350 0.7409965
52360 0.7386405
52370 0.7421229
52380 0.7444967
52390 0.7501931
52400 0.7426788
52410 0.7415721
52420 0.7398201
52430 0.7340453
52440 0.7377653
52450 0.7472535
52460 0.7437401
52470 0.7448485
52480 0.7450253
52490 0.7438092
52500 0.7572556
52510 0.7591484
52520 0.7655995
52530 0.74937
52540 0.7264091
52550 0.7412638
52560 0.7465134
52570 0.7474921
52580 0.748006
52590 0.7522284
52600 0.7558553
52610 0.7486569
52620 0.7386852
52630 0.7395889
52640 0.7362384
52650 0.7346754
52660 0.7269526
52670 0.7473699
52680 0.7463774
52690 0.73063
52700 0.7336403
52710 0.7315152
52720 0.7343911
52730 0.7436281
52740 0.73102
52750 0.7258297
52760 0.7376683
52770 0.739442
52780 0.743471
52790 0.745517
52800 0.744655
52810 0.7389234
52820 0.7481517
52830 0.7431052
52840 0.7410786
52850 0.7290908
52860 0.7462642
52870 0.760379
52880 0.7585519
52890 0.7518201
52900 0.7629715
52910 0.7577098
52920 0.7632742
52930 0.7600149
52940 0.7628871
52950 0.7650543
52960 0.7623659
52970 0.7580902
52980 0.7460857
52990 0.7482225
53000 0.7454768
53010 0.7374249
53020 0.7346532
53030 0.7305909
53040 0.7410673
53050 0.7532421
53060 0.7500706
53070 0.7506387
53080 0.7529116
53090 0.7482223
53100 0.7480453
53110 0.7244806
53120 0.7333178
53130 0.7335741
53140 0.7454305
53150 0.736993
53160 0.7497079
53170 0.7658432
53180 0.7622569
53190 0.7641986
53200 0.7422501
53210 0.7432196
53220 0.7329115
53230 0.7376955
53240 0.7301518
53250 0.7146405
53260 0.7060234
53270 0.7132199
53280 0.7361085
53290 0.7382146
53300 0.7447411
53310 0.7462463
53320 0.7362813
53330 0.7362946
53340 0.7459092
53350 0.7408296
53360 0.7358142
53370 0.733416
53380 0.7248033
53390 0.738102
53400 0.7407081
53410 0.749184
53420 0.7416674
53430 0.7355788
53440 0.7432069
53450 0.7480777
53460 0.7408059
53470 0.7239521
53480 0.7204613
53490 0.7267015
53500 0.7312934
53510 0.7272249
53520 0.72859
53530 0.7357504
53540 0.7357087
53550 0.7289672
53560 0.7353597
53570 0.7264058
53580 0.7288453
53590 0.7423559
53600 0.7409576
53610 0.7456385
53620 0.746479
53630 0.7380132
53640 0.7277548
53650 0.7300323
53660 0.7495976
53670 0.7378682
53680 0.733382
53690 0.741407
53700 0.7313433
53710 0.7227481
53720 0.7287387
53730 0.7081922
53740 0.7086405
53750 0.7009928
53760 0.7054114
53770 0.7094958
53780 0.7118385
53790 0.7025738
53800 0.7015134
53810 0.6936532
53820 0.7154828
53830 0.7134194
53840 0.7147232
53850 0.7084427
53860 0.7162035
53870 0.7159675
53880 0.7198944
53890 0.7230074
53900 0.7275893
53910 0.7429629
53920 0.7218961
53930 0.7240672
53940 0.7403666
53950 0.7496989
53960 0.7434302
53970 0.7475853
53980 0.7427188
53990 0.7401348
54000 0.7318766
54010 0.7435598
54020 0.7470165
54030 0.7529603
54040 0.7526537
54050 0.7411011
54060 0.7364193
54070 0.7435967
54080 0.761123
54090 0.7433051
54100 0.7290192
54110 0.7392721
54120 0.7492279
54130 0.7431368
54140 0.7421126
54150 0.7437316
54160 0.7479293
54170 0.7548549
54180 0.7499832
54190 0.7391227
54200 0.7479174
54210 0.7513063
54220 0.7385226
54230 0.7361674
54240 0.7374837
54250 0.7393235
54260 0.7644984
54270 0.762029
54280 0.758135
54290 0.745875
54300 0.7510015
54310 0.7554919
54320 0.74751
54330 0.7523941
54340 0.7426922
54350 0.7366072
54360 0.7420796
54370 0.736428
54380 0.7335888
54390 0.7381216
54400 0.7290518
54410 0.7312416
54420 0.7286448
54430 0.7423901
54440 0.7430428
54450 0.7497025
54460 0.7462215
54470 0.7290387
54480 0.731087
54490 0.7351639
54500 0.7385448
54510 0.7348189
54520 0.7276981
54530 0.7260963
54540 0.7232796
54550 0.7263224
54560 0.7398153
54570 0.7323241
54580 0.7187609
54590 0.7268155
54600 0.7393644
54610 0.7290825
54620 0.74576
54630 0.7419663
54640 0.7420925
54650 0.7408821
54660 0.7471591
54670 0.7451679
54680 0.7298373
54690 0.7446576
54700 0.7314386
54710 0.7186959
54720 0.716636
54730 0.7197971
54740 0.7200155
54750 0.7271824
54760 0.7226678
54770 0.7228137
54780 0.7177697
54790 0.7205686
54800 0.711228
54810 0.711231
54820 0.7180614
54830 0.7195765
54840 0.7244305
54850 0.7352095
54860 0.7355136
54870 0.7347201
54880 0.7318817
54890 0.7266169
54900 0.7305362
54910 0.7385747
54920 0.7295901
54930 0.7349367
54940 0.7376263
54950 0.717571
54960 0.7238922
54970 0.7309158
54980 0.7308271
54990 0.7255769
55000 0.712671
55010 0.7177629
55020 0.7189736
55030 0.7143088
55040 0.7175974
55050 0.7322765
55060 0.7180493
55070 0.727502
55080 0.7246045
55090 0.7159771
55100 0.7015075
55110 0.7012305
55120 0.7008915
55130 0.7119613
55140 0.7084949
55150 0.7020291
55160 0.7045456
55170 0.7054552
55180 0.7096614
55190 0.7226197
55200 0.7230405
55210 0.7369915
55220 0.7262598
55230 0.7233871
55240 0.7239024
55250 0.7275496
55260 0.7329908
55270 0.7322404
55280 0.7349359
55290 0.7285303
55300 0.737763
55310 0.7427331
55320 0.7215666
55330 0.7146388
55340 0.716514
55350 0.7153085
55360 0.7160495
55370 0.7356989
55380 0.7297662
55390 0.7304124
55400 0.723291
55410 0.7270006
55420 0.7286887
55430 0.724018
55440 0.7339079
55450 0.7341577
55460 0.7174806
55470 0.7062809
55480 0.7006301
55490 0.7049883
55500 0.7045808
55510 0.7073241
55520 0.7058233
55530 0.7098295
55540 0.7148845
55550 0.7030579
55560 0.710368
55570 0.7107985
55580 0.7102687
55590 0.7170392
55600 0.7170392
55610 0.7212247
55620 0.7132618
55630 0.7136853
55640 0.7160444
55650 0.7097329
55660 0.7188269
55670 0.7187395
55680 0.7256505
55690 0.725731
55700 0.7157688
55710 0.7154931
55720 0.7160606
55730 0.7213104
55740 0.7260597
55750 0.7216037
55760 0.7126419
55770 0.7335491
55780 0.7180045
55790 0.7213372
55800 0.7311131
55810 0.7241312
55820 0.7205353
55830 0.7335387
55840 0.7268147
55850 0.7394701
55860 0.7322657
55870 0.7314469
55880 0.719698
55890 0.7305517
55900 0.7276983
55910 0.7284933
55920 0.7331566
55930 0.7246288
55940 0.7373047
55950 0.7413415
55960 0.730495
55970 0.7359483
55980 0.7565737
55990 0.7456936
56000 0.7509946
56010 0.7426445
56020 0.7460729
56030 0.7574856
56040 0.7496026
56050 0.7520536
56060 0.7556948
56070 0.7463616
56080 0.7496849
56090 0.7454867
56100 0.7552257
56110 0.7564407
56120 0.771277
56130 0.7586102
56140 0.7540587
56150 0.75419
56160 0.775121
56170 0.7740685
56180 0.7781916
56190 0.7650885
56200 0.7744241
56210 0.7836192
56220 0.7825419
56230 0.7534905
56240 0.7436314
56250 0.7459877
56260 0.7575499
56270 0.7512422
56280 0.75781
56290 0.7542881
56300 0.7362819
56310 0.7381989
56320 0.7384657
56330 0.7551951
56340 0.7417492
56350 0.7469422
56360 0.7447858
56370 0.74612
56380 0.7533398
56390 0.7385577
56400 0.7454887
56410 0.736132
56420 0.7487013
56430 0.741881
56440 0.7496184
56450 0.7576419
56460 0.7636813
56470 0.7527362
56480 0.7462642
56490 0.745168
56500 0.7342895
56510 0.7377023
56520 0.7372543
56530 0.7354059
56540 0.7354372
56550 0.7395542
56560 0.7476995
56570 0.7352757
56580 0.7292581
56590 0.7361995
56600 0.750672
56610 0.764258
56620 0.7520875
56630 0.7451419
56640 0.752667
56650 0.7498468
56660 0.7522378
56670 0.753022
56680 0.7561487
56690 0.7650757
56700 0.7595574
56710 0.7587339
56720 0.7625507
56730 0.7554368
56740 0.7520525
56750 0.7674236
56760 0.7576706
56770 0.7494913
56780 0.7549833
56790 0.7397084
56800 0.7502221
56810 0.753572
56820 0.7536901
56830 0.7449566
56840 0.7569885
56850 0.7456028
56860 0.7434978
56870 0.752313
56880 0.7377172
56890 0.7399772
56900 0.7463406
56910 0.7387095
56920 0.7395089
56930 0.7537864
56940 0.7450595
56950 0.7477345
56960 0.7467005
56970 0.7487752
56980 0.7516283
56990 0.7557423
57000 0.7490546
57010 0.741663
57020 0.7530957
57030 0.7512618
57040 0.7572292
57050 0.7767308
57060 0.773963
57070 0.7828295
57080 0.770477
57090 0.7516783
57100 0.7594281
57110 0.7575871
57120 0.7697409
57130 0.7649015
57140 0.768254
57150 0.7591779
57160 0.7471597
57170 0.756763
57180 0.7538897
57190 0.7737441
57200 0.7732986
57210 0.7562349
57220 0.7465621
57230 0.7510137
57240 0.7594111
57250 0.7505767
57260 0.7590981
57270 0.7591377
57280 0.7599598
57290 0.7695204
57300 0.7690886
57310 0.7537881
57320 0.7469454
57330 0.741414
57340 0.7495727
57350 0.7537478
57360 0.7658752
57370 0.766207
57380 0.7572391
57390 0.7410593
57400 0.7583634
57410 0.7641953
57420 0.7717789
57430 0.7735758
57440 0.7707908
57450 0.7782663
57460 0.7685624
57470 0.7623959
57480 0.7650151
57490 0.7593103
57500 0.7612575
57510 0.7582827
57520 0.7607533
57530 0.7474729
57540 0.7696116
57550 0.7785987
57560 0.7782072
57570 0.7859841
57580 0.7883505
57590 0.7790619
57600 0.7795985
57610 0.77938
57620 0.7618351
57630 0.7639009
57640 0.7738689
57650 0.7792688
57660 0.7848552
57670 0.7793326
57680 0.7744898
57690 0.7658119
57700 0.7706176
57710 0.78037
57720 0.7931209
57730 0.7970141
57740 0.787739
57750 0.7891061
57760 0.7952002
57770 0.7956945
57780 0.8002252
57790 0.785778
57800 0.792591
57810 0.7969009
57820 0.7867867
57830 0.7716209
57840 0.7750298
57850 0.7762557
57860 0.7851025
57870 0.7780592
57880 0.7740175
57890 0.7685338
57900 0.7658088
57910 0.7703897
57920 0.7760043
57930 0.7744531
57940 0.7588558
57950 0.7787163
57960 0.7688712
57970 0.7522069
57980 0.7550182
57990 0.7652144
58000 0.7608384
58010 0.7630322
58020 0.7625112
58030 0.7742416
58040 0.791288
58050 0.803893
58060 0.7824631
58070 0.7954804
58080 0.8025821
58090 0.7967817
58100 0.7798946
58110 0.7846047
58120 0.7895297
58130 0.7924928
58140 0.7852863
58150 0.7860066
58160 0.7697989
58170 0.78067
58180 0.7734827
58190 0.7719682
58200 0.7938231
58210 0.7982268
58220 0.7984107
58230 0.774027
58240 0.7881485
58250 0.7672122
58260 0.779479
58270 0.7737555
58280 0.7737528
58290 0.7726411
58300 0.7707035
58310 0.7802871
58320 0.7737827
58330 0.7702388
58340 0.761783
58350 0.7574263
58360 0.7506402
58370 0.7551678
58380 0.7606379
58390 0.7655635
58400 0.7741161
58410 0.7941732
58420 0.7989075
58430 0.7769723
58440 0.7909412
58450 0.7902837
58460 0.7748535
58470 0.7829623
58480 0.7855969
58490 0.7776663
58500 0.7637201
58510 0.7822682
58520 0.7767193
58530 0.7621593
58540 0.7606189
58550 0.7668294
58560 0.7583421
58570 0.7479703
58580 0.7452411
58590 0.762493
58600 0.7792608
58610 0.7800647
58620 0.7744293
58630 0.7580788
58640 0.7731532
58650 0.76142
58660 0.7668765
58670 0.7707617
58680 0.7783696
58690 0.7836924
58700 0.7744772
58710 0.7774601
58720 0.7808927
58730 0.7939932
58740 0.7887872
58750 0.7799273
58760 0.7838906
58770 0.7959245
58780 0.7857334
58790 0.7745211
58800 0.7917967
58810 0.7806166
58820 0.7734136
58830 0.7771913
58840 0.7823798
58850 0.7887124
58860 0.7801228
58870 0.7615403
58880 0.7650675
58890 0.777415
58900 0.7636055
58910 0.7674912
58920 0.7853083
58930 0.7786474
58940 0.7866969
58950 0.7863349
58960 0.7815344
58970 0.772487
58980 0.7649907
58990 0.7622293
59000 0.7565228
59010 0.7647862
59020 0.7600057
59030 0.7533455
59040 0.7618864
59050 0.7762101
59060 0.7761972
59070 0.7722951
59080 0.760949
59090 0.7664508
59100 0.7730574
59110 0.7784528
59120 0.7862288
59130 0.778537
59140 0.7736733
59150 0.7709392
59160 0.7683517
59170 0.7668917
59180 0.7679902
59190 0.7699887
59200 0.7793472
59210 0.7889706
59220 0.7654124
59230 0.7647086
59240 0.7673413
59250 0.7847067
59260 0.7843062
59270 0.7967882
59280 0.7969007
59290 0.8100085
59300 0.8166887
59310 0.81183
59320 0.7917258
59330 0.7768531
59340 0.7775649
59350 0.7708832
59360 0.7672324
59370 0.7826067
59380 0.7804825
59390 0.7844919
59400 0.7738509
59410 0.7731866
59420 0.7793353
59430 0.7695087
59440 0.7801955
59450 0.7795549
59460 0.778877
59470 0.7662184
59480 0.754294
59490 0.752575
59500 0.7446533
59510 0.7530686
59520 0.7545215
59530 0.7738746
59540 0.7690107
59550 0.7702853
59560 0.7704223
59570 0.7834326
59580 0.7714292
59590 0.7570285
59600 0.774246
59610 0.7630879
59620 0.7693698
59630 0.7584158
59640 0.7611116
59650 0.7585438
59660 0.7549208
59670 0.7749625
59680 0.774671
59690 0.7654629
59700 0.7699012
59710 0.7623961
59720 0.7545241
59730 0.7553481
59740 0.7617516
59750 0.7718714
59760 0.7835398
59770 0.7815795
59780 0.7815369
59790 0.7852582
59800 0.7792538
59810 0.7846571
59820 0.7877116
59830 0.7579365
59840 0.7521933
59850 0.7650988
59860 0.7659233
59870 0.7496502
59880 0.7414338
59890 0.7539954
59900 0.7450741
59910 0.7454095
59920 0.7409521
59930 0.745277
59940 0.7357479
59950 0.7456141
59960 0.7321619
59970 0.7459834
59980 0.7480366
59990 0.732713
60000 0.7368915
60010 0.7371496
60020 0.7268933
60030 0.7359085
60040 0.7325996
60050 0.735966
60060 0.728801
60070 0.7352096
60080 0.7440402
60090 0.7559075
60100 0.7390692
60110 0.7430487
60120 0.7379118
60130 0.741723
60140 0.7479168
60150 0.7662729
60160 0.7537729
60170 0.7617227
60180 0.7602865
60190 0.7612712
60200 0.7626123
60210 0.7603053
60220 0.7551526
60230 0.7551656
60240 0.7443588
60250 0.744383
60260 0.7380252
60270 0.7454962
60280 0.7483413
60290 0.754369
60300 0.7424172
60310 0.7431253
60320 0.7467294
60330 0.7419118
60340 0.7366899
60350 0.7436613
60360 0.7424455
60370 0.7518911
60380 0.7466298
60390 0.7527013
60400 0.7508975
60410 0.752376
60420 0.7537357
60430 0.7550818
60440 0.7476658
60450 0.7597914
60460 0.7786977
60470 0.7735831
60480 0.7688752
60490 0.7616933
60500 0.7686746
60510 0.7662497
60520 0.7755488
60530 0.7604915
60540 0.7614349
60550 0.7625629
60560 0.772394
60570 0.7675439
60580 0.7580264
60590 0.7629093
60600 0.7639523
60610 0.7639023
60620 0.7501519
60630 0.7544436
60640 0.7547812
60650 0.7590634
60660 0.7591462
60670 0.7578743
60680 0.758652
60690 0.7560983
60700 0.7586921
60710 0.7572297
60720 0.7525649
60730 0.7528324
60740 0.7401953
60750 0.7392931
60760 0.7465791
60770 0.7440882
60780 0.7386237
60790 0.7447425
60800 0.7561849
60810 0.741658
60820 0.7425776
60830 0.7548566
60840 0.7518296
60850 0.7478297
60860 0.7423398
60870 0.7496579
60880 0.7529266
60890 0.7524173
60900 0.7670523
60910 0.7484599
60920 0.7375389
60930 0.7567307
60940 0.761179
60950 0.7601136
60960 0.7718214
60970 0.7600623
60980 0.7639187
60990 0.7730541
61000 0.763423
61010 0.7522245
61020 0.7666918
61030 0.7675601
61040 0.7783053
61050 0.7755176
61060 0.771021
61070 0.7681096
61080 0.7588867
61090 0.7607989
61100 0.7713587
61110 0.7644787
61120 0.7753263
61130 0.7690111
61140 0.7583421
61150 0.7597649
61160 0.7446837
61170 0.7502892
61180 0.7534974
61190 0.7626969
61200 0.759935
61210 0.7550137
61220 0.7517623
61230 0.7510418
61240 0.7513116
61250 0.747041
61260 0.7640203
61270 0.7782245
61280 0.7637118
61290 0.766618
61300 0.7790032
61310 0.771113
61320 0.7795961
61330 0.7693854
61340 0.7578689
61350 0.7485387
61360 0.7510754
61370 0.7517871
61380 0.7526754
61390 0.749143
61400 0.7631478
61410 0.7680743
61420 0.7652879
61430 0.7728384
61440 0.7557113
61450 0.757929
61460 0.7488237
61470 0.7456298
61480 0.7351493
61490 0.7538803
61500 0.7569688
61510 0.7478739
61520 0.7453499
61530 0.7427223
61540 0.7358585
61550 0.7285618
61560 0.743085
61570 0.7469281
61580 0.7408679
61590 0.7411949
61600 0.7540659
61610 0.7497109
61620 0.7618133
61630 0.7460561
61640 0.7284002
61650 0.7348364
61660 0.7465971
61670 0.7578122
61680 0.7586432
61690 0.7480845
61700 0.7489663
61710 0.7534314
61720 0.7526716
61730 0.7335133
61740 0.7412722
61750 0.7541152
61760 0.7540404
61770 0.7455252
61780 0.7406909
61790 0.7419803
61800 0.7421314
61810 0.7485685
61820 0.7527443
61830 0.7516956
61840 0.7402655
61850 0.7486206
61860 0.7431945
61870 0.7358443
61880 0.741191
61890 0.7491217
61900 0.7449608
61910 0.7444002
61920 0.7484761
61930 0.7541286
61940 0.7673586
61950 0.7597243
61960 0.7590117
61970 0.7598339
61980 0.7582987
61990 0.7624977
62000 0.7699388
62010 0.7710987
62020 0.7544505
62030 0.7437885
62040 0.747382
62050 0.7317435
62060 0.7333377
62070 0.7249117
62080 0.7490165
62090 0.7357379
62100 0.7446906
62110 0.7419494
62120 0.7500814
62130 0.7561275
62140 0.7541003
62150 0.7411352
62160 0.7421915
62170 0.7498268
62180 0.7432804
62190 0.7526312
62200 0.756899
62210 0.7548521
62220 0.7549613
62230 0.7553034
62240 0.7564617
62250 0.7437275
62260 0.7448927
62270 0.7673775
62280 0.7558541
62290 0.7493907
62300 0.7696934
62310 0.7680081
62320 0.7715678
62330 0.7658772
62340 0.7710138
62350 0.7717221
62360 0.7560241
62370 0.7695674
62380 0.7775199
62390 0.7686625
62400 0.7497768
62410 0.7665544
62420 0.7428162
62430 0.7474014
62440 0.7451384
62450 0.7382484
62460 0.76219
62470 0.7609181
62480 0.763035
62490 0.7730814
62500 0.761215
62510 0.7552684
62520 0.7634819
62530 0.7723788
62540 0.7521431
62550 0.7562998
62560 0.7425421
62570 0.738623
62580 0.7341807
62590 0.7404041
62600 0.7526802
62610 0.7421898
62620 0.7315047
62630 0.7318324
62640 0.734589
62650 0.7389122
62660 0.7365763
62670 0.7480984
62680 0.7473789
62690 0.7444571
62700 0.7511646
62710 0.7486441
62720 0.7512667
62730 0.747349
62740 0.7430204
62750 0.7371833
62760 0.7282715
62770 0.7455986
62780 0.745295
62790 0.7520241
62800 0.7422812
62810 0.7343709
62820 0.746865
62830 0.749047
62840 0.7525576
62850 0.7547348
62860 0.7449309
62870 0.7273118
62880 0.7172066
62890 0.7235161
62900 0.7287632
62910 0.7238716
62920 0.7420305
62930 0.7548136
62940 0.7622339
62950 0.7498318
62960 0.7388283
62970 0.7239165
62980 0.7276734
62990 0.72021
63000 0.7189247
63010 0.7249396
63020 0.7376798
63030 0.7286521
63040 0.7274994
63050 0.7256804
63060 0.7193122
63070 0.7138627
63080 0.709976
63090 0.7109721
63100 0.7275509
63110 0.718353
63120 0.7136801
63130 0.7021622
63140 0.6975861
63150 0.7020979
63160 0.7120243
63170 0.7169627
63180 0.713983
63190 0.7067347
63200 0.7050347
63210 0.7008764
63220 0.701416
63230 0.7028528
63240 0.713132
63250 0.7238495
63260 0.7241463
63270 0.7095314
63280 0.7164904
63290 0.7081754
63300 0.7054521
63310 0.7057546
63320 0.7157401
63330 0.7149239
63340 0.7160409
63350 0.7304127
63360 0.7432041
63370 0.7394888
63380 0.7360454
63390 0.7306698
63400 0.7330104
63410 0.7255732
63420 0.7343437
63430 0.7364867
63440 0.7357998
63450 0.7410831
63460 0.7449646
63470 0.7371628
63480 0.7514871
63490 0.7489123
63500 0.7554126
63510 0.7443734
63520 0.7466083
63530 0.7491567
63540 0.7491173
63550 0.746549
63560 0.7453894
63570 0.7519466
63580 0.7527514
63590 0.7315138
63600 0.7433032
63610 0.7571667
63620 0.7441505
63630 0.7376955
63640 0.7480933
63650 0.7517472
63660 0.7570075
63670 0.7530525
63680 0.7534485
63690 0.756183
63700 0.7543609
63710 0.7608321
63720 0.778668
63730 0.788443
63740 0.7870716
63750 0.7726881
63760 0.7690346
63770 0.7750672
63780 0.7759215
63790 0.7660412
63800 0.752695
63810 0.7608479
63820 0.7662547
63830 0.7703975
63840 0.7800998
63850 0.7814942
63860 0.7809542
63870 0.780262
63880 0.785423
63890 0.7903705
63900 0.7934051
63910 0.7965466
63920 0.7927994
63930 0.7836542
63940 0.7745191
63950 0.7679933
63960 0.767845
63970 0.7625235
63980 0.7653107
63990 0.7613542
64000 0.7634854
64010 0.7608918
64020 0.7601405
64030 0.7613821
64040 0.7611501
64050 0.7400197
64060 0.7453187
64070 0.7472826
64080 0.760778
64090 0.7628005
64100 0.7579877
64110 0.7455908
64120 0.7493663
64130 0.7411724
64140 0.7472618
64150 0.7485461
64160 0.7420485
64170 0.737739
64180 0.7423763
64190 0.7251378
64200 0.7272301
64210 0.7450445
64220 0.7552217
64230 0.7553995
64240 0.7597241
64250 0.7520909
64260 0.7653481
64270 0.7584524
64280 0.7441751
64290 0.7543506
64300 0.7605447
64310 0.7571061
64320 0.7596751
64330 0.7444707
64340 0.7471499
64350 0.7613831
64360 0.7660049
64370 0.777631
64380 0.7602852
64390 0.7685649
64400 0.7667874
64410 0.768605
64420 0.7820876
64430 0.7656037
64440 0.7618514
64450 0.7560745
64460 0.7621468
64470 0.7622205
64480 0.7600123
64490 0.7651941
64500 0.7708365
64510 0.7645512
64520 0.7455937
64530 0.7450091
64540 0.7441597
64550 0.7459136
64560 0.7419118
64570 0.734533
64580 0.7321802
64590 0.7315131
64600 0.7325706
64610 0.7419993
64620 0.7405511
64630 0.7356107
64640 0.7390003
64650 0.7375972
64660 0.730625
64670 0.7303556
64680 0.7399085
64690 0.7465978
64700 0.745622
64710 0.7572514
64720 0.7493462
64730 0.7444929
64740 0.7365767
64750 0.7383965
64760 0.7569377
64770 0.7533423
64780 0.7504891
64790 0.7564408
64800 0.7550181
64810 0.7507012
64820 0.7504686
64830 0.7580256
64840 0.7610207
64850 0.7613125
64860 0.7566724
64870 0.7591226
64880 0.7626561
64890 0.7631878
64900 0.7496443
64910 0.7654045
64920 0.7570922
64930 0.7623676
64940 0.7525839
64950 0.7598632
64960 0.7679664
64970 0.7546579
64980 0.7619632
64990 0.7607751
65000 0.7570213
65010 0.7634822
65020 0.7745577
65030 0.7750964
65040 0.7544249
65050 0.7632572
65060 0.7718719
65070 0.7701056
65080 0.7654122
65090 0.7551119
65100 0.7587993
65110 0.7483415
65120 0.7433642
65130 0.7243063
65140 0.7239
65150 0.7234527
65160 0.7282351
65170 0.7407051
65180 0.7403318
65190 0.7516025
65200 0.771681
65210 0.7572117
65220 0.745762
65230 0.7510083
65240 0.7337149
65250 0.7407632
65260 0.7561482
65270 0.7433457
65280 0.7501384
65290 0.7407665
65300 0.7431692
65310 0.7530268
65320 0.7629167
65330 0.7482194
65340 0.756673
65350 0.7708463
65360 0.758897
65370 0.7513539
65380 0.7380382
65390 0.7398055
65400 0.7550663
65410 0.756045
65420 0.7546436
65430 0.7496073
65440 0.7610549
65450 0.7666057
65460 0.7761034
65470 0.7666247
65480 0.7589784
65490 0.7671813
65500 0.7628531
65510 0.7678223
65520 0.7560471
65530 0.7576039
65540 0.7585588
65550 0.7583421
65560 0.7624712
65570 0.7475916
65580 0.741264
65590 0.7534443
65600 0.7600359
65610 0.7714575
65620 0.7597259
65630 0.7478001
65640 0.7488884
65650 0.7547533
65660 0.7576227
65670 0.758148
65680 0.7588679
65690 0.7563941
65700 0.7510754
65710 0.7454755
65720 0.7392689
65730 0.7455075
65740 0.7418016
65750 0.7322331
65760 0.7527789
65770 0.7447478
65780 0.7346126
65790 0.7315001
65800 0.734251
65810 0.7511017
65820 0.7501815
65830 0.7486089
65840 0.7408153
65850 0.733223
65860 0.7456198
65870 0.7474198
65880 0.7391281
65890 0.7352157
65900 0.7348425
65910 0.7532973
65920 0.7545128
65930 0.7646772
65940 0.7564058
65950 0.7416543
65960 0.7460613
65970 0.7404578
65980 0.7463072
65990 0.7555332
66000 0.7631172
66010 0.7668796
66020 0.756971
66030 0.764312
66040 0.763659
66050 0.7679734
66060 0.7609888
66070 0.7546239
66080 0.7541757
66090 0.755841
66100 0.7505381
66110 0.7582663
66120 0.7574415
66130 0.7600857
66140 0.7542489
66150 0.7468072
66160 0.7447076
66170 0.7456055
66180 0.7451586
66190 0.7431363
66200 0.7452892
66210 0.7399012
66220 0.7594429
66230 0.7693599
66240 0.7712421
66250 0.7672122
66260 0.7498877
66270 0.7470762
66280 0.7551807
66290 0.7553476
66300 0.7571647
66310 0.7591262
66320 0.7526786
66330 0.7554675
66340 0.7507332
66350 0.7609175
66360 0.7384755
66370 0.7485687
66380 0.7704405
66390 0.7563746
66400 0.7436171
66410 0.7486764
66420 0.744065
66430 0.741986
66440 0.7525581
66450 0.742134
66460 0.7498271
66470 0.7640719
66480 0.7647473
66490 0.7660347
66500 0.7643419
66510 0.7618815
66520 0.7648816
66530 0.7668931
66540 0.7530393
66550 0.7417939
66560 0.7477927
66570 0.7402056
66580 0.7367228
66590 0.7395129
66600 0.7347047
66610 0.7412257
66620 0.7369073
66630 0.7368005
66640 0.7408734
66650 0.7232888
66660 0.7228516
66670 0.729341
66680 0.7287474
66690 0.7365848
66700 0.7324923
66710 0.7467343
66720 0.732228
66730 0.7364663
66740 0.7255362
66750 0.7237418
66760 0.7229174
66770 0.7190837
66780 0.7150682
66790 0.7296132
66800 0.726491
66810 0.7297555
66820 0.7252731
66830 0.7209154
66840 0.727398
66850 0.7213957
66860 0.7221733
66870 0.7210909
66880 0.7178454
66890 0.7126381
66900 0.7236847
66910 0.7223246
66920 0.7179269
66930 0.7120941
66940 0.7190385
66950 0.7170883
66960 0.711902
66970 0.7232049
66980 0.7267736
66990 0.7394877
67000 0.7333939
67010 0.7280142
67020 0.7190901
67030 0.7204739
67040 0.7241929
67050 0.7193939
67060 0.7169594
67070 0.7264163
67080 0.7390164
67090 0.728698
67100 0.7338479
67110 0.719453
67120 0.7185552
67130 0.7201624
67140 0.7121925
67150 0.71259
67160 0.7175414
67170 0.7061369
67180 0.6966138
67190 0.6937591
67200 0.6905863
67210 0.6883437
67220 0.6909417
67230 0.6944429
67240 0.6950867
67250 0.688989
67260 0.6887941
67270 0.6972316
67280 0.7036445
67290 0.698781
67300 0.7112824
67310 0.6995695
67320 0.7058854
67330 0.7047449
67340 0.702305
67350 0.712219
67360 0.7083644
67370 0.7025933
67380 0.7001915
67390 0.6963108
67400 0.7037613
67410 0.7045676
67420 0.7066451
67430 0.7008809
67440 0.7052173
67450 0.7142316
67460 0.7064463
67470 0.6962493
67480 0.6942333
67490 0.7008587
67500 0.7044895
67510 0.7039635
67520 0.7090676
67530 0.7082093
67540 0.6988433
67550 0.6908229
67560 0.6963738
67570 0.7101106
67580 0.6986129
67590 0.6974399
67600 0.6928597
67610 0.6891601
67620 0.6995842
67630 0.718652
67640 0.7172313
67650 0.7238012
67660 0.7330828
67670 0.7300291
67680 0.7237672
67690 0.7251806
67700 0.7306576
67710 0.7322166
67720 0.7439409
67730 0.7293116
67740 0.7282217
67750 0.7238969
67760 0.7365453
67770 0.7285127
67780 0.7338112
67790 0.7288765
67800 0.7229038
67810 0.7210978
67820 0.724941
67830 0.7322176
67840 0.7266066
67850 0.7142323
67860 0.7167903
67870 0.7390009
67880 0.7268234
67890 0.717443
67900 0.7131104
67910 0.7281837
67920 0.7380584
67930 0.7353221
67940 0.7434303
67950 0.7358882
67960 0.7374853
67970 0.7330397
67980 0.722711
67990 0.7174566
68000 0.7197603
68010 0.7159521
68020 0.7248598
68030 0.7249498
68040 0.7285721
68050 0.7159413
68060 0.7173693
68070 0.7197942
68080 0.735896
68090 0.7284316
68100 0.7229744
68110 0.7172893
68120 0.7188989
68130 0.7273138
68140 0.734025
68150 0.7309452
68160 0.732094
68170 0.7310406
68180 0.7338055
68190 0.7324511
68200 0.7337811
68210 0.7360189
68220 0.7334979
68230 0.7295893
68240 0.7243938
68250 0.7307265
68260 0.7281332
68270 0.7358964
68280 0.7359882
68290 0.7391682
68300 0.7327196
68310 0.7409989
68320 0.7366124
68330 0.7387768
68340 0.74312
68350 0.7594457
68360 0.7411312
68370 0.7417014
68380 0.7382157
68390 0.7390347
68400 0.7388712
68410 0.7309743
68420 0.7445649
68430 0.7469991
68440 0.7413982
68450 0.7457336
68460 0.7521991
68470 0.7477204
68480 0.7483428
68490 0.7516131
68500 0.7413656
68510 0.743071
68520 0.7473214
68530 0.7506676
68540 0.74923
68550 0.741483
68560 0.7441275
68570 0.7509844
68580 0.7440782
68590 0.7437177
68600 0.7342408
68610 0.7324476
68620 0.7331513
68630 0.730338
68640 0.7459326
68650 0.7321098
68660 0.7343735
68670 0.7365468
68680 0.7273451
68690 0.7229709
68700 0.7315499
68710 0.7313884
68720 0.7328406
68730 0.7422921
68740 0.7357231
68750 0.7386487
68760 0.7336736
68770 0.7364143
68780 0.7282602
68790 0.7300703
68800 0.7250793
68810 0.7380823
68820 0.7254674
68830 0.7275915
68840 0.7370572
68850 0.7420251
68860 0.7401618
68870 0.7388127
68880 0.7379895
68890 0.7323335
68900 0.7307777
68910 0.7315826
68920 0.7304965
68930 0.739428
68940 0.7462611
68950 0.7348317
68960 0.7365891
68970 0.7358213
68980 0.7254474
68990 0.7253169
69000 0.7209401
69010 0.7264124
69020 0.7168771
69030 0.7202742
69040 0.721171
69050 0.7315323
69060 0.7306846
69070 0.730282
69080 0.7348789
69090 0.733102
69100 0.7324058
69110 0.7549856
69120 0.7471085
69130 0.7427052
69140 0.7232187
69150 0.7298281
69160 0.7339497
69170 0.7286513
69180 0.7138823
69190 0.7122121
69200 0.714667
69210 0.710833
69220 0.7050082
69230 0.7169794
69240 0.7103072
69250 0.710645
69260 0.7198683
69270 0.7223648
69280 0.7255029
69290 0.733308
69300 0.727858
69310 0.7228
69320 0.7207608
69330 0.7216267
69340 0.7227626
69350 0.7261295
69360 0.7306064
69370 0.7427953
69380 0.7491285
69390 0.7185907
69400 0.7196788
69410 0.7175053
69420 0.7072585
69430 0.7133499
69440 0.713711
69450 0.7094737
69460 0.7224022
69470 0.7234039
69480 0.7186868
69490 0.7137954
69500 0.7086717
69510 0.7196813
69520 0.7209715
69530 0.7242027
69540 0.7283944
69550 0.7373142
69560 0.7302873
69570 0.7216592
69580 0.710593
69590 0.7176364
69600 0.7283131
69610 0.7236646
69620 0.7278431
69630 0.7244746
69640 0.7240943
69650 0.7262234
69660 0.7294765
69670 0.729915
69680 0.7339764
69690 0.7368205
69700 0.730619
69710 0.728295
69720 0.7284713
69730 0.7231402
69740 0.722927
69750 0.7312519
69760 0.7183946
69770 0.7257451
69780 0.7189681
69790 0.7230955
69800 0.7327725
69810 0.7367305
69820 0.7337461
69830 0.7308857
69840 0.7290038
69850 0.7253327
69860 0.7254957
69870 0.7222784
69880 0.7247863
69890 0.7410649
69900 0.7392972
69910 0.7264236
69920 0.7308815
69930 0.7351298
69940 0.7340021
69950 0.7389717
69960 0.7451965
69970 0.746502
69980 0.7361249
69990 0.7368597
70000 0.7216749
70010 0.7319124
70020 0.7379045
70030 0.7361866
70040 0.7317926
70050 0.7463813
70060 0.7368624
70070 0.7492101
70080 0.7346326
70090 0.7327582
70100 0.7434156
70110 0.7476733
70120 0.7502543
70130 0.7550461
70140 0.7444279
70150 0.7556167
70160 0.7382426
70170 0.7297508
70180 0.7226245
70190 0.7226768
70200 0.7251236
70210 0.7404629
70220 0.7504648
70230 0.7621866
70240 0.7559338
70250 0.7636272
70260 0.7586571
70270 0.7670629
70280 0.7545601
70290 0.7497122
70300 0.7480393
70310 0.7456731
70320 0.7449274
70330 0.7393392
70340 0.7486745
70350 0.7442766
70360 0.7336674
70370 0.740449
70380 0.7351062
70390 0.7326784
70400 0.7270061
70410 0.7285809
70420 0.7386835
70430 0.7343606
70440 0.7421741
70450 0.7583856
70460 0.7276853
70470 0.7369037
70480 0.7339804
70490 0.7444683
70500 0.7508851
70510 0.7352656
70520 0.7343132
70530 0.73595
70540 0.7362707
70550 0.7390472
70560 0.7451674
70570 0.742249
70580 0.7356185
70590 0.7304761
70600 0.7371392
70610 0.7455359
70620 0.7307895
70630 0.7428032
70640 0.7414669
70650 0.754851
70660 0.7622885
70670 0.7611969
70680 0.7519718
70690 0.7484587
70700 0.7583305
70710 0.7489589
70720 0.7545339
70730 0.7574174
70740 0.7539268
70750 0.7483194
70760 0.7472708
70770 0.7374307
70780 0.7574156
70790 0.744256
70800 0.7489613
70810 0.7551565
70820 0.7510988
70830 0.7365231
70840 0.7400237
70850 0.7217963
70860 0.7278382
70870 0.7363526
70880 0.7309103
70890 0.7379103
70900 0.7309503
70910 0.7468327
70920 0.7460821
70930 0.7451805
70940 0.7339791
70950 0.7397898
70960 0.7498864
70970 0.7547834
70980 0.7546455
70990 0.7547755
71000 0.761315
71010 0.755105
71020 0.7555996
71030 0.7585323
71040 0.7649508
71050 0.7634643
71060 0.7450845
71070 0.760056
71080 0.7490324
71090 0.7449576
71100 0.7469435
71110 0.74324
71120 0.7485383
71130 0.7619041
71140 0.7695676
71150 0.7677835
71160 0.7644411
71170 0.7633462
71180 0.7664437
71190 0.761615
71200 0.7514701
71210 0.7648084
71220 0.7620197
71230 0.7652744
71240 0.7619877
71250 0.7633154
71260 0.7650953
71270 0.765665
71280 0.7740918
71290 0.7646596
71300 0.7698245
71310 0.7692439
71320 0.7697148
71330 0.7746615
71340 0.7663574
71350 0.7522767
71360 0.7700344
71370 0.7728271
71380 0.7598214
71390 0.7465245
71400 0.7502558
71410 0.7430189
71420 0.7366529
71430 0.7344199
71440 0.7431895
71450 0.7366409
71460 0.7363765
71470 0.7474849
71480 0.7477133
71490 0.7456551
71500 0.74209
71510 0.7448938
71520 0.7449203
71530 0.7421788
71540 0.7496541
71550 0.7452735
71560 0.737337
71570 0.7464881
71580 0.7381788
71590 0.7528603
71600 0.7512654
71610 0.7585733
71620 0.7318907
71630 0.723524
71640 0.7327461
71650 0.7322403
71660 0.7493142
71670 0.7413491
71680 0.7386596
71690 0.7247941
71700 0.7247831
71710 0.7298275
71720 0.7456918
71730 0.735286
71740 0.720292
71750 0.7349423
71760 0.7323756
71770 0.7476149
71780 0.7500324
71790 0.7451122
71800 0.7541505
71810 0.7398903
71820 0.7471836
71830 0.7561978
71840 0.7483236
71850 0.7550977
71860 0.7507632
71870 0.749891
71880 0.7512133
71890 0.7378045
71900 0.7304063
71910 0.7407745
71920 0.7420689
71930 0.747337
71940 0.7434345
71950 0.7339986
71960 0.7450966
71970 0.7353255
71980 0.7295879
71990 0.7315438
72000 0.7382249
72010 0.7376174
72020 0.7287074
72030 0.732726
72040 0.7438659
72050 0.7466804
72060 0.7413353
72070 0.7536294
72080 0.7517264
72090 0.7602451
72100 0.7630891
72110 0.7736845
72120 0.7637599
72130 0.7536591
72140 0.7593482
72150 0.7688422
72160 0.7628205
72170 0.7642521
72180 0.7801132
72190 0.7787836
72200 0.7655225
72210 0.7638653
72220 0.7753273
72230 0.7762101
72240 0.7715456
72250 0.7596428
72260 0.756937
72270 0.7441854
72280 0.7336679
72290 0.745718
72300 0.7472672
72310 0.7523784
72320 0.750936
72330 0.7553082
72340 0.7531474
72350 0.7602147
72360 0.755207
72370 0.7550646
72380 0.7505641
72390 0.7603298
72400 0.7652019
72410 0.76229
72420 0.7633302
72430 0.7700371
72440 0.7621444
72450 0.7379118
72460 0.7466596
72470 0.7638522
72480 0.7668337
72490 0.7710207
72500 0.7701367
72510 0.7603153
72520 0.7748652
72530 0.7632618
72540 0.7617607
72550 0.7542199
72560 0.7331008
72570 0.7386985
72580 0.7320561
72590 0.7261995
72600 0.734274
72610 0.727016
72620 0.7308713
72630 0.7466823
72640 0.7514918
72650 0.7404481
72660 0.7482297
72670 0.7494983
72680 0.7515869
72690 0.7511988
72700 0.7458561
72710 0.7395282
72720 0.732502
72730 0.7329032
72740 0.7335198
72750 0.7387966
72760 0.7269106
72770 0.7285458
72780 0.7189149
72790 0.7130453
72800 0.7060845
72810 0.7063758
72820 0.6974137
72830 0.7028471
72840 0.7120799
72850 0.7094411
72860 0.7174528
72870 0.7147394
72880 0.709289
72890 0.7197992
72900 0.7091255
72910 0.71887
72920 0.7069527
72930 0.7224698
72940 0.7278251
72950 0.7394898
72960 0.735725
72970 0.7283744
72980 0.7348801
72990 0.7351323
73000 0.7462042
73010 0.7356776
73020 0.741113
73030 0.7358125
73040 0.7290698
73050 0.7349065
73060 0.7429683
73070 0.7365072
73080 0.7246428
73090 0.7211888
73100 0.7181734
73110 0.7158574
73120 0.7166926
73130 0.7174473
73140 0.7151662
73150 0.7191283
73160 0.7275644
73170 0.7275571
73180 0.7209291
73190 0.7311028
73200 0.7231016
73210 0.7134526
73220 0.7190447
73230 0.7227234
73240 0.7249312
73250 0.7207012
73260 0.7144564
73270 0.7218419
73280 0.7222126
73290 0.7238832
73300 0.7355419
73310 0.7437482
73320 0.7383675
73330 0.7354308
73340 0.734326
73350 0.7210166
73360 0.7259051
73370 0.7127041
73380 0.7232416
73390 0.7266075
73400 0.7210376
73410 0.7327413
73420 0.7171922
73430 0.7168224
73440 0.7075878
73450 0.7179083
73460 0.7253294
73470 0.7171198
73480 0.7119552
73490 0.7081225
73500 0.6997945
73510 0.7052822
73520 0.7174752
73530 0.7238224
73540 0.7076392
73550 0.7108184
73560 0.7236908
73570 0.7162817
73580 0.7268321
73590 0.7304651
73600 0.728089
73610 0.7162361
73620 0.7091096
73630 0.717048
73640 0.7179915
73650 0.7199293
73660 0.7150463
73670 0.7101027
73680 0.7138451
73690 0.7174832
73700 0.7181304
73710 0.7271786
73720 0.7196492
73730 0.7279194
73740 0.722766
73750 0.7261228
73760 0.7359482
73770 0.7326494
73780 0.7219417
73790 0.731635
73800 0.7214336
73810 0.7242409
73820 0.7193665
73830 0.717253
73840 0.7218244
73850 0.7192507
73860 0.7370347
73870 0.729202
73880 0.7279504
73890 0.7165474
73900 0.7150497
73910 0.7262948
73920 0.7390677
73930 0.7212817
73940 0.7134394
73950 0.7190732
73960 0.7297457
73970 0.7294071
73980 0.7327377
73990 0.7370707
74000 0.7401539
74010 0.7277483
74020 0.7307752
74030 0.7179054
74040 0.7143161
74050 0.7101353
74060 0.7097202
74070 0.7243431
74080 0.7157472
74090 0.728592
74100 0.7306777
74110 0.7398937
74120 0.7285386
74130 0.7267807
74140 0.7182741
74150 0.7351603
74160 0.738803
74170 0.7470322
74180 0.7372549
74190 0.7468381
74200 0.7439268
74210 0.7418463
74220 0.7455701
74230 0.739695
74240 0.7304491
74250 0.7284036
74260 0.7398309
74270 0.7307884
74280 0.738925
74290 0.7455402
74300 0.7495065
74310 0.7439151
74320 0.7455132
74330 0.7498134
74340 0.7451757
74350 0.7454601
74360 0.7483054
74370 0.7370616
74380 0.7275691
74390 0.7225404
74400 0.7265798
74410 0.7291659
74420 0.7260108
74430 0.7306669
74440 0.7208518
74450 0.727425
74460 0.7261152
74470 0.7207554
74480 0.7114447
74490 0.7241982
74500 0.717082
74510 0.7335021
74520 0.7126765
74530 0.7209784
74540 0.7130578
74550 0.7178568
74560 0.721666
74570 0.722101
74580 0.7290088
74590 0.7206445
74600 0.727253
74610 0.7312755
74620 0.7404426
74630 0.7374188
74640 0.7377762
74650 0.7212345
74660 0.7336076
74670 0.7378692
74680 0.7400073
74690 0.7273081
74700 0.7341712
74710 0.7296108
74720 0.7328274
74730 0.7169401
74740 0.715646
74750 0.7076709
74760 0.7158862
74770 0.7098474
74780 0.7241206
74790 0.7193602
74800 0.7199922
74810 0.7078237
74820 0.7144049
74830 0.7210632
74840 0.7292067
74850 0.7328981
74860 0.7307156
74870 0.729324
74880 0.7232112
74890 0.7206463
74900 0.7181383
74910 0.7277901
74920 0.7191607
74930 0.7047343
74940 0.705312
74950 0.712141
74960 0.7220472
74970 0.7185636
74980 0.7219407
74990 0.7052161
75000 0.7096316
75010 0.7083429
75020 0.710746
75030 0.7102783
75040 0.7070695
75050 0.7117855
75060 0.7029135
75070 0.7089378
75080 0.7187269
75090 0.721547
75100 0.7259361
75110 0.7115737
75120 0.7006375
75130 0.70697
75140 0.7055368
75150 0.7041041
75160 0.7105948
75170 0.7084636
75180 0.7135389
75190 0.7177147
75200 0.7158201
75210 0.7119532
75220 0.7272493
75230 0.7212664
75240 0.7279038
75250 0.7282861
75260 0.7374693
75270 0.7302309
75280 0.7353865
75290 0.7438614
75300 0.7424085
75310 0.7373989
75320 0.7383975
75330 0.7369995
75340 0.7345262
75350 0.7449259
75360 0.7303181
75370 0.7259653
75380 0.7260705
75390 0.735029
75400 0.7267739
75410 0.7171252
75420 0.7269143
75430 0.7250383
75440 0.7185007
75450 0.7119833
75460 0.7148216
75470 0.701497
75480 0.7176599
75490 0.7079298
75500 0.7203644
75510 0.7225061
75520 0.7279533
75530 0.732438
75540 0.7355468
75550 0.7324902
75560 0.7248138
75570 0.7248805
75580 0.7338367
75590 0.7156382
75600 0.7255021
75610 0.7150654
75620 0.7198876
75630 0.7199016
75640 0.7113806
75650 0.7073939
75660 0.7028764
75670 0.7133791
75680 0.7161655
75690 0.7201773
75700 0.7376672
75710 0.7414276
75720 0.7436115
75730 0.7390721
75740 0.7400836
75750 0.7430298
75760 0.7405889
75770 0.7397022
75780 0.7487959
75790 0.7469599
75800 0.7459822
75810 0.7370006
75820 0.719307
75830 0.7230921
75840 0.7259948
75850 0.7220452
75860 0.7183424
75870 0.7117591
75880 0.7093083
75890 0.7059904
75900 0.711972
75910 0.6919338
75920 0.7040856
75930 0.6967066
75940 0.705855
75950 0.70557
75960 0.7089101
75970 0.7121989
75980 0.705822
75990 0.7076562
76000 0.6958137
76010 0.6934623
76020 0.7125387
76030 0.7017948
76040 0.7073269
76050 0.7035791
76060 0.7021243
76070 0.7105216
76080 0.7158611
76090 0.7337703
76100 0.7235662
76110 0.7184118
76120 0.7116579
76130 0.7120235
76140 0.7264186
76150 0.7228975
76160 0.7331342
76170 0.7242118
76180 0.719475
76190 0.7283946
76200 0.7303651
76210 0.7230077
76220 0.7212123
76230 0.7199026
76240 0.7171261
76250 0.7018365
76260 0.7176337
76270 0.7255468
76280 0.715185
76290 0.7095662
76300 0.7066734
76310 0.717685
76320 0.7225339
76330 0.7218252
76340 0.7173076
76350 0.713326
76360 0.713949
76370 0.7141608
76380 0.7413044
76390 0.7148524
76400 0.7155211
76410 0.7146227
76420 0.7019986
76430 0.6981622
76440 0.7010083
76450 0.7110904
76460 0.7140335
76470 0.7079831
76480 0.7163395
76490 0.7202533
76500 0.7130828
76510 0.7090754
76520 0.715212
76530 0.7221969
76540 0.7308621
76550 0.7332481
76560 0.7339945
76570 0.7209532
76580 0.717418
76590 0.7237499
76600 0.7220581
76610 0.7177752
76620 0.7141616
76630 0.7191398
76640 0.7219928
76650 0.71887
76660 0.7061272
76670 0.7133204
76680 0.7147822
76690 0.7121654
76700 0.7166112
76710 0.7138768
76720 0.7298176
76730 0.7372316
76740 0.7350538
76750 0.7366052
76760 0.7409222
76770 0.7361106
76780 0.7530422
76790 0.7418787
76800 0.7427733
76810 0.7282695
76820 0.7287617
76830 0.7348475
76840 0.7377056
76850 0.7318844
76860 0.7292952
76870 0.7203858
76880 0.7217429
76890 0.7214744
76900 0.7231802
76910 0.7337363
76920 0.7236497
76930 0.7386889
76940 0.7425137
76950 0.7308702
76960 0.7246348
76970 0.7273751
76980 0.7254378
76990 0.7222897
77000 0.7277831
77010 0.737727
77020 0.7405168
77030 0.7463492
77040 0.7306747
77050 0.728628
77060 0.7185729
77070 0.7120095
77080 0.7099216
77090 0.7008143
77100 0.7011688
77110 0.7076449
77120 0.7094417
77130 0.7144313
77140 0.7113365
77150 0.708321
77160 0.713711
77170 0.7077761
77180 0.7164385
77190 0.7237833
77200 0.7142512
77210 0.7076535
77220 0.6978247
77230 0.7162769
77240 0.713639
77250 0.7156839
77260 0.7193934
77270 0.7130232
77280 0.7126597
77290 0.7147241
77300 0.7080949
77310 0.7063206
77320 0.6997108
77330 0.7135149
77340 0.7019415
77350 0.7076012
77360 0.7140485
77370 0.7142981
77380 0.6963776
77390 0.7162215
77400 0.7288785
77410 0.728653
77420 0.7244559
77430 0.7204028
77440 0.6960007
77450 0.7048717
77460 0.7091586
77470 0.7090017
77480 0.7264534
77490 0.7289343
77500 0.7335605
77510 0.7261626
77520 0.7347124
77530 0.7479813
77540 0.7272677
77550 0.7171834
77560 0.7084481
77570 0.7039663
77580 0.7035564
77590 0.7018013
77600 0.7100514
77610 0.7070014
77620 0.7183248
77630 0.7088615
77640 0.7017635
77650 0.7086943
77660 0.7083129
77670 0.7108632
77680 0.7094071
77690 0.7221978
77700 0.7201449
77710 0.718425
77720 0.7278091
77730 0.7310075
77740 0.7327705
77750 0.7329395
77760 0.7357476
77770 0.7313209
77780 0.7131546
77790 0.7208343
77800 0.7266287
77810 0.7220786
77820 0.7155609
77830 0.7225538
77840 0.7301813
77850 0.7327026
77860 0.7310324
77870 0.7199467
77880 0.7218809
77890 0.7214882
77900 0.7282529
77910 0.7275875
77920 0.7170888
77930 0.716902
77940 0.7193
77950 0.7124224
77960 0.7148041
77970 0.7191518
77980 0.727477
77990 0.7252314
78000 0.7247624
78010 0.7236743
78020 0.7342358
78030 0.7206591
78040 0.7179804
78050 0.7184518
78060 0.7101201
78070 0.6955197
78080 0.702286
78090 0.7097298
78100 0.7150229
78110 0.7223126
78120 0.7277374
78130 0.72614
78140 0.7170051
78150 0.7217052
78160 0.7097769
78170 0.7145827
78180 0.7218747
78190 0.7238678
78200 0.7205334
78210 0.7142218
78220 0.7059702
78230 0.7156235
78240 0.7139549
78250 0.7100851
78260 0.7124943
78270 0.7216897
78280 0.7286032
78290 0.7292592
78300 0.7203085
78310 0.7060465
78320 0.7191287
78330 0.7188979
78340 0.7091172
78350 0.710131
78360 0.7222747
78370 0.7188481
78380 0.7217799
78390 0.7301875
78400 0.7214279
78410 0.7243814
78420 0.7229353
78430 0.7150388
78440 0.7110671
78450 0.7026141
78460 0.7109206
78470 0.7004376
78480 0.7048376
78490 0.7137878
78500 0.7248628
78510 0.7230269
78520 0.7206773
78530 0.7137088
78540 0.712747
78550 0.7212861
78560 0.7233296
78570 0.7119943
78580 0.7208074
78590 0.707745
78600 0.7184257
78610 0.7086259
78620 0.7164425
78630 0.7124184
78640 0.7049183
78650 0.7006198
78660 0.702257
78670 0.7003343
78680 0.7143486
78690 0.7111086
78700 0.7143062
78710 0.7102261
78720 0.7055108
78730 0.7030809
78740 0.7036879
78750 0.7054321
78760 0.7027972
78770 0.7082841
78780 0.7051098
78790 0.717326
78800 0.7084075
78810 0.7140843
78820 0.7133387
78830 0.7224627
78840 0.716647
78850 0.7120236
78860 0.7177252
78870 0.7229964
78880 0.7186531
78890 0.7212747
78900 0.7253383
78910 0.7230239
78920 0.7193809
78930 0.7227874
78940 0.7180455
78950 0.7131367
78960 0.7090058
78970 0.7178207
78980 0.7120208
78990 0.7149982
79000 0.7029876
79010 0.7086527
79020 0.7140994
79030 0.7187161
79040 0.7162052
79050 0.7063537
79060 0.7017483
79070 0.69789
79080 0.7035503
79090 0.7101499
79100 0.6982872
79110 0.7077454
79120 0.7124578
79130 0.705106
79140 0.7092707
79150 0.7156178
79160 0.7165056
79170 0.7209665
79180 0.712123
79190 0.7312716
79200 0.7246938
79210 0.7354082
79220 0.7296764
79230 0.7239525
79240 0.7339221
79250 0.7326236
79260 0.7405589
79270 0.7206675
79280 0.7195477
79290 0.7169208
79300 0.7188152
79310 0.7326272
79320 0.7318034
79330 0.7363099
79340 0.7389001
79350 0.7221081
79360 0.7257224
79370 0.7273272
79380 0.7230846
79390 0.7355829
79400 0.7382107
79410 0.7319664
79420 0.7471141
79430 0.7471874
79440 0.7537366
79450 0.7663296
79460 0.7406016
79470 0.7271033
79480 0.7299833
79490 0.7272654
79500 0.7343052
79510 0.7379629
79520 0.7367461
79530 0.7249047
79540 0.7345458
79550 0.7365179
79560 0.7320981
79570 0.7302189
79580 0.7260156
79590 0.7351183
79600 0.7407876
79610 0.7373017
79620 0.7399718
79630 0.7241795
79640 0.7246288
79650 0.7303886
79660 0.7401053
79670 0.7418225
79680 0.7348742
79690 0.7462768
79700 0.7300842
79710 0.7248846
79720 0.7198862
79730 0.7277471
79740 0.7298474
79750 0.732907
79760 0.7312844
79770 0.7340604
79780 0.7195324
79790 0.7285235
79800 0.7325169
79810 0.735679
79820 0.7379056
79830 0.7348205
79840 0.7427108
79850 0.7292661
79860 0.7220424
79870 0.7181011
79880 0.7253888
79890 0.7227408
79900 0.7135807
79910 0.71336
79920 0.7281108
79930 0.7371176
79940 0.7232251
79950 0.7264324
79960 0.7376845
79970 0.7308328
79980 0.7310559
79990 0.7206206
80000 0.73384
80010 0.7444423
80020 0.7304541
80030 0.7479554
80040 0.7313762
80050 0.7369531
80060 0.7353789
80070 0.7246993
80080 0.718708
80090 0.7258493
80100 0.722712
80110 0.7261172
80120 0.7314626
80130 0.7282765
80140 0.737537
80150 0.731504
80160 0.7271036
80170 0.7223873
80180 0.7199498
80190 0.7121922
80200 0.7069874
80210 0.7089856
80220 0.7109308
80230 0.7073164
80240 0.7117376
80250 0.7055376
80260 0.7076691
80270 0.7139385
80280 0.7254647
80290 0.7193452
80300 0.7135442
80310 0.7181358
80320 0.7165796
80330 0.7199183
80340 0.7130228
80350 0.7092586
80360 0.7204198
80370 0.7202363
80380 0.7234594
80390 0.7200587
80400 0.7237846
80410 0.7194333
80420 0.728715
80430 0.7306393
80440 0.7405708
80450 0.7322462
80460 0.728817
80470 0.7308161
80480 0.7269222
80490 0.7234471
80500 0.7263159
80510 0.7299786
80520 0.7307826
80530 0.7289349
80540 0.739218
80550 0.7293323
80560 0.7266788
80570 0.7249915
80580 0.7376563
80590 0.7327288
80600 0.7342356
80610 0.7326701
80620 0.7403437
80630 0.7318681
80640 0.7372353
80650 0.7459441
80660 0.7396376
80670 0.7450663
80680 0.7381986
80690 0.7485999
80700 0.7223689
80710 0.7254451
80720 0.7337471
80730 0.7370266
80740 0.7302644
80750 0.7404709
80760 0.7289866
80770 0.7353567
80780 0.7312997
80790 0.7395272
80800 0.7355303
80810 0.7349764
80820 0.7241542
80830 0.7162425
80840 0.7236341
80850 0.7194816
80860 0.7319221
80870 0.7338851
80880 0.7267241
80890 0.7322845
80900 0.7320679
80910 0.7317162
80920 0.7432625
80930 0.7532517
80940 0.7541211
80950 0.7499576
80960 0.7533481
80970 0.7472019
80980 0.7529095
80990 0.7357144
81000 0.7305279
81010 0.7352928
81020 0.7442744
81030 0.7333143
81040 0.7359726
81050 0.7300801
81060 0.7383256
81070 0.7480775
81080 0.7370043
81090 0.7400855
81100 0.7280408
81110 0.7372701
81120 0.7282155
81130 0.7263497
81140 0.7237821
81150 0.7357353
81160 0.7285874
81170 0.7419627
81180 0.7381113
81190 0.7358751
81200 0.7462663
81210 0.7416862
81220 0.7516134
81230 0.7388999
81240 0.732369
81250 0.7394831
81260 0.7221707
81270 0.736182
81280 0.746745
81290 0.7496153
81300 0.7516124
81310 0.7562932
81320 0.7297559
81330 0.73449
81340 0.7402912
81350 0.7336347
81360 0.7346057
81370 0.7405325
81380 0.7282563
81390 0.7231744
81400 0.7209622
81410 0.7256454
81420 0.7354125
81430 0.7430564
81440 0.7478138
81450 0.7568764
81460 0.7356437
81470 0.7251054
81480 0.7293202
81490 0.7201426
81500 0.7359133
81510 0.7303051
81520 0.732391
81530 0.735249
81540 0.7450411
81550 0.7429224
81560 0.7459818
81570 0.7329645
81580 0.7347333
81590 0.730651
81600 0.7391501
81610 0.7402424
81620 0.7453439
81630 0.7399609
81640 0.7441564
81650 0.7401922
81660 0.7350206
81670 0.7259696
81680 0.7262084
81690 0.7237151
81700 0.7445473
81710 0.749781
81720 0.7454864
81730 0.7367657
81740 0.7491816
81750 0.7294769
81760 0.727919
81770 0.7257967
81780 0.7267051
81790 0.7230065
81800 0.7262577
81810 0.7215956
81820 0.7235096
81830 0.716382
81840 0.7156202
81850 0.717486
81860 0.723569
81870 0.7233479
81880 0.7325988
81890 0.7298431
81900 0.7250304
81910 0.7215086
81920 0.7270265
81930 0.7282708
81940 0.7216111
81950 0.7314796
81960 0.7418612
81970 0.7282723
81980 0.7313246
81990 0.7286156
82000 0.7284449
82010 0.7426966
82020 0.7503822
82030 0.7609125
82040 0.7642487
82050 0.7605116
82060 0.7479419
82070 0.7519933
82080 0.7484186
82090 0.7423225
82100 0.7612991
82110 0.7599416
82120 0.7762923
82130 0.7667624
82140 0.7424499
82150 0.7374691
82160 0.7275095
82170 0.7448224
82180 0.7437896
82190 0.7492772
82200 0.7535468
82210 0.7327092
82220 0.7454351
82230 0.7461984
82240 0.7520938
82250 0.7459307
82260 0.7518263
82270 0.7430046
82280 0.7485105
82290 0.7436089
82300 0.7554078
82310 0.7392418
82320 0.7374085
82330 0.7391954
82340 0.7408788
82350 0.7389507
82360 0.74804
82370 0.7555912
82380 0.7386162
82390 0.7304744
82400 0.7270733
82410 0.7329482
82420 0.7380266
82430 0.7319624
82440 0.7322834
82450 0.7320083
82460 0.7465559
82470 0.7451644
82480 0.7464973
82490 0.7495765
82500 0.7549564
82510 0.7634348
82520 0.7660187
82530 0.7596248
82540 0.7476125
82550 0.7583048
82560 0.749083
82570 0.7360507
82580 0.7363948
82590 0.7459146
82600 0.7477354
82610 0.7479025
82620 0.747632
82630 0.750115
82640 0.7528781
82650 0.7418957
82660 0.7387075
82670 0.7323955
82680 0.7432837
82690 0.7423245
82700 0.7435523
82710 0.7261358
82720 0.72989
82730 0.7358327
82740 0.7450878
82750 0.7334739
82760 0.7303777
82770 0.7394522
82780 0.7388113
82790 0.728706
82800 0.7332146
82810 0.7353843
82820 0.7382436
82830 0.7447938
82840 0.7240347
82850 0.7269148
82860 0.7361885
82870 0.7305884
82880 0.7291983
82890 0.7365692
82900 0.7427458
82910 0.7392449
82920 0.7399763
82930 0.7242884
82940 0.7386193
82950 0.7401568
82960 0.7492231
82970 0.7309245
82980 0.7428027
82990 0.7543043
83000 0.7434059
83010 0.7434685
83020 0.7474921
83030 0.7541726
83040 0.7260444
83050 0.7339422
83060 0.7380922
83070 0.7295529
83080 0.7447519
83090 0.7290211
83100 0.7616873
83110 0.7518005
83120 0.7428962
83130 0.7439693
83140 0.7498785
83150 0.7503113
83160 0.7562785
83170 0.7431593
83180 0.7485121
83190 0.7413723
83200 0.7491391
83210 0.7517999
83220 0.7459981
83230 0.7428768
83240 0.7500094
83250 0.7488778
83260 0.748781
83270 0.7464536
83280 0.7461728
83290 0.7500615
83300 0.7571752
83310 0.7523118
83320 0.7481203
83330 0.7462382
83340 0.7491703
83350 0.7344473
83360 0.7339001
83370 0.7377056
83380 0.7327662
83390 0.732424
83400 0.7287491
83410 0.7353722
83420 0.7322023
83430 0.7316809
83440 0.7386326
83450 0.7396569
83460 0.7411507
83470 0.7422391
83480 0.7258969
83490 0.7278253
83500 0.7214136
83510 0.7121291
83520 0.7184259
83530 0.72219
83540 0.7177207
83550 0.7255147
83560 0.7347459
83570 0.7259331
83580 0.7328292
83590 0.7334625
83600 0.7320899
83610 0.7165271
83620 0.7076923
83630 0.7150773
83640 0.7063107
83650 0.7074137
83660 0.7120563
83670 0.7166628
83680 0.7158352
83690 0.7178612
83700 0.7352125
83710 0.7384217
83720 0.7385837
83730 0.733995
83740 0.738068
83750 0.7309321
83760 0.725018
83770 0.7359224
83780 0.7226187
83790 0.7119744
83800 0.7094921
83810 0.7123789
83820 0.7266595
83830 0.7268834
83840 0.7287024
83850 0.7334917
83860 0.7450573
83870 0.7413657
83880 0.7482595
83890 0.7434492
83900 0.7357306
83910 0.7304487
83920 0.7348183
83930 0.7250459
83940 0.7328754
83950 0.7285907
83960 0.7176648
83970 0.7163175
83980 0.7285953
83990 0.7292693
84000 0.7335168
84010 0.7241284
84020 0.7278495
84030 0.7241186
84040 0.737472
84050 0.7392029
84060 0.725354
84070 0.7191545
84080 0.7326832
84090 0.7299982
84100 0.743014
84110 0.7320651
84120 0.745316
84130 0.7544143
84140 0.7450301
84150 0.7485869
84160 0.7521358
84170 0.753903
84180 0.7530442
84190 0.7563772
84200 0.7450465
84210 0.7245204
84220 0.7304395
84230 0.7498254
84240 0.7383217
84250 0.7429599
84260 0.7316218
84270 0.7379262
84280 0.7294235
84290 0.7318923
84300 0.7274961
84310 0.7364773
84320 0.7398486
84330 0.7473957
84340 0.7396819
84350 0.7380039
84360 0.7342596
84370 0.7363827
84380 0.7419651
84390 0.7247483
84400 0.717896
84410 0.7325183
84420 0.7469001
84430 0.7378879
84440 0.7375725
84450 0.7488695
84460 0.7511236
84470 0.7488841
84480 0.7510111
84490 0.7437904
84500 0.7342458
84510 0.7224864
84520 0.7304751
84530 0.7386475
84540 0.7441015
84550 0.7487095
84560 0.7350875
84570 0.7437018
84580 0.7402452
84590 0.7372242
84600 0.7442261
84610 0.7377574
84620 0.7391691
84630 0.7378384
84640 0.7335353
84650 0.7228492
84660 0.7294391
84670 0.7286744
84680 0.7301314
84690 0.7269771
84700 0.728099
84710 0.7408429
84720 0.7297195
84730 0.7233973
84740 0.7280592
84750 0.740323
84760 0.7315132
84770 0.7216065
84780 0.7157363
84790 0.7145635
84800 0.7336621
84810 0.7353563
84820 0.733807
84830 0.7295146
84840 0.7249737
84850 0.7222149
84860 0.7214515
84870 0.7214522
84880 0.7239073
84890 0.7126364
84900 0.7152895
84910 0.7196855
84920 0.7237135
84930 0.7277778
84940 0.728602
84950 0.7303944
84960 0.7231518
84970 0.7224589
84980 0.7247484
84990 0.735935
85000 0.7381377
85010 0.7407151
85020 0.7330054
85030 0.7277384
85040 0.7261257
85050 0.7216534
85060 0.7175134
85070 0.7210393
85080 0.7315776
85090 0.7295599
85100 0.7222177
85110 0.7264352
85120 0.7359059
85130 0.7297783
85140 0.7300474
85150 0.7270107
85160 0.7202903
85170 0.7236555
85180 0.7349141
85190 0.7320938
85200 0.7380381
85210 0.7348634
85220 0.734614
85230 0.7349254
85240 0.7277889
85250 0.7360659
85260 0.7333916
85270 0.7410777
85280 0.7355537
85290 0.7333021
85300 0.7333108
85310 0.7338772
85320 0.749115
85330 0.7358592
85340 0.7298146
85350 0.7310194
85360 0.7257686
85370 0.7341031
85380 0.7396326
85390 0.7383692
85400 0.7434562
85410 0.7414867
85420 0.7431729
85430 0.7352233
85440 0.7460874
85450 0.7421935
85460 0.7294258
85470 0.7371199
85480 0.7311533
85490 0.7260796
85500 0.7316219
85510 0.7341189
85520 0.7489366
85530 0.7420067
85540 0.7467168
85550 0.7409531
85560 0.7417344
85570 0.7540769
85580 0.7383963
85590 0.7340038
85600 0.742053
85610 0.748512
85620 0.7274392
85630 0.7347991
85640 0.7432426
85650 0.7442169
85660 0.7237175
85670 0.7297283
85680 0.7336164
85690 0.7410707
85700 0.7399111
85710 0.7534251
85720 0.7617197
85730 0.7492203
85740 0.7423114
85750 0.7456092
85760 0.7401512
85770 0.7478372
85780 0.7341152
85790 0.74829
85800 0.7460893
85810 0.7402908
85820 0.7384267
85830 0.7493375
85840 0.7465329
85850 0.7506051
85860 0.7479406
85870 0.7520536
85880 0.7379218
85890 0.7523364
85900 0.7520834
85910 0.7548013
85920 0.7443193
85930 0.7456757
85940 0.7375435
85950 0.7382483
85960 0.7497327
85970 0.752309
85980 0.7469731
85990 0.7588778
86000 0.7494808
86010 0.7425063
86020 0.7438461
86030 0.7504972
86040 0.7465683
86050 0.7504023
86060 0.7610394
86070 0.7420446
86080 0.7431586
86090 0.7543285
86100 0.7517684
86110 0.7634692
86120 0.7556844
86130 0.7634416
86140 0.7635083
86150 0.7557345
86160 0.7528358
86170 0.7593489
86180 0.770334
86190 0.770597
86200 0.7716426
86210 0.7653311
86220 0.7474679
86230 0.7530757
86240 0.7401096
86250 0.7484331
86260 0.7531242
86270 0.7445454
86280 0.7345101
86290 0.7372849
86300 0.7377304
86310 0.7532212
86320 0.7512221
86330 0.7542351
86340 0.7562812
86350 0.7507504
86360 0.7429499
86370 0.746742
86380 0.7583333
86390 0.7640219
86400 0.7584503
86410 0.7774107
86420 0.7712485
86430 0.7692478
86440 0.7610002
86450 0.7597514
86460 0.7577724
86470 0.7531611
86480 0.7637506
86490 0.7483135
86500 0.7480102
86510 0.740993
86520 0.7473122
86530 0.7456062
86540 0.7389264
86550 0.7549571
86560 0.7602894
86570 0.7666942
86580 0.7573236
86590 0.751307
86600 0.7714372
86610 0.7670037
86620 0.7670087
86630 0.7575526
86640 0.7570198
86650 0.7643976
86660 0.7630492
86670 0.7555635
86680 0.743159
86690 0.7332376
86700 0.7494168
86710 0.7534666
86720 0.7603514
86730 0.7597659
86740 0.7610644
86750 0.7576253
86760 0.7583143
86770 0.758673
86780 0.7642893
86790 0.7681444
86800 0.7689274
86810 0.762032
86820 0.7658799
86830 0.7658771
86840 0.7716991
86850 0.7755499
86860 0.7831665
86870 0.7914467
86880 0.7672994
86890 0.7665561
86900 0.7675294
86910 0.7728936
86920 0.7651016
86930 0.763465
86940 0.7608576
86950 0.7616797
86960 0.7558267
86970 0.7510327
86980 0.7507445
86990 0.7551891
87000 0.7656223
87010 0.7654142
87020 0.7527935
87030 0.7670113
87040 0.7649409
87050 0.7666211
87060 0.7657906
87070 0.7682826
87080 0.7644237
87090 0.7564028
87100 0.7471405
87110 0.745643
87120 0.7637549
87130 0.7564129
87140 0.7602066
87150 0.7655224
87160 0.7660742
87170 0.7613067
87180 0.7544535
87190 0.7522905
87200 0.7715186
87210 0.7659518
87220 0.7646347
87230 0.7578179
87240 0.7539634
87250 0.7509587
87260 0.7462176
87270 0.7551661
87280 0.7462566
87290 0.7483292
87300 0.7521957
87310 0.7351726
87320 0.738297
87330 0.7447477
87340 0.7427125
87350 0.7368118
87360 0.742168
87370 0.756638
87380 0.76344
87390 0.7614642
87400 0.7594075
87410 0.754196
87420 0.7516167
87430 0.7463908
87440 0.7406434
87450 0.7342782
87460 0.7322081
87470 0.7212351
87480 0.7278136
87490 0.7419903
87500 0.7489937
87510 0.7469147
87520 0.7302346
87530 0.7279137
87540 0.7302843
87550 0.7294063
87560 0.7209682
87570 0.7187287
87580 0.7216864
87590 0.7308974
87600 0.7373075
87610 0.739178
87620 0.730359
87630 0.7408657
87640 0.7346535
87650 0.739164
87660 0.7415586
87670 0.7398173
87680 0.7556024
87690 0.7523133
87700 0.7547735
87710 0.7617666
87720 0.7526815
87730 0.7532892
87740 0.7366226
87750 0.7356201
87760 0.7376462
87770 0.7603853
87780 0.7626224
87790 0.764433
87800 0.7515358
87810 0.7468428
87820 0.7443448
87830 0.7408952
87840 0.7549899
87850 0.7618259
87860 0.7685457
87870 0.7631552
87880 0.757662
87890 0.759252
87900 0.7621577
87910 0.754878
87920 0.7566537
87930 0.7731988
87940 0.7626508
87950 0.7543238
87960 0.757161
87970 0.7616185
87980 0.7692173
87990 0.7674829
88000 0.7561583
88010 0.7534981
88020 0.7403855
88030 0.7272013
88040 0.7303168
88050 0.7321784
88060 0.7405057
88070 0.735893
88080 0.745154
88090 0.7568396
88100 0.7637703
88110 0.7478979
88120 0.7423476
88130 0.7427137
88140 0.7498224
88150 0.7593237
88160 0.762894
88170 0.7768283
88180 0.765685
88190 0.7561386
88200 0.7566802
88210 0.7428953
88220 0.7616134
88230 0.7637324
88240 0.7743897
88250 0.763893
88260 0.7500853
88270 0.747122
88280 0.7540902
88290 0.7452766
88300 0.7686371
88310 0.7680747
88320 0.773469
88330 0.766597
88340 0.7686322
88350 0.753656
88360 0.7574549
88370 0.7557674
88380 0.7665812
88390 0.7702341
88400 0.7574505
88410 0.7572138
88420 0.7487015
88430 0.7553158
88440 0.7580348
88450 0.7679467
88460 0.7736527
88470 0.7693159
88480 0.7672765
88490 0.7669293
88500 0.7717683
88510 0.7679698
88520 0.7478001
88530 0.7542316
88540 0.7568939
88550 0.7467656
88560 0.7495588
88570 0.7446191
88580 0.7515759
88590 0.7489257
88600 0.7506276
88610 0.7538261
88620 0.7507548
88630 0.7489551
88640 0.7438743
88650 0.7345024
88660 0.7424377
88670 0.7465106
88680 0.7554337
88690 0.7569868
88700 0.753598
88710 0.7611809
88720 0.7653192
88730 0.7672046
88740 0.760298
88750 0.7576932
88760 0.7614032
88770 0.7520197
88780 0.7564227
88790 0.7611452
88800 0.7681804
88810 0.7742497
88820 0.7724743
88830 0.7777583
88840 0.7727072
88850 0.768704
88860 0.7679306
88870 0.7717894
88880 0.7633162
88890 0.7518199
88900 0.7513007
88910 0.7604314
88920 0.7452087
88930 0.7321025
88940 0.7373837
88950 0.742312
88960 0.7373983
88970 0.7321655
88980 0.7293283
88990 0.7309572
89000 0.7264199
89010 0.7464942
89020 0.7400209
89030 0.74775
89040 0.7533709
89050 0.7554885
89060 0.7744333
89070 0.7678292
89080 0.7640384
89090 0.7754806
89100 0.7782974
89110 0.756625
89120 0.7546657
89130 0.7513961
89140 0.7511963
89150 0.7493466
89160 0.739752
89170 0.7315596
89180 0.7367688
89190 0.7407275
89200 0.7451314
89210 0.7335403
89220 0.7274969
89230 0.7239361
89240 0.7254685
89250 0.7274434
89260 0.727891
89270 0.7272562
89280 0.7199097
89290 0.7287662
89300 0.7191268
89310 0.7223015
89320 0.7162375
89330 0.7239126
89340 0.7185755
89350 0.7309799
89360 0.7285571
89370 0.7375315
89380 0.7404275
89390 0.7396197
89400 0.7361138
89410 0.7310345
89420 0.7398009
89430 0.7405908
89440 0.7455426
89450 0.7422369
89460 0.7371001
89470 0.743156
89480 0.753637
89490 0.7524935
89500 0.7469341
89510 0.7553641
89520 0.7492926
89530 0.752441
89540 0.7451077
89550 0.7327881
89560 0.7366573
89570 0.7433156
89580 0.7435457
89590 0.7407372
89600 0.741819
89610 0.745097
89620 0.7457643
89630 0.7569683
89640 0.751856
89650 0.748139
89660 0.748261
89670 0.7526821
89680 0.7527536
89690 0.7598332
89700 0.7607005
89710 0.7415318
89720 0.7374576
89730 0.7478312
89740 0.7369823
89750 0.7378063
89760 0.7447549
89770 0.7598206
89780 0.7480222
89790 0.7398206
89800 0.7383142
89810 0.7278796
89820 0.732133
89830 0.7264818
89840 0.7266611
89850 0.7300103
89860 0.7264737
89870 0.7345377
89880 0.7288972
89890 0.7321754
89900 0.734151
89910 0.7453348
89920 0.7488487
89930 0.7598407
89940 0.7502439
89950 0.756193
89960 0.7534266
89970 0.7481779
89980 0.7353284
89990 0.74215
90000 0.7398521
90010 0.7385657
90020 0.7354209
90030 0.7313139
90040 0.7290375
90050 0.7429936
90060 0.7380245
90070 0.744018
90080 0.7483664
90090 0.7541499
90100 0.75023
90110 0.738799
90120 0.7396358
90130 0.7504179
90140 0.7509249
90150 0.7361862
90160 0.7411783
90170 0.7464965
90180 0.7556702
90190 0.7620633
90200 0.7615483
90210 0.7493389
90220 0.7506421
90230 0.7672344
90240 0.7629966
90250 0.7615948
90260 0.7478682
90270 0.7567707
90280 0.7456927
90290 0.7509183
90300 0.749597
90310 0.7668889
90320 0.7707105
90330 0.7658874
90340 0.7591922
90350 0.7507529
90360 0.7549241
90370 0.7520519
90380 0.7517362
90390 0.7540179
90400 0.7455622
90410 0.7487458
90420 0.7593538
90430 0.776163
90440 0.7785621
90450 0.7697415
90460 0.7698683
90470 0.776562
90480 0.7654941
90490 0.7572302
90500 0.7566431
90510 0.7549088
90520 0.7710808
90530 0.7811285
90540 0.7679825
90550 0.7597896
90560 0.7662995
90570 0.7732899
90580 0.7697141
90590 0.7532442
90600 0.7626977
90610 0.7592055
90620 0.7628146
90630 0.7456497
90640 0.7537073
90650 0.7517314
90660 0.750999
90670 0.7680826
90680 0.7685158
90690 0.7639868
90700 0.7685768
90710 0.7620177
90720 0.7598798
90730 0.7555258
90740 0.7523784
90750 0.7612113
90760 0.7662562
90770 0.7655789
90780 0.7702985
90790 0.7568218
90800 0.7425268
90810 0.7500014
90820 0.7327067
90830 0.7339568
90840 0.7367408
90850 0.731116
90860 0.7336967
90870 0.74024
90880 0.7380326
90890 0.7414255
90900 0.7508322
90910 0.7561684
90920 0.7636512
90930 0.7494081
90940 0.7649882
90950 0.7664097
90960 0.7692611
90970 0.7604364
90980 0.7550803
90990 0.7494305
91000 0.7609298
91010 0.7614489
91020 0.7509891
91030 0.757016
91040 0.7487809
91050 0.7502866
91060 0.7519956
91070 0.7340327
91080 0.7417236
91090 0.7477933
91100 0.7478337
91110 0.7554796
91120 0.7563412
91130 0.7472659
91140 0.7508486
91150 0.7599254
91160 0.7664833
91170 0.7639086
91180 0.7496193
91190 0.7607998
91200 0.7561288
91210 0.7572744
91220 0.7519649
91230 0.7594379
91240 0.7537943
91250 0.7409403
91260 0.7447882
91270 0.7598083
91280 0.7486386
91290 0.7511151
91300 0.7411088
91310 0.7500114
91320 0.7354595
91330 0.7368766
91340 0.7383654
91350 0.7543929
91360 0.7476462
91370 0.7422726
91380 0.7450082
91390 0.7492498
91400 0.7474019
91410 0.7518746
91420 0.7578974
91430 0.7637873
91440 0.7742873
91450 0.7652076
91460 0.7738795
91470 0.7589282
91480 0.7573864
91490 0.7663577
91500 0.7670459
91510 0.758472
91520 0.7701948
91530 0.7754744
91540 0.7753398
91550 0.7690153
91560 0.7535323
91570 0.7713804
91580 0.7611513
91590 0.7532991
91600 0.7597543
91610 0.7568201
91620 0.763633
91630 0.7585271
91640 0.7647172
91650 0.7515556
91660 0.7473079
91670 0.7546685
91680 0.764214
91690 0.7726147
91700 0.779573
91710 0.7731169
91720 0.7570261
91730 0.7500802
91740 0.7498767
91750 0.7726493
91760 0.773627
91770 0.7770256
91780 0.7780212
91790 0.7775173
91800 0.77038
91810 0.7647951
91820 0.7622034
91830 0.7650262
91840 0.7591906
91850 0.7622859
91860 0.7719101
91870 0.7647378
91880 0.787181
91890 0.7723156
91900 0.7591273
91910 0.7559725
91920 0.7376224
91930 0.738068
91940 0.7587849
91950 0.7434117
91960 0.7527496
91970 0.7480249
91980 0.7609166
91990 0.769704
92000 0.7698306
92010 0.7694388
92020 0.7522039
92030 0.7627146
92040 0.7684013
92050 0.7683377
92060 0.7791571
92070 0.7652723
92080 0.7577854
92090 0.7497385
92100 0.7618729
92110 0.7515636
92120 0.7540637
92130 0.756528
92140 0.7653878
92150 0.767979
92160 0.7649099
92170 0.7624662
92180 0.7665768
92190 0.7735336
92200 0.7603409
92210 0.7573628
92220 0.7549784
92230 0.7551284
92240 0.7535431
92250 0.7606778
92260 0.7562608
92270 0.7438038
92280 0.7411535
92290 0.7402374
92300 0.7447764
92310 0.7537374
92320 0.7384965
92330 0.7492419
92340 0.749746
92350 0.7482557
92360 0.7602745
92370 0.7506337
92380 0.7423167
92390 0.7543555
92400 0.7391888
92410 0.7446951
92420 0.7427865
92430 0.7439865
92440 0.7541717
92450 0.7569559
92460 0.7592383
92470 0.7466228
92480 0.7452732
92490 0.7482886
92500 0.7415417
92510 0.7379987
92520 0.7443184
92530 0.7513635
92540 0.747708
92550 0.7754387
92560 0.7473536
92570 0.7540434
92580 0.7601321
92590 0.7521538
92600 0.7396615
92610 0.7553214
92620 0.750852
92630 0.73892
92640 0.7435015
92650 0.7427474
92660 0.7546795
92670 0.760307
92680 0.7621639
92690 0.75905
92700 0.7451193
92710 0.74101
92720 0.7524467
92730 0.7625132
92740 0.7666158
92750 0.7743742
92760 0.7768422
92770 0.7713023
92780 0.7694012
92790 0.7664874
92800 0.7483463
92810 0.7496367
92820 0.7473122
92830 0.7513799
92840 0.7680612
92850 0.7776653
92860 0.7864267
92870 0.7785998
92880 0.7694475
92890 0.774592
92900 0.7823415
92910 0.784435
92920 0.7880118
92930 0.7755817
92940 0.7857736
92950 0.7739584
92960 0.7720811
92970 0.7725018
92980 0.7679827
92990 0.7716376
93000 0.7629334
93010 0.761768
93020 0.7617626
93030 0.7728225
93040 0.7653025
93050 0.7733185
93060 0.7779286
93070 0.7618322
93080 0.7629469
93090 0.7852135
93100 0.7791475
93110 0.7775133
93120 0.7931628
93130 0.8039175
93140 0.7954546
93150 0.7928248
93160 0.7781329
93170 0.7685108
93180 0.7637464
93190 0.7611261
93200 0.7574201
93210 0.756259
93220 0.7590243
93230 0.7653593
93240 0.7707099
93250 0.7821507
93260 0.7678719
93270 0.7686841
93280 0.7528602
93290 0.7709966
93300 0.7609795
93310 0.7692567
93320 0.7663617
93330 0.7589048
93340 0.7642916
93350 0.7590187
93360 0.7625622
93370 0.7577569
93380 0.7649776
93390 0.7737363
93400 0.7800791
93410 0.7746993
93420 0.7640393
93430 0.7637587
93440 0.7545577
93450 0.751764
93460 0.7307672
93470 0.7403318
93480 0.7557548
93490 0.7526505
93500 0.7583937
93510 0.7507417
93520 0.7483977
93530 0.7465816
93540 0.7454351
93550 0.7564445
93560 0.7579874
93570 0.7631063
93580 0.7464862
93590 0.7348471
93600 0.7374948
93610 0.7298546
93620 0.7440321
93630 0.739089
93640 0.7342541
93650 0.7446103
93660 0.7642382
93670 0.7449278
93680 0.7444181
93690 0.753006
93700 0.7567309
93710 0.7486531
93720 0.7440587
93730 0.7371773
93740 0.7438136
93750 0.7534292
93760 0.7415379
93770 0.7489488
93780 0.7450488
93790 0.7461133
93800 0.7635369
93810 0.7622083
93820 0.7664066
93830 0.7616655
93840 0.7566829
93850 0.7635764
93860 0.7674057
93870 0.7613778
93880 0.7470579
93890 0.7438997
93900 0.7579789
93910 0.7605336
93920 0.7395003
93930 0.7543696
93940 0.7528219
93950 0.7623625
93960 0.7673649
93970 0.7549993
93980 0.7707442
93990 0.7794017
94000 0.7835608
94010 0.7965159
94020 0.7876744
94030 0.7801967
94040 0.7718546
94050 0.7671354
94060 0.7652373
94070 0.760352
94080 0.7665005
94090 0.7609255
94100 0.761956
94110 0.7572232
94120 0.7525556
94130 0.7454746
94140 0.7462444
94150 0.744733
94160 0.7397724
94170 0.7308143
94180 0.7334287
94190 0.7354928
94200 0.7407979
94210 0.7507269
94220 0.7564919
94230 0.7571797
94240 0.7504252
94250 0.7568119
94260 0.7419477
94270 0.7452139
94280 0.7415989
94290 0.7325948
94300 0.7324532
94310 0.739526
94320 0.7397519
94330 0.7413561
94340 0.7481797
94350 0.7514763
94360 0.7499666
94370 0.7537044
94380 0.758559
94390 0.7598363
94400 0.7678132
94410 0.7734643
94420 0.7767299
94430 0.7786946
94440 0.7822099
94450 0.775709
94460 0.7917162
94470 0.7951916
94480 0.7920895
94490 0.7855019
94500 0.7868018
94510 0.7774796
94520 0.7810872
94530 0.7656235
94540 0.7662908
94550 0.747605
94560 0.7667189
94570 0.7599946
94580 0.7542498
94590 0.7634176
94600 0.7543797
94610 0.7609842
94620 0.7502857
94630 0.7622521
94640 0.7723864
94650 0.7626304
94660 0.7542805
94670 0.7483885
94680 0.7592004
94690 0.759249
94700 0.7742468
94710 0.7835995
94720 0.7694728
94730 0.7735496
94740 0.7636757
94750 0.7476484
94760 0.7606336
94770 0.7662073
94780 0.7753213
94790 0.7737871
94800 0.7980784
94810 0.7771043
94820 0.7772528
94830 0.7647448
94840 0.7734747
94850 0.7731097
94860 0.7777583
94870 0.7719819
94880 0.7764454
94890 0.7740159
94900 0.77336
94910 0.7590401
94920 0.7440372
94930 0.7605839
94940 0.7613441
94950 0.761891
94960 0.7705515
94970 0.7818062
94980 0.7838021
94990 0.7776813
95000 0.7783671
95010 0.7697318
95020 0.7690251
95030 0.7691426
95040 0.7708861
95050 0.7779574
95060 0.7748554
95070 0.7763128
95080 0.7871671
95090 0.7730796
95100 0.7569898
95110 0.7683974
95120 0.7785893
95130 0.7798873
95140 0.7795676
95150 0.791337
95160 0.7675802
95170 0.7751923
95180 0.7676169
95190 0.7648344
95200 0.7599718
95210 0.7759107
95220 0.7777283
95230 0.7683095
95240 0.7656937
95250 0.7636821
95260 0.7685077
95270 0.7566462
95280 0.7619249
95290 0.7555594
95300 0.7573171
95310 0.7497962
95320 0.7627954
95330 0.7591867
95340 0.7704834
95350 0.7662306
95360 0.7656173
95370 0.7638735
95380 0.7583048
95390 0.755546
95400 0.7506771
95410 0.7428576
95420 0.7437516
95430 0.7486658
95440 0.7440906
95450 0.7634379
95460 0.7491189
95470 0.734784
95480 0.7400088
95490 0.7362964
95500 0.7504185
95510 0.757311
95520 0.7592334
95530 0.7588195
95540 0.7685245
95550 0.7653565
95560 0.7664986
95570 0.7647972
95580 0.769127
95590 0.7715513
95600 0.7676638
95610 0.7783736
95620 0.772425
95630 0.7577912
95640 0.7596725
95650 0.7602679
95660 0.7550303
95670 0.7598955
95680 0.7586895
95690 0.7532814
95700 0.7492722
95710 0.7523762
95720 0.7664828
95730 0.7553317
95740 0.7462576
95750 0.7462569
95760 0.7455127
95770 0.7488644
95780 0.7680638
95790 0.7697554
95800 0.7664554
95810 0.7627929
95820 0.7657813
95830 0.7985378
95840 0.7695549
95850 0.7598141
95860 0.7690026
95870 0.772981
95880 0.7673817
95890 0.7617707
95900 0.7631445
95910 0.7660819
95920 0.7770272
95930 0.7796336
95940 0.7888335
95950 0.7854759
95960 0.7734804
95970 0.7619781
95980 0.761344
95990 0.7585588
96000 0.7657169
96010 0.7768527
96020 0.7817643
96030 0.7732702
96040 0.775561
96050 0.7770241
96060 0.7838915
96070 0.7685241
96080 0.7815912
96090 0.7873516
96100 0.7879928
96110 0.7949859
96120 0.7986674
96130 0.7875764
96140 0.787295
96150 0.7867465
96160 0.782513
96170 0.7759489
96180 0.7715672
96190 0.7596447
96200 0.7737926
96210 0.774876
96220 0.7769803
96230 0.7716549
96240 0.7749736
96250 0.7726322
96260 0.7715483
96270 0.7720536
96280 0.7721015
96290 0.7587659
96300 0.7567765
96310 0.7641886
96320 0.759595
96330 0.7499773
96340 0.7490122
96350 0.7485661
96360 0.7544152
96370 0.7588193
96380 0.746084
96390 0.7430477
96400 0.7464629
96410 0.7464651
96420 0.7506457
96430 0.7487031
96440 0.7590305
96450 0.7573203
96460 0.7509717
96470 0.7659946
96480 0.7627582
96490 0.7654254
96500 0.7686585
96510 0.7509326
96520 0.7492322
96530 0.7588086
96540 0.7534482
96550 0.7504569
96560 0.7573349
96570 0.7531026
96580 0.7533776
96590 0.7600373
96600 0.7727935
96610 0.7614777
96620 0.7584634
96630 0.7612506
96640 0.75609
96650 0.7467155
96660 0.7477044
96670 0.7531281
96680 0.7640013
96690 0.7590916
96700 0.7503028
96710 0.754364
96720 0.7451038
96730 0.7549329
96740 0.7643667
96750 0.7609962
96760 0.7590547
96770 0.7640762
96780 0.7538716
96790 0.7526106
96800 0.7462713
96810 0.7464671
96820 0.7339053
96830 0.7392755
96840 0.7484688
96850 0.747099
96860 0.748935
96870 0.7507793
96880 0.7384194
96890 0.7477458
96900 0.7429712
96910 0.7485611
96920 0.7538245
96930 0.7445989
96940 0.750373
96950 0.7529479
96960 0.7647081
96970 0.7470876
96980 0.7405605
96990 0.752122
97000 0.7569386
97010 0.7488959
97020 0.7543122
97030 0.7705173
97040 0.7651927
97050 0.7698059
97060 0.7642041
97070 0.7604169
97080 0.7569559
97090 0.7597063
97100 0.7499921
97110 0.748415
97120 0.7329113
97130 0.7396412
97140 0.7420335
97150 0.7417726
97160 0.7269002
97170 0.7387747
97180 0.7484729
97190 0.7508391
97200 0.7367179
97210 0.7459729
97220 0.758033
97230 0.7593372
97240 0.7583434
97250 0.7559469
97260 0.7574503
97270 0.7588003
97280 0.7554539
97290 0.7605556
97300 0.7605388
97310 0.7540293
97320 0.7682594
97330 0.7731345
97340 0.7696429
97350 0.7748638
97360 0.773575
97370 0.7752255
97380 0.7732849
97390 0.771511
97400 0.7647219
97410 0.7782606
97420 0.7777457
97430 0.7827542
97440 0.7655826
97450 0.7765781
97460 0.7632621
97470 0.7697796
97480 0.7742293
97490 0.773717
97500 0.7701637
97510 0.7755115
97520 0.763907
97530 0.7722569
97540 0.7651057
97550 0.769793
97560 0.7790982
97570 0.7853056
97580 0.7781246
97590 0.7724485
97600 0.7656313
97610 0.7690135
97620 0.7763726
97630 0.7745488
97640 0.7716438
97650 0.77331
97660 0.7643846
97670 0.7641323
97680 0.7652835
97690 0.7500069
97700 0.746547
97710 0.7556739
97720 0.7645516
97730 0.754854
97740 0.7476039
97750 0.7536301
97760 0.762993
97770 0.7780238
97780 0.7734711
97790 0.7542604
97800 0.7577873
97810 0.7637131
97820 0.7640107
97830 0.7628266
97840 0.7707636
97850 0.7610461
97860 0.7597216
97870 0.7633954
97880 0.7674336
97890 0.7612731
97900 0.7710372
97910 0.7653179
97920 0.7597163
97930 0.7641854
97940 0.7707462
97950 0.7726229
97960 0.7715971
97970 0.7817991
97980 0.7749981
97990 0.7728918
98000 0.7785041
98010 0.7765154
98020 0.7605968
98030 0.7624554
98040 0.7668855
98050 0.7643032
98060 0.7628463
98070 0.7434743
98080 0.7456774
98090 0.755684
98100 0.7576895
98110 0.7545137
98120 0.7522516
98130 0.7614526
98140 0.7520352
98150 0.7555059
98160 0.7546533
98170 0.7568739
98180 0.7536228
98190 0.7634473
98200 0.7683284
98210 0.7532768
98220 0.7424478
98230 0.7480409
98240 0.7528034
98250 0.7552705
98260 0.7440343
98270 0.7522097
98280 0.7566707
98290 0.7488279
98300 0.7459797
98310 0.7544039
98320 0.7600041
98330 0.7512901
98340 0.7450088
98350 0.7450963
98360 0.7587752
98370 0.7575504
98380 0.749305
98390 0.7487118
98400 0.7614934
98410 0.75626
98420 0.7583299
98430 0.7661508
98440 0.7495186
98450 0.7620976
98460 0.7649542
98470 0.7684051
98480 0.7618857
98490 0.7441845
98500 0.7493556
98510 0.7472336
98520 0.7391565
98530 0.7349449
98540 0.7409945
98550 0.7358474
98560 0.7393122
98570 0.7551603
98580 0.7541188
98590 0.752805
98600 0.7513015
98610 0.7545606
98620 0.7410649
98630 0.7579497
98640 0.7565798
98650 0.7531141
98660 0.7668405
98670 0.7611442
98680 0.7549402
98690 0.7518857
98700 0.7536836
98710 0.7569254
98720 0.7611702
98730 0.7566723
98740 0.7654278
98750 0.7642713
98760 0.7772611
98770 0.7696396
98780 0.7623016
98790 0.7516085
98800 0.7703715
98810 0.7712132
98820 0.7758313
98830 0.7781563
98840 0.7769362
98850 0.7721104
98860 0.7638725
98870 0.7723598
98880 0.760796
98890 0.7749442
98900 0.7723928
98910 0.7761372
98920 0.7684963
98930 0.7728364
98940 0.7731448
98950 0.7711869
98960 0.761651
98970 0.7637325
98980 0.7688926
98990 0.766849
99000 0.7816713
99010 0.7731289
99020 0.7661324
99030 0.7722757
99040 0.7616526
99050 0.7555295
99060 0.7611206
99070 0.7684826
99080 0.7546939
99090 0.7628804
99100 0.7631762
99110 0.7659764
99120 0.7678562
99130 0.7613074
99140 0.7590098
99150 0.7682235
99160 0.7718767
99170 0.7533059
99180 0.7545247
99190 0.7583731
99200 0.7519515
99210 0.7519619
99220 0.750735
99230 0.7373521
99240 0.7360252
99250 0.7409928
99260 0.7558624
99270 0.741772
99280 0.7483552
99290 0.7406152
99300 0.7315775
99310 0.726146
99320 0.7419886
99330 0.7583721
99340 0.7588255
99350 0.7444648
99360 0.7498534
99370 0.7417741
99380 0.7460199
99390 0.7434018
99400 0.7423313
99410 0.7301585
99420 0.7345507
99430 0.7456803
99440 0.7592838
99450 0.7526892
99460 0.7555873
99470 0.7505071
99480 0.7458351
99490 0.7470454
99500 0.7431576
99510 0.756206
99520 0.7440116
99530 0.7415173
99540 0.7461821
99550 0.7527722
99560 0.7501611
99570 0.7485728
99580 0.7398701
99590 0.7480682
99600 0.7375262
99610 0.7341713
99620 0.7358809
99630 0.7374645
99640 0.7397775
99650 0.744929
99660 0.7455677
99670 0.7374833
99680 0.739971
99690 0.7357736
99700 0.7322163
99710 0.7296419
99720 0.7268686
99730 0.7363206
99740 0.7423992
99750 0.7337587
99760 0.7492166
99770 0.751062
99780 0.7486585
99790 0.742988
99800 0.7437895
99810 0.7618211
99820 0.7557379
99830 0.7462305
99840 0.7573667
99850 0.7590432
99860 0.760276
99870 0.7744972
99880 0.7725818
99890 0.7659642
99900 0.76869
99910 0.7630749
99920 0.7676123
99930 0.7543904
99940 0.7588923
99950 0.7615687
99960 0.7721231
99970 0.7624772
99980 0.7660001
99990 0.771376
100000 0.7802504
100010 0.7650741
100020 0.7703676
100030 0.7748005
100040 0.7642323
100050 0.7599096
100060 0.7625055
100070 0.7537656
100080 0.7424625
100090 0.7463872
100100 0.7651173
100110 0.7525445
100120 0.7560474
100130 0.7418318
100140 0.7393275
100150 0.7482684
100160 0.7480016
100170 0.7482646
100180 0.7444139
100190 0.7341852
100200 0.7451276
100210 0.7547205
100220 0.7525747
100230 0.7505909
100240 0.7622984
100250 0.7635917
100260 0.75586
100270 0.7578779
100280 0.7599936
100290 0.7539618
100300 0.7466834
100310 0.7407057
100320 0.7471148
100330 0.7521871
100340 0.7478138
100350 0.7484641
100360 0.749847
100370 0.743193
100380 0.7369455
100390 0.7431017
100400 0.7348039
100410 0.7306983
100420 0.7283831
100430 0.7246999
100440 0.726214
100450 0.730967
100460 0.7325233
100470 0.724091
100480 0.7334834
100490 0.7259944
100500 0.7329786
100510 0.7290841
100520 0.7280823
100530 0.7381011
100540 0.7474223
100550 0.7555364
100560 0.7416547
100570 0.7364196
100580 0.7388561
100590 0.7376902
100600 0.7310982
100610 0.7302819
100620 0.7505057
100630 0.7408631
100640 0.7452228
100650 0.7398878
100660 0.7405688
100670 0.7333696
100680 0.7302759
100690 0.7314228
100700 0.7402873
100710 0.7322913
100720 0.7382321
100730 0.7270839
100740 0.7272708
100750 0.7333027
100760 0.7427096
100770 0.7436752
100780 0.7356624
100790 0.7379153
100800 0.7371554
100810 0.7427231
100820 0.7332432
100830 0.7479824
100840 0.7381117
100850 0.7502006
100860 0.7394672
100870 0.7443855
100880 0.7286385
100890 0.7372455
100900 0.7336125
100910 0.7240317
100920 0.7390938
100930 0.7491184
100940 0.7489799
100950 0.7512653
100960 0.7499304
100970 0.7545702
100980 0.7477424
100990 0.7467045
101000 0.7489642
101010 0.7509121
101020 0.7546741
101030 0.746037
101040 0.7407756
101050 0.7431124
101060 0.7536051
101070 0.7663095
101080 0.7574717
101090 0.758091
101100 0.7616698
101110 0.758154
101120 0.7605405
101130 0.7599507
101140 0.76025
101150 0.7599683
101160 0.7521824
101170 0.7499383
101180 0.7376556
101190 0.7408116
101200 0.7342474
101210 0.7225879
101220 0.7443619
101230 0.7439597
101240 0.7494978
101250 0.7578744
101260 0.7569678
101270 0.750046
101280 0.7551012
101290 0.7587593
101300 0.7655949
101310 0.764192
101320 0.7631667
101330 0.7590405
101340 0.7632267
101350 0.7470896
101360 0.7457364
101370 0.7619547
101380 0.7471007
101390 0.7504273
101400 0.7457355
101410 0.7431386
101420 0.7495018
101430 0.7478109
101440 0.7407318
101450 0.7419431
101460 0.7322707
101470 0.7291823
101480 0.7349028
101490 0.7300987
101500 0.7285737
101510 0.7367681
101520 0.7320825
101530 0.7397639
101540 0.7442938
101550 0.7462008
101560 0.7308671
101570 0.7300195
101580 0.7393164
101590 0.730305
101600 0.7349164
101610 0.7392719
101620 0.7354493
101630 0.7290701
101640 0.7342827
101650 0.7358527
101660 0.7358497
101670 0.7337901
101680 0.7485558
101690 0.7424065
101700 0.7347622
101710 0.7434818
101720 0.7384066
101730 0.7452999
101740 0.7496398
101750 0.7319843
101760 0.7339153
101770 0.7346511
101780 0.7399752
101790 0.7409456
101800 0.752051
101810 0.7421576
101820 0.7499767
101830 0.7513154
101840 0.7530059
101850 0.7527515
101860 0.7519993
101870 0.7551965
101880 0.7543591
101890 0.7492692
101900 0.7487445
101910 0.7504723
101920 0.7489383
101930 0.7571555
101940 0.7636619
101950 0.7551051
101960 0.7557122
101970 0.7494517
101980 0.7584761
101990 0.7468517
102000 0.7478936
102010 0.7560874
102020 0.7676015
102030 0.758221
102040 0.7579367
102050 0.7599938
102060 0.7580705
102070 0.768418
102080 0.7543884
102090 0.7614482
102100 0.7619535
102110 0.7614663
102120 0.7567379
102130 0.7487684
102140 0.743851
102150 0.7439868
102160 0.7408777
102170 0.7481158
102180 0.7553766
102190 0.7504825
102200 0.7506962
102210 0.7386543
102220 0.7472762
102230 0.7577086
102240 0.7608142
102250 0.7625611
102260 0.7580463
102270 0.7497417
102280 0.7502186
102290 0.7456387
102300 0.7465561
102310 0.7448725
102320 0.7300304
102330 0.7288818
102340 0.7297705
102350 0.7331426
102360 0.7222693
102370 0.7183845
102380 0.7220723
102390 0.7373204
102400 0.7397267
102410 0.7229683
102420 0.7406304
102430 0.7459928
102440 0.740888
102450 0.7272053
102460 0.7289916
102470 0.7361643
102480 0.7292949
102490 0.7102168
102500 0.7121615
102510 0.7124708
102520 0.7177202
102530 0.7155607
102540 0.7101771
102550 0.7070296
102560 0.7088773
102570 0.7097495
102580 0.7088011
102590 0.6961083
102600 0.699925
102610 0.6982847
102620 0.7012833
102630 0.7054577
102640 0.7075745
102650 0.7139986
102660 0.7244782
102670 0.74075
102680 0.7269143
102690 0.7314355
102700 0.7317055
102710 0.728657
102720 0.7229792
102730 0.7223194
102740 0.7330324
102750 0.7383731
102760 0.7435836
102770 0.7281082
102780 0.720975
102790 0.7352686
102800 0.7414376
102810 0.7327646
102820 0.7286433
102830 0.7247161
102840 0.716428
102850 0.7153864
102860 0.7208377
102870 0.7292339
102880 0.7320647
102890 0.7269062
102900 0.7177373
102910 0.7251701
102920 0.7199557
102930 0.7253709
102940 0.7264485
102950 0.7308683
102960 0.7209396
102970 0.7390193
102980 0.723539
102990 0.7265677
103000 0.7332832
103010 0.7305307
103020 0.7379726
103030 0.7419013
103040 0.7276343
103050 0.7272727
103060 0.723712
103070 0.7122821
103080 0.7122456
103090 0.7216425
103100 0.7249788
103110 0.7260153
103120 0.7254542
103130 0.7186386
103140 0.7265922
103150 0.7252226
103160 0.7277721
103170 0.7293712
103180 0.7217737
103190 0.7241548
103200 0.7208099
103210 0.7248694
103220 0.7238892
103230 0.7257297
103240 0.7254631
103250 0.716948
103260 0.7201623
103270 0.7241857
103280 0.7154302
103290 0.7189295
103300 0.7158551
103310 0.7161798
103320 0.7277658
103330 0.7323182
103340 0.7293679
103350 0.7290421
103360 0.7267538
103370 0.7284617
103380 0.7145817
103390 0.7247995
103400 0.7360162
103410 0.7405865
103420 0.7305771
103430 0.7396346
103440 0.7279047
103450 0.737265
103460 0.7354649
103470 0.7400919
103480 0.7492052
103490 0.7433615
103500 0.7414333
103510 0.7463058
103520 0.7408873
103530 0.7466999
103540 0.7342924
103550 0.7400777
103560 0.7450235
103570 0.737675
103580 0.7399322
103590 0.7288524
103600 0.7370987
103610 0.7371511
103620 0.7426268
103630 0.7385827
103640 0.7379909
103650 0.7349685
103660 0.7380472
103670 0.7428614
103680 0.7379041
103690 0.7458586
103700 0.7355937
103710 0.7382808
103720 0.7386076
103730 0.741924
103740 0.7483578
103750 0.7410414
103760 0.7496012
103770 0.7484604
103780 0.7553443
103790 0.7549754
103800 0.7440476
103810 0.7434697
103820 0.7423873
103830 0.7341956
103840 0.737922
103850 0.7297202
103860 0.7332726
103870 0.7439207
103880 0.7490745
103890 0.75857
103900 0.7555747
103910 0.7416767
103920 0.7385558
103930 0.7378837
103940 0.7440537
103950 0.7377126
103960 0.7411069
103970 0.7404236
103980 0.7390643
103990 0.7462704
104000 0.7386271
104010 0.737719
104020 0.7419354
104030 0.741281
104040 0.7507702
104050 0.755706
104060 0.767521
104070 0.7622892
104080 0.7533934
104090 0.7556625
104100 0.7543537
104110 0.7455842
104120 0.7486471
104130 0.7415402
104140 0.7453663
104150 0.7361175
104160 0.7424099
104170 0.738562
104180 0.7384988
104190 0.7411849
104200 0.7338921
104210 0.7399465
104220 0.7394203
104230 0.7402925
104240 0.7414074
104250 0.7360131
104260 0.7363617
104270 0.7406825
104280 0.7367604
104290 0.7396134
104300 0.7361366
104310 0.7450141
104320 0.7422576
104330 0.739265
104340 0.7406883
104350 0.7484685
104360 0.7357429
104370 0.7382743
104380 0.7416801
104390 0.7439713
104400 0.7287141
104410 0.7301162
104420 0.7433638
104430 0.7385182
104440 0.745884
104450 0.7561343
104460 0.765821
104470 0.7666906
104480 0.7635881
104490 0.7629364
104500 0.7551996
104510 0.779198
104520 0.76512
104530 0.7601821
104540 0.7710627
104550 0.7710052
104560 0.7725785
104570 0.758206
104580 0.7742156
104590 0.7734565
104600 0.7744579
104610 0.7718151
104620 0.7782797
104630 0.763436
104640 0.7635733
104650 0.7678788
104660 0.775404
104670 0.7848246
104680 0.7746364
104690 0.7742054
104700 0.7762319
104710 0.7613323
104720 0.7607756
104730 0.7593403
104740 0.7667947
104750 0.7711912
104760 0.7654107
104770 0.7546432
104780 0.7652261
104790 0.7731138
104800 0.78412
104810 0.7705131
104820 0.7636239
104830 0.75883
104840 0.7700626
104850 0.770162
104860 0.790131
104870 0.7856975
104880 0.7751814
104890 0.7771325
104900 0.777767
104910 0.7737331
104920 0.772619
104930 0.7668685
104940 0.7648152
104950 0.7615798
104960 0.7710881
104970 0.7610054
104980 0.7660942
104990 0.7616802
105000 0.7712735
105010 0.7609328
105020 0.7586492
105030 0.750081
105040 0.7613336
105050 0.7752439
105060 0.7582427
105070 0.7511003
105080 0.7469403
105090 0.7487569
105100 0.766777
105110 0.7550453
105120 0.7706072
105130 0.7612918
105140 0.7585782
105150 0.755052
105160 0.7563303
105170 0.7651069
105180 0.7546628
105190 0.7493625
105200 0.7524502
105210 0.7528981
105220 0.7562023
105230 0.7547441
105240 0.7573891
105250 0.757278
105260 0.7564087
105270 0.7548851
105280 0.7583984
105290 0.7576243
105300 0.7510955
105310 0.7444504
105320 0.740826
105330 0.7452116
105340 0.7377189
105350 0.7381106
105360 0.7480819
105370 0.7562956
105380 0.7497782
105390 0.7549536
105400 0.7404385
105410 0.7318414
105420 0.7339681
105430 0.7351468
105440 0.7257786
105450 0.7274767
105460 0.724799
105470 0.7279946
105480 0.7324129
105490 0.7475343
105500 0.7395264
105510 0.7444554
105520 0.7419772
105530 0.7377409
105540 0.7446599
105550 0.7408639
105560 0.75831
105570 0.7542557
105580 0.7507157
105590 0.7516131
105600 0.7623884
105610 0.758118
105620 0.7581658
105630 0.7598178
105640 0.7553003
105650 0.7575359
105660 0.7715434
105670 0.7648517
105680 0.760424
105690 0.7749699
105700 0.7676601
105710 0.7657629
105720 0.7558935
105730 0.7636037
105740 0.7566412
105750 0.7471194
105760 0.7592185
105770 0.7570748
105780 0.7608401
105790 0.7511478
105800 0.752475
105810 0.7415583
105820 0.7346237
105830 0.745276
105840 0.745092
105850 0.7359306
105860 0.7473794
105870 0.7499582
105880 0.7450761
105890 0.7478651
105900 0.7443219
105910 0.7447667
105920 0.7415316
105930 0.7443659
105940 0.7418966
105950 0.7426782
105960 0.7540814
105970 0.7527055
105980 0.7557301
105990 0.7514167
106000 0.7464108
106010 0.7455822
106020 0.7573789
106030 0.755822
106040 0.7551681
106050 0.7465097
106060 0.7476708
106070 0.7665563
106080 0.7560207
106090 0.7576684
106100 0.7610137
106110 0.7697585
106120 0.7831864
106130 0.7728776
106140 0.7640048
106150 0.7675373
106160 0.7681445
106170 0.7629998
106180 0.7547904
106190 0.7664858
106200 0.7595219
106210 0.7492591
106220 0.762289
106230 0.7745226
106240 0.7758353
106250 0.7658113
106260 0.7709818
106270 0.7656708
106280 0.7717471
106290 0.7721132
106300 0.7643785
106310 0.7822886
106320 0.7834823
106330 0.7795096
106340 0.769228
106350 0.7505072
106360 0.747983
106370 0.7717547
106380 0.7684796
106390 0.7660449
106400 0.7605773
106410 0.7536902
106420 0.7586262
106430 0.7774279
106440 0.7634003
106450 0.7603259
106460 0.7569429
106470 0.7522582
106480 0.7466717
106490 0.7472785
106500 0.7555047
106510 0.748845
106520 0.7477235
106530 0.7592149
106540 0.7587216
106550 0.7605277
106560 0.7640259
106570 0.7745602
106580 0.7719029
106590 0.7694207
106600 0.7652088
106610 0.7613804
106620 0.74996
106630 0.7494889
106640 0.7510971
106650 0.754014
106660 0.7534759
106670 0.764217
106680 0.7703373
106690 0.7711217
106700 0.7703072
106710 0.7614813
106720 0.754142
106730 0.7433437
106740 0.7478814
106750 0.76112
106760 0.7704501
106770 0.7662129
106780 0.7622146
106790 0.7653765
106800 0.7669937
106810 0.7705138
106820 0.7819681
106830 0.7722008
106840 0.7796004
106850 0.7614371
106860 0.7807305
106870 0.789122
106880 0.7860352
106890 0.7877092
106900 0.775783
106910 0.7848676
106920 0.7793834
106930 0.775739
106940 0.7642604
106950 0.7791857
106960 0.7770538
106970 0.7798991
106980 0.7747346
106990 0.7691031
107000 0.7710403
107010 0.7742889
107020 0.7875583
107030 0.7893824
107040 0.793445
107050 0.7897637
107060 0.7947892
107070 0.789789
107080 0.798552
107090 0.7839248
107100 0.7866637
107110 0.7841439
107120 0.7722802
107130 0.7843405
107140 0.7916286
107150 0.778827
107160 0.7796503
107170 0.7835109
107180 0.7705096
107190 0.7814444
107200 0.7851194
107210 0.7886652
107220 0.7862986
107230 0.7587889
107240 0.7615582
107250 0.7723789
107260 0.7844759
107270 0.7787503
107280 0.7660345
107290 0.7696953
107300 0.7546307
107310 0.7606584
107320 0.764536
107330 0.7654454
107340 0.7685336
107350 0.7755182
107360 0.7698117
107370 0.7624699
107380 0.7658297
107390 0.7725198
107400 0.7718801
107410 0.7682924
107420 0.7683141
107430 0.773299
107440 0.7730616
107450 0.7708091
107460 0.7550627
107470 0.7592497
107480 0.7601693
107490 0.7658905
107500 0.7787772
107510 0.7802588
107520 0.776786
107530 0.7832891
107540 0.7719131
107550 0.772153
107560 0.7825936
107570 0.7666751
107580 0.7669943
107590 0.7644271
107600 0.7753469
107610 0.770435
107620 0.7729881
107630 0.7751313
107640 0.7720805
107650 0.7732967
107660 0.7659722
107670 0.7762012
107680 0.7770753
107690 0.7735254
107700 0.7642518
107710 0.7793863
107720 0.7770689
107730 0.7833419
107740 0.775977
107750 0.7806805
107760 0.7682862
107770 0.7640084
107780 0.770295
107790 0.7675342
107800 0.7643712
107810 0.7631167
107820 0.7510673
107830 0.7602737
107840 0.7532197
107850 0.7546842
107860 0.7552204
107870 0.7636603
107880 0.770594
107890 0.7563534
107900 0.7630639
107910 0.7518375
107920 0.7654741
107930 0.7625588
107940 0.7496202
107950 0.7659968
107960 0.7732449
107970 0.7679381
107980 0.7596281
107990 0.763237
108000 0.7642373
108010 0.7586706
108020 0.7601858
108030 0.7688664
108040 0.7556195
108050 0.7518182
108060 0.7681246
108070 0.7734975
108080 0.7519886
108090 0.7618669
108100 0.7599653
108110 0.7783135
108120 0.7627088
108130 0.7605925
108140 0.7530921
108150 0.7558019
108160 0.7584103
108170 0.7627915
108180 0.7618393
108190 0.7587929
108200 0.750976
108210 0.7412782
108220 0.7537298
108230 0.767757
108240 0.7692624
108250 0.7498804
108260 0.7547188
108270 0.7596176
108280 0.7641165
108290 0.7600161
108300 0.7712517
108310 0.7632967
108320 0.7637953
108330 0.7648774
108340 0.7562319
108350 0.7610345
108360 0.754556
108370 0.7469149
108380 0.7462389
108390 0.7462311
108400 0.7548078
108410 0.7547294
108420 0.743285
108430 0.756413
108440 0.7663786
108450 0.7603751
108460 0.7685193
108470 0.7515414
108480 0.7541482
108490 0.7549671
108500 0.7402771
108510 0.7465209
108520 0.7493817
108530 0.7449605
108540 0.7531715
108550 0.7389629
108560 0.7317875
108570 0.7499206
108580 0.757842
108590 0.7524528
108600 0.761748
108610 0.7661702
108620 0.7702517
108630 0.7654494
108640 0.7534484
108650 0.7518101
108660 0.76069
108670 0.7588649
108680 0.7578499
108690 0.7499381
108700 0.7552531
108710 0.7498996
108720 0.7529197
108730 0.7565267
108740 0.7531865
108750 0.7422706
108760 0.7434198
108770 0.7540607
108780 0.7639791
108790 0.7662111
108800 0.7673839
108810 0.7570258
108820 0.7494315
108830 0.7456958
108840 0.7508581
108850 0.7535977
108860 0.7612417
108870 0.7561198
108880 0.7589375
108890 0.763018
108900 0.7609847
108910 0.7702388
108920 0.7546039
108930 0.7445477
108940 0.7521389
108950 0.7628272
108960 0.7600048
108970 0.7554621
108980 0.7449911
108990 0.7470779
109000 0.750219
109010 0.7457986
109020 0.7637866
109030 0.7569067
109040 0.7555047
109050 0.7507133
109060 0.7442055
109070 0.7537912
109080 0.7526561
109090 0.7519131
109100 0.7501529
109110 0.749896
109120 0.7571757
109130 0.7600635
109140 0.7578325
109150 0.7597579
109160 0.7485074
109170 0.750551
109180 0.7481263
109190 0.7516845
109200 0.7639186
109210 0.7672231
109220 0.7622569
109230 0.7437471
109240 0.743974
109250 0.7551376
109260 0.7447053
109270 0.7386096
109280 0.7429256
109290 0.7348073
109300 0.7281539
109310 0.7285228
109320 0.7402259
109330 0.7400467
109340 0.7518378
109350 0.7447865
109360 0.7321586
109370 0.7336468
109380 0.7382933
109390 0.7463768
109400 0.746872
109410 0.7500724
109420 0.7557567
109430 0.7744613
109440 0.7675799
109450 0.7753488
109460 0.7581625
109470 0.7629886
109480 0.765054
109490 0.7720447
109500 0.7583731
109510 0.7557591
109520 0.7541113
109530 0.7500733
109540 0.7568257
109550 0.7491698
109560 0.7477603
109570 0.7537546
109580 0.7448894
109590 0.7414531
109600 0.7285846
109610 0.726926
109620 0.7210191
109630 0.7316059
109640 0.7299376
109650 0.7359667
109660 0.7396384
109670 0.7378759
109680 0.7433563
109690 0.7442378
109700 0.7487613
109710 0.7526092
109720 0.7618552
109730 0.7571862
109740 0.7510583
109750 0.7506239
109760 0.7620581
109770 0.7609044
109780 0.7542112
109790 0.7658907
109800 0.763101
109810 0.7635714
109820 0.7555776
109830 0.7479035
109840 0.7488126
109850 0.7458851
109860 0.7433859
109870 0.765899
109880 0.7664562
109890 0.7480262
109900 0.7516154
109910 0.7716687
109920 0.7761313
109930 0.7780634
109940 0.7739266
109950 0.7665037
109960 0.7660031
109970 0.7554285
109980 0.7593054
109990 0.7545882
110000 0.7474443
110010 0.7519662
110020 0.7522552
110030 0.7497566
110040 0.7527047
110050 0.7583253
110060 0.7591323
110070 0.7584935
110080 0.7529644
110090 0.7535564
110100 0.7725644
110110 0.779801
110120 0.7766986
110130 0.7689817
110140 0.7714061
110150 0.7757146
110160 0.7750132
110170 0.7732608
110180 0.7672552
110190 0.7680442
110200 0.7635481
110210 0.7649432
110220 0.7587429
110230 0.7632216
110240 0.7691341
110250 0.7501898
110260 0.7513252
110270 0.7679392
110280 0.7693803
110290 0.7619154
110300 0.7575462
110310 0.7534365
110320 0.7641494
110330 0.759744
110340 0.7683812
110350 0.7756593
110360 0.7756746
110370 0.7771981
110380 0.7665753
110390 0.7664662
110400 0.7742681
110410 0.7806655
110420 0.7802533
110430 0.7713583
110440 0.7545164
110450 0.7493099
110460 0.7541277
110470 0.7547175
110480 0.7631274
110490 0.7633582
110500 0.765213
110510 0.7644601
110520 0.7722162
110530 0.7753065
110540 0.7725481
110550 0.7746037
110560 0.7651562
110570 0.7636037
110580 0.7801918
110590 0.7779129
110600 0.7806486
110610 0.7809216
110620 0.7779244
110630 0.7864968
110640 0.7969144
110650 0.7930713
110660 0.788169
110670 0.7825987
110680 0.7861445
110690 0.7789694
110700 0.7799636
110710 0.7814697
110720 0.7763775
110730 0.7795126
110740 0.7722163
110750 0.7652841
110760 0.7575157
110770 0.7548813
110780 0.7590085
110790 0.7568933
110800 0.7646923
110810 0.7726372
110820 0.7832331
110830 0.7753519
110840 0.7713924
110850 0.7717383
110860 0.775286
110870 0.7742622
110880 0.772327
110890 0.7589436
110900 0.7629419
110910 0.7647467
110920 0.7690238
110930 0.7779688
110940 0.7749678
110950 0.764816
110960 0.7650503
110970 0.765017
110980 0.7706985
110990 0.7612778
111000 0.759351
111010 0.7576045
111020 0.756812
111030 0.7591292
111040 0.7545823
111050 0.759755
111060 0.7662194
111070 0.758966
111080 0.7561167
111090 0.7740045
111100 0.7897142
111110 0.7821194
111120 0.7784907
111130 0.7814829
111140 0.774308
111150 0.7646919
111160 0.7575958
111170 0.7617138
111180 0.7512546
111190 0.7454892
111200 0.7365006
111210 0.7489333
111220 0.7543221
111230 0.7514371
111240 0.7567602
111250 0.7589326
111260 0.7568768
111270 0.7519176
111280 0.7475684
111290 0.7462102
111300 0.742575
111310 0.7468724
111320 0.7562081
111330 0.7503173
111340 0.7451205
111350 0.7604188
111360 0.7543868
111370 0.7602945
111380 0.7481366
111390 0.760566
111400 0.7530049
111410 0.7567531
111420 0.7629262
111430 0.7607627
111440 0.7642891
111450 0.7508422
111460 0.7563894
111470 0.7616866
111480 0.7492694
111490 0.747329
111500 0.7506199
111510 0.7570361
111520 0.7745017
111530 0.7713878
111540 0.7683399
111550 0.7664597
111560 0.7717105
111570 0.7706674
111580 0.7718384
111590 0.7706313
111600 0.7776902
111610 0.7716377
111620 0.7838901
111630 0.7877365
111640 0.7719895
111650 0.761075
111660 0.7539779
111670 0.7533836
111680 0.7504671
111690 0.7532634
111700 0.7544189
111710 0.7577742
111720 0.7630128
111730 0.7646914
111740 0.7687382
111750 0.7784954
111760 0.769831
111770 0.7628375
111780 0.7767106
111790 0.7706149
111800 0.7737533
111810 0.7829673
111820 0.7904863
111830 0.7870263
111840 0.7755739
111850 0.7755392
111860 0.7798235
111870 0.7870275
111880 0.7820905
111890 0.7747037
111900 0.7778661
111910 0.7808278
111920 0.7777583
111930 0.7775651
111940 0.7783914
111950 0.7881631
111960 0.7839553
111970 0.7838821
111980 0.7815156
111990 0.7710173
112000 0.7665273
112010 0.7633859
112020 0.7603377
112030 0.7587704
112040 0.7658297
112050 0.7625175
112060 0.7646348
112070 0.7646755
112080 0.752015
112090 0.7478527
112100 0.7528225
112110 0.7493097
112120 0.7521746
112130 0.7478637
112140 0.7570769
112150 0.7650315
112160 0.7695884
112170 0.7621158
112180 0.7572339
112190 0.7614879
112200 0.7690814
112210 0.7682998
112220 0.77644
112230 0.7612032
112240 0.7651097
112250 0.7645546
112260 0.7624546
112270 0.7740822
112280 0.7740173
112290 0.7649803
112300 0.7635966
112310 0.7690183
112320 0.7727624
112330 0.7718524
112340 0.7762004
112350 0.7718019
112360 0.7698289
112370 0.7689735
112380 0.7805961
112390 0.777052
112400 0.7760516
112410 0.7601485
112420 0.7564299
112430 0.7618756
112440 0.7796993
112450 0.7770737
112460 0.7729284
112470 0.7849877
112480 0.7878794
112490 0.8013279
112500 0.8115283
112510 0.8097297
112520 0.7991558
112530 0.7857346
112540 0.7887312
112550 0.7974629
112560 0.7871777
112570 0.7850932
112580 0.7805866
112590 0.770918
112600 0.7804806
112610 0.7913893
112620 0.7845841
112630 0.7686686
112640 0.7806986
112650 0.7800326
112660 0.7759314
112670 0.7825142
112680 0.7848112
112690 0.7938464
112700 0.7791829
112710 0.7825364
112720 0.7779999
112730 0.780868
112740 0.7715607
112750 0.7699229
112760 0.7674919
112770 0.7682981
112780 0.7717696
112790 0.7676105
112800 0.7770193
112810 0.7890856
112820 0.7784056
112830 0.7729324
112840 0.7800869
112850 0.7853235
112860 0.7915763
112870 0.7759345
112880 0.7813187
112890 0.7769657
112900 0.7683738
112910 0.7826809
112920 0.7919314
112930 0.7851979
112940 0.7762035
112950 0.7822053
112960 0.7791128
112970 0.795649
112980 0.7789653
112990 0.7740942
113000 0.7760196
113010 0.780348
113020 0.7922665
113030 0.7825314
113040 0.7825738
113050 0.7803811
113060 0.7834547
113070 0.7891259
113080 0.785492
113090 0.7876862
113100 0.7873076
113110 0.7878202
113120 0.7937785
113130 0.7825921
113140 0.792919
113150 0.802485
113160 0.7956379
113170 0.7997632
113180 0.7943954
113190 0.7892595
113200 0.7953921
113210 0.7884903
113220 0.7847368
113230 0.7942041
113240 0.7843133
113250 0.7799895
113260 0.7807683
113270 0.7722659
113280 0.7759092
113290 0.7724864
113300 0.7875177
113310 0.7788627
113320 0.7838472
113330 0.7800052
113340 0.7847026
113350 0.7848386
113360 0.7924876
113370 0.7688432
113380 0.772592
113390 0.7728889
113400 0.7755374
113410 0.7786709
113420 0.7924747
113430 0.7878752
113440 0.7981971
113450 0.789951
113460 0.7694973
113470 0.777743
113480 0.7737755
113490 0.7625791
113500 0.7795521
113510 0.7900496
113520 0.7718462
113530 0.778877
113540 0.7699383
113550 0.7764235
113560 0.787959
113570 0.7682819
113580 0.7701646
113590 0.7637681
113600 0.7595581
113610 0.7740569
113620 0.7772953
113630 0.767052
113640 0.7724983
113650 0.7750295
113660 0.7825782
113670 0.7823519
113680 0.7702758
113690 0.7739882
113700 0.7826172
113710 0.7751349
113720 0.7746454
113730 0.7933133
113740 0.7979448
113750 0.7904361
113760 0.7888579
113770 0.7863263
113780 0.7936078
113790 0.7981189
113800 0.796483
113810 0.7780117
113820 0.776768
113830 0.7744835
113840 0.7814183
113850 0.7838123
113860 0.788067
113870 0.7859155
113880 0.7897598
113890 0.789345
113900 0.7933816
113910 0.799575
113920 0.8180453
113930 0.8062508
113940 0.7966151
113950 0.7905082
113960 0.7861588
113970 0.7916417
113980 0.7873406
113990 0.7986864
114000 0.7933844
114010 0.7927808
114020 0.7824919
114030 0.7909097
114040 0.8021008
114050 0.7869151
114060 0.8049242
114070 0.8003186
114080 0.7817892
114090 0.7914292
114100 0.8021326
114110 0.8007534
114120 0.7886668
114130 0.8018827
114140 0.7916238
114150 0.7902738
114160 0.7808113
114170 0.7807611
114180 0.7733703
114190 0.7810955
114200 0.7795272
114210 0.7827454
114220 0.7690681
114230 0.7766156
114240 0.7784783
114250 0.7812945
114260 0.7804534
114270 0.7736546
114280 0.7915921
114290 0.7797242
114300 0.7856417
114310 0.7795759
114320 0.7632037
114330 0.767081
114340 0.7607389
114350 0.7618175
114360 0.7688912
114370 0.7763166
114380 0.776897
114390 0.7667728
114400 0.7666014
114410 0.7585326
114420 0.7535819
114430 0.7623783
114440 0.7688727
114450 0.7686107
114460 0.7663223
114470 0.7594385
114480 0.7576596
114490 0.7633543
114500 0.7485399
114510 0.7540053
114520 0.7453438
114530 0.7437331
114540 0.7408255
114550 0.7399477
114560 0.746341
114570 0.7389948
114580 0.7436649
114590 0.7413459
114600 0.7454271
114610 0.754444
114620 0.7619026
114630 0.7589478
114640 0.7634036
114650 0.7658983
114660 0.7592079
114670 0.7621047
114680 0.7677532
114690 0.7726908
114700 0.7588279
114710 0.7740184
114720 0.772654
114730 0.7680302
114740 0.7632528
114750 0.7685755
114760 0.7660502
114770 0.7645828
114780 0.76407
114790 0.7701764
114800 0.761327
114810 0.7705119
114820 0.7636586
114830 0.7614843
114840 0.7535618
114850 0.7738733
114860 0.7678052
114870 0.7713537
114880 0.7657573
114890 0.7647867
114900 0.7614227
114910 0.7705783
114920 0.7644356
114930 0.7677359
114940 0.7686969
114950 0.7687978
114960 0.7561623
114970 0.7675617
114980 0.7605535
114990 0.7575432
115000 0.7580796
115010 0.7623352
115020 0.761842
115030 0.7651844
115040 0.7622622
115050 0.7588103
115060 0.7561355
115070 0.7520667
115080 0.7662682
115090 0.755854
115100 0.7546538
115110 0.7593703
115120 0.7653003
115130 0.76244
115140 0.773041
115150 0.7638654
115160 0.7762831
115170 0.7776582
115180 0.7823238
115190 0.7747369
115200 0.7806751
115210 0.7708597
115220 0.7688652
115230 0.7566138
115240 0.7652873
115250 0.7650454
115260 0.7610513
115270 0.7759849
115280 0.7568055
115290 0.7691746
115300 0.7713386
115310 0.7761462
115320 0.7764504
115330 0.7873744
115340 0.7953824
115350 0.7974882
115360 0.7937363
115370 0.7769286
115380 0.7870791
115390 0.7783043
115400 0.7652466
115410 0.7717488
115420 0.7742691
115430 0.770534
115440 0.7801344
115450 0.7913027
115460 0.7820579
115470 0.7893146
115480 0.7718772
115490 0.7665454
115500 0.7781776
115510 0.7824001
115520 0.7809786
115530 0.7897678
115540 0.7889565
115550 0.786623
115560 0.7798962
115570 0.7831538
115580 0.7806447
115590 0.7727639
115600 0.7765934
115610 0.777231
115620 0.7722229
115630 0.7664474
115640 0.767477
115650 0.7641103
115660 0.7557067
115670 0.7536392
115680 0.7668061
115690 0.7683597
115700 0.7680768
115710 0.7578467
115720 0.7632148
115730 0.7651054
115740 0.7603022
115750 0.7692909
115760 0.7683726
115770 0.7691444
115780 0.7685086
115790 0.7677943
115800 0.7753583
115810 0.7663838
115820 0.7553555
115830 0.7569048
115840 0.7592235
115850 0.7497622
115860 0.7488595
115870 0.7526672
115880 0.7543025
115890 0.757517
115900 0.757485
115910 0.7586673
115920 0.7524621
115930 0.7555781
115940 0.7551857
115950 0.7616901
115960 0.7514251
115970 0.7573436
115980 0.7574311
115990 0.7644854
116000 0.7700372
116010 0.7695753
116020 0.775292
116030 0.7711879
116040 0.7772808
116050 0.7811512
116060 0.768158
116070 0.7728527
116080 0.7838048
116090 0.7766585
116100 0.7758672
116110 0.7658008
116120 0.7696221
116130 0.7741309
116140 0.7750922
116150 0.7656385
116160 0.759019
116170 0.7770082
116180 0.7851759
116190 0.7945551
116200 0.7853211
116210 0.778515
116220 0.790278
116230 0.7823275
116240 0.7807353
116250 0.7796835
116260 0.7861678
116270 0.778017
116280 0.7825053
116290 0.7838429
116300 0.7789959
116310 0.7653787
116320 0.7613585
116330 0.7546702
116340 0.7671982
116350 0.771953
116360 0.7724029
116370 0.7613612
116380 0.7610009
116390 0.7791867
116400 0.7747583
116410 0.7662842
116420 0.7708598
116430 0.7662908
116440 0.7577413
116450 0.7593484
116460 0.7604028
116470 0.7602696
116480 0.7567961
116490 0.7429275
116500 0.7585428
116510 0.7628947
116520 0.7552275
116530 0.7466222
116540 0.7495639
116550 0.7519827
116560 0.7499368
116570 0.7502727
116580 0.7538279
116590 0.7542589
116600 0.750719
116610 0.757866
116620 0.7643179
116630 0.7605743
116640 0.7586501
116650 0.7564012
116660 0.7627233
116670 0.7741051
116680 0.774523
116690 0.7701135
116700 0.7635778
116710 0.7662
116720 0.7734982
116730 0.7698396
116740 0.771345
116750 0.7597466
116760 0.77012
116770 0.7651677
116780 0.7699491
116790 0.7691541
116800 0.7611637
116810 0.7746166
116820 0.7773485
116830 0.7897539
116840 0.782708
116850 0.7759301
116860 0.7854221
116870 0.7948173
116880 0.7860526
116890 0.7772958
116900 0.7631227
116910 0.7764905
116920 0.7635689
116930 0.7698721
116940 0.7653225
116950 0.7629198
116960 0.7657803
116970 0.7641972
116980 0.7679518
116990 0.7693408
117000 0.7712252
117010 0.7791089
117020 0.7747118
117030 0.7675143
117040 0.778855
117050 0.7655863
117060 0.7652106
117070 0.769663
117080 0.7806207
117090 0.7760083
117100 0.7716362
117110 0.7794043
117120 0.7800917
117130 0.7813398
117140 0.7846594
117150 0.7815974
117160 0.7796128
117170 0.7677917
117180 0.7888644
117190 0.7966384
117200 0.7892436
117210 0.7681265
117220 0.7674311
117230 0.7780929
117240 0.7773564
117250 0.7759146
117260 0.7671511
117270 0.7810757
117280 0.7785578
117290 0.7763504
117300 0.7787875
117310 0.7868233
117320 0.7878945
117330 0.7831823
117340 0.7732283
117350 0.775214
117360 0.7716173
117370 0.7719982
117380 0.7701365
117390 0.7692907
117400 0.7584448
117410 0.7770839
117420 0.7765474
117430 0.7840222
117440 0.7831588
117450 0.7734828
117460 0.7834831
117470 0.7759523
117480 0.7753005
117490 0.7704169
117500 0.7838768
117510 0.7803342
117520 0.7674636
117530 0.75897
117540 0.7632943
117550 0.7623023
117560 0.7657842
117570 0.7559388
117580 0.76915
117590 0.7669217
117600 0.7650678
117610 0.7715477
117620 0.7701076
117630 0.766209
117640 0.7754281
117650 0.7895904
117660 0.787671
117670 0.7712549
117680 0.774501
117690 0.7871195
117700 0.7819053
117710 0.7779372
117720 0.7815433
117730 0.790458
117740 0.8051962
117750 0.7885681
117760 0.7882848
117770 0.7925487
117780 0.7799878
117790 0.7707639
117800 0.7892138
117810 0.7877606
117820 0.7871275
117830 0.7861546
117840 0.7821008
117850 0.7676609
117860 0.7808661
117870 0.7926196
117880 0.7808875
117890 0.7802895
117900 0.7801953
117910 0.7863874
117920 0.7675241
117930 0.7661319
117940 0.7770562
117950 0.7820941
117960 0.7814901
117970 0.7837098
117980 0.7863599
117990 0.7886211
118000 0.7900832
118010 0.7946636
118020 0.7927712
118030 0.7943918
118040 0.798704
118050 0.8040584
118060 0.8059354
118070 0.7973557
118080 0.802543
118090 0.8053234
118100 0.815969
118110 0.7984944
118120 0.7944312
118130 0.7932157
118140 0.799804
118150 0.8009573
118160 0.7979586
118170 0.7903328
118180 0.7906187
118190 0.775904
118200 0.7767409
118210 0.7830338
118220 0.7996995
118230 0.8013365
118240 0.7864804
118250 0.7703199
118260 0.785025
118270 0.7760349
118280 0.7807513
118290 0.7910289
118300 0.7919546
118310 0.7827309
118320 0.786351
118330 0.7820001
118340 0.7775753
118350 0.7814658
118360 0.7909946
118370 0.7725481
118380 0.7823431
118390 0.7784806
118400 0.7749477
118410 0.7651541
118420 0.772402
118430 0.7718954
118440 0.7703067
118450 0.7824944
118460 0.7803913
118470 0.7736831
118480 0.7750958
118490 0.7714487
118500 0.7627081
118510 0.7680914
118520 0.7674413
118530 0.7654656
118540 0.7547533
118550 0.7487578
118560 0.752848
118570 0.7557153
118580 0.748422
118590 0.7455357
118600 0.7551191
118610 0.7657696
118620 0.771853
118630 0.7767956
118640 0.7752026
118650 0.7703428
118660 0.7542832
118670 0.7497285
118680 0.7669231
118690 0.770494
118700 0.7808362
118710 0.7641761
118720 0.7731937
118730 0.765354
118740 0.7762247
118750 0.7723548
118760 0.7707925
118770 0.750268
118780 0.7575417
118790 0.7652625
118800 0.7536335
118810 0.7503764
118820 0.7606609
118830 0.7563909
118840 0.7679194
118850 0.7659916
118860 0.7653316
118870 0.7619608
118880 0.760538
118890 0.7556928
118900 0.7550001
118910 0.7651007
118920 0.7632884
118930 0.7759291
118940 0.7530202
118950 0.748088
118960 0.741365
118970 0.7508351
118980 0.7453705
118990 0.7445243
119000 0.7509463
119010 0.7483775
119020 0.7472396
119030 0.743337
119040 0.7421496
119050 0.7470277
119060 0.7347285
119070 0.7286953
119080 0.7289643
119090 0.7331085
119100 0.7441757
119110 0.7351106
119120 0.7428877
119130 0.7321313
119140 0.7341591
119150 0.7362122
119160 0.7327458
119170 0.733942
119180 0.7204967
119190 0.7273279
119200 0.7337242
119210 0.7306764
119220 0.7326533
119230 0.7526108
119240 0.7487991
119250 0.7418038
119260 0.7325759
119270 0.7453377
119280 0.7486147
119290 0.7583555
119300 0.7525936
119310 0.7566885
119320 0.7447785
119330 0.7321559
119340 0.7381557
119350 0.7375619
119360 0.7427453
119370 0.7371402
119380 0.7400585
119390 0.7292509
119400 0.7347698
119410 0.7407348
119420 0.7480955
119430 0.7334396
119440 0.730516
119450 0.7479664
119460 0.7334035
119470 0.7424036
119480 0.730464
119490 0.7279861
119500 0.7248313
119510 0.7192098
119520 0.7276624
119530 0.7332141
119540 0.7348276
119550 0.7349654
119560 0.7241483
119570 0.7343457
119580 0.7341363
119590 0.7348489
119600 0.738722
119610 0.7531475
119620 0.7511386
119630 0.7424118
119640 0.7510551
119650 0.7420052
119660 0.7496957
119670 0.7421011
119680 0.7402418
119690 0.7448808
119700 0.7486336
119710 0.7375352
119720 0.728673
119730 0.7455619
119740 0.7292045
119750 0.7295842
119760 0.7377605
119770 0.7340122
119780 0.7418151
119790 0.7455235
119800 0.7548993
119810 0.7538441
119820 0.7435282
119830 0.7467386
119840 0.7582619
119850 0.7460409
119860 0.7486222
119870 0.757853
119880 0.7434119
119890 0.7363154
119900 0.7329546
119910 0.7403036
119920 0.7548282
119930 0.7610655
119940 0.7538938
119950 0.7591856
119960 0.7501181
119970 0.7370687
119980 0.7435701
119990 0.7481028
120000 0.7538488
120010 0.74335
120020 0.7469878
120030 0.7456656
120040 0.7392442
120050 0.7428356
120060 0.7427371
120070 0.7400652
120080 0.7462286
120090 0.7429479
120100 0.7517716
120110 0.755221
120120 0.7579113
120130 0.7631053
120140 0.7578284
120150 0.7651327
120160 0.7644185
120170 0.7538081
120180 0.7549599
120190 0.7610348
120200 0.7618026
120210 0.7658197
120220 0.7752183
120230 0.7763835
120240 0.766813
120250 0.7595145
120260 0.7448892
120270 0.7636371
120280 0.7549241
120290 0.771254
120300 0.771122
120310 0.7628706
120320 0.7496522
120330 0.740099
120340 0.7448494
120350 0.7485339
120360 0.7475902
120370 0.7406877
120380 0.7515233
120390 0.7448142
120400 0.7450789
120410 0.7453486
120420 0.7492594
120430 0.765718
120440 0.7565661
120450 0.7594237
120460 0.759195
120470 0.7611167
120480 0.7655568
120490 0.764019
120500 0.760546
120510 0.7575043
120520 0.773621
120530 0.7758275
120540 0.755845
120550 0.7571933
120560 0.7631236
120570 0.7588645
120580 0.7530335
120590 0.7562295
120600 0.7481694
120610 0.744247
120620 0.7505391
120630 0.7591184
120640 0.7544461
120650 0.7605408
120660 0.7532229
120670 0.752117
120680 0.7564117
120690 0.7570294
120700 0.7402049
120710 0.7359343
120720 0.7363697
120730 0.7429194
120740 0.7524161
120750 0.7507655
120760 0.7414851
120770 0.7244174
120780 0.7445372
120790 0.7379612
120800 0.7475915
120810 0.7526331
120820 0.7406279
120830 0.746141
120840 0.7555975
120850 0.747157
120860 0.752574
120870 0.7476033
120880 0.7495517
120890 0.750502
120900 0.7554051
120910 0.7540987
120920 0.7364439
120930 0.7370062
120940 0.7495052
120950 0.7401739
120960 0.735693
120970 0.7505306
120980 0.7466431
120990 0.7388219
121000 0.7345133
121010 0.7255868
121020 0.7356437
121030 0.7280062
121040 0.7308766
121050 0.7315928
121060 0.7432941
121070 0.7260279
121080 0.7284568
121090 0.728453
121100 0.713181
121110 0.7208545
121120 0.715654
121130 0.7248052
121140 0.7152982
121150 0.7158719
121160 0.7243874
121170 0.7145072
121180 0.7236499
121190 0.7197245
121200 0.7199278
121210 0.72042
121220 0.7282941
121230 0.7310477
121240 0.7211858
121250 0.7221032
121260 0.7364928
121270 0.7503627
121280 0.7451687
121290 0.7359439
121300 0.7365786
121310 0.7328346
121320 0.7321747
121330 0.7375406
121340 0.7408597
121350 0.7368237
121360 0.7419503
121370 0.7375098
121380 0.7453024
121390 0.7461722
121400 0.7461812
121410 0.7519858
121420 0.7487154
121430 0.7438681
121440 0.7457146
121450 0.7474794
121460 0.7406749
121470 0.7564228
121480 0.7544958
121490 0.7452937
121500 0.7455791
121510 0.7349543
121520 0.7294273
121530 0.7360875
121540 0.7303476
121550 0.7308438
121560 0.7323853
121570 0.7195958
121580 0.7232486
121590 0.7250978
121600 0.7293086
121610 0.7225978
121620 0.7286135
121630 0.7327638
121640 0.7230988
121650 0.7231404
121660 0.7257907
121670 0.7221977
121680 0.7287917
121690 0.7291996
121700 0.730275
121710 0.7209044
121720 0.728799
121730 0.7236294
121740 0.7186961
121750 0.7099952
121760 0.7151251
121770 0.7094161
121780 0.7101184
121790 0.7119821
121800 0.7150441
121810 0.7084965
121820 0.7005653
121830 0.7039848
121840 0.7103299
121850 0.7196266
121860 0.7200222
121870 0.728255
121880 0.7224591
121890 0.7231113
121900 0.7171138
121910 0.7162589
121920 0.7176748
121930 0.7033436
121940 0.706089
121950 0.7130087
121960 0.7176114
121970 0.7080639
121980 0.7210674
121990 0.7198979
122000 0.7236656
122010 0.7164351
122020 0.7228621
122030 0.7240516
122040 0.7293234
122050 0.7208904
122060 0.7262522
122070 0.7288342
122080 0.7259591
122090 0.7241392
122100 0.730642
122110 0.7413743
122120 0.7273399
122130 0.7407416
122140 0.7417205
122150 0.742562
122160 0.7388781
122170 0.7394713
122180 0.7349227
122190 0.7358413
122200 0.7378806
122210 0.7354685
122220 0.7440839
122230 0.7416342
122240 0.7309242
122250 0.7300637
122260 0.7242221
122270 0.7176429
122280 0.730871
122290 0.732559
122300 0.7228291
122310 0.7216064
122320 0.7220714
122330 0.7209847
122340 0.7157122
122350 0.7152842
122360 0.7126787
122370 0.708016
122380 0.7168218
122390 0.7213816
122400 0.7200741
122410 0.7187321
122420 0.7160517
122430 0.7252886
122440 0.7131423
122450 0.7207509
122460 0.7167559
122470 0.7187943
122480 0.7170357
122490 0.7266237
122500 0.7220085
122510 0.723729
122520 0.7340133
122530 0.739031
122540 0.7311305
122550 0.7343128
122560 0.7371091
122570 0.7372631
122580 0.7255388
122590 0.7185839
122600 0.7307184
122610 0.7282162
122620 0.724044
122630 0.7257724
122640 0.7233872
122650 0.7242423
122660 0.7244976
122670 0.7342787
122680 0.747431
122690 0.7450703
122700 0.7429408
122710 0.7391033
122720 0.7400368
122730 0.7422064
122740 0.7485405
122750 0.7352634
122760 0.7310219
122770 0.7344776
122780 0.733577
122790 0.736678
122800 0.7373975
122810 0.7352546
122820 0.7348938
122830 0.731453
122840 0.7373903
122850 0.7334814
122860 0.7271877
122870 0.727361
122880 0.7234426
122890 0.7197049
122900 0.7230148
122910 0.7269642
122920 0.7269402
122930 0.7265922
122940 0.7299194
122950 0.7169993
122960 0.7257438
122970 0.7311637
122980 0.72484
122990 0.7250221
123000 0.7292163
123010 0.7377931
123020 0.7218751
123030 0.7293513
123040 0.7276934
123050 0.7308705
123060 0.7173418
123070 0.7162072
123080 0.7170662
123090 0.7168671
123100 0.7233849
123110 0.7296425
123120 0.7309002
123130 0.7375154
123140 0.7264308
123150 0.7259833
123160 0.726951
123170 0.7147699
123180 0.7220641
123190 0.7308869
123200 0.7238734
123210 0.730986
123220 0.7316573
123230 0.7148044
123240 0.7221096
123250 0.7244924
123260 0.7174894
123270 0.7197425
123280 0.7206134
123290 0.7168565
123300 0.7190731
123310 0.7133594
123320 0.7186612
123330 0.7228032
123340 0.7156497
123350 0.7180025
123360 0.7189629
123370 0.7207929
123380 0.7259296
123390 0.7262435
123400 0.7337467
123410 0.7344909
123420 0.744203
123430 0.7340874
123440 0.733279
123450 0.7344009
123460 0.7270693
123470 0.7160193
123480 0.7203751
123490 0.7260187
123500 0.7295826
123510 0.7360992
123520 0.7303479
123530 0.7416692
123540 0.7332194
123550 0.7279418
123560 0.7230366
123570 0.7273445
123580 0.7132028
123590 0.7177549
123600 0.7205437
123610 0.718007
123620 0.7125583
123630 0.7176356
123640 0.7173619
123650 0.7165136
123660 0.7236594
123670 0.7276504
123680 0.7278464
123690 0.7232817
123700 0.7193548
123710 0.7204957
123720 0.72978
123730 0.7252873
123740 0.7250825
123750 0.7267253
123760 0.7193493
123770 0.7138681
123780 0.7132376
123790 0.7064618
123800 0.707835
123810 0.7079431
123820 0.7111179
123830 0.7173532
123840 0.7136196
123850 0.7033966
123860 0.7044862
123870 0.7150177
123880 0.7072307
123890 0.7068369
123900 0.712083
123910 0.7172022
123920 0.7039556
123930 0.7010275
123940 0.7064274
123950 0.6974831
123960 0.7074709
123970 0.7173619
123980 0.7206909
123990 0.7115865
124000 0.7182582
124010 0.7037433
124020 0.7065262
124030 0.720745
124040 0.7296681
124050 0.718696
124060 0.7198728
124070 0.7231645
124080 0.7278311
124090 0.7215149
124100 0.7118528
124110 0.7141509
124120 0.7119936
124130 0.7128679
124140 0.7051262
124150 0.7112089
124160 0.7114642
124170 0.7125609
124180 0.7172029
124190 0.7234624
124200 0.7232805
124210 0.7332884
124220 0.7303139
124230 0.7378986
124240 0.7302815
124250 0.7246209
124260 0.7263361
124270 0.7277181
124280 0.7187605
124290 0.7253384
124300 0.7224861
124310 0.732714
124320 0.7273971
124330 0.7353737
124340 0.7414619
124350 0.7393277
124360 0.7414685
124370 0.733818
124380 0.735204
124390 0.7306744
124400 0.727541
124410 0.7248953
124420 0.7267773
124430 0.7236084
124440 0.7267309
124450 0.7284134
124460 0.7233103
124470 0.7239321
124480 0.721872
124490 0.7279873
124500 0.7277447
124510 0.7336473
124520 0.7365642
124530 0.7342328
124540 0.7279713
124550 0.732364
124560 0.7264554
124570 0.7259985
124580 0.7292995
124590 0.7367301
124600 0.7218333
124610 0.7277708
124620 0.7286458
124630 0.7262182
124640 0.7372579
124650 0.7332591
124660 0.731418
124670 0.7152107
124680 0.7154708
124690 0.7256393
124700 0.7227481
124710 0.7158111
124720 0.7248179
124730 0.7266453
124740 0.7233284
124750 0.7311293
124760 0.7324767
124770 0.7331943
124780 0.7213506
124790 0.736737
124800 0.727927
124810 0.7358664
124820 0.7260261
124830 0.7231136
124840 0.7301301
124850 0.7224271
124860 0.7259293
124870 0.7232304
124880 0.7364776
124890 0.7251257
124900 0.7153257
124910 0.7293291
124920 0.7271459
124930 0.7281013
124940 0.7295723
124950 0.7185496
124960 0.7114017
124970 0.718654
124980 0.7105227
124990 0.7121789
125000 0.7212319
125010 0.7304378
125020 0.7208289
125030 0.7119004
125040 0.7309359
125050 0.7298883
125060 0.7408754
125070 0.7272102
125080 0.7186317
125090 0.7158147
125100 0.7225103
125110 0.7356513
125120 0.7439969
125130 0.7386748
125140 0.746381
125150 0.7400429
125160 0.7516583
125170 0.7466385
125180 0.7476224
125190 0.7287686
125200 0.7299234
125210 0.7367904
125220 0.7429135
125230 0.7341204
125240 0.7400399
125250 0.7442526
125260 0.7322866
125270 0.7463457
125280 0.7416418
125290 0.7402285
125300 0.7424328
125310 0.740778
125320 0.7473673
125330 0.7482655
125340 0.7386734
125350 0.7322676
125360 0.7427378
125370 0.7363102
125380 0.7484263
125390 0.7361392
125400 0.7480369
125410 0.7359498
125420 0.7338311
125430 0.7356747
125440 0.7432965
125450 0.7464723
125460 0.7431406
125470 0.7478655
125480 0.74506
125490 0.7371444
125500 0.7310227
125510 0.7332407
125520 0.731499
125530 0.7391711
125540 0.7440374
125550 0.7485052
125560 0.7473501
125570 0.7417231
125580 0.7410554
125590 0.7494333
125600 0.7379774
125610 0.7437853
125620 0.7492871
125630 0.7542531
125640 0.736834
125650 0.7420082
125660 0.7552708
125670 0.7505233
125680 0.7453172
125690 0.7411805
125700 0.7562537
125710 0.7475569
125720 0.7397494
125730 0.7433047
125740 0.7400781
125750 0.7441509
125760 0.7493384
125770 0.7360842
125780 0.74399
125790 0.7392172
125800 0.7400205
125810 0.7416675
125820 0.7470926
125830 0.7512155
125840 0.7545628
125850 0.740657
125860 0.7403854
125870 0.7396085
125880 0.743706
125890 0.7448142
125900 0.7621106
125910 0.7576265
125920 0.7561272
125930 0.7566807
125940 0.7509812
125950 0.7497352
125960 0.7516086
125970 0.7405909
125980 0.737453
125990 0.7419827
126000 0.7484993
126010 0.7539958
126020 0.7512022
126030 0.7517783
126040 0.7478528
126050 0.7482188
126060 0.7454209
126070 0.7471534
126080 0.7457018
126090 0.7301726
126100 0.7408934
126110 0.7371961
126120 0.7344832
126130 0.7372656
126140 0.7426859
126150 0.7269571
126160 0.7316239
126170 0.7333377
126180 0.7344605
126190 0.736412
126200 0.7400002
126210 0.7366208
126220 0.7402338
126230 0.7445314
126240 0.7474346
126250 0.7558436
126260 0.7431314
126270 0.7402306
126280 0.7315023
126290 0.7417708
126300 0.7566186
126310 0.748064
126320 0.7435873
126330 0.7509274
126340 0.7530193
126350 0.7569059
126360 0.752607
126370 0.7486815
126380 0.754229
126390 0.7436488
126400 0.739924
126410 0.7442349
126420 0.7470513
126430 0.7539753
126440 0.7412843
126450 0.7388917
126460 0.7431898
126470 0.7517973
126480 0.7437556
126490 0.7389733
126500 0.7456168
126510 0.7457494
126520 0.7404197
126530 0.7403231
126540 0.7380001
126550 0.7437298
126560 0.7477419
126570 0.7456913
126580 0.7445566
126590 0.7511377
126600 0.7362874
126610 0.7401755
126620 0.7345985
126630 0.7332047
126640 0.7481436
126650 0.7434998
126660 0.7449814
126670 0.7486576
126680 0.7401174
126690 0.7375126
126700 0.7444655
126710 0.7402914
126720 0.7373124
126730 0.7542914
126740 0.74277
126750 0.7473912
126760 0.7434072
126770 0.7391353
126780 0.7410984
126790 0.739682
126800 0.7352826
126810 0.7291809
126820 0.7345544
126830 0.7360328
126840 0.7267293
126850 0.7405849
126860 0.7345178
126870 0.7426381
126880 0.740856
126890 0.7429518
126900 0.7330642
126910 0.7460817
126920 0.7411582
126930 0.7344118
126940 0.7374946
126950 0.7403587
126960 0.7326288
126970 0.7314769
126980 0.728115
126990 0.7264844
127000 0.7317846
127010 0.7335569
127020 0.7228391
127030 0.723626
127040 0.7285105
127050 0.7461305
127060 0.732671
127070 0.7281055
127080 0.732346
127090 0.7250729
127100 0.7354561
127110 0.7263218
127120 0.7295435
127130 0.7272481
127140 0.7369332
127150 0.7233847
127160 0.7151478
127170 0.7257346
127180 0.7252893
127190 0.7260408
127200 0.733929
127210 0.726936
127220 0.734031
127230 0.7378819
127240 0.7410313
127250 0.7484509
127260 0.737289
127270 0.7333047
127280 0.732714
127290 0.7303858
127300 0.727881
127310 0.7364317
127320 0.7324495
127330 0.731137
127340 0.7255724
127350 0.7244691
127360 0.7313544
127370 0.718073
127380 0.7143347
127390 0.7156973
127400 0.7145755
127410 0.7113938
127420 0.7169194
127430 0.723833
127440 0.7146803
127450 0.7099081
127460 0.7214826
127470 0.7183342
127480 0.7228304
127490 0.7179409
127500 0.7109838
127510 0.7139736
127520 0.7126597
127530 0.7185208
127540 0.7330479
127550 0.736334
127560 0.7423899
127570 0.7397522
127580 0.7318763
127590 0.7402733
127600 0.7432745
127610 0.74172
127620 0.7375193
127630 0.7306361
127640 0.7387308
127650 0.7436059
127660 0.738904
127670 0.7428661
127680 0.7432152
127690 0.7433491
127700 0.7313011
127710 0.7434237
127720 0.740353
127730 0.7345948
127740 0.7297161
127750 0.7337586
127760 0.7333075
127770 0.7337303
127780 0.7389788
127790 0.7450037
127800 0.7437415
127810 0.7356032
127820 0.7477839
127830 0.7437062
127840 0.7447973
127850 0.7425242
127860 0.7407321
127870 0.7523174
127880 0.7436058
127890 0.7522599
127900 0.7550184
127910 0.7547911
127920 0.7578658
127930 0.7471002
127940 0.7362186
127950 0.7423568
127960 0.7427341
127970 0.7248067
127980 0.7246872
127990 0.7356213
128000 0.7347297
128010 0.734848
128020 0.7414024
128030 0.7483337
128040 0.7380941
128050 0.7447025
128060 0.7439926
128070 0.7458074
128080 0.7447453
128090 0.7374526
128100 0.7289845
128110 0.7228925
128120 0.7299837
128130 0.7326798
128140 0.7257441
128150 0.720389
128160 0.7263449
128170 0.7308927
128180 0.7258857
128190 0.7228333
128200 0.7232128
128210 0.7280782
128220 0.7189164
128230 0.721805
128240 0.732945
128250 0.7158799
128260 0.7255901
128270 0.7243178
128280 0.7348266
128290 0.7222404
128300 0.7218864
128310 0.7225163
128320 0.7299052
128330 0.7240648
128340 0.731761
128350 0.7291049
128360 0.7353835
128370 0.7230359
128380 0.725477
128390 0.7289435
128400 0.7324837
128410 0.7301145
128420 0.7293525
128430 0.7194362
128440 0.7317902
128450 0.7385738
128460 0.729894
128470 0.7257639
128480 0.7230781
128490 0.7263297
128500 0.7264177
128510 0.7269795
128520 0.719694
128530 0.7115922
128540 0.7166308
128550 0.7122761
128560 0.7168204
128570 0.7255605
128580 0.7273412
128590 0.7244591
128600 0.7207922
128610 0.7328635
128620 0.734082
128630 0.7338358
128640 0.7319827
128650 0.737144
128660 0.733075
128670 0.728236
128680 0.7369797
128690 0.7248626
128700 0.7250131
128710 0.7244014
128720 0.7398101
128730 0.7355126
128740 0.7415738
128750 0.7372608
128760 0.7323508
128770 0.7260279
128780 0.7276158
128790 0.7410978
128800 0.7330421
128810 0.7281862
128820 0.74914
128830 0.7373874
128840 0.7323908
128850 0.7361208
128860 0.7272205
128870 0.7459968
128880 0.7436566
128890 0.7503836
128900 0.7469643
128910 0.7455002
128920 0.7420863
128930 0.7408095
128940 0.7419041
128950 0.7564153
128960 0.7437518
128970 0.7428672
128980 0.7518594
128990 0.7510065
129000 0.7462128
129010 0.7409228
129020 0.7530156
129030 0.7441599
129040 0.7391426
129050 0.7348381
129060 0.7336777
129070 0.739416
129080 0.741115
129090 0.7366979
129100 0.7370692
129110 0.7360861
129120 0.7446641
129130 0.7420875
129140 0.7298019
129150 0.7352342
129160 0.7429659
129170 0.7336466
129180 0.7442009
129190 0.736745
129200 0.7317012
129210 0.733124
129220 0.7360935
129230 0.7336466
129240 0.7369108
129250 0.7393045
129260 0.734861
129270 0.7327501
129280 0.7402174
129290 0.7259721
129300 0.727926
129310 0.7296212
129320 0.7336956
129330 0.7362143
129340 0.7371771
129350 0.7276329
129360 0.737781
129370 0.7378507
129380 0.7432922
129390 0.7403023
129400 0.7461022
129410 0.7494614
129420 0.74235
129430 0.7550294
129440 0.7435728
129450 0.741983
129460 0.7410752
129470 0.7382048
129480 0.7369522
129490 0.7398007
129500 0.7320214
129510 0.7321274
129520 0.739388
129530 0.735472
129540 0.7417949
129550 0.7481811
129560 0.7487456
129570 0.7483628
129580 0.7517335
129590 0.7488123
129600 0.7425465
129610 0.7492349
129620 0.7405415
129630 0.7381753
129640 0.7403702
129650 0.7361643
129660 0.7399951
129670 0.7429574
129680 0.748404
129690 0.7350219
129700 0.7376124
129710 0.7427576
129720 0.748082
129730 0.7486387
129740 0.7460811
129750 0.7355412
129760 0.7264585
129770 0.7315996
129780 0.7227769
129790 0.7311777
129800 0.7272409
129810 0.7192816
129820 0.7151238
129830 0.7202415
129840 0.7248162
129850 0.7148659
129860 0.7156133
129870 0.7115125
129880 0.7170073
129890 0.7217191
129900 0.723103
129910 0.7160282
129920 0.7107371
129930 0.7143223
129940 0.7114155
129950 0.7082673
129960 0.7138058
129970 0.7191505
129980 0.7205773
129990 0.7118443
130000 0.7102698
130010 0.7259557
130020 0.7306281
130030 0.7215567
130040 0.7208107
130050 0.7316054
130060 0.7381433
130070 0.7304453
130080 0.7182336
130090 0.7236239
130100 0.7184539
130110 0.7186091
130120 0.7219421
130130 0.7219645
130140 0.7260115
130150 0.7264343
130160 0.732441
130170 0.7157069
130180 0.7174495
130190 0.7154197
130200 0.7045078
130210 0.7087103
130220 0.7135913
130230 0.707902
130240 0.7136065
130250 0.7202941
130260 0.7098395
130270 0.7148569
130280 0.7063642
130290 0.7170055
130300 0.7155013
130310 0.7145884
130320 0.7148795
130330 0.7219393
130340 0.7216951
130350 0.7193564
130360 0.7108845
130370 0.7255392
130380 0.7185018
130390 0.716506
130400 0.7243152
130410 0.7205566
130420 0.715123
130430 0.7251772
130440 0.7274868
130450 0.7190384
130460 0.7209219
130470 0.7188231
130480 0.7118927
130490 0.7188967
130500 0.730864
130510 0.7058105
130520 0.7203986
130530 0.7180145
130540 0.7211192
130550 0.7154487
130560 0.7252841
130570 0.7203313
130580 0.7224304
130590 0.721841
130600 0.7182106
130610 0.7199036
130620 0.720309
130630 0.7139312
130640 0.7270997
130650 0.7284054
130660 0.7231507
130670 0.7216823
130680 0.7239791
130690 0.7160062
130700 0.723435
130710 0.7212877
130720 0.7161143
130730 0.7186794
130740 0.7199336
130750 0.7234354
130760 0.7183536
130770 0.7246021
130780 0.722118
130790 0.7099543
130800 0.7226554
130810 0.7280692
130820 0.7278475
130830 0.7303212
130840 0.7237588
130850 0.7341158
130860 0.7249252
130870 0.7271776
130880 0.7237599
130890 0.7349184
130900 0.7215219
130910 0.728829
130920 0.7241471
130930 0.7213463
130940 0.7166828
130950 0.726799
130960 0.7244166
130970 0.7290404
130980 0.7101873
130990 0.7124383
131000 0.7264765
131010 0.7244431
131020 0.729993
131030 0.7259688
131040 0.720445
131050 0.729436
131060 0.7223626
131070 0.7273925
131080 0.7255389
131090 0.7346699
131100 0.7304603
131110 0.7232506
131120 0.7199373
131130 0.7172211
131140 0.7196085
131150 0.7253371
131160 0.7132667
131170 0.7126676
131180 0.7259944
131190 0.728991
131200 0.7217671
131210 0.7245805
131220 0.7226156
131230 0.7239318
131240 0.7294443
131250 0.7318186
131260 0.7255548
131270 0.717941
131280 0.7193384
131290 0.7208754
131300 0.7194623
131310 0.7233502
131320 0.7311654
131330 0.7396925
131340 0.7296212
131350 0.7262554
131360 0.7278087
131370 0.7257742
131380 0.7212235
131390 0.7156597
131400 0.7153356
131410 0.7252839
131420 0.7199811
131430 0.7258212
131440 0.730469
131450 0.7301266
131460 0.7266957
131470 0.7172133
131480 0.7183748
131490 0.7138247
131500 0.7181676
131510 0.7085775
131520 0.7181823
131530 0.7181222
131540 0.7185637
131550 0.7146253
131560 0.7143137
131570 0.7175508
131580 0.7230008
131590 0.7221379
131600 0.7173878
131610 0.7185035
131620 0.7106819
131630 0.7141587
131640 0.717119
131650 0.7227684
131660 0.7158546
131670 0.7045875
131680 0.7078484
131690 0.7237558
131700 0.7270272
131710 0.7231588
131720 0.7218373
131730 0.7142484
131740 0.7182932
131750 0.7104471
131760 0.7184892
131770 0.7204941
131780 0.7228141
131790 0.7213402
131800 0.7141669
131810 0.7172636
131820 0.7161459
131830 0.7144244
131840 0.7035103
131850 0.7164106
131860 0.7004181
131870 0.700281
131880 0.7052087
131890 0.70958
131900 0.7145361
131910 0.7069414
131920 0.7124594
131930 0.7101883
131940 0.712268
131950 0.7180127
131960 0.7142625
131970 0.7155083
131980 0.7103269
131990 0.7155076
132000 0.7218148
132010 0.7203643
132020 0.7137495
132030 0.7072254
132040 0.7116028
132050 0.7117187
132060 0.7044225
132070 0.7059845
132080 0.703373
132090 0.7113256
132100 0.7121972
132110 0.716906
132120 0.7206557
132130 0.705309
132140 0.7169231
132150 0.7057661
132160 0.7117167
132170 0.7150837
132180 0.7225863
132190 0.7220772
132200 0.7116382
132210 0.7074109
132220 0.7079461
132230 0.7148828
132240 0.7247324
132250 0.737058
132260 0.7198215
132270 0.7212918
132280 0.7189994
132290 0.726502
132300 0.7092188
132310 0.7120548
132320 0.7106079
132330 0.7080235
132340 0.7161233
132350 0.7109267
132360 0.7166249
132370 0.7214776
132380 0.7220595
132390 0.7157091
132400 0.7239739
132410 0.7282441
132420 0.7385007
132430 0.7371947
132440 0.7379704
132450 0.729658
132460 0.7317095
132470 0.7313454
132480 0.7300054
132490 0.7187625
132500 0.7225184
132510 0.7160036
132520 0.7102155
132530 0.7157457
132540 0.7171969
132550 0.7160254
132560 0.7216107
132570 0.7194709
132580 0.7149416
132590 0.713189
132600 0.7112196
132610 0.7142445
132620 0.7033255
132630 0.7163288
132640 0.7160027
132650 0.7154709
132660 0.7161309
132670 0.7178403
132680 0.7209858
132690 0.7107152
132700 0.7166824
132710 0.7218782
132720 0.7175412
132730 0.7018069
132740 0.7093519
132750 0.7113934
132760 0.7110141
132770 0.713112
132780 0.710843
132790 0.7102898
132800 0.7127773
132810 0.720478
132820 0.7139959
132830 0.7228529
132840 0.7200038
132850 0.7290425
132860 0.7245221
132870 0.7148722
132880 0.7247982
132890 0.7202565
132900 0.7123298
132910 0.7152246
132920 0.7187594
132930 0.7168272
132940 0.7075598
132950 0.7169036
132960 0.713802
132970 0.7197596
132980 0.7259965
132990 0.7091979
133000 0.7042977
133010 0.7054753
133020 0.7111416
133030 0.706317
133040 0.7032557
133050 0.7069395
133060 0.6994215
133070 0.7019547
133080 0.7048681
133090 0.7028093
133100 0.7065908
133110 0.7119277
133120 0.7210288
133130 0.7155163
133140 0.7116044
133150 0.7146184
133160 0.7072611
133170 0.7030292
133180 0.7072434
133190 0.7125338
133200 0.7164817
133210 0.7143549
133220 0.7111291
133230 0.7092293
133240 0.7083486
133250 0.7080213
133260 0.7150474
133270 0.719093
133280 0.7146875
133290 0.710937
133300 0.7160518
133310 0.7149637
133320 0.7176948
133330 0.7138824
133340 0.7265559
133350 0.7270178
133360 0.7254773
133370 0.7329476
133380 0.7379852
133390 0.729889
133400 0.7299302
133410 0.7161107
133420 0.7231083
133430 0.7204702
133440 0.7242613
133450 0.7192431
133460 0.7166722
133470 0.7133928
133480 0.7079915
133490 0.7146566
133500 0.7188908
133510 0.7127781
133520 0.7070973
133530 0.7181074
133540 0.7134885
133550 0.7247229
133560 0.7285381
133570 0.7204052
133580 0.717014
133590 0.7231236
133600 0.7157462
133610 0.7228972
133620 0.7260802
133630 0.7210196
133640 0.7148254
133650 0.7274235
133660 0.7300872
133670 0.7320442
133680 0.7267628
133690 0.7271554
133700 0.728973
133710 0.7369576
133720 0.7328702
133730 0.7340146
133740 0.7306928
133750 0.716879
133760 0.7228423
133770 0.7367997
133780 0.7373255
133790 0.7453107
133800 0.7357538
133810 0.7356043
133820 0.7316447
133830 0.7354059
133840 0.7480981
133850 0.7396237
133860 0.7481053
133870 0.7297286
133880 0.7388095
133890 0.7355676
133900 0.7241576
133910 0.7246538
133920 0.7268794
133930 0.7421247
133940 0.739464
133950 0.7361633
133960 0.7324169
133970 0.7399557
133980 0.7410163
133990 0.7377902
134000 0.7498817
134010 0.7329348
134020 0.7306865
134030 0.7345406
134040 0.738555
134050 0.731958
134060 0.7413056
134070 0.7315853
134080 0.7332464
134090 0.7339123
134100 0.7383517
134110 0.7405555
134120 0.7394511
134130 0.7340212
134140 0.7380909
134150 0.7476385
134160 0.7445216
134170 0.7415673
134180 0.7412381
134190 0.7401728
134200 0.7406764
134210 0.7380688
134220 0.7386206
134230 0.730774
134240 0.7347271
134250 0.7421381
134260 0.7425851
134270 0.7366182
134280 0.7358094
134290 0.7326126
134300 0.721574
134310 0.7289723
134320 0.7332938
134330 0.7327776
134340 0.730161
134350 0.7171587
134360 0.7272331
134370 0.7195633
134380 0.7267753
134390 0.7359706
134400 0.7328194
134410 0.7260199
134420 0.7265116
134430 0.7281188
134440 0.7296201
134450 0.7254602
134460 0.7154115
134470 0.7224515
134480 0.7227656
134490 0.7266858
134500 0.7328734
134510 0.7250918
134520 0.7426313
134530 0.7318185
134540 0.7339854
134550 0.7247156
134560 0.7305101
134570 0.7373757
134580 0.7393389
134590 0.7330766
134600 0.7306461
134610 0.7214071
134620 0.7267076
134630 0.7243543
134640 0.7154654
134650 0.721222
134660 0.7287221
134670 0.7219689
134680 0.7100927
134690 0.7114999
134700 0.7165865
134710 0.718031
134720 0.7172371
134730 0.7273377
134740 0.7384777
134750 0.7290612
134760 0.7261503
134770 0.727109
134780 0.7235895
134790 0.7213017
134800 0.7215883
134810 0.719048
134820 0.7262545
134830 0.7456059
134840 0.750637
134850 0.7413725
134860 0.7372215
134870 0.7331485
134880 0.7249314
134890 0.7263907
134900 0.7279093
134910 0.728002
134920 0.7300823
134930 0.7339218
134940 0.7259735
134950 0.7271271
134960 0.7367276
134970 0.7484801
134980 0.7494609
134990 0.7394856
135000 0.7483616
135010 0.7415659
135020 0.7457343
135030 0.7435712
135040 0.7480598
135050 0.7490702
135060 0.7422304
135070 0.7428359
135080 0.740335
135090 0.7431477
135100 0.7415
135110 0.7318373
135120 0.7362538
135130 0.7465824
135140 0.7545974
135150 0.7472249
135160 0.7468629
135170 0.7299803
135180 0.7283567
135190 0.7300208
135200 0.7410728
135210 0.7499971
135220 0.7451228
135230 0.7450306
135240 0.7510475
135250 0.7524397
135260 0.7502573
135270 0.7535594
135280 0.7497919
135290 0.7398946
135300 0.7309628
135310 0.7221177
135320 0.7326034
135330 0.742762
135340 0.7452083
135350 0.7390979
135360 0.7330256
135370 0.7331352
135380 0.7355661
135390 0.7489969
135400 0.7380075
135410 0.7314415
135420 0.730534
135430 0.7308375
135440 0.7251778
135450 0.7337573
135460 0.7330946
135470 0.7265449
135480 0.7224462
135490 0.7280207
135500 0.7286578
135510 0.7159777
135520 0.7159054
135530 0.7256296
135540 0.728756
135550 0.7308977
135560 0.7250625
135570 0.7347119
135580 0.7320688
135590 0.7394735
135600 0.7441864
135610 0.7420968
135620 0.734475
135630 0.7207918
135640 0.7272246
135650 0.7362795
135660 0.7418188
135670 0.745294
135680 0.740054
135690 0.7426071
135700 0.7426791
135710 0.7434388
135720 0.7429865
135730 0.7429401
135740 0.7403205
135750 0.7431876
135760 0.7483088
135770 0.7384985
135780 0.7270031
135790 0.7335663
135800 0.7448373
135810 0.7378328
135820 0.7255774
135830 0.7337961
135840 0.735864
135850 0.7364639
135860 0.730699
135870 0.7346224
135880 0.7289835
135890 0.7286023
135900 0.7353115
135910 0.7318727
135920 0.7269448
135930 0.7294018
135940 0.7259969
135950 0.7253743
135960 0.7310871
135970 0.7152362
135980 0.7277437
135990 0.7213873
136000 0.724669
136010 0.7149249
136020 0.7269333
136030 0.7169599
136040 0.7193142
136050 0.7232983
136060 0.7139056
136070 0.708503
136080 0.7227528
136090 0.7244076
136100 0.7276553
136110 0.7239137
136120 0.7215066
136130 0.7238953
136140 0.7137581
136150 0.7132718
136160 0.7146292
136170 0.7192302
136180 0.7247974
136190 0.7239717
136200 0.732408
136210 0.7154034
136220 0.7258965
136230 0.7205089
136240 0.7173362
136250 0.7258873
136260 0.7243119
136270 0.7213992
136280 0.7126533
136290 0.722054
136300 0.7309369
136310 0.732937
136320 0.7303895
136330 0.7362222
136340 0.7415696
136350 0.735902
136360 0.7373468
136370 0.7341373
136380 0.7301311
136390 0.7250047
136400 0.7279837
136410 0.7226547
136420 0.7312702
136430 0.7414128
136440 0.7385747
136450 0.7327721
136460 0.7240933
136470 0.7233329
136480 0.727872
136490 0.7243954
136500 0.7307966
136510 0.7352001
136520 0.7292828
136530 0.7334706
136540 0.7281352
136550 0.7406447
136560 0.7271478
136570 0.7177854
136580 0.7352327
136590 0.7339518
136600 0.7330303
136610 0.7211125
136620 0.7238309
136630 0.7350753
136640 0.7438996
136650 0.7306499
136660 0.7207866
136670 0.7255083
136680 0.7224543
136690 0.726718
136700 0.7199822
136710 0.7206947
136720 0.7203969
136730 0.7343308
136740 0.7501549
136750 0.7334208
136760 0.724021
136770 0.7298084
136780 0.7282417
136790 0.7389171
136800 0.7414092
136810 0.7508355
136820 0.743004
136830 0.7364147
136840 0.7321972
136850 0.7392715
136860 0.732637
136870 0.7341682
136880 0.7467138
136890 0.7459447
136900 0.7395374
136910 0.7334237
136920 0.7306997
136930 0.7311946
136940 0.74081
136950 0.741964
136960 0.7389373
136970 0.7315031
136980 0.7171729
136990 0.7262025
137000 0.7292953
137010 0.7340242
137020 0.721818
137030 0.7241109
137040 0.7298886
137050 0.7369813
137060 0.7264393
137070 0.7257574
137080 0.7249029
137090 0.7268746
137100 0.7326685
137110 0.7272579
137120 0.7343359
137130 0.7216428
137140 0.7339566
137150 0.7248899
137160 0.7391349
137170 0.7362992
137180 0.7472762
137190 0.7382978
137200 0.7357353
137210 0.7180522
137220 0.7330804
137230 0.739315
137240 0.7261977
137250 0.7457597
137260 0.7467551
137270 0.7467991
137280 0.7517329
137290 0.750024
137300 0.7400626
137310 0.7432201
137320 0.733929
137330 0.7390244
137340 0.7347048
137350 0.7293271
137360 0.7223844
137370 0.7187731
137380 0.7128362
137390 0.7233294
137400 0.7268292
137410 0.7316822
137420 0.726732
137430 0.7275125
137440 0.7170565
137450 0.7139591
137460 0.7162037
137470 0.7092541
137480 0.7060727
137490 0.7150701
137500 0.7153088
137510 0.7230731
137520 0.7142846
137530 0.714944
137540 0.7146357
137550 0.7272127
137560 0.727257
137570 0.7229775
137580 0.7245349
137590 0.7249836
137600 0.7164746
137610 0.7208931
137620 0.7212355
137630 0.7283219
137640 0.7312073
137650 0.7309749
137660 0.7404876
137670 0.7427689
137680 0.7374137
137690 0.7262881
137700 0.7289151
137710 0.723547
137720 0.717945
137730 0.7135042
137740 0.7161138
137750 0.7163121
137760 0.7221372
137770 0.7263362
137780 0.7165247
137790 0.7209034
137800 0.7156302
137810 0.7225652
137820 0.705533
137830 0.7108974
137840 0.7224399
137850 0.7165357
137860 0.7235886
137870 0.7192686
137880 0.7232703
137890 0.7310299
137900 0.7337172
137910 0.7330239
137920 0.7309028
137930 0.7302223
137940 0.7348875
137950 0.7375355
137960 0.7313861
137970 0.7224548
137980 0.7216401
137990 0.7163689
138000 0.7271297
138010 0.7222442
138020 0.7232166
138030 0.7223491
138040 0.7150654
138050 0.7103678
138060 0.7181707
138070 0.719604
138080 0.7214512
138090 0.7092552
138100 0.7070316
138110 0.7072275
138120 0.7102177
138130 0.7149376
138140 0.7121816
138150 0.7105961
138160 0.7048028
138170 0.7086284
138180 0.7049252
138190 0.7129899
138200 0.7093447
138210 0.7168527
138220 0.7202445
138230 0.7185588
138240 0.7204192
138250 0.71237
138260 0.7205144
138270 0.7145503
138280 0.7232159
138290 0.7106233
138300 0.716491
138310 0.704706
138320 0.7051143
138330 0.7117268
138340 0.7079465
138350 0.7043357
138360 0.7134563
138370 0.7109966
138380 0.7163195
138390 0.7184179
138400 0.7134038
138410 0.7082355
138420 0.7096413
138430 0.7177263
138440 0.7107562
138450 0.70352
138460 0.6989076
138470 0.6954334
138480 0.6992589
138490 0.7000087
138500 0.7047285
138510 0.6996546
138520 0.7088854
138530 0.7171614
138540 0.7101235
138550 0.7138473
138560 0.7192947
138570 0.7035682
138580 0.7075581
138590 0.704427
138600 0.7030042
138610 0.6940312
138620 0.6962586
138630 0.713829
138640 0.7111953
138650 0.7125874
138660 0.7117896
138670 0.711364
138680 0.7086999
138690 0.7141883
138700 0.7254375
138710 0.7180796
138720 0.7144676
138730 0.7113538
138740 0.7065908
138750 0.7072936
138760 0.7146698
138770 0.707681
138780 0.7156911
138790 0.7111588
138800 0.7056078
138810 0.7141628
138820 0.7156841
138830 0.7191928
138840 0.7267524
138850 0.7210193
138860 0.724113
138870 0.7289259
138880 0.7271037
138890 0.7293423
138900 0.7198239
138910 0.7210563
138920 0.7219251
138930 0.7250868
138940 0.7281696
138950 0.7297311
138960 0.7281201
138970 0.7119828
138980 0.7228856
138990 0.7211686
139000 0.7164533
139010 0.719899
139020 0.7205778
139030 0.7132194
139040 0.7153328
139050 0.7089506
139060 0.7119274
139070 0.7101451
139080 0.7099621
139090 0.7100947
139100 0.7191558
139110 0.7135799
139120 0.7156047
139130 0.7169898
139140 0.7182675
139150 0.7100071
139160 0.7122431
139170 0.7075477
139180 0.717433
139190 0.7078851
139200 0.7223167
139210 0.7186901
139220 0.727041
139230 0.7267497
139240 0.7087783
139250 0.7202637
139260 0.7112172
139270 0.7055326
139280 0.7131842
139290 0.7132784
139300 0.7142836
139310 0.7150439
139320 0.7047154
139330 0.7156032
139340 0.7176009
139350 0.7167398
139360 0.7208304
139370 0.7137068
139380 0.7048959
139390 0.7080748
139400 0.7232798
139410 0.7278101
139420 0.7172798
139430 0.726773
139440 0.7185394
139450 0.7277895
139460 0.726477
139470 0.7212853
139480 0.7191651
139490 0.7109305
139500 0.715699
139510 0.7231748
139520 0.7267669
139530 0.718594
139540 0.7193519
139550 0.720266
139560 0.7173152
139570 0.7229341
139580 0.7334239
139590 0.7303964
139600 0.7325004
139610 0.7258026
139620 0.7243571
139630 0.71821
139640 0.7226284
139650 0.7210451
139660 0.725346
139670 0.7367889
139680 0.7332084
139690 0.7295201
139700 0.7296739
139710 0.735878
139720 0.7382233
139730 0.7390459
139740 0.7372463
139750 0.7480165
139760 0.7336544
139770 0.7383141
139780 0.7403864
139790 0.737002
139800 0.7304686
139810 0.7326431
139820 0.7372498
139830 0.7435693
139840 0.7389261
139850 0.7325563
139860 0.7193756
139870 0.728523
139880 0.7305495
139890 0.7395244
139900 0.7367082
139910 0.7311251
139920 0.731222
139930 0.7278609
139940 0.7301813
139950 0.7321342
139960 0.7306301
139970 0.7273034
139980 0.725022
139990 0.7452874
140000 0.7263773
140010 0.7254253
140020 0.7228551
140030 0.7321973
140040 0.7279036
140050 0.7269493
140060 0.7283936
140070 0.7305868
140080 0.7308692
140090 0.7228008
140100 0.7231334
140110 0.7336083
140120 0.7106117
140130 0.7192819
140140 0.7216448
140150 0.7161985
140160 0.7169135
140170 0.7274798
140180 0.7313024
140190 0.7227841
140200 0.7207327
140210 0.7253479
140220 0.7244005
140230 0.7302492
140240 0.7346173
140250 0.7413031
140260 0.7323386
140270 0.7263092
140280 0.7303264
140290 0.737159
140300 0.736027
140310 0.7468678
140320 0.7448629
140330 0.7479354
140340 0.7421032
140350 0.7355682
140360 0.7347155
140370 0.7370903
140380 0.7449834
140390 0.7463493
140400 0.7600144
140410 0.7457924
140420 0.7451795
140430 0.7437633
140440 0.7457532
140450 0.7498185
140460 0.7603806
140470 0.7565739
140480 0.7558358
140490 0.7501669
140500 0.7494436
140510 0.7575871
140520 0.7412106
140530 0.7483009
140540 0.7486006
140550 0.7519718
140560 0.7550921
140570 0.7659456
140580 0.7601768
140590 0.7491135
140600 0.7445951
140610 0.7523267
140620 0.7509318
140630 0.7426626
140640 0.7404845
140650 0.7417687
140660 0.744683
140670 0.7432537
140680 0.738379
140690 0.7398074
140700 0.7300247
140710 0.7346959
140720 0.7428313
140730 0.7339923
140740 0.7398023
140750 0.7378832
140760 0.7397962
140770 0.7516049
140780 0.7429482
140790 0.7517882
140800 0.7568366
140810 0.7477058
140820 0.7335312
140830 0.7303388
140840 0.743337
140850 0.7340038
140860 0.7317164
140870 0.7235653
140880 0.7231857
140890 0.7463793
140900 0.7338431
140910 0.7392189
140920 0.7310957
140930 0.7288425
140940 0.7241407
140950 0.7282217
140960 0.7266788
140970 0.7430179
140980 0.7410284
140990 0.7394029
141000 0.742454
141010 0.7520404
141020 0.7570897
141030 0.7497954
141040 0.7583044
141050 0.7440583
141060 0.7398559
141070 0.7418525
141080 0.7491975
141090 0.7541283
141100 0.756714
141110 0.7548731
141120 0.7481146
141130 0.7498455
141140 0.7617464
141150 0.7582165
141160 0.7509227
141170 0.7547897
141180 0.7504916
141190 0.7468566
141200 0.7579712
141210 0.7670193
141220 0.7568007
141230 0.7582632
141240 0.7644584
141250 0.7729324
141260 0.7629686
141270 0.7521187
141280 0.7598367
141290 0.7632637
141300 0.759982
141310 0.7590257
141320 0.7603555
141330 0.7550341
141340 0.7435074
141350 0.739915
141360 0.7401403
141370 0.7379013
141380 0.734155
141390 0.7371623
141400 0.7339084
141410 0.7270991
141420 0.7269143
141430 0.7322612
141440 0.730733
141450 0.7397802
141460 0.7377262
141470 0.7396566
141480 0.7349561
141490 0.748883
141500 0.746877
141510 0.7445241
141520 0.746893
141530 0.749454
141540 0.7417196
141550 0.7397375
141560 0.7334906
141570 0.735605
141580 0.7406158
141590 0.7411475
141600 0.737638
141610 0.7261968
141620 0.7462079
141630 0.7344732
141640 0.7296322
141650 0.7404595
141660 0.7289261
141670 0.7364003
141680 0.7302181
141690 0.7325592
141700 0.7381986
141710 0.7374228
141720 0.7353432
141730 0.7275027
141740 0.7299819
141750 0.7362777
141760 0.7456357
141770 0.7436164
141780 0.7346233
141790 0.7369987
141800 0.72898
141810 0.7420514
141820 0.732888
141830 0.719658
141840 0.727046
141850 0.7298315
141860 0.7299143
141870 0.7289413
141880 0.726234
141890 0.723909
141900 0.7303275
141910 0.7263668
141920 0.7238563
141930 0.7251108
141940 0.7353876
141950 0.7220377
141960 0.7145554
141970 0.7271562
141980 0.7269622
141990 0.7389019
142000 0.7528593
142010 0.747362
142020 0.7455883
142030 0.7437532
142040 0.738161
142050 0.7336337
142060 0.7303879
142070 0.7387629
142080 0.740961
142090 0.7395633
142100 0.7376697
142110 0.7301483
142120 0.7273256
142130 0.7255504
142140 0.7187508
142150 0.7312264
142160 0.7299176
142170 0.7219432
142180 0.7157646
142190 0.7144585
142200 0.7301088
142210 0.7275875
142220 0.7284973
142230 0.7183136
142240 0.7299268
142250 0.7301984
142260 0.7326428
142270 0.7263967
142280 0.72957
142290 0.7250003
142300 0.7211872
142310 0.7220364
142320 0.7206382
142330 0.7355138
142340 0.7342597
142350 0.7430881
142360 0.7400779
142370 0.7348309
142380 0.7343671
142390 0.7328784
142400 0.7322244
142410 0.7304156
142420 0.7276115
142430 0.7220833
142440 0.7235485
142450 0.7312884
142460 0.7308386
142470 0.7317364
142480 0.7395315
142490 0.7432759
142500 0.7477122
142510 0.7391841
142520 0.7480289
142530 0.7405967
142540 0.7486266
142550 0.7360009
142560 0.7320095
142570 0.7434728
142580 0.7305936
142590 0.7420688
142600 0.7394465
142610 0.7399939
142620 0.7392597
142630 0.7351232
142640 0.7317387
142650 0.7326921
142660 0.7380052
142670 0.7359649
142680 0.7412795
142690 0.7358979
142700 0.7263321
142710 0.7358001
142720 0.7413058
142730 0.7359033
142740 0.7438807
142750 0.7464998
142760 0.7397957
142770 0.7464734
142780 0.7411523
142790 0.7316034
142800 0.7478872
142810 0.7577606
142820 0.7517572
142830 0.7522338
142840 0.7484446
142850 0.7507453
142860 0.7442053
142870 0.7382268
142880 0.7421033
142890 0.7490256
142900 0.7494829
142910 0.7514277
142920 0.7415073
142930 0.7567965
142940 0.7547769
142950 0.7517847
142960 0.7460265
142970 0.7424599
142980 0.7524556
142990 0.7475942
143000 0.7441307
143010 0.7471382
143020 0.7499021
143030 0.7454002
143040 0.7392789
143050 0.7416496
143060 0.7288162
143070 0.7420327
143080 0.7360941
143090 0.7375557
143100 0.7401292
143110 0.7362863
143120 0.7385454
143130 0.741273
143140 0.7537832
143150 0.7642195
143160 0.7701692
143170 0.784704
143180 0.7830922
143190 0.7689971
143200 0.7655621
143210 0.7642695
143220 0.7628692
143230 0.7606842
143240 0.7542183
143250 0.7529463
143260 0.7477422
143270 0.745787
143280 0.7563466
143290 0.768914
143300 0.7606044
143310 0.7529174
143320 0.741276
143330 0.7350389
143340 0.7475215
143350 0.7412186
143360 0.730374
143370 0.7370676
143380 0.7429245
143390 0.7392186
143400 0.7408751
143410 0.7461146
143420 0.7349957
143430 0.7405926
143440 0.7442974
143450 0.7412216
143460 0.7431893
143470 0.7381824
143480 0.7412887
143490 0.7464588
143500 0.7467183
143510 0.7420598
143520 0.7330376
143530 0.7398395
143540 0.7360367
143550 0.7456928
143560 0.7508436
143570 0.7542918
143580 0.7562531
143590 0.7608127
143600 0.7527688
143610 0.740416
143620 0.7451625
143630 0.7470881
143640 0.7457377
143650 0.7444459
143660 0.7488849
143670 0.7343189
143680 0.7420475
143690 0.7376711
143700 0.7405642
143710 0.7352214
143720 0.734543
143730 0.7328051
143740 0.7387864
143750 0.7467085
143760 0.7504389
143770 0.7474674
143780 0.750778
143790 0.753514
143800 0.7469561
143810 0.7489571
143820 0.7432825
143830 0.7409428
143840 0.7493488
143850 0.7358649
143860 0.7381678
143870 0.7339107
143880 0.7381896
143890 0.7476814
143900 0.7467971
143910 0.7405307
143920 0.7473556
143930 0.734785
143940 0.745054
143950 0.7312884
143960 0.7250373
143970 0.7242283
143980 0.7152699
143990 0.7177198
144000 0.7144777
144010 0.7161953
144020 0.7184795
144030 0.7271034
144040 0.7194486
144050 0.7213878
144060 0.7187654
144070 0.706633
144080 0.7151654
144090 0.7077296
144100 0.712871
144110 0.7019412
144120 0.7176173
144130 0.72424
144140 0.7160826
144150 0.7169741
144160 0.7252081
144170 0.7338235
144180 0.7322946
144190 0.729543
144200 0.7386912
144210 0.7365941
144220 0.7378863
144230 0.7452806
144240 0.7440782
144250 0.7455903
144260 0.7352663
144270 0.7401562
144280 0.7494023
144290 0.73404
144300 0.7453578
144310 0.7471451
144320 0.7561904
144330 0.7486186
144340 0.7455161
144350 0.7463934
144360 0.7359714
144370 0.7492531
144380 0.7470585
144390 0.7614862
144400 0.7464402
144410 0.7350521
144420 0.7397622
144430 0.7415814
144440 0.740912
144450 0.7312821
144460 0.7386435
144470 0.7530265
144480 0.7297056
144490 0.7247437
144500 0.7285296
144510 0.7335434
144520 0.7375895
144530 0.7418882
144540 0.7394033
144550 0.7369989
144560 0.7413967
144570 0.7372486
144580 0.7437686
144590 0.7432311
144600 0.7513704
144610 0.7420861
144620 0.7458851
144630 0.7400807
144640 0.7397422
144650 0.7341822
144660 0.749177
144670 0.7422071
144680 0.7511616
144690 0.7484426
144700 0.7353277
144710 0.7390873
144720 0.7496898
144730 0.7532309
144740 0.7465776
144750 0.7411572
144760 0.7438654
144770 0.7488699
144780 0.7538683
144790 0.753047
144800 0.7432261
144810 0.7416455
144820 0.7432263
144830 0.733169
144840 0.7463315
144850 0.7375509
144860 0.7405566
144870 0.7532889
144880 0.7575414
144890 0.7579595
144900 0.7587373
144910 0.7502482
144920 0.7498574
144930 0.7433971
144940 0.7404963
144950 0.7427188
144960 0.7446623
144970 0.7504456
144980 0.7582548
144990 0.7531593
145000 0.7499171
145010 0.7558556
145020 0.7448923
145030 0.7556508
145040 0.7534159
145050 0.7503614
145060 0.7433948
145070 0.7393556
145080 0.7380894
145090 0.7435714
145100 0.7395398
145110 0.7543014
145120 0.7617146
145130 0.7517954
145140 0.7467951
145150 0.7519655
145160 0.7486148
145170 0.7496827
145180 0.7389749
145190 0.7410389
145200 0.7551291
145210 0.7446944
145220 0.7523673
145230 0.7551956
145240 0.7443939
145250 0.7419576
145260 0.7540579
145270 0.7463646
145280 0.7577422
145290 0.7525554
145300 0.759111
145310 0.760699
145320 0.7672927
145330 0.7643811
145340 0.7708268
145350 0.762966
145360 0.7682639
145370 0.7740813
145380 0.7608576
145390 0.7684372
145400 0.7717449
145410 0.7630588
145420 0.7639066
145430 0.7768281
145440 0.7547996
145450 0.7649633
145460 0.7554786
145470 0.7507733
145480 0.750312
145490 0.7508581
145500 0.7425017
145510 0.7372295
145520 0.7415775
145530 0.7391108
145540 0.744531
145550 0.7422576
145560 0.7497736
145570 0.7500978
145580 0.7558236
145590 0.7553527
145600 0.747202
145610 0.7530551
145620 0.7499973
145630 0.7456451
145640 0.7516587
145650 0.7599452
145660 0.7517074
145670 0.7488082
145680 0.7499017
145690 0.753867
145700 0.7450717
145710 0.756511
145720 0.7610947
145730 0.7620289
145740 0.7601844
145750 0.759215
145760 0.7521924
145770 0.752432
145780 0.779447
145790 0.7794873
145800 0.7736851
145810 0.7695283
145820 0.768292
145830 0.7695362
145840 0.7772961
145850 0.7604437
145860 0.7599497
145870 0.7557431
145880 0.7699746
145890 0.7645505
145900 0.7536254
145910 0.7580167
145920 0.7734234
145930 0.7675666
145940 0.783178
145950 0.7698276
145960 0.7625292
145970 0.7633676
145980 0.7656896
145990 0.7660952
146000 0.7627879
146010 0.7560623
146020 0.7629013
146030 0.7572473
146040 0.7621957
146050 0.7690659
146060 0.7775378
146070 0.7875162
146080 0.7658014
146090 0.7501965
146100 0.7510307
146110 0.7603219
146120 0.7632203
146130 0.7703847
146140 0.7646137
146150 0.7685047
146160 0.7613013
146170 0.7780693
146180 0.7607173
146190 0.7565505
146200 0.7655133
146210 0.7558408
146220 0.7535207
146230 0.7541616
146240 0.7592267
146250 0.7552282
146260 0.7562463
146270 0.7564922
146280 0.7635255
146290 0.7567283
146300 0.7534869
146310 0.7420273
146320 0.7438815
146330 0.7484709
146340 0.7533546
146350 0.764098
146360 0.7650821
146370 0.7596737
146380 0.7509705
146390 0.7539284
146400 0.7488248
146410 0.7350423
146420 0.73978
146430 0.7314723
146440 0.7289993
146450 0.7265217
146460 0.7262877
146470 0.7305669
146480 0.7292339
146490 0.7402146
146500 0.7399772
146510 0.7488894
146520 0.7514584
146530 0.7479372
146540 0.7387375
146550 0.7489683
146560 0.7506984
146570 0.7526497
146580 0.742833
146590 0.7468284
146600 0.7447821
146610 0.7504529
146620 0.7528183
146630 0.7435443
146640 0.7351499
146650 0.7297823
146660 0.7450851
146670 0.7402452
146680 0.7491277
146690 0.7465525
146700 0.7513192
146710 0.739911
146720 0.7415329
146730 0.7279155
146740 0.7321859
146750 0.7352974
146760 0.7413853
146770 0.7536988
146780 0.7397398
146790 0.7324051
146800 0.7422905
146810 0.7489405
146820 0.7481416
146830 0.7360322
146840 0.7385683
146850 0.7391307
146860 0.7383708
146870 0.7318847
146880 0.726193
146890 0.7245195
146900 0.7344111
146910 0.73631
146920 0.7399426
146930 0.7504205
146940 0.7360737
146950 0.7414716
146960 0.7554753
146970 0.7567382
146980 0.7476953
146990 0.7489226
147000 0.7308857
147010 0.7443169
147020 0.7593122
147030 0.7408879
147040 0.7479641
147050 0.762343
147060 0.7591081
147070 0.7514048
147080 0.7485744
147090 0.7491936
147100 0.7515973
147110 0.7542561
147120 0.7420713
147130 0.7449054
147140 0.7373113
147150 0.7332216
147160 0.7390534
147170 0.7313086
147180 0.7364527
147190 0.739275
147200 0.7489325
147210 0.7598813
147220 0.7608619
147230 0.7561302
147240 0.758104
147250 0.7500631
147260 0.7404729
147270 0.7381333
147280 0.7417023
147290 0.7412414
147300 0.7431061
147310 0.7418324
147320 0.7633283
147330 0.7545445
147340 0.7501909
147350 0.749175
147360 0.7502663
147370 0.7449006
147380 0.7387652
147390 0.7474645
147400 0.7361948
147410 0.7391177
147420 0.7474326
147430 0.7392617
147440 0.745783
147450 0.7367664
147460 0.7386851
147470 0.7527035
147480 0.746434
147490 0.7496655
147500 0.7473026
147510 0.7407763
147520 0.7469696
147530 0.7428092
147540 0.751709
147550 0.7442332
147560 0.7464978
147570 0.7447936
147580 0.7304323
147590 0.7371796
147600 0.741447
147610 0.7347468
147620 0.7268434
147630 0.721428
147640 0.7197014
147650 0.7198706
147660 0.7193705
147670 0.7313339
147680 0.7322428
147690 0.7345091
147700 0.7362195
147710 0.7434616
147720 0.7388805
147730 0.7622858
147740 0.7581185
147750 0.747736
147760 0.7573866
147770 0.7420354
147780 0.7426772
147790 0.7455415
147800 0.7469231
147810 0.7374461
147820 0.7384642
147830 0.7410091
147840 0.74231
147850 0.7313231
147860 0.7343451
147870 0.747952
147880 0.7474791
147890 0.7398598
147900 0.7324782
147910 0.7475065
147920 0.7373925
147930 0.7378821
147940 0.7358998
147950 0.7455938
147960 0.7431061
147970 0.7387718
147980 0.7438805
147990 0.7359617
148000 0.7446834
148010 0.7366065
148020 0.7360582
148030 0.7490612
148040 0.7350463
148050 0.7368232
148060 0.7386984
148070 0.7407346
148080 0.7306976
148090 0.7472434
148100 0.7349142
148110 0.7390811
148120 0.741048
148130 0.7428898
148140 0.7491655
148150 0.7456897
148160 0.7604282
148170 0.7469
148180 0.742485
148190 0.7340916
148200 0.7352602
148210 0.7355489
148220 0.7406717
148230 0.7257509
148240 0.7225993
148250 0.7269622
148260 0.7349445
148270 0.7491114
148280 0.7408209
148290 0.7424745
148300 0.738231
148310 0.7377196
148320 0.740535
148330 0.744355
148340 0.7394243
148350 0.7357365
148360 0.7214006
148370 0.7255481
148380 0.7330637
148390 0.7312775
148400 0.7262297
148410 0.740307
148420 0.7404453
148430 0.7388303
148440 0.7388409
148450 0.7400012
148460 0.7399292
148470 0.7382407
148480 0.7374087
148490 0.7545378
148500 0.7576626
148510 0.7590925
148520 0.7509151
148530 0.7397394
148540 0.7407913
148550 0.7457583
148560 0.7450524
148570 0.7412758
148580 0.7329253
148590 0.7343445
148600 0.7240814
148610 0.7204112
148620 0.7273019
148630 0.7293465
148640 0.7310167
148650 0.7314492
148660 0.7307085
148670 0.744382
148680 0.7514728
148690 0.7529425
148700 0.7499229
148710 0.7531667
148720 0.7412173
148730 0.7414573
148740 0.7418814
148750 0.7488885
148760 0.7463403
148770 0.745904
148780 0.7635664
148790 0.7579266
148800 0.7536996
148810 0.757126
148820 0.7459407
148830 0.7513547
148840 0.7467165
148850 0.7365471
148860 0.7410304
148870 0.7478322
148880 0.7508758
148890 0.7412512
148900 0.7549804
148910 0.7405394
148920 0.7345638
148930 0.7450104
148940 0.7383882
148950 0.739341
148960 0.7333853
148970 0.731714
148980 0.7315094
148990 0.7338218
149000 0.7287183
149010 0.7344852
149020 0.7330302
149030 0.7423429
149040 0.72602
149050 0.737884
149060 0.7278008
149070 0.7280951
149080 0.7438926
149090 0.7431403
149100 0.7456878
149110 0.7457319
149120 0.7554199
149130 0.7348975
149140 0.7405253
149150 0.7327116
149160 0.7278961
149170 0.7257404
149180 0.7288688
149190 0.7295285
149200 0.7294712
149210 0.7368198
149220 0.7327258
149230 0.7389312
149240 0.7349746
149250 0.7277785
149260 0.7280011
149270 0.7340462
149280 0.7316377
149290 0.7372314
149300 0.7333882
149310 0.7299488
149320 0.7320743
149330 0.7302795
149340 0.729153
149350 0.749844
149360 0.7522123
149370 0.7452527
149380 0.7429621
149390 0.7379497
149400 0.7341745
149410 0.744506
149420 0.7430629
149430 0.7546511
149440 0.7480446
149450 0.7574102
149460 0.7486666
149470 0.7450941
149480 0.7477226
149490 0.7442535
149500 0.748369
149510 0.7386551
149520 0.7333137
149530 0.735239
149540 0.728299
149550 0.7275391
149560 0.7351133
149570 0.7365541
149580 0.7477193
149590 0.7482967
149600 0.7431485
149610 0.7414389
149620 0.7543257
149630 0.7662797
149640 0.7613702
149650 0.7622966
149660 0.7580031
149670 0.7650667
149680 0.752037
149690 0.7430756
149700 0.7535388
149710 0.7585939
149720 0.7539582
149730 0.757319
149740 0.7472867
149750 0.7566811
149760 0.7503488
149770 0.7656919
149780 0.7486917
149790 0.7511994
149800 0.7504238
149810 0.749624
149820 0.7494839
149830 0.7667865
149840 0.7411706
149850 0.7290077
149860 0.7315937
149870 0.7382278
149880 0.7433073
149890 0.7431397
149900 0.7412651
149910 0.7473213
149920 0.754854
149930 0.7580667
149940 0.7522725
149950 0.7354433
149960 0.7452762
149970 0.7480332
149980 0.7502455
149990 0.7440969
150000 0.7482941
150010 0.7339249
150020 0.7359843
150030 0.7377555
150040 0.7321343
150050 0.7366972
150060 0.7459369
150070 0.7419987
150080 0.7407987
150090 0.7466949
150100 0.7541928
150110 0.7541367
150120 0.7546248
150130 0.740119
150140 0.7382486
150150 0.7424397
150160 0.7492055
150170 0.7558191
150180 0.7630388
150190 0.7455196
150200 0.7393858
150210 0.7394312
150220 0.7458872
150230 0.7467194
150240 0.7390006
150250 0.7416564
150260 0.7473614
150270 0.7498224
150280 0.7402811
150290 0.74037
150300 0.7302659
150310 0.7335663
150320 0.7313844
150330 0.7208304
150340 0.7103422
150350 0.7162431
150360 0.724245
150370 0.72095
150380 0.7203003
150390 0.7258161
150400 0.7325137
150410 0.7273867
150420 0.7200488
150430 0.7275369
150440 0.7373063
150450 0.7376089
150460 0.7247651
150470 0.7313743
150480 0.727019
150490 0.7339468
150500 0.7359555
150510 0.7287508
150520 0.7272302
150530 0.7283987
150540 0.7240309
150550 0.7240868
150560 0.7268128
150570 0.7207655
150580 0.7176958
150590 0.7189115
150600 0.7222875
150610 0.7234973
150620 0.7247153
150630 0.7145259
150640 0.7090344
150650 0.7116075
150660 0.7137544
150670 0.7176993
150680 0.7206289
150690 0.7236211
150700 0.722621
150710 0.7341037
150720 0.7321651
150730 0.7270671
150740 0.7305676
150750 0.7245695
150760 0.7183043
150770 0.7201272
150780 0.7249904
150790 0.7225973
150800 0.7218739
150810 0.7166287
150820 0.7159867
150830 0.7203972
150840 0.7207256
150850 0.7263544
150860 0.7152007
150870 0.7133105
150880 0.717505
150890 0.7202015
150900 0.728926
150910 0.7205982
150920 0.7081774
150930 0.7038647
150940 0.7120042
150950 0.7073837
150960 0.7294642
150970 0.731791
150980 0.7209842
150990 0.7192993
151000 0.7258724
151010 0.7237747
151020 0.720991
151030 0.7245998
151040 0.7202524
151050 0.7234748
151060 0.7291338
151070 0.7246457
151080 0.7119971
151090 0.7283208
151100 0.7255892
151110 0.7302326
151120 0.7255363
151130 0.7400106
151140 0.7252735
151150 0.7303817
151160 0.7215465
151170 0.7225856
151180 0.7269281
151190 0.7280802
151200 0.7290027
151210 0.7273771
151220 0.7331657
151230 0.73151
151240 0.7510328
151250 0.7449675
151260 0.7423107
151270 0.741394
151280 0.7369721
151290 0.7359546
151300 0.7413851
151310 0.7345111
151320 0.7399403
151330 0.7466559
151340 0.7432545
151350 0.7378593
151360 0.7294236
151370 0.7310684
151380 0.7320135
151390 0.7301046
151400 0.736426
151410 0.7330072
151420 0.7519753
151430 0.7486178
151440 0.7495731
151450 0.7494902
151460 0.7494642
151470 0.7451646
151480 0.7404826
151490 0.7400103
151500 0.7380107
151510 0.7313008
151520 0.7360229
151530 0.7432657
151540 0.737294
151550 0.7443727
151560 0.7310338
151570 0.7239993
151580 0.7281541
151590 0.7376941
151600 0.7414025
151610 0.7354113
151620 0.7391488
151630 0.7389545
151640 0.740968
151650 0.7423164
151660 0.7542498
151670 0.7399424
151680 0.7404894
151690 0.7519491
151700 0.7495087
151710 0.7397742
151720 0.7434253
151730 0.7529385
151740 0.7466394
151750 0.7443358
151760 0.7517494
151770 0.7454308
151780 0.7440496
151790 0.7515475
151800 0.7505808
151810 0.7542284
151820 0.7538695
151830 0.7548776
151840 0.7628245
151850 0.7642586
151860 0.7575824
151870 0.7580199
151880 0.7705279
151890 0.7714335
151900 0.7739298
151910 0.7621021
151920 0.7645974
151930 0.7701268
151940 0.7544119
151950 0.7597108
151960 0.7564833
151970 0.7523593
151980 0.7538251
151990 0.7566442
152000 0.7497532
152010 0.7527006
152020 0.7539744
152030 0.7593409
152040 0.7567986
152050 0.7568282
152060 0.750263
152070 0.7579231
152080 0.7539616
152090 0.7489277
152100 0.7609712
152110 0.7551153
152120 0.7555513
152130 0.7445577
152140 0.7441663
152150 0.7376989
152160 0.7504597
152170 0.7574222
152180 0.7429882
152190 0.735543
152200 0.7322075
152210 0.7395285
152220 0.7417767
152230 0.7351122
152240 0.7341971
152250 0.7332668
152260 0.730895
152270 0.7204241
152280 0.7335128
152290 0.7255748
152300 0.7297888
152310 0.7196057
152320 0.7198244
152330 0.7282769
152340 0.7219668
152350 0.7176087
152360 0.7264426
152370 0.7179856
152380 0.7163818
152390 0.7156774
152400 0.719797
152410 0.7255319
152420 0.7180093
152430 0.7226575
152440 0.7167493
152450 0.7250379
152460 0.7285169
152470 0.7182263
152480 0.7010311
152490 0.7292894
152500 0.7451784
152510 0.7352167
152520 0.7275578
152530 0.741668
152540 0.7389256
152550 0.7394376
152560 0.7274063
152570 0.7302234
152580 0.720863
152590 0.7248159
152600 0.7199209
152610 0.7275456
152620 0.7373521
152630 0.7268962
152640 0.7434039
152650 0.7505497
152660 0.7500583
152670 0.7529653
152680 0.7460376
152690 0.7523544
152700 0.7440053
152710 0.7543846
152720 0.7495944
152730 0.755213
152740 0.7674368
152750 0.7569922
152760 0.7550446
152770 0.7605702
152780 0.7644501
152790 0.7696005
152800 0.7601967
152810 0.7447107
152820 0.7591743
152830 0.7556933
152840 0.759972
152850 0.752868
152860 0.7429472
152870 0.7472577
152880 0.7442836
152890 0.7448604
152900 0.7465373
152910 0.7425777
152920 0.7439489
152930 0.7450334
152940 0.7482694
152950 0.7536313
152960 0.7436034
152970 0.7523986
152980 0.7528414
152990 0.7500635
153000 0.7574264
153010 0.7559158
153020 0.755083
153030 0.7426332
153040 0.7327344
153050 0.7466434
153060 0.7519802
153070 0.7388695
153080 0.7356855
153090 0.7403479
153100 0.7300979
153110 0.7374099
153120 0.753832
153130 0.7568578
153140 0.764479
153150 0.7574276
153160 0.7377909
153170 0.7303348
153180 0.7300124
153190 0.7251599
153200 0.7386101
153210 0.7298242
153220 0.7305281
153230 0.7367048
153240 0.7437897
153250 0.745532
153260 0.7392428
153270 0.7320941
153280 0.7408058
153290 0.7477924
153300 0.7517331
153310 0.7489094
153320 0.7472371
153330 0.7489929
153340 0.7518274
153350 0.744984
153360 0.7460247
153370 0.7433813
153380 0.7430226
153390 0.7462705
153400 0.7435458
153410 0.7280013
153420 0.7380308
153430 0.7455452
153440 0.7385715
153450 0.7282171
153460 0.7400807
153470 0.7342444
153480 0.7209854
153490 0.7318557
153500 0.7283672
153510 0.7346821
153520 0.7405963
153530 0.7428319
153540 0.7479073
153550 0.7332025
153560 0.7415289
153570 0.7381239
153580 0.7513583
153590 0.7376537
153600 0.7270838
153610 0.7303876
153620 0.7319713
153630 0.7315723
153640 0.7372282
153650 0.7308717
153660 0.7262192
153670 0.7327056
153680 0.7368959
153690 0.7358248
153700 0.742829
153710 0.7384752
153720 0.7267221
153730 0.7230398
153740 0.7212754
153750 0.7381616
153760 0.7407593
153770 0.7470614
153780 0.746777
153790 0.7290672
153800 0.7321516
153810 0.7222469
153820 0.7403563
153830 0.7334733
153840 0.7367315
153850 0.7226949
153860 0.7278149
153870 0.7304338
153880 0.7210288
153890 0.7369127
153900 0.7373431
153910 0.742669
153920 0.7412062
153930 0.7435016
153940 0.7348388
153950 0.7325645
153960 0.7293354
153970 0.7342607
153980 0.7325971
153990 0.733716
154000 0.7359585
154010 0.7445993
154020 0.7495834
154030 0.759385
154040 0.7553066
154050 0.7449581
154060 0.7401112
154070 0.7412434
154080 0.7489974
154090 0.7529435
154100 0.7328716
154110 0.7440692
154120 0.7358691
154130 0.7323263
154140 0.7349041
154150 0.748859
154160 0.7462944
154170 0.7344738
154180 0.7291242
154190 0.7350109
154200 0.7281618
154210 0.7310534
154220 0.7364338
154230 0.7457082
154240 0.7470086
154250 0.7366181
154260 0.7358555
154270 0.7495577
154280 0.7448109
154290 0.7427925
154300 0.7415779
154310 0.7425114
154320 0.745677
154330 0.7455941
154340 0.7439492
154350 0.7423778
154360 0.7354566
154370 0.7298504
154380 0.730969
154390 0.7257414
154400 0.715942
154410 0.7234864
154420 0.7221906
154430 0.7185571
154440 0.7200037
154450 0.713711
154460 0.7245748
154470 0.7198076
154480 0.7171896
154490 0.7249513
154500 0.7326033
154510 0.7339401
154520 0.7289916
154530 0.7310721
154540 0.7357044
154550 0.7455853
154560 0.7408974
154570 0.7463287
154580 0.7423739
154590 0.7428305
154600 0.7429349
154610 0.7327105
154620 0.7369735
154630 0.7289599
154640 0.7354634
154650 0.7295941
154660 0.7309283
154670 0.7295815
154680 0.7196371
154690 0.7231357
154700 0.7250125
154710 0.7189996
154720 0.7231962
154730 0.737627
154740 0.719793
154750 0.7135426
154760 0.7144207
154770 0.7171184
154780 0.7151909
154790 0.7277532
154800 0.7271919
154810 0.7355248
154820 0.7424762
154830 0.7353103
154840 0.7244373
154850 0.7337505
154860 0.7320856
154870 0.7409827
154880 0.7318124
154890 0.7422679
154900 0.7401659
154910 0.746639
154920 0.7481943
154930 0.7467816
154940 0.7371251
154950 0.7274469
154960 0.7234733
154970 0.7229827
154980 0.7201838
154990 0.719568
155000 0.7218336
155010 0.729944
155020 0.7194561
155030 0.7321239
155040 0.7301696
155050 0.7377902
155060 0.7281932
155070 0.7274932
155080 0.7231303
155090 0.7379252
155100 0.7489894
155110 0.7459515
155120 0.7374072
155130 0.7407127
155140 0.744446
155150 0.7486979
155160 0.7444198
155170 0.7386519
155180 0.72806
155190 0.7273095
155200 0.7298575
155210 0.7400431
155220 0.7282627
155230 0.7383131
155240 0.734786
155250 0.7390066
155260 0.7440949
155270 0.7457576
155280 0.7412837
155290 0.7364547
155300 0.7254012
155310 0.7125384
155320 0.7249042
155330 0.7195613
155340 0.7365517
155350 0.7360786
155360 0.7365178
155370 0.743821
155380 0.7290074
155390 0.7331694
155400 0.7348846
155410 0.7356744
155420 0.7211211
155430 0.7276767
155440 0.7284696
155450 0.7197073
155460 0.7318034
155470 0.7314706
155480 0.7402913
155490 0.7437338
155500 0.7288532
155510 0.7268066
155520 0.7166999
155530 0.7190561
155540 0.7146759
155550 0.7219625
155560 0.7256107
155570 0.720528
155580 0.7288808
155590 0.7354904
155600 0.7434503
155610 0.7477725
155620 0.7386309
155630 0.7368341
155640 0.7262821
155650 0.731397
155660 0.7351336
155670 0.7298103
155680 0.7315636
155690 0.7290044
155700 0.7283404
155710 0.741908
155720 0.739297
155730 0.7395127
155740 0.738118
155750 0.7385358
155760 0.733723
155770 0.7274315
155780 0.7281898
155790 0.7322922
155800 0.7350425
155810 0.7180735
155820 0.7277623
155830 0.7350564
155840 0.7286333
155850 0.7397141
155860 0.7301022
155870 0.7331015
155880 0.7309366
155890 0.741065
155900 0.7238872
155910 0.7341278
155920 0.733097
155930 0.7330333
155940 0.7343966
155950 0.7317894
155960 0.7390088
155970 0.7486739
155980 0.7368867
155990 0.7404991
156000 0.7345505
156010 0.7345944
156020 0.7444713
156030 0.7393526
156040 0.7277803
156050 0.7309685
156060 0.7355781
156070 0.7315825
156080 0.7339836
156090 0.7245016
156100 0.7293479
156110 0.7359902
156120 0.7425247
156130 0.7367988
156140 0.7340801
156150 0.7417452
156160 0.7311198
156170 0.7280676
156180 0.7323328
156190 0.7341174
156200 0.729404
156210 0.7377845
156220 0.7353631
156230 0.7393691
156240 0.7443787
156250 0.7415851
156260 0.7464586
156270 0.7523507
156280 0.7327549
156290 0.7330219
156300 0.737335
156310 0.7331545
156320 0.7279132
156330 0.7238641
156340 0.7351187
156350 0.7292984
156360 0.7306201
156370 0.7320581
156380 0.7408968
156390 0.7433834
156400 0.740235
156410 0.7571875
156420 0.754242
156430 0.7573171
156440 0.7491977
156450 0.74771
156460 0.7512614
156470 0.7451653
156480 0.7371346
156490 0.7428129
156500 0.7453033
156510 0.7338635
156520 0.7380766
156530 0.7444312
156540 0.7369383
156550 0.735967
156560 0.731334
156570 0.7395964
156580 0.743257
156590 0.7440566
156600 0.7307979
156610 0.737357
156620 0.7319147
156630 0.7399036
156640 0.74595
156650 0.7314847
156660 0.7263778
156670 0.7398549
156680 0.741025
156690 0.7264761
156700 0.7284489
156710 0.7376679
156720 0.7375298
156730 0.7440177
156740 0.7436136
156750 0.7386382
156760 0.7409625
156770 0.7323705
156780 0.7317313
156790 0.7261052
156800 0.7368066
156810 0.7346279
156820 0.7459954
156830 0.7541696
156840 0.740067
156850 0.7308467
156860 0.7365894
156870 0.7312032
156880 0.7336903
156890 0.7405143
156900 0.7309175
156910 0.7304671
156920 0.7281331
156930 0.7205147
156940 0.7244363
156950 0.7170094
156960 0.7357174
156970 0.7323891
156980 0.7370791
156990 0.7263401
157000 0.7274308
157010 0.7275549
157020 0.7250424
157030 0.7212897
157040 0.7228989
157050 0.7241235
157060 0.7333583
157070 0.7242374
157080 0.724569
157090 0.7195792
157100 0.7371813
157110 0.7409766
157120 0.7281288
157130 0.7347118
157140 0.7249549
157150 0.7352328
157160 0.7309046
157170 0.726533
157180 0.7316552
157190 0.7281579
157200 0.7196404
157210 0.7229964
157220 0.7360383
157230 0.7273948
157240 0.739138
157250 0.7458534
157260 0.7343717
157270 0.7253758
157280 0.7330007
157290 0.7352026
157300 0.7446141
157310 0.7535365
157320 0.752777
157330 0.7380596
157340 0.7470649
157350 0.7399516
157360 0.7342593
157370 0.7358919
157380 0.7302381
157390 0.7292184
157400 0.7315496
157410 0.7210338
157420 0.7214737
157430 0.719719
157440 0.7218258
157450 0.7192947
157460 0.7177441
157470 0.7290668
157480 0.7287892
157490 0.733877
157500 0.736294
157510 0.7277971
157520 0.7329177
157530 0.7287924
157540 0.7311304
157550 0.7264813
157560 0.723139
157570 0.7266649
157580 0.723743
157590 0.7305216
157600 0.7179116
157610 0.7140943
157620 0.7153904
157630 0.7162696
157640 0.718001
157650 0.7281355
157660 0.7226294
157670 0.7383493
157680 0.7266706
157690 0.7217895
157700 0.7089049
157710 0.714767
157720 0.7149305
157730 0.716917
157740 0.7262691
157750 0.7163047
157760 0.7238794
157770 0.7220994
157780 0.7128745
157790 0.726742
157800 0.7105446
157810 0.7176216
157820 0.7095087
157830 0.7105908
157840 0.718493
157850 0.72179
157860 0.7204521
157870 0.7201853
157880 0.71141
157890 0.710595
157900 0.7110606
157910 0.7124861
157920 0.7109262
157930 0.7105128
157940 0.7246969
157950 0.7069706
157960 0.7097169
157970 0.7130949
157980 0.7138674
157990 0.710527
158000 0.7097384
158010 0.7162592
158020 0.7160273
158030 0.7182792
158040 0.7102736
158050 0.7114195
158060 0.7122679
158070 0.7218384
158080 0.7161629
158090 0.7085504
158100 0.7189999
158110 0.7198226
158120 0.7083386
158130 0.7196691
158140 0.7226548
158150 0.7233158
158160 0.7227039
158170 0.7282918
158180 0.716898
158190 0.7106736
158200 0.7095621
158210 0.7044173
158220 0.7086031
158230 0.697233
158240 0.7040814
158250 0.7005777
158260 0.7021244
158270 0.7097442
158280 0.7209672
158290 0.703954
158300 0.7139458
158310 0.7121177
158320 0.7178046
158330 0.7105585
158340 0.7140172
158350 0.7090634
158360 0.7235929
158370 0.7051857
158380 0.707646
158390 0.7009026
158400 0.7190636
158410 0.7093483
158420 0.7129647
158430 0.7194549
158440 0.7254903
158450 0.7172385
158460 0.7117173
158470 0.7177316
158480 0.7223134
158490 0.7201831
158500 0.7143074
158510 0.7177867
158520 0.7071716
158530 0.7084225
158540 0.7050827
158550 0.7091612
158560 0.7148391
158570 0.7129658
158580 0.7183752
158590 0.7227827
158600 0.7183107
158610 0.7110823
158620 0.7120811
158630 0.7113963
158640 0.7200899
158650 0.7056949
158660 0.7196994
158670 0.7108946
158680 0.7245474
158690 0.714097
158700 0.7124256
158710 0.7192032
158720 0.7162926
158730 0.708752
158740 0.7229351
158750 0.7093257
158760 0.7159098
158770 0.7090427
158780 0.7040219
158790 0.7008848
158800 0.6981778
158810 0.6945381
158820 0.6983775
158830 0.696333
158840 0.7055368
158850 0.7123505
158860 0.7086145
158870 0.713372
158880 0.71365
158890 0.7103614
158900 0.7084271
158910 0.7194488
158920 0.7122433
158930 0.7170562
158940 0.7202741
158950 0.7172807
158960 0.712176
158970 0.7209449
158980 0.7156802
158990 0.722369
159000 0.7151767
159010 0.7245936
159020 0.7163954
159030 0.7117696
159040 0.7286946
159050 0.7282648
159060 0.7246266
159070 0.7299806
159080 0.7279518
159090 0.7204956
159100 0.7184222
159110 0.7121771
159120 0.7173212
159130 0.7066325
159140 0.7011975
159150 0.7179419
159160 0.7020903
159170 0.6975418
159180 0.7086681
159190 0.7188832
159200 0.7164145
159210 0.7276838
159220 0.7228985
159230 0.7249538
159240 0.7250448
159250 0.7300504
159260 0.7245052
159270 0.7054545
159280 0.6990406
159290 0.7103595
159300 0.70737
159310 0.7167216
159320 0.7154193
159330 0.7229487
159340 0.7245966
159350 0.7228512
159360 0.7153701
159370 0.7184628
159380 0.7251245
159390 0.7134168
159400 0.7110832
159410 0.7135789
159420 0.7216101
159430 0.7172347
159440 0.7207563
159450 0.7080934
159460 0.7140588
159470 0.7200795
159480 0.723308
159490 0.7181114
159500 0.7207978
159510 0.7155724
159520 0.7068673
159530 0.7074702
159540 0.7102566
159550 0.7135006
159560 0.714644
159570 0.7196084
159580 0.7215957
159590 0.7123922
159600 0.7139773
159610 0.7192565
159620 0.7077069
159630 0.718918
159640 0.7058484
159650 0.7109787
159660 0.7085768
159670 0.7068876
159680 0.7214295
159690 0.7269714
159700 0.7189044
159710 0.7168765
159720 0.7351252
159730 0.7305376
159740 0.7371755
159750 0.7291738
159760 0.7328219
159770 0.7384001
159780 0.7297592
159790 0.7345228
159800 0.7295297
159810 0.7201445
159820 0.7177047
159830 0.7180285
159840 0.7284321
159850 0.7250407
159860 0.7368579
159870 0.730939
159880 0.7445821
159890 0.7460741
159900 0.7322471
159910 0.7485594
159920 0.7490659
159930 0.7476154
159940 0.7437171
159950 0.746856
159960 0.7422612
159970 0.7348834
159980 0.7316153
159990 0.7332467
160000 0.731082
160010 0.7273878
160020 0.731955
160030 0.7265462
160040 0.7363069
160050 0.7375602
160060 0.7462127
160070 0.7506992
160080 0.7400738
160090 0.7651507
160100 0.7552829
160110 0.7435228
160120 0.7494612
160130 0.740988
160140 0.736891
160150 0.7499347
160160 0.7429035
160170 0.7451218
160180 0.7485682
160190 0.7385772
160200 0.741058
160210 0.7308288
160220 0.7312307
160230 0.7264044
160240 0.7135507
160250 0.7314619
160260 0.734803
160270 0.7315235
160280 0.7410898
160290 0.7351283
160300 0.7399205
160310 0.7290543
160320 0.740835
160330 0.7582547
160340 0.7452582
160350 0.7379956
160360 0.7387178
160370 0.742993
160380 0.7446535
160390 0.7463143
160400 0.7399438
160410 0.7343673
160420 0.7359735
160430 0.7407489
160440 0.7384449
160450 0.7421026
160460 0.7306899
160470 0.7185257
160480 0.7324971
160490 0.7296248
160500 0.7230027
160510 0.7290731
160520 0.7272514
160530 0.7268255
160540 0.7184495
160550 0.7169653
160560 0.7227927
160570 0.7312261
160580 0.7391379
160590 0.739031
160600 0.7359545
160610 0.7300441
160620 0.7313022
160630 0.7360227
160640 0.7351233
160650 0.7338952
160660 0.7370276
160670 0.7402928
160680 0.743458
160690 0.7358239
160700 0.7397122
160710 0.746185
160720 0.7295669
160730 0.7432929
160740 0.7298287
160750 0.7472377
160760 0.7470301
160770 0.7547339
160780 0.7365133
160790 0.7246605
160800 0.7349313
160810 0.7405311
160820 0.7321976
160830 0.7437478
160840 0.7361909
160850 0.7351918
160860 0.7412908
160870 0.745371
160880 0.7452754
160890 0.750718
160900 0.7419217
160910 0.743193
160920 0.7552166
160930 0.7410704
160940 0.7400427
160950 0.7527739
160960 0.7501045
160970 0.7398709
160980 0.7503623
160990 0.7539264
161000 0.7592715
161010 0.7515374
161020 0.7476449
161030 0.7416598
161040 0.7388837
161050 0.7416261
161060 0.7399772
161070 0.7416753
161080 0.7441782
161090 0.754678
161100 0.7593368
161110 0.7534386
161120 0.7522779
161130 0.7444008
161140 0.7674588
161150 0.7518745
161160 0.7526007
161170 0.7443056
161180 0.7420769
161190 0.738261
161200 0.7287302
161210 0.7283915
161220 0.7316889
161230 0.7305941
161240 0.7231683
161250 0.7380384
161260 0.7410774
161270 0.7440796
161280 0.7342875
161290 0.7316859
161300 0.7351648
161310 0.7420315
161320 0.7344823
161330 0.7351204
161340 0.734695
161350 0.7316889
161360 0.7286144
161370 0.7407851
161380 0.7379304
161390 0.7484542
161400 0.7451577
161410 0.730601
161420 0.7456643
161430 0.7411121
161440 0.7359171
161450 0.7444006
161460 0.7357506
161470 0.7230918
161480 0.7219826
161490 0.7243504
161500 0.7187827
161510 0.7258152
161520 0.7314303
161530 0.7254222
161540 0.7308753
161550 0.733919
161560 0.7342727
161570 0.7253168
161580 0.7257624
161590 0.7302033
161600 0.7341393
161610 0.7297145
161620 0.7370772
161630 0.727376
161640 0.7310475
161650 0.7406883
161660 0.7392372
161670 0.7453755
161680 0.7497576
161690 0.7453867
161700 0.7294353
161710 0.7294655
161720 0.7439371
161730 0.739153
161740 0.7561595
161750 0.7472983
161760 0.7581601
161770 0.7649658
161780 0.7682729
161790 0.7609704
161800 0.7456888
161810 0.7482268
161820 0.7493035
161830 0.7428057
161840 0.751848
161850 0.7450778
161860 0.7384408
161870 0.7414423
161880 0.7356284
161890 0.7378412
161900 0.7360687
161910 0.7416796
161920 0.7568375
161930 0.7533554
161940 0.7471424
161950 0.7511894
161960 0.7611853
161970 0.7555909
161980 0.7587943
161990 0.7544402
162000 0.7516189
162010 0.751676
162020 0.7525221
162030 0.7352986
162040 0.7400076
162050 0.7326621
162060 0.7443891
162070 0.7452883
162080 0.753298
162090 0.7471868
162100 0.7464693
162110 0.7493601
162120 0.7453874
162130 0.7444606
162140 0.740815
162150 0.7499177
162160 0.7477539
162170 0.7475135
162180 0.7407482
162190 0.742767
162200 0.7359145
162210 0.7447778
162220 0.7444518
162230 0.7377275
162240 0.7451491
162250 0.7379181
162260 0.731352
162270 0.7367125
162280 0.7369176
162290 0.7368377
162300 0.7293207
162310 0.7311907
162320 0.7362766
162330 0.7402425
162340 0.7315693
162350 0.7383931
162360 0.7283967
162370 0.7361795
162380 0.740258
162390 0.7330772
162400 0.7290565
162410 0.7350352
162420 0.733198
162430 0.7322935
162440 0.7344183
162450 0.7379197
162460 0.7306211
162470 0.7352084
162480 0.7284155
162490 0.7363068
162500 0.7260678
162510 0.7309229
162520 0.7274624
162530 0.7256501
162540 0.7273342
162550 0.741466
162560 0.7494411
162570 0.7494907
162580 0.7519638
162590 0.7619631
162600 0.7528363
162610 0.7504076
162620 0.7513239
162630 0.7398805
162640 0.7426522
162650 0.7405441
162660 0.7367375
162670 0.7398446
162680 0.741672
162690 0.736845
162700 0.7380235
162710 0.7447891
162720 0.736473
162730 0.7474533
162740 0.7447513
162750 0.7415615
162760 0.7358729
162770 0.7396042
162780 0.7493113
162790 0.7459595
162800 0.7618168
162810 0.7623274
162820 0.7667507
162830 0.7546301
162840 0.751061
162850 0.738637
162860 0.7349253
162870 0.7461593
162880 0.7373986
162890 0.7330127
162900 0.7369976
162910 0.7408281
162920 0.7384059
162930 0.737882
162940 0.73839
162950 0.7454382
162960 0.7543904
162970 0.7502521
162980 0.743786
162990 0.7420627
163000 0.7470424
163010 0.7427566
163020 0.7403259
163030 0.7528121
163040 0.757992
163050 0.7549329
163060 0.7458411
163070 0.7541706
163080 0.7472503
163090 0.7338824
163100 0.7308418
163110 0.731041
163120 0.7344829
163130 0.7423084
163140 0.7355905
163150 0.7325966
163160 0.7289783
163170 0.7380914
163180 0.7334204
163190 0.7381138
163200 0.7429388
163210 0.7357473
163220 0.7422938
163230 0.7427623
163240 0.7450354
163250 0.7471074
163260 0.759349
163270 0.7460743
163280 0.7400168
163290 0.7399777
163300 0.7464659
163310 0.7518866
163320 0.7534606
163330 0.7452358
163340 0.736509
163350 0.7348444
163360 0.7355664
163370 0.7582674
163380 0.7453899
163390 0.7387305
163400 0.7438565
163410 0.7435409
163420 0.7326481
163430 0.7397332
163440 0.741336
163450 0.7424204
163460 0.7453092
163470 0.7471846
163480 0.751937
163490 0.7431242
163500 0.7351999
163510 0.7441312
163520 0.733573
163530 0.7413049
163540 0.7454606
163550 0.7428873
163560 0.746706
163570 0.7451009
163580 0.7436759
163590 0.7493229
163600 0.7520329
163610 0.7550963
163620 0.7655358
163630 0.7703094
163640 0.7680756
163650 0.7747271
163660 0.7671469
163670 0.765839
163680 0.7578176
163690 0.7514891
163700 0.7562824
163710 0.7527364
163720 0.7284002
163730 0.7355131
163740 0.7339387
163750 0.7276027
163760 0.7302387
163770 0.7400613
163780 0.7409502
163790 0.7431812
163800 0.7411676
163810 0.7470936
163820 0.7452202
163830 0.7431251
163840 0.7480241
163850 0.750824
163860 0.7522944
163870 0.748558
163880 0.7403104
163890 0.7483099
163900 0.7320881
163910 0.7468998
163920 0.7463757
163930 0.743466
163940 0.7529106
163950 0.739385
163960 0.7390046
163970 0.7371022
163980 0.737114
163990 0.7278428
164000 0.7454517
164010 0.7559235
164020 0.7482914
164030 0.7448863
164040 0.7422957
164050 0.7500575
164060 0.7555727
164070 0.7586359
164080 0.7712455
164090 0.7465678
164100 0.7439156
164110 0.7507963
164120 0.7437614
164130 0.7524884
164140 0.7494931
164150 0.7427862
164160 0.740039
164170 0.7557233
164180 0.7542885
164190 0.7526283
164200 0.7536377
164210 0.7473055
164220 0.7482221
164230 0.747442
164240 0.738137
164250 0.744436
164260 0.7431681
164270 0.7523331
164280 0.7625901
164290 0.7695605
164300 0.7643515
164310 0.7615181
164320 0.7704912
164330 0.7697007
164340 0.7667407
164350 0.7670227
164360 0.7710693
164370 0.7611242
164380 0.7560046
164390 0.7541771
164400 0.7532372
164410 0.752141
164420 0.7457471
164430 0.7609264
164440 0.7551991
164450 0.7617855
164460 0.7555205
164470 0.752295
164480 0.755514
164490 0.7566223
164500 0.7509391
164510 0.7491593
164520 0.749491
164530 0.7488393
164540 0.76096
164550 0.7548776
164560 0.7450475
164570 0.7496224
164580 0.7452754
164590 0.7431618
164600 0.7451573
164610 0.746466
164620 0.7331178
164630 0.7322839
164640 0.7324237
164650 0.7340652
164660 0.7386565
164670 0.7316438
164680 0.7248684
164690 0.7294966
164700 0.7365311
164710 0.7256774
164720 0.7248401
164730 0.7173371
164740 0.7254912
164750 0.7181049
164760 0.7376114
164770 0.7314886
164780 0.7152082
164790 0.7243177
164800 0.7391679
164810 0.7424907
164820 0.7509323
164830 0.7355315
164840 0.7406641
164850 0.7337791
164860 0.7407737
164870 0.7420438
164880 0.7472888
164890 0.7561859
164900 0.7543114
164910 0.7464213
164920 0.7393109
164930 0.7536424
164940 0.7519426
164950 0.7427189
164960 0.7375739
164970 0.729531
164980 0.7287697
164990 0.7240846
165000 0.7232031
165010 0.7303925
165020 0.72287
165030 0.7308457
165040 0.7353172
165050 0.7304393
165060 0.7305761
165070 0.7408075
165080 0.7423782
165090 0.747814
165100 0.7402828
165110 0.7351204
165120 0.727653
165130 0.7308508
165140 0.7408786
165150 0.7406764
165160 0.739478
165170 0.7346292
165180 0.7331932
165190 0.7358488
165200 0.7384216
165210 0.7407475
165220 0.731279
165230 0.7381145
165240 0.7304795
165250 0.7366024
165260 0.7390578
165270 0.7291411
165280 0.7326633
165290 0.7391061
165300 0.7470431
165310 0.7308302
165320 0.7276059
165330 0.7403997
165340 0.7337473
165350 0.7300354
165360 0.7343075
165370 0.7295172
165380 0.7216046
165390 0.7280213
165400 0.7275146
165410 0.7313068
165420 0.7382628
165430 0.726361
165440 0.729311
165450 0.7242447
165460 0.722706
165470 0.7236931
165480 0.7262838
165490 0.7251735
165500 0.735886
165510 0.7333565
165520 0.7356274
165530 0.7387219
165540 0.7363343
165550 0.7340517
165560 0.7409402
165570 0.7379636
165580 0.7328287
165590 0.7310684
165600 0.7289312
165610 0.7430935
165620 0.7371053
165630 0.7265193
165640 0.7203221
165650 0.7365268
165660 0.7214
165670 0.7230588
165680 0.7233392
165690 0.7143303
165700 0.7226005
165710 0.7208104
165720 0.7204859
165730 0.721283
165740 0.730684
165750 0.7256736
165760 0.7159207
165770 0.7206024
165780 0.720261
165790 0.7180791
165800 0.7329797
165810 0.7213993
165820 0.7276424
165830 0.7248302
165840 0.7235783
165850 0.7207415
165860 0.7234477
165870 0.726658
165880 0.735769
165890 0.7481499
165900 0.7525115
165910 0.7426913
165920 0.7352524
165930 0.7348182
165940 0.7201996
165950 0.7341496
165960 0.7308861
165970 0.7360045
165980 0.739307
165990 0.7187783
166000 0.7190419
166010 0.7294419
166020 0.7454407
166030 0.7456007
166040 0.7438589
166050 0.7479228
166060 0.7555532
166070 0.7545227
166080 0.7384979
166090 0.7400175
166100 0.736198
166110 0.7283888
166120 0.7224024
166130 0.7227213
166140 0.7168478
166150 0.7264299
166160 0.7214353
166170 0.711439
166180 0.7144217
166190 0.72029
166200 0.7231533
166210 0.7247945
166220 0.7303941
166230 0.7372066
166240 0.7333416
166250 0.7184818
166260 0.7240095
166270 0.7144209
166280 0.7130828
166290 0.7256433
166300 0.7216769
166310 0.7242205
166320 0.7217461
166330 0.7161717
166340 0.7193066
166350 0.7267105
166360 0.7322959
166370 0.7206629
166380 0.7271762
166390 0.7428415
166400 0.7304569
166410 0.7265282
166420 0.7273533
166430 0.7261066
166440 0.7241918
166450 0.7243079
166460 0.7340723
166470 0.7379503
166480 0.7372113
166490 0.7334626
166500 0.7419376
166510 0.740802
166520 0.7271313
166530 0.7270396
166540 0.7340683
166550 0.7401702
166560 0.7343125
166570 0.7339038
166580 0.7393999
166590 0.7401839
166600 0.7291759
166610 0.7257597
166620 0.7267597
166630 0.7279224
166640 0.7191879
166650 0.7280376
166660 0.7444553
166670 0.7444704
166680 0.7476553
166690 0.737157
166700 0.7395701
166710 0.7259195
166720 0.7349936
166730 0.7324609
166740 0.7457603
166750 0.7307028
166760 0.7404953
166770 0.7300133
166780 0.7230014
166790 0.737157
166800 0.7247922
166810 0.7301726
166820 0.722528
166830 0.7092935
166840 0.7132035
166850 0.7172049
166860 0.7221796
166870 0.7245926
166880 0.7169412
166890 0.716289
166900 0.7170601
166910 0.7250658
166920 0.7215226
166930 0.7210639
166940 0.7207651
166950 0.727002
166960 0.7280544
166970 0.724461
166980 0.7176783
166990 0.7237809
167000 0.7282457
167010 0.7287992
167020 0.7241202
167030 0.7222022
167040 0.7156631
167050 0.7136193
167060 0.711763
167070 0.7179421
167080 0.7243095
167090 0.7286689
167100 0.7235855
167110 0.7223144
167120 0.7250001
167130 0.7400788
167140 0.720983
167150 0.735379
167160 0.7264128
167170 0.7163156
167180 0.7239794
167190 0.7248844
167200 0.7225179
167210 0.721961
167220 0.7192443
167230 0.7292472
167240 0.7348654
167250 0.7257636
167260 0.7331716
167270 0.7259589
167280 0.7222773
167290 0.7269045
167300 0.7165279
167310 0.7161922
167320 0.7229216
167330 0.7257482
167340 0.7276083
167350 0.7247749
167360 0.7273608
167370 0.730539
167380 0.7351005
167390 0.7249261
167400 0.7265807
167410 0.7371753
167420 0.7436554
167430 0.7454045
167440 0.7488028
167450 0.7483506
167460 0.741425
167470 0.7513525
167480 0.7379543
167490 0.7404932
167500 0.7542744
167510 0.7394264
167520 0.7379444
167530 0.7277446
167540 0.733736
167550 0.7358372
167560 0.7423632
167570 0.7436083
167580 0.7362677
167590 0.7402301
167600 0.7490916
167610 0.7457105
167620 0.7489037
167630 0.7481676
167640 0.7576908
167650 0.7367466
167660 0.7456111
167670 0.7549686
167680 0.7489567
167690 0.751121
167700 0.7543709
167710 0.7519981
167720 0.7455015
167730 0.7384911
167740 0.7575941
167750 0.7568151
167760 0.7603234
167770 0.7745129
167780 0.748506
167790 0.7412155
167800 0.7453588
167810 0.7382447
167820 0.7423723
167830 0.74504
167840 0.7407763
167850 0.7471673
167860 0.7446479
167870 0.7418306
167880 0.7433867
167890 0.7555604
167900 0.7641112
167910 0.7722583
167920 0.772662
167930 0.7594178
167940 0.7499815
167950 0.7508942
167960 0.7496627
167970 0.7605891
167980 0.7534587
167990 0.7468598
168000 0.7461674
168010 0.750793
168020 0.7443525
168030 0.7555287
168040 0.7478991
168050 0.752097
168060 0.7267265
168070 0.7452971
168080 0.7402104
168090 0.7453269
168100 0.7336484
168110 0.7272259
168120 0.7208472
168130 0.7372999
168140 0.7278183
168150 0.7298246
168160 0.731643
168170 0.7397602
168180 0.7396441
168190 0.735533
168200 0.7355191
168210 0.7251313
168220 0.7304018
168230 0.7373286
168240 0.7479241
168250 0.7478417
168260 0.7445351
168270 0.7307326
168280 0.7185565
168290 0.7236695
168300 0.7305158
168310 0.7285279
168320 0.7404459
168330 0.7371323
168340 0.7436894
168350 0.7350217
168360 0.7432336
168370 0.7459374
168380 0.7396653
168390 0.7394133
168400 0.741479
168410 0.7409737
168420 0.73869
168430 0.7279804
168440 0.7334318
168450 0.7326729
168460 0.730562
168470 0.743839
168480 0.7352893
168490 0.7330368
168500 0.7263133
168510 0.7311841
168520 0.7226296
168530 0.7269077
168540 0.7281995
168550 0.7316311
168560 0.7222955
168570 0.7310305
168580 0.7187874
168590 0.7293484
168600 0.7305605
168610 0.7320499
168620 0.7332332
168630 0.7391631
168640 0.7357128
168650 0.7373031
168660 0.7360914
168670 0.7279097
168680 0.7316428
168690 0.7345275
168700 0.7339137
168710 0.7265115
168720 0.7310248
168730 0.7307431
168740 0.7290348
168750 0.7347434
168760 0.7419172
168770 0.7395102
168780 0.727698
168790 0.7367386
168800 0.7469535
168810 0.7391223
168820 0.7298145
168830 0.7364747
168840 0.7380465
168850 0.7494788
168860 0.7455644
168870 0.7528493
168880 0.7492889
168890 0.7448601
168900 0.73524
168910 0.7290009
168920 0.7251186
168930 0.7260481
168940 0.7225254
168950 0.7205458
168960 0.7249771
168970 0.7230061
168980 0.7246523
168990 0.7319248
169000 0.7402743
169010 0.7484438
169020 0.7357159
169030 0.7344266
169040 0.742989
169050 0.7408737
169060 0.7391569
169070 0.7429507
169080 0.7483621
169090 0.7389147
169100 0.7460656
169110 0.7426457
169120 0.7416227
169130 0.7421336
169140 0.7389854
169150 0.7250845
169160 0.719938
169170 0.7200834
169180 0.7143175
169190 0.7129074
169200 0.7383407
169210 0.733642
169220 0.7299019
169230 0.7279189
169240 0.7317283
169250 0.7237825
169260 0.7225397
169270 0.7208443
169280 0.7299924
169290 0.726192
169300 0.7352233
169310 0.7309922
169320 0.7339761
169330 0.7401193
169340 0.7445772
169350 0.7385561
169360 0.7400987
169370 0.7408604
169380 0.7374597
169390 0.7379735
169400 0.7322438
169410 0.7400149
169420 0.7333288
169430 0.7361868
169440 0.7373899
169450 0.7363544
169460 0.7306094
169470 0.7316841
169480 0.7385744
169490 0.7332498
169500 0.7288547
169510 0.7291517
169520 0.7362258
169530 0.7485859
169540 0.7560204
169550 0.7484928
169560 0.7489556
169570 0.7458235
169580 0.7458584
169590 0.7406384
169600 0.7371216
169610 0.7340277
169620 0.729563
169630 0.7364557
169640 0.7363635
169650 0.7449771
169660 0.732443
169670 0.7449987
169680 0.7422507
169690 0.7363093
169700 0.73141
169710 0.7326991
169720 0.7325547
169730 0.7285864
169740 0.7313616
169750 0.7272606
169760 0.7282529
169770 0.7190288
169780 0.7251283
169790 0.7254245
169800 0.7285494
169810 0.7345565
169820 0.7316859
169830 0.7380571
169840 0.7416997
169850 0.7396458
169860 0.7244374
169870 0.7438504
169880 0.742766
169890 0.7451789
169900 0.745557
169910 0.7586777
169920 0.7378501
169930 0.7457001
169940 0.7433547
169950 0.7438373
169960 0.748136
169970 0.7463611
169980 0.7496479
169990 0.7476432
170000 0.7340563
170010 0.7400629
170020 0.7522463
170030 0.745262
170040 0.7310489
170050 0.7422788
170060 0.7470272
170070 0.7399184
170080 0.7481458
170090 0.7516606
170100 0.7388076
170110 0.7347253
170120 0.7413741
170130 0.7388253
170140 0.7364988
170150 0.732532
170160 0.738602
170170 0.7260396
170180 0.7253797
170190 0.7093798
170200 0.7152163
170210 0.7286364
170220 0.7339481
170230 0.7275205
170240 0.7245567
170250 0.7227132
170260 0.7225965
170270 0.7266251
170280 0.7415634
170290 0.7449082
170300 0.7396726
170310 0.7388667
170320 0.7385499
170330 0.7419767
170340 0.7388547
170350 0.7354256
170360 0.7258493
170370 0.7237669
170380 0.7256166
170390 0.7395598
170400 0.7306513
170410 0.7304311
170420 0.7316911
170430 0.7389563
170440 0.7317817
170450 0.7355528
170460 0.7445642
170470 0.7379116
170480 0.7440785
170490 0.7468119
170500 0.7495587
170510 0.7458899
170520 0.7381237
170530 0.7394816
170540 0.7361819
170550 0.7457963
170560 0.744586
170570 0.7397293
170580 0.7498469
170590 0.7504098
170600 0.7464451
170610 0.7397247
170620 0.7407652
170630 0.7506176
170640 0.7397037
170650 0.7502534
170660 0.7484538
170670 0.7400926
170680 0.7505561
170690 0.7473272
170700 0.7448662
170710 0.7409009
170720 0.7269151
170730 0.7400422
170740 0.7468714
170750 0.7456515
170760 0.7331523
170770 0.7296628
170780 0.7333391
170790 0.7433577
170800 0.7437207
170810 0.7420775
170820 0.7425357
170830 0.7373016
170840 0.7374134
170850 0.7458833
170860 0.7408642
170870 0.7240145
170880 0.7296757
170890 0.7376613
170900 0.7334929
170910 0.7356879
170920 0.7350559
170930 0.7391765
170940 0.7374755
170950 0.7360525
170960 0.7406342
170970 0.7331458
170980 0.7463951
170990 0.7389067
171000 0.7301059
171010 0.7289881
171020 0.7377947
171030 0.7391931
171040 0.7447003
171050 0.7405572
171060 0.7312589
171070 0.723906
171080 0.7283026
171090 0.7204736
171100 0.7235461
171110 0.7288214
171120 0.7345118
171130 0.7271796
171140 0.7188118
171150 0.7250485
171160 0.7260793
171170 0.7261331
171180 0.7188389
171190 0.7239835
171200 0.7325128
171210 0.7320701
171220 0.7216299
171230 0.7206859
171240 0.7263
171250 0.7293378
171260 0.7290644
171270 0.7215522
171280 0.7245411
171290 0.7198114
171300 0.7322451
171310 0.7339977
171320 0.7395527
171330 0.742043
171340 0.7363067
171350 0.7449125
171360 0.7429323
171370 0.7287496
171380 0.7213959
171390 0.7315478
171400 0.7262819
171410 0.7248245
171420 0.7382876
171430 0.7445849
171440 0.7395347
171450 0.7325442
171460 0.7320217
171470 0.7301255
171480 0.7305111
171490 0.7243633
171500 0.7326459
171510 0.7362447
171520 0.7404905
171530 0.7438539
171540 0.7458228
171550 0.73814
171560 0.7365232
171570 0.7376221
171580 0.7329031
171590 0.732287
171600 0.7409252
171610 0.737017
171620 0.7336894
171630 0.7412918
171640 0.7384784
171650 0.7294973
171660 0.7178079
171670 0.7124016
171680 0.7168564
171690 0.7223845
171700 0.7358321
171710 0.7264202
171720 0.7307773
171730 0.7294055
171740 0.7305247
171750 0.728658
171760 0.7352458
171770 0.7396839
171780 0.7357583
171790 0.7275831
171800 0.7235556
171810 0.7368232
171820 0.7306088
171830 0.7437212
171840 0.7387652
171850 0.7335792
171860 0.7111678
171870 0.7216414
171880 0.725457
171890 0.7249925
171900 0.7231346
171910 0.7295603
171920 0.7151158
171930 0.7199753
171940 0.7220591
171950 0.719927
171960 0.7215279
171970 0.7186702
171980 0.7183722
171990 0.7367742
172000 0.737173
172010 0.739099
172020 0.7373108
172030 0.7251338
172040 0.7310131
172050 0.7263809
172060 0.721782
172070 0.7192297
172080 0.7243058
172090 0.7352436
172100 0.7362114
172110 0.7158004
172120 0.7091227
172130 0.719579
172140 0.7231581
172150 0.7361868
172160 0.7244883
172170 0.7245796
172180 0.7378092
172190 0.7388985
172200 0.7348933
172210 0.7296563
172220 0.7221749
172230 0.713101
172240 0.7156488
172250 0.7092568
172260 0.7170413
172270 0.7270411
172280 0.7293029
172290 0.7271966
172300 0.7250059
172310 0.7224217
172320 0.72391
172330 0.7190772
172340 0.710046
172350 0.7138768
172360 0.7057016
172370 0.7275064
172380 0.727482
172390 0.7293881
172400 0.7302541
172410 0.7134758
172420 0.7175934
172430 0.7236761
172440 0.7303262
172450 0.7252715
172460 0.7354637
172470 0.7249901
172480 0.7158433
172490 0.7234942
172500 0.7244164
172510 0.7208457
172520 0.7311718
172530 0.7197899
172540 0.7144831
172550 0.7139336
172560 0.7131085
172570 0.7190002
172580 0.7106503
172590 0.7135284
172600 0.7065799
172610 0.7121402
172620 0.7158287
172630 0.7096461
172640 0.7146667
172650 0.717299
172660 0.7102678
172670 0.7102428
172680 0.7214262
172690 0.7222946
172700 0.7182286
172710 0.7251606
172720 0.736079
172730 0.7331849
172740 0.7363542
172750 0.7301325
172760 0.725342
172770 0.7310558
172780 0.72323
172790 0.7401764
172800 0.735067
172810 0.7213989
172820 0.7298029
172830 0.7289904
172840 0.7153525
172850 0.730513
172860 0.7255778
172870 0.7271919
172880 0.7305836
172890 0.725566
172900 0.7287511
172910 0.7293699
172920 0.7249678
172930 0.7240888
172940 0.7252918
172950 0.7363291
172960 0.7402217
172970 0.7266614
172980 0.7170771
172990 0.7170762
173000 0.7134206
173010 0.7193909
173020 0.7147734
173030 0.7219484
173040 0.7207364
173050 0.7209174
173060 0.7340093
173070 0.7371996
173080 0.7253488
173090 0.7239369
173100 0.7213895
173110 0.7184681
173120 0.7262881
173130 0.7371671
173140 0.7383412
173150 0.736643
173160 0.7519389
173170 0.7380282
173180 0.7300285
173190 0.7374986
173200 0.7345393
173210 0.7274489
173220 0.7276912
173230 0.7357728
173240 0.7449902
173250 0.7416078
173260 0.7419246
173270 0.7209699
173280 0.7250031
173290 0.7337852
173300 0.739186
173310 0.7390358
173320 0.7407994
173330 0.7279873
173340 0.726486
173350 0.7271878
173360 0.7418448
173370 0.7299807
173380 0.7400606
173390 0.7380753
173400 0.7321763
173410 0.723981
173420 0.7282209
173430 0.7253327
173440 0.7293914
173450 0.7249516
173460 0.7182595
173470 0.7321116
173480 0.7253385
173490 0.7284611
173500 0.7256429
173510 0.7372683
173520 0.7419454
173530 0.7252973
173540 0.7222117
173550 0.72536
173560 0.7260745
173570 0.7336779
173580 0.7404571
173590 0.7416986
173600 0.7344252
173610 0.7349923
173620 0.7423935
173630 0.7400171
173640 0.729709
173650 0.7341954
173660 0.7303395
173670 0.7210188
173680 0.7131115
173690 0.7255877
173700 0.7132642
173710 0.7177917
173720 0.7323109
173730 0.7262145
173740 0.7311091
173750 0.7207673
173760 0.7425101
173770 0.7261583
173780 0.7100389
173790 0.7207965
173800 0.7424123
173810 0.7423962
173820 0.7357469
173830 0.7214371
173840 0.731447
173850 0.7312168
173860 0.7254406
173870 0.7207811
173880 0.7185659
173890 0.7279459
173900 0.7218396
173910 0.7198694
173920 0.710315
173930 0.6996705
173940 0.7063965
173950 0.6905543
173960 0.6947217
173970 0.7121515
173980 0.7021547
173990 0.7031846
174000 0.7111297
174010 0.7172488
174020 0.7136265
174030 0.7008787
174040 0.7115559
174050 0.710551
174060 0.6993241
174070 0.6924358
174080 0.6894343
174090 0.6956756
174100 0.6992243
174110 0.703254
174120 0.7024721
174130 0.7077941
174140 0.7151758
174150 0.6970361
174160 0.6987392
174170 0.7065367
174180 0.7061909
174190 0.7029566
174200 0.7071907
174210 0.7048888
174220 0.7086347
174230 0.7274312
174240 0.7249849
174250 0.7358291
174260 0.734185
174270 0.7217254
174280 0.7112585
174290 0.7163227
174300 0.7093509
174310 0.7126889
174320 0.7138264
174330 0.7183305
174340 0.7130136
174350 0.7116951
174360 0.71219
174370 0.7112956
174380 0.7252783
174390 0.7200956
174400 0.7303897
174410 0.7182043
174420 0.7302034
174430 0.7384152
174440 0.7269752
174450 0.7345422
174460 0.7398697
174470 0.7359549
174480 0.7367496
174490 0.7296771
174500 0.729978
174510 0.7330266
174520 0.7418504
174530 0.7404906
174540 0.7298905
174550 0.7257113
174560 0.7388365
174570 0.7377458
174580 0.7264441
174590 0.7273748
174600 0.7242991
174610 0.7226626
174620 0.7197788
174630 0.7313627
174640 0.7152469
174650 0.7102721
174660 0.7171187
174670 0.7106228
174680 0.709976
174690 0.7140512
174700 0.6993679
174710 0.7066556
174720 0.7213742
174730 0.7196805
174740 0.7141922
174750 0.7159349
174760 0.7104918
174770 0.7234157
174780 0.70821
174790 0.7071284
174800 0.7042047
174810 0.7099042
174820 0.7081846
174830 0.7142759
174840 0.7267569
174850 0.7242315
174860 0.7155774
174870 0.7214268
174880 0.7219315
174890 0.7374129
174900 0.7328683
174910 0.7235996
174920 0.73439
174930 0.7241296
174940 0.7364106
174950 0.7328792
174960 0.7342576
174970 0.7319081
174980 0.7356078
174990 0.7274666
175000 0.7340593
175010 0.7356306
175020 0.7295545
175030 0.7216719
175040 0.71469
175050 0.7182042
175060 0.7214835
175070 0.733403
175080 0.7308434
175090 0.7286268
175100 0.7246757
175110 0.7244751
175120 0.7320163
175130 0.7275435
175140 0.7315928
175150 0.7306666
175160 0.7184954
175170 0.7294704
175180 0.7276307
175190 0.7276009
175200 0.7279742
175210 0.7308746
175220 0.7434442
175230 0.7477327
175240 0.7507892
175250 0.7418188
175260 0.7504509
175270 0.7348622
175280 0.7351398
175290 0.739521
175300 0.7392269
175310 0.7454187
175320 0.747032
175330 0.7490021
175340 0.7463442
175350 0.7453552
175360 0.7401177
175370 0.7301598
175380 0.7241418
175390 0.7328742
175400 0.7420164
175410 0.7297325
175420 0.7245809
175430 0.7200625
175440 0.7244138
175450 0.724148
175460 0.7341954
175470 0.7181054
175480 0.717204
175490 0.7290539
175500 0.7234347
175510 0.7260795
175520 0.7220608
175530 0.7261346
175540 0.7253267
175550 0.7236574
175560 0.7092108
175570 0.7117948
175580 0.7118101
175590 0.7173654
175600 0.73127
175610 0.7327497
175620 0.7265714
175630 0.7273572
175640 0.7280401
175650 0.7307684
175660 0.7220144
175670 0.7190682
175680 0.7144492
175690 0.7079576
175700 0.7257958
175710 0.7280142
175720 0.7357572
175730 0.7337611
175740 0.7319525
175750 0.7339124
175760 0.7240914
175770 0.7187994
175780 0.7181648
175790 0.7295426
175800 0.7364707
175810 0.7395632
175820 0.7378936
175830 0.7338915
175840 0.7222588
175850 0.7233281
175860 0.7381035
175870 0.733592
175880 0.7390773
175890 0.7388679
175900 0.7439944
175910 0.7374451
175920 0.7367178
175930 0.7321198
175940 0.7389775
175950 0.736158
175960 0.7361642
175970 0.7348737
175980 0.7491944
175990 0.7398083
176000 0.7423314
176010 0.7375166
176020 0.7357511
176030 0.7289034
176040 0.7338673
176050 0.7297457
176060 0.7302451
176070 0.7259729
176080 0.7304122
176090 0.7409586
176100 0.7357077
176110 0.7307562
176120 0.7308093
176130 0.727798
176140 0.7359553
176150 0.7254605
176160 0.7275256
176170 0.7157556
176180 0.7326102
176190 0.7436227
176200 0.7411686
176210 0.729599
176220 0.721449
176230 0.7249824
176240 0.7233278
176250 0.7190484
176260 0.7344829
176270 0.741465
176280 0.7490968
176290 0.729409
176300 0.7253658
176310 0.7269932
176320 0.7346662
176330 0.740262
176340 0.74326
176350 0.7586433
176360 0.7482181
176370 0.737253
176380 0.7374178
176390 0.7287134
176400 0.7372848
176410 0.7437907
176420 0.7377571
176430 0.7419252
176440 0.7427222
176450 0.7361332
176460 0.7276484
176470 0.732007
176480 0.7339111
176490 0.7323691
176500 0.7309368
176510 0.7467242
176520 0.7351272
176530 0.7324481
176540 0.7346933
176550 0.7287274
176560 0.7285346
176570 0.7239581
176580 0.7241949
176590 0.7271307
176600 0.7242827
176610 0.7203951
176620 0.7249655
176630 0.7298419
176640 0.7229054
176650 0.7176528
176660 0.7259624
176670 0.7238703
176680 0.7322809
176690 0.7296702
176700 0.7290496
176710 0.7131942
176720 0.7262595
176730 0.7158463
176740 0.7227529
176750 0.7273975
176760 0.7281631
176770 0.7371195
176780 0.7339134
176790 0.734778
176800 0.7396274
176810 0.743475
176820 0.7451451
176830 0.7452682
176840 0.7521922
176850 0.7503313
176860 0.7313985
176870 0.7500059
176880 0.7378219
176890 0.7421383
176900 0.7445899
176910 0.7304387
176920 0.7448901
176930 0.7538716
176940 0.7450091
176950 0.751567
176960 0.763959
176970 0.7595441
176980 0.7550601
176990 0.7527313
177000 0.7517897
177010 0.7697324
177020 0.7661464
177030 0.7552876
177040 0.7572456
177050 0.7630084
177060 0.759108
177070 0.7546511
177080 0.7486156
177090 0.7590433
177100 0.7520468
177110 0.7500727
177120 0.7442809
177130 0.7405635
177140 0.7439424
177150 0.7498226
177160 0.7445668
177170 0.7492213
177180 0.7447836
177190 0.7432635
177200 0.7464684
177210 0.7588142
177220 0.7674803
177230 0.7533062
177240 0.7444211
177250 0.7431241
177260 0.7364649
177270 0.745458
177280 0.7536889
177290 0.7566062
177300 0.7578742
177310 0.7550349
177320 0.7521389
177330 0.7561686
177340 0.7566181
177350 0.7586655
177360 0.7594748
177370 0.7656831
177380 0.7637518
177390 0.7670201
177400 0.7705907
177410 0.754569
177420 0.7483271
177430 0.761743
177440 0.758661
177450 0.7686783
177460 0.7597266
177470 0.768111
177480 0.7608806
177490 0.7528127
177500 0.7504436
177510 0.7620999
177520 0.7662871
177530 0.7717727
177540 0.7625684
177550 0.7648039
177560 0.763737
177570 0.7672155
177580 0.7704701
177590 0.7726192
177600 0.7626976
177610 0.7678171
177620 0.7727026
177630 0.7620198
177640 0.7533058
177650 0.7682833
177660 0.7571034
177670 0.7602051
177680 0.75901
177690 0.7688724
177700 0.7531454
177710 0.7462935
177720 0.7545344
177730 0.7657551
177740 0.7660246
177750 0.7598798
177760 0.7546814
177770 0.7634435
177780 0.7613907
177790 0.7583045
177800 0.753813
177810 0.7479252
177820 0.7481037
177830 0.7390996
177840 0.7478581
177850 0.7437025
177860 0.74876
177870 0.7346957
177880 0.7299505
177890 0.7281477
177900 0.7388478
177910 0.7264538
177920 0.7320076
177930 0.7369397
177940 0.7464388
177950 0.7418019
177960 0.7410079
177970 0.7448364
177980 0.7450206
177990 0.7360927
178000 0.7375597
178010 0.7438676
178020 0.7378061
178030 0.7393117
178040 0.7520304
178050 0.755096
178060 0.7494723
178070 0.7563938
178080 0.7481707
178090 0.751096
178100 0.7377527
178110 0.7378236
178120 0.7444626
178130 0.7391421
178140 0.7451277
178150 0.7557632
178160 0.7542359
178170 0.7470095
178180 0.7589713
178190 0.7601153
178200 0.7370464
178210 0.7398326
178220 0.735943
178230 0.7294549
178240 0.7278978
178250 0.7114338
178260 0.7095165
178270 0.715865
178280 0.7297963
178290 0.7339059
178300 0.7393597
178310 0.7239807
178320 0.735984
178330 0.74392
178340 0.7429285
178350 0.7439193
178360 0.7525766
178370 0.740289
178380 0.737802
178390 0.7336589
178400 0.7368798
178410 0.7422946
178420 0.7419893
178430 0.7445875
178440 0.7411432
178450 0.7503096
178460 0.7496185
178470 0.7461392
178480 0.7481163
178490 0.7477576
178500 0.7503518
178510 0.7452321
178520 0.7413492
178530 0.7473778
178540 0.7529792
178550 0.7464762
178560 0.7477309
178570 0.7426699
178580 0.7418061
178590 0.746501
178600 0.7518198
178610 0.7509545
178620 0.7438859
178630 0.7583787
178640 0.7497942
178650 0.756187
178660 0.7614495
178670 0.7690555
178680 0.7634131
178690 0.7520368
178700 0.7636323
178710 0.7522673
178720 0.754178
178730 0.7512031
178740 0.7440957
178750 0.734615
178760 0.7453204
178770 0.7429613
178780 0.7525553
178790 0.7545285
178800 0.7495949
178810 0.7485134
178820 0.740737
178830 0.7466345
178840 0.7518163
178850 0.7405414
178860 0.7377718
178870 0.7303402
178880 0.7397774
178890 0.7401802
178900 0.734732
178910 0.7453077
178920 0.746318
178930 0.7541425
178940 0.7601865
178950 0.750554
178960 0.7409174
178970 0.7517799
178980 0.7612263
178990 0.7597132
179000 0.7514803
179010 0.7488323
179020 0.7504001
179030 0.7427175
179040 0.7460798
179050 0.7504438
179060 0.7555304
179070 0.7401349
179080 0.7518784
179090 0.7642754
179100 0.749379
179110 0.7488703
179120 0.7392306
179130 0.7342426
179140 0.7319539
179150 0.7383031
179160 0.7297041
179170 0.7299764
179180 0.7253646
179190 0.7270956
179200 0.7339774
179210 0.7425035
179220 0.738025
179230 0.7396315
179240 0.73356
179250 0.7420248
179260 0.7459208
179270 0.7455328
179280 0.7465512
179290 0.7421769
179300 0.7434357
179310 0.7507212
179320 0.7524044
179330 0.7351832
179340 0.7385457
179350 0.7475188
179360 0.7538035
179370 0.7483614
179380 0.7386107
179390 0.7295002
179400 0.7257487
179410 0.7287733
179420 0.7250407
179430 0.7227812
179440 0.740813
179450 0.7480153
179460 0.7394231
179470 0.7283038
179480 0.7370592
179490 0.7336137
179500 0.737831
179510 0.7319235
179520 0.7337668
179530 0.7348801
179540 0.744846
179550 0.7510568
179560 0.7505727
179570 0.757749
179580 0.7461835
179590 0.7396351
179600 0.7392427
179610 0.7340795
179620 0.7428593
179630 0.7425599
179640 0.741366
179650 0.7314056
179660 0.7323337
179670 0.7238131
179680 0.7408959
179690 0.7290677
179700 0.7278516
179710 0.7369856
179720 0.7554283
179730 0.7426033
179740 0.7462806
179750 0.749819
179760 0.7586211
179770 0.759966
179780 0.7700504
179790 0.7574792
179800 0.7597474
179810 0.7454931
179820 0.7493197
179830 0.7418799
179840 0.746708
179850 0.7320958
179860 0.7373604
179870 0.7335984
179880 0.7385303
179890 0.7393034
179900 0.7380423
179910 0.7285192
179920 0.7439779
179930 0.7350176
179940 0.7390299
179950 0.743632
179960 0.7565696
179970 0.7570388
179980 0.7511733
179990 0.7433533
180000 0.7394001
180010 0.7406334
180020 0.7288522
180030 0.7227686
180040 0.7357102
180050 0.7435166
180060 0.7439691
180070 0.7428804
180080 0.7416194
180090 0.7459857
180100 0.7506275
180110 0.7410784
180120 0.7404445
180130 0.7293331
180140 0.7367477
180150 0.7269954
180160 0.7300188
180170 0.7357707
180180 0.7209333
180190 0.7276278
180200 0.7227251
180210 0.7322522
180220 0.7228758
180230 0.7220588
180240 0.7273717
180250 0.7230629
180260 0.7267326
180270 0.713217
180280 0.7217302
180290 0.7119774
180300 0.7121772
180310 0.7117588
180320 0.7115802
180330 0.7293251
180340 0.7324682
180350 0.7352239
180360 0.7324306
180370 0.7351956
180380 0.7167982
180390 0.7348524
180400 0.7392531
180410 0.7373573
180420 0.7247974
180430 0.7402403
180440 0.7422035
180450 0.7366245
180460 0.7400544
180470 0.7401924
180480 0.7426515
180490 0.7418945
180500 0.749038
180510 0.7314475
180520 0.7375962
180530 0.7509504
180540 0.7414296
180550 0.7375738
180560 0.7267661
180570 0.7316961
180580 0.737829
180590 0.7330111
180600 0.7377849
180610 0.7376841
180620 0.7506906
180630 0.7520587
180640 0.7583202
180650 0.747434
180660 0.7423631
180670 0.7409109
180680 0.7381935
180690 0.740572
180700 0.7425061
180710 0.7316223
180720 0.7435203
180730 0.7403049
180740 0.737854
180750 0.7366565
180760 0.7392831
180770 0.7470268
180780 0.7398318
180790 0.7335063
180800 0.7308169
180810 0.729471
180820 0.7250338
180830 0.7350669
180840 0.7320063
180850 0.7299759
180860 0.7270429
180870 0.7209296
180880 0.733193
180890 0.7192878
180900 0.7250264
180910 0.7281137
180920 0.7373551
180930 0.738057
180940 0.7273709
180950 0.7290285
180960 0.7422959
180970 0.7282977
180980 0.7303358
180990 0.7346002
181000 0.7433447
181010 0.7322579
181020 0.7285092
181030 0.7295583
181040 0.7439911
181050 0.7349201
181060 0.7553203
181070 0.7401845
181080 0.7357307
181090 0.7434868
181100 0.7483107
181110 0.7452618
181120 0.740063
181130 0.7364475
181140 0.7360377
181150 0.7325996
181160 0.7278952
181170 0.7377729
181180 0.731527
181190 0.7454737
181200 0.7420666
181210 0.7477529
181220 0.7522818
181230 0.754279
181240 0.7640145
181250 0.7395876
181260 0.7388266
181270 0.7336229
181280 0.7341731
181290 0.7398082
181300 0.743879
181310 0.7459282
181320 0.7374483
181330 0.7298167
181340 0.7286393
181350 0.7306814
181360 0.7446158
181370 0.7380106
181380 0.7419487
181390 0.7423707
181400 0.7456905
181410 0.7381786
181420 0.7489385
181430 0.7387042
181440 0.7331381
181450 0.7302101
181460 0.7342844
181470 0.7301938
181480 0.7309465
181490 0.7316285
181500 0.7345955
181510 0.7377681
181520 0.7271345
181530 0.7240086
181540 0.7269905
181550 0.7282875
181560 0.7324913
181570 0.7382846
181580 0.7326465
181590 0.7474617
181600 0.7360116
181610 0.7396807
181620 0.7384076
181630 0.7431438
181640 0.7318614
181650 0.7434003
181660 0.7379584
181670 0.7453486
181680 0.7508758
181690 0.7441614
181700 0.750529
181710 0.7497347
181720 0.7461197
181730 0.741335
181740 0.7395011
181750 0.7448186
181760 0.7353633
181770 0.7368289
181780 0.7419184
181790 0.7405369
181800 0.7428005
181810 0.7357867
181820 0.7331176
181830 0.742798
181840 0.7292667
181850 0.7253436
181860 0.7273757
181870 0.7222585
181880 0.717689
181890 0.7237741
181900 0.7270592
181910 0.7393052
181920 0.7266565
181930 0.7394744
181940 0.7397166
181950 0.7452426
181960 0.7452562
181970 0.7486783
181980 0.7415839
181990 0.7313568
182000 0.7288092
182010 0.7202055
182020 0.7233698
182030 0.7236887
182040 0.7149809
182050 0.7132011
182060 0.7214738
182070 0.7316199
182080 0.7383098
182090 0.730549
182100 0.7259055
182110 0.7350018
182120 0.7281967
182130 0.7495993
182140 0.7438251
182150 0.7265295
182160 0.7354467
182170 0.733556
182180 0.7370565
182190 0.7314035
182200 0.7361507
182210 0.7383301
182220 0.7416103
182230 0.748512
182240 0.7438617
182250 0.7352959
182260 0.7492517
182270 0.7374997
182280 0.7360752
182290 0.7380982
182300 0.7380478
182310 0.7343971
182320 0.7253554
182330 0.7271968
182340 0.720024
182350 0.7279938
182360 0.733262
182370 0.7258344
182380 0.7345045
182390 0.7421068
182400 0.7507347
182410 0.7471529
182420 0.739859
182430 0.7525486
182440 0.7415662
182450 0.7399296
182460 0.7312359
182470 0.7329519
182480 0.736481
182490 0.7374936
182500 0.7416249
182510 0.7399964
182520 0.7348564
182530 0.7271388
182540 0.7252823
182550 0.733758
182560 0.7219837
182570 0.7222061
182580 0.7289613
182590 0.7358175
182600 0.7364028
182610 0.7246055
182620 0.7377804
182630 0.7348824
182640 0.7184634
182650 0.7276567
182660 0.714233
182670 0.7194738
182680 0.720297
182690 0.7111512
182700 0.7283605
182710 0.7232756
182720 0.7206842
182730 0.729722
182740 0.7267718
182750 0.735445
182760 0.734444
182770 0.7269165
182780 0.7357945
182790 0.7325114
182800 0.7224339
182810 0.7353559
182820 0.7388055
182830 0.7479001
182840 0.7324637
182850 0.7227472
182860 0.7353566
182870 0.7255636
182880 0.7300906
182890 0.7257193
182900 0.7257207
182910 0.7225589
182920 0.7339932
182930 0.7223257
182940 0.7151085
182950 0.7244436
182960 0.7147354
182970 0.7257656
182980 0.7224683
182990 0.7203945
183000 0.7252993
183010 0.7167991
183020 0.7284217
183030 0.7203365
183040 0.7134982
183050 0.7265928
183060 0.731465
183070 0.7284529
183080 0.7274695
183090 0.7278233
183100 0.7255114
183110 0.7328546
183120 0.7267515
183130 0.7185516
183140 0.7137697
183150 0.7041664
183160 0.7056369
183170 0.7078432
183180 0.7146851
183190 0.7168923
183200 0.7238656
183210 0.7144308
183220 0.7187389
183230 0.7152728
183240 0.7262229
183250 0.7222807
183260 0.7119445
183270 0.7169571
183280 0.721862
183290 0.7189348
183300 0.7216511
183310 0.7299695
183320 0.7270682
183330 0.7127903
183340 0.7251962
183350 0.7296796
183360 0.7252991
183370 0.7259431
183380 0.7212932
183390 0.7262126
183400 0.7147581
183410 0.7288905
183420 0.7394651
183430 0.7424868
183440 0.7321196
183450 0.7351435
183460 0.7402166
183470 0.7379335
183480 0.7372169
183490 0.7233301
183500 0.7274799
183510 0.7293676
183520 0.7229396
183530 0.7312154
183540 0.7354535
183550 0.7267166
183560 0.7215145
183570 0.7384738
183580 0.7468122
183590 0.7494658
183600 0.7447697
183610 0.7438686
183620 0.7334983
183630 0.7331179
183640 0.7262568
183650 0.7356192
183660 0.7376489
183670 0.7402653
183680 0.7369587
183690 0.7322671
183700 0.7357983
183710 0.7373038
183720 0.7309532
183730 0.724348
183740 0.7287739
183750 0.7303116
183760 0.7291694
183770 0.7280733
183780 0.7275588
183790 0.7337021
183800 0.7266877
183810 0.7288113
183820 0.7228763
183830 0.7370583
183840 0.7270138
183850 0.7323586
183860 0.7357773
183870 0.7485161
183880 0.7350976
183890 0.7280145
183900 0.7351519
183910 0.7405869
183920 0.7366217
183930 0.7380269
183940 0.7409987
183950 0.7259856
183960 0.7329256
183970 0.7316658
183980 0.7175128
183990 0.7188609
184000 0.7242746
184010 0.7266403
184020 0.7274289
184030 0.7413448
184040 0.7305683
184050 0.7278686
184060 0.738842
184070 0.7427487
184080 0.7296761
184090 0.728428
184100 0.7159811
184110 0.7262539
184120 0.7398455
184130 0.7463835
184140 0.7475658
184150 0.7530745
184160 0.7621207
184170 0.7631219
184180 0.7603959
184190 0.7586923
184200 0.7277443
184210 0.7308999
184220 0.7329483
184230 0.7353048
184240 0.7361408
184250 0.7354035
184260 0.7261605
184270 0.7300606
184280 0.7264493
184290 0.727668
184300 0.7300957
184310 0.727005
184320 0.7210599
184330 0.7378429
184340 0.7355549
184350 0.7350062
184360 0.7298622
184370 0.7247991
184380 0.7199342
184390 0.7195342
184400 0.7157334
184410 0.716971
184420 0.728244
184430 0.7365596
184440 0.7534379
184450 0.7505047
184460 0.7597203
184470 0.7424631
184480 0.7450914
184490 0.7371525
184500 0.7527795
184510 0.7440589
184520 0.7412969
184530 0.741232
184540 0.7394333
184550 0.7360157
184560 0.7388407
184570 0.7354196
184580 0.7437502
184590 0.7491567
184600 0.7451714
184610 0.7457516
184620 0.7457243
184630 0.7325511
184640 0.7314316
184650 0.7332019
184660 0.7392122
184670 0.7229255
184680 0.7085464
184690 0.7174812
184700 0.7385141
184710 0.7301045
184720 0.7305871
184730 0.7415658
184740 0.7244362
184750 0.7294478
184760 0.7458901
184770 0.7281747
184780 0.734481
184790 0.7289648
184800 0.7132007
184810 0.7119929
184820 0.7167212
184830 0.7119368
184840 0.7239879
184850 0.7200599
184860 0.7226825
184870 0.7245722
184880 0.7312624
184890 0.7205026
184900 0.7157061
184910 0.714499
184920 0.7214803
184930 0.732489
184940 0.7336975
184950 0.7395502
184960 0.7371964
184970 0.7392355
184980 0.7408314
184990 0.7465274
185000 0.7515449
185010 0.7418752
185020 0.7404193
185030 0.7419019
185040 0.7430214
185050 0.7442704
185060 0.7458521
185070 0.7474435
185080 0.7280138
185090 0.7350343
185100 0.7404951
185110 0.7324948
185120 0.7183339
185130 0.7241458
185140 0.7229306
185150 0.7351833
185160 0.7407621
185170 0.7546651
185180 0.7459402
185190 0.7448729
185200 0.7354949
185210 0.7235494
185220 0.7258667
185230 0.7329224
185240 0.7204883
185250 0.7181472
185260 0.7164318
185270 0.7104711
185280 0.6948417
185290 0.6989284
185300 0.712811
185310 0.7234614
185320 0.7137769
185330 0.7172159
185340 0.7148362
185350 0.7084116
185360 0.7005215
185370 0.71613
185380 0.7117446
185390 0.7111426
185400 0.7233615
185410 0.7106727
185420 0.707283
185430 0.7097657
185440 0.7121834
185450 0.7208737
185460 0.7068369
185470 0.7079152
185480 0.7045471
185490 0.7083929
185500 0.7142537
185510 0.7190898
185520 0.7202347
185530 0.7227389
185540 0.7317261
185550 0.7235812
185560 0.7102089
185570 0.7196684
185580 0.7259884
185590 0.7330178
185600 0.7286611
185610 0.7447217
185620 0.7298973
185630 0.720863
185640 0.7233841
185650 0.7309496
185660 0.7368864
185670 0.7233143
185680 0.7318937
185690 0.7347553
185700 0.7363954
185710 0.7227228
185720 0.7019657
185730 0.7174833
185740 0.7205972
185750 0.7170298
185760 0.7117741
185770 0.7091806
185780 0.725404
185790 0.7194077
185800 0.719232
185810 0.7088572
185820 0.7158555
185830 0.7250439
185840 0.7359423
185850 0.7390829
185860 0.7409737
185870 0.7373486
185880 0.7305675
185890 0.7192666
185900 0.7138935
185910 0.7281474
185920 0.7227289
185930 0.72522
185940 0.7189385
185950 0.7169768
185960 0.7047741
185970 0.7171988
185980 0.7108226
185990 0.7115691
186000 0.7196527
186010 0.7260117
186020 0.7257718
186030 0.7291849
186040 0.7303683
186050 0.73017
186060 0.7263385
186070 0.7348948
186080 0.7289359
186090 0.7266829
186100 0.7291126
186110 0.734064
186120 0.7380832
186130 0.7338411
186140 0.7254759
186150 0.7264152
186160 0.717064
186170 0.7266881
186180 0.735626
186190 0.7353783
186200 0.7392356
186210 0.7312895
186220 0.7321455
186230 0.7222171
186240 0.7271134
186250 0.7215487
186260 0.7178423
186270 0.7265834
186280 0.7229362
186290 0.7179381
186300 0.7203817
186310 0.7255524
186320 0.7098604
186330 0.7163372
186340 0.7172701
186350 0.7303519
186360 0.7087891
186370 0.7072175
186380 0.7215314
186390 0.7095265
186400 0.7019645
186410 0.7164561
186420 0.715333
186430 0.7117602
186440 0.7158483
186450 0.712539
186460 0.7059473
186470 0.70698
186480 0.706198
186490 0.7040582
186500 0.7061256
186510 0.7211748
186520 0.7158267
186530 0.7209078
186540 0.7178699
186550 0.7120821
186560 0.712357
186570 0.7070825
186580 0.7080953
186590 0.7138986
186600 0.7102709
186610 0.7187299
186620 0.7189201
186630 0.7233889
186640 0.7106885
186650 0.7109708
186660 0.7171472
186670 0.6946028
186680 0.7022411
186690 0.7027335
186700 0.7009209
186710 0.6938072
186720 0.704556
186730 0.7124143
186740 0.7148774
186750 0.7170875
186760 0.7208109
186770 0.7236074
186780 0.714932
186790 0.7248525
186800 0.7208905
186810 0.7228342
186820 0.713065
186830 0.702951
186840 0.7006456
186850 0.7101007
186860 0.7049868
186870 0.7134249
186880 0.7043633
186890 0.715137
186900 0.7079457
186910 0.7096384
186920 0.7161935
186930 0.7195196
186940 0.712442
186950 0.7233603
186960 0.7142059
186970 0.7146838
186980 0.720022
186990 0.7189003
187000 0.7234406
187010 0.7162309
187020 0.7184328
187030 0.7278087
187040 0.73386
187050 0.7203557
187060 0.7163814
187070 0.7125885
187080 0.7061133
187090 0.7057983
187100 0.7084966
187110 0.7167487
187120 0.7105852
187130 0.710568
187140 0.6968549
187150 0.7093111
187160 0.7112241
187170 0.7125651
187180 0.7051116
187190 0.7070407
187200 0.7152634
187210 0.7170774
187220 0.7077363
187230 0.7311027
187240 0.7273502
187250 0.7173342
187260 0.7354612
187270 0.7297666
187280 0.7197739
187290 0.7203189
187300 0.7321776
187310 0.7286326
187320 0.7203858
187330 0.7144365
187340 0.7153503
187350 0.7183596
187360 0.7215828
187370 0.7211629
187380 0.7088753
187390 0.6988226
187400 0.7122084
187410 0.721015
187420 0.7162225
187430 0.7121735
187440 0.7030373
187450 0.7126147
187460 0.7079595
187470 0.7166772
187480 0.723121
187490 0.7273546
187500 0.7341718
187510 0.7240253
187520 0.7346026
187530 0.734746
187540 0.7247995
187550 0.7216764
187560 0.7452426
187570 0.7434918
187580 0.7339956
187590 0.7243475
187600 0.7175036
187610 0.7109478
187620 0.7063707
187630 0.7095958
187640 0.7143946
187650 0.7187284
187660 0.7217125
187670 0.7185879
187680 0.7193183
187690 0.7175991
187700 0.7237536
187710 0.7223162
187720 0.7073526
187730 0.7127742
187740 0.7278278
187750 0.7158459
187760 0.7135658
187770 0.7123905
187780 0.7070362
187790 0.7045761
187800 0.7188898
187810 0.7168689
187820 0.7333797
187830 0.7229397
187840 0.7171655
187850 0.7246475
187860 0.7196461
187870 0.7161086
187880 0.7189319
187890 0.7158559
187900 0.714148
187910 0.7104558
187920 0.7244435
187930 0.7267014
187940 0.7318308
187950 0.7218708
187960 0.7268186
187970 0.7280609
187980 0.7217681
187990 0.7218791
188000 0.7262318
188010 0.7210896
188020 0.7124051
188030 0.7166736
188040 0.7069696
188050 0.7075284
188060 0.7090724
188070 0.7140849
188080 0.7152349
188090 0.7315922
188100 0.7180228
188110 0.7188021
188120 0.7095521
188130 0.702018
188140 0.6999764
188150 0.7003767
188160 0.7034056
188170 0.7130166
188180 0.7038038
188190 0.7079012
188200 0.7135993
188210 0.7093715
188220 0.7127315
188230 0.7181554
188240 0.7093659
188250 0.7047668
188260 0.7099505
188270 0.6971533
188280 0.7151115
188290 0.7185422
188300 0.711687
188310 0.7256795
188320 0.7242928
188330 0.7261735
188340 0.7205041
188350 0.7181464
188360 0.7133748
188370 0.7064918
188380 0.7096986
188390 0.7144805
188400 0.7010749
188410 0.6948459
188420 0.6973734
188430 0.7012618
188440 0.7036231
188450 0.6981803
188460 0.6955207
188470 0.6966212
188480 0.6801838
188490 0.7087912
188500 0.7087204
188510 0.7024677
188520 0.7136598
188530 0.7065623
188540 0.7093592
188550 0.7150806
188560 0.7119085
188570 0.7143223
188580 0.7130614
188590 0.7121416
188600 0.7133281
188610 0.7079732
188620 0.7100613
188630 0.7108459
188640 0.702552
188650 0.7041457
188660 0.708608
188670 0.7071193
188680 0.7117577
188690 0.7048481
188700 0.7027163
188710 0.6988451
188720 0.6960918
188730 0.7079612
188740 0.7075641
188750 0.7139544
188760 0.7129781
188770 0.7183437
188780 0.7131094
188790 0.7132425
188800 0.7155331
188810 0.7079586
188820 0.7145452
188830 0.7180821
188840 0.7217923
188850 0.7085316
188860 0.7127222
188870 0.7085986
188880 0.7091023
188890 0.7093594
188900 0.7103541
188910 0.7004343
188920 0.7079733
188930 0.7221766
188940 0.7183078
188950 0.7109358
188960 0.7128651
188970 0.7180442
188980 0.7236848
188990 0.7290794
189000 0.721103
189010 0.7184073
189020 0.7171222
189030 0.7061676
189040 0.7174126
189050 0.7095615
189060 0.6996499
189070 0.714244
189080 0.7127078
189090 0.7277505
189100 0.7096991
189110 0.7081054
189120 0.6997501
189130 0.7016269
189140 0.7099563
189150 0.7184581
189160 0.6960394
189170 0.7047523
189180 0.7096116
189190 0.7033306
189200 0.7137735
189210 0.708473
189220 0.7215678
189230 0.7165931
189240 0.7178372
189250 0.7104664
189260 0.7168809
189270 0.7267799
189280 0.7183406
189290 0.7177631
189300 0.7115501
189310 0.7155285
189320 0.7234039
189330 0.7241758
189340 0.7356348
189350 0.7295597
189360 0.722465
189370 0.7366958
189380 0.7306097
189390 0.7185142
189400 0.7196075
189410 0.7222096
189420 0.7241121
189430 0.7277911
189440 0.7250359
189450 0.7173213
189460 0.7239894
189470 0.7085386
189480 0.7224998
189490 0.7249347
189500 0.7150293
189510 0.715546
189520 0.7216071
189530 0.7186581
189540 0.7144437
189550 0.724665
189560 0.7413873
189570 0.7269031
189580 0.7335562
189590 0.7290587
189600 0.7197732
189610 0.7257767
189620 0.7259631
189630 0.7318993
189640 0.7324655
189650 0.7296878
189660 0.7284687
189670 0.7167189
189680 0.7293218
189690 0.7250125
189700 0.7238234
189710 0.7331474
189720 0.7355672
189730 0.7372187
189740 0.7394032
189750 0.7322339
189760 0.725701
189770 0.7282808
189780 0.7229025
189790 0.729466
189800 0.7332922
189810 0.7303747
189820 0.7227871
189830 0.7251532
189840 0.7394935
189850 0.7358364
189860 0.7282261
189870 0.735745
189880 0.7384236
189890 0.7449807
189900 0.7465326
189910 0.737529
189920 0.7407768
189930 0.742993
189940 0.7383287
189950 0.7225405
189960 0.7155163
189970 0.7205737
189980 0.7376035
189990 0.7344014
190000 0.733821
190010 0.7275549
190020 0.727255
190030 0.7250553
190040 0.7216191
190050 0.7181487
190060 0.7193736
190070 0.7305987
190080 0.7393578
190090 0.7334166
190100 0.7307362
190110 0.7336422
190120 0.7500824
190130 0.7515373
190140 0.7535021
190150 0.7576914
190160 0.7484983
190170 0.7404432
190180 0.7356656
190190 0.7648873
190200 0.7594401
190210 0.7499195
190220 0.7488365
190230 0.7338946
190240 0.726814
190250 0.7266991
190260 0.719191
190270 0.7323162
190280 0.7398872
190290 0.7252384
190300 0.7415289
190310 0.7435244
190320 0.7346006
190330 0.7493367
190340 0.7495161
190350 0.7533832
190360 0.7495939
190370 0.7450284
190380 0.7441104
190390 0.7489676
190400 0.749634
190410 0.7454131
190420 0.7535717
190430 0.7470082
190440 0.7437124
190450 0.743422
190460 0.7562276
190470 0.7556589
190480 0.7476448
190490 0.7475095
190500 0.7428371
190510 0.7390577
190520 0.744437
190530 0.7467996
190540 0.7599809
190550 0.756831
190560 0.7659292
190570 0.7721754
190580 0.7679939
190590 0.775121
190600 0.7774345
190610 0.7806647
190620 0.772087
190630 0.7612827
190640 0.7572162
190650 0.7439886
190660 0.7476578
190670 0.7525066
190680 0.7577221
190690 0.74643
190700 0.7585027
190710 0.7641633
190720 0.7606634
190730 0.7584497
190740 0.7437901
190750 0.7548175
190760 0.7377626
190770 0.7417935
190780 0.7507285
190790 0.7479486
190800 0.748435
190810 0.7551076
190820 0.7536008
190830 0.7460194
190840 0.7411942
190850 0.7273859
190860 0.7243817
190870 0.7378499
190880 0.7351506
190890 0.7406155
190900 0.725729
190910 0.7226325
190920 0.7201774
190930 0.7386817
190940 0.7316149
190950 0.7255914
190960 0.7264383
190970 0.72823
190980 0.7299695
190990 0.7359077
191000 0.7380084
191010 0.7388623
191020 0.7408351
191030 0.7477918
191040 0.75603
191050 0.7540324
191060 0.7404712
191070 0.7525024
191080 0.7470034
191090 0.7441517
191100 0.7557642
191110 0.7438586
191120 0.7444902
191130 0.7349157
191140 0.7415127
191150 0.7374244
191160 0.7378193
191170 0.7383384
191180 0.7359876
191190 0.7345436
191200 0.7256294
191210 0.7318949
191220 0.7253476
191230 0.7102673
191240 0.7237929
191250 0.7160214
191260 0.7174748
191270 0.7161362
191280 0.7091159
191290 0.7096395
191300 0.708506
191310 0.7086316
191320 0.7060611
191330 0.6998983
191340 0.7070749
191350 0.709566
191360 0.7040614
191370 0.701178
191380 0.7139244
191390 0.7180175
191400 0.7122815
191410 0.7255991
191420 0.7134744
191430 0.7162394
191440 0.7174844
191450 0.7228896
191460 0.7263604
191470 0.736953
191480 0.7349823
191490 0.7204903
191500 0.7225302
191510 0.7251685
191520 0.7228314
191530 0.7275933
191540 0.7179878
191550 0.7278243
191560 0.7258005
191570 0.7280366
191580 0.7217458
191590 0.7295313
191600 0.7258672
191610 0.7233132
191620 0.7161136
191630 0.722644
191640 0.7231658
191650 0.7181494
191660 0.7222257
191670 0.7172513
191680 0.7189368
191690 0.7077279
191700 0.7172742
191710 0.7252029
191720 0.7315757
191730 0.7186097
191740 0.7300326
191750 0.7217273
191760 0.712328
191770 0.720279
191780 0.7148463
191790 0.7221068
191800 0.7156846
191810 0.734722
191820 0.7331982
191830 0.7297087
191840 0.7334421
191850 0.7331476
191860 0.7361493
191870 0.7333228
191880 0.72347
191890 0.7159252
191900 0.7193141
191910 0.7201154
191920 0.7168243
191930 0.716828
191940 0.7132486
191950 0.7156241
191960 0.7086166
191970 0.7117912
191980 0.7131566
191990 0.710969
192000 0.7046289
192010 0.6968011
192020 0.7065873
192030 0.698108
192040 0.7002091
192050 0.7052626
192060 0.7112649
192070 0.7022277
192080 0.6935536
192090 0.6908197
192100 0.6960955
192110 0.7059948
192120 0.7136405
192130 0.715412
192140 0.7172833
192150 0.7194272
192160 0.7088673
192170 0.7090507
192180 0.7101425
192190 0.7143597
192200 0.72919
192210 0.7282394
192220 0.7339156
192230 0.728017
192240 0.729803
192250 0.7133399
192260 0.7260162
192270 0.7271571
192280 0.7300712
192290 0.728911
192300 0.7145932
192310 0.7160224
192320 0.7202354
192330 0.7330544
192340 0.7339411
192350 0.7195236
192360 0.7138206
192370 0.7202498
192380 0.7190003
192390 0.7142146
192400 0.7167848
192410 0.7100076
192420 0.7221504
192430 0.7367386
192440 0.728039
192450 0.7243683
192460 0.7202945
192470 0.7184836
192480 0.7127224
192490 0.7151607
192500 0.7197261
192510 0.7224399
192520 0.7145524
192530 0.719871
192540 0.7190462
192550 0.7129886
192560 0.7192255
192570 0.7173955
192580 0.7183712
192590 0.7110358
192600 0.7190338
192610 0.7141544
192620 0.7142038
192630 0.726778
192640 0.7263086
192650 0.7246876
192660 0.715434
192670 0.7210758
192680 0.7114463
192690 0.7089737
192700 0.703672
192710 0.7121518
192720 0.7161689
192730 0.7222731
192740 0.712231
192750 0.7205903
192760 0.7295991
192770 0.7143269
192780 0.7301366
192790 0.7268171
192800 0.7105095
192810 0.7181012
192820 0.7123552
192830 0.7130995
192840 0.7141764
192850 0.7146097
192860 0.7157263
192870 0.7102941
192880 0.7101367
192890 0.7162749
192900 0.7103659
192910 0.7142339
192920 0.723442
192930 0.7284356
192940 0.7252281
192950 0.7348832
192960 0.729031
192970 0.7361842
192980 0.722436
192990 0.7177587
193000 0.7161059
193010 0.7305085
193020 0.7309345
193030 0.7207013
193040 0.7082583
193050 0.7035589
193060 0.7118753
193070 0.7031349
193080 0.6994396
193090 0.7019324
193100 0.7069594
193110 0.7046309
193120 0.6996908
193130 0.7049754
193140 0.7048991
193150 0.7083685
193160 0.7195045
193170 0.7218614
193180 0.7253067
193190 0.7309661
193200 0.7269314
193210 0.7181382
193220 0.7257599
193230 0.7291474
193240 0.7270408
193250 0.7324626
193260 0.7300501
193270 0.7471734
193280 0.7409128
193290 0.7289941
193300 0.7229313
193310 0.7303882
193320 0.7348219
193330 0.7284967
193340 0.7350274
193350 0.7276233
193360 0.7402064
193370 0.7467865
193380 0.74374
193390 0.7329922
193400 0.739145
193410 0.7367067
193420 0.7209256
193430 0.7226374
193440 0.7217594
193450 0.7192696
193460 0.7220998
193470 0.7335045
193480 0.7189991
193490 0.7208959
193500 0.7174596
193510 0.7185793
193520 0.714498
193530 0.7167011
193540 0.716493
193550 0.7243203
193560 0.7211794
193570 0.7286461
193580 0.7217528
193590 0.7289926
193600 0.7302731
193610 0.7269692
193620 0.7175287
193630 0.7150019
193640 0.7135081
193650 0.7147152
193660 0.7167752
193670 0.7304223
193680 0.7368726
193690 0.732682
193700 0.7360087
193710 0.7413217
193720 0.7317066
193730 0.7375906
193740 0.733312
193750 0.7423926
193760 0.7513919
193770 0.747257
193780 0.7471479
193790 0.7620669
193800 0.7484837
193810 0.7527578
193820 0.7586893
193830 0.7498727
193840 0.7454472
193850 0.7296444
193860 0.7305014
193870 0.7476698
193880 0.7415012
193890 0.7413569
193900 0.7354215
193910 0.7342064
193920 0.7328997
193930 0.7289949
193940 0.7368543
193950 0.7265725
193960 0.723447
193970 0.7345563
193980 0.7390462
193990 0.7420256
194000 0.7444366
194010 0.7533164
194020 0.7551044
194030 0.7404679
194040 0.7292806
194050 0.729755
194060 0.7342206
194070 0.7428989
194080 0.7489381
194090 0.7465963
194100 0.7383683
194110 0.7430039
194120 0.7315408
194130 0.723755
194140 0.7323647
194150 0.733707
194160 0.7410246
194170 0.7362125
194180 0.7234166
194190 0.7348052
194200 0.7419867
194210 0.7401962
194220 0.731086
194230 0.7285637
194240 0.7228518
194250 0.7129706
194260 0.7183141
194270 0.7270693
194280 0.7190492
194290 0.7282256
194300 0.7383335
194310 0.7461543
194320 0.7417096
194330 0.7430304
194340 0.7358344
194350 0.7340439
194360 0.7410735
194370 0.7300593
194380 0.7356534
194390 0.7330976
194400 0.7344361
194410 0.7242949
194420 0.7177095
194430 0.7260587
194440 0.7279333
194450 0.7391738
194460 0.7384192
194470 0.7457731
194480 0.7515301
194490 0.7506261
194500 0.7479163
194510 0.7437944
194520 0.7337719
194530 0.7454259
194540 0.7488781
194550 0.7324497
194560 0.7344161
194570 0.7343152
194580 0.7455217
194590 0.736739
194600 0.740183
194610 0.7409275
194620 0.7261722
194630 0.7233934
194640 0.726388
194650 0.731699
194660 0.7320036
194670 0.7266813
194680 0.7422222
194690 0.7477156
194700 0.7351969
194710 0.7360778
194720 0.7358901
194730 0.7257199
194740 0.724093
194750 0.7162085
194760 0.7210802
194770 0.7311813
194780 0.723229
194790 0.7191564
194800 0.7345829
194810 0.7213691
194820 0.7239012
194830 0.7223521
194840 0.7247341
194850 0.7295351
194860 0.7156633
194870 0.7164369
194880 0.7073814
194890 0.7142463
194900 0.7179214
194910 0.7086093
194920 0.7161933
194930 0.7121888
194940 0.7231194
194950 0.7285334
194960 0.7236677
194970 0.7200446
194980 0.7214747
194990 0.7368526
195000 0.7335819
195010 0.7246275
195020 0.7320496
195030 0.722817
195040 0.712566
195050 0.7293012
195060 0.7209098
195070 0.7234067
195080 0.7113355
195090 0.7160546
195100 0.7198282
195110 0.7199151
195120 0.7247788
195130 0.7235978
195140 0.717506
195150 0.7158959
195160 0.7193784
195170 0.7140834
195180 0.726247
195190 0.7172595
195200 0.7125242
195210 0.7057993
195220 0.7127597
195230 0.716701
195240 0.715915
195250 0.7167245
195260 0.7187255
195270 0.7325464
195280 0.7277876
195290 0.7250353
195300 0.7260739
195310 0.7186033
195320 0.7108689
195330 0.7124684
195340 0.7144654
195350 0.7244278
195360 0.7150952
195370 0.7208374
195380 0.7147905
195390 0.7247124
195400 0.7375964
195410 0.7309244
195420 0.7324705
195430 0.7311817
195440 0.7382401
195450 0.7366504
195460 0.7423998
195470 0.7316678
195480 0.7248592
195490 0.7251009
195500 0.7264557
195510 0.731456
195520 0.7176299
195530 0.724898
195540 0.7259044
195550 0.7286583
195560 0.7410181
195570 0.7296087
195580 0.7199695
195590 0.725702
195600 0.7372582
195610 0.7303686
195620 0.7306317
195630 0.7208344
195640 0.7224509
195650 0.7080873
195660 0.7065444
195670 0.6914833
195680 0.7059395
195690 0.7018232
195700 0.7064856
195710 0.7138391
195720 0.7193658
195730 0.7108879
195740 0.7052287
195750 0.7073147
195760 0.7087014
195770 0.704366
195780 0.7007653
195790 0.7043669
195800 0.7018718
195810 0.7055518
195820 0.7014868
195830 0.6998632
195840 0.7104365
195850 0.7076673
195860 0.714688
195870 0.7186112
195880 0.7128317
195890 0.7229542
195900 0.7248759
195910 0.7321537
195920 0.7178954
195930 0.7197711
195940 0.7238535
195950 0.7387825
195960 0.7341896
195970 0.7398409
195980 0.7318791
195990 0.7337243
196000 0.7204217
196010 0.7275535
196020 0.735668
196030 0.7392713
196040 0.725288
196050 0.7254387
196060 0.7295572
196070 0.7218935
196080 0.7197428
196090 0.7189425
196100 0.7189553
196110 0.7241182
196120 0.7208012
196130 0.7118523
196140 0.7099262
196150 0.7097079
196160 0.7126833
196170 0.7201405
196180 0.7069958
196190 0.7224811
196200 0.7252437
196210 0.725498
196220 0.7028102
196230 0.6996297
196240 0.706313
196250 0.705136
196260 0.7073905
196270 0.7189121
196280 0.7158005
196290 0.7127329
196300 0.7093481
196310 0.710582
196320 0.6993457
196330 0.7046505
196340 0.71662
196350 0.7216092
196360 0.7186386
196370 0.7078971
196380 0.7079457
196390 0.7148263
196400 0.7188709
196410 0.7198462
196420 0.7240572
196430 0.7227332
196440 0.7172733
196450 0.7173297
196460 0.7038426
196470 0.7037888
196480 0.6967876
196490 0.7009875
196500 0.7009388
196510 0.7098078
196520 0.7216183
196530 0.7195813
196540 0.7173376
196550 0.7262445
196560 0.7121612
196570 0.7233048
196580 0.7228932
196590 0.7251231
196600 0.7393441
196610 0.7297157
196620 0.7202865
196630 0.7232733
196640 0.7238043
196650 0.7185165
196660 0.7306718
196670 0.7239836
196680 0.7230074
196690 0.7229348
196700 0.720625
196710 0.7138306
196720 0.7133208
196730 0.7040625
196740 0.7059653
196750 0.7157739
196760 0.7125691
196770 0.7190703
196780 0.7139421
196790 0.70582
196800 0.7120376
196810 0.7091379
196820 0.712633
196830 0.7061417
196840 0.705133
196850 0.71109
196860 0.714105
196870 0.7170998
196880 0.7258005
196890 0.7145871
196900 0.7210053
196910 0.7191252
196920 0.7169214
196930 0.7270984
196940 0.7280053
196950 0.7270826
196960 0.722026
196970 0.7180366
196980 0.7155342
196990 0.7204738
197000 0.7145277
197010 0.7162228
197020 0.7084218
197030 0.7140323
197040 0.7189763
197050 0.7123647
197060 0.7162654
197070 0.7169269
197080 0.7157808
197090 0.7173033
197100 0.7074583
197110 0.702649
197120 0.7077891
197130 0.7060662
197140 0.7127704
197150 0.7184641
197160 0.7148711
197170 0.7310055
197180 0.7283206
197190 0.7246115
197200 0.7214891
197210 0.7221326
197220 0.7186399
197230 0.7016671
197240 0.7067121
197250 0.7077362
197260 0.7041218
197270 0.705484
197280 0.709473
197290 0.7168685
197300 0.7194389
197310 0.716072
197320 0.7160725
197330 0.7096937
197340 0.7098823
197350 0.708225
197360 0.7146602
197370 0.7193788
197380 0.7031778
197390 0.7102494
197400 0.7090841
197410 0.7048974
197420 0.7025972
197430 0.707477
197440 0.7158847
197450 0.7069537
197460 0.722789
197470 0.721532
197480 0.712562
197490 0.7011818
197500 0.716015
197510 0.7078929
197520 0.7013828
197530 0.7021629
197540 0.7032999
197550 0.7161298
197560 0.7120013
197570 0.7169227
197580 0.7086425
197590 0.7120009
197600 0.7066151
197610 0.7168063
197620 0.7130435
197630 0.7059168
197640 0.7089225
197650 0.7223371
197660 0.7255622
197670 0.716159
197680 0.7259715
197690 0.7145734
197700 0.7040983
197710 0.7047774
197720 0.7109013
197730 0.7120725
197740 0.7135977
197750 0.7258769
197760 0.7270165
197770 0.7223663
197780 0.7118663
197790 0.7131416
197800 0.7226096
197810 0.7119169
197820 0.7011344
197830 0.6907811
197840 0.7140324
197850 0.7069877
197860 0.7049665
197870 0.7035687
197880 0.7026043
197890 0.7235212
197900 0.7300752
197910 0.7226071
197920 0.7215704
197930 0.7023545
197940 0.716018
197950 0.7171075
197960 0.724651
197970 0.7251009
197980 0.715288
197990 0.7116661
198000 0.7153054
198010 0.7104477
198020 0.7044924
198030 0.7082512
198040 0.7001438
198050 0.7080944
198060 0.7193307
198070 0.7231686
198080 0.7257361
198090 0.7218423
198100 0.7177598
198110 0.7163251
198120 0.7113385
198130 0.7046059
198140 0.7189077
198150 0.7102549
198160 0.7061297
198170 0.7152542
198180 0.7254258
198190 0.7398493
198200 0.7220534
198210 0.7204286
198220 0.7259418
198230 0.7244886
198240 0.7156105
198250 0.7172192
198260 0.7151213
198270 0.7072141
198280 0.7010208
198290 0.7129602
198300 0.719493
198310 0.7274306
198320 0.7148939
198330 0.7008352
198340 0.7084591
198350 0.7102782
198360 0.7162326
198370 0.7053642
198380 0.7082781
198390 0.6993428
198400 0.6938577
198410 0.6927267
198420 0.7079632
198430 0.7098504
198440 0.708836
198450 0.7082883
198460 0.7138197
198470 0.7096825
198480 0.7035279
198490 0.7041588
198500 0.7011195
198510 0.6896679
198520 0.6857509
198530 0.6916898
198540 0.6975651
198550 0.6991161
198560 0.6948758
198570 0.6913458
198580 0.6877413
198590 0.689635
198600 0.6938067
198610 0.6893892
198620 0.6967957
198630 0.6996008
198640 0.702062
198650 0.704056
198660 0.6957768
198670 0.7051533
198680 0.6996003
198690 0.6936948
198700 0.7032915
198710 0.6959059
198720 0.7133746
198730 0.7061832
198740 0.7086752
198750 0.7117738
198760 0.7153037
198770 0.7148799
198780 0.7144815
198790 0.7028546
198800 0.6962661
198810 0.6986099
198820 0.7085702
198830 0.7111097
198840 0.7083859
198850 0.7113693
198860 0.712638
198870 0.7063872
198880 0.6974925
198890 0.7017479
198900 0.6971505
198910 0.7157009
198920 0.7182129
198930 0.7147315
198940 0.7171065
198950 0.7175072
198960 0.7168339
198970 0.7177266
198980 0.7118124
198990 0.7199194
199000 0.7221969
199010 0.7144887
199020 0.7173324
199030 0.7208495
199040 0.7255378
199050 0.7119541
199060 0.7103997
199070 0.7294089
199080 0.7327815
199090 0.7427565
199100 0.7508894
199110 0.7305133
199120 0.7440728
199130 0.7490647
199140 0.7379237
199150 0.7244697
199160 0.7362795
199170 0.7287716
199180 0.7234458
199190 0.740265
199200 0.7290222
199210 0.7240004
199220 0.7181104
199230 0.7180476
199240 0.7108149
199250 0.7158954
199260 0.7163477
199270 0.7168537
199280 0.705448
199290 0.7163656
199300 0.7260736
199310 0.7172503
199320 0.7259649
199330 0.720723
199340 0.7193262
199350 0.7190518
199360 0.7172427
199370 0.7249459
199380 0.712483
199390 0.7168798
199400 0.7071382
199410 0.7226458
199420 0.726849
199430 0.7274343
199440 0.7359995
199450 0.7189782
199460 0.7200173
199470 0.7239959
199480 0.7289132
199490 0.728639
199500 0.7365774
199510 0.7272756
199520 0.7237067
199530 0.7282197
199540 0.7373171
199550 0.7470506
199560 0.7304655
199570 0.726825
199580 0.7212831
199590 0.7157574
199600 0.7230549
199610 0.7128992
199620 0.7238995
199630 0.723563
199640 0.7291134
199650 0.7256261
199660 0.7128058
199670 0.7189033
199680 0.7235602
199690 0.7258515
199700 0.737464
199710 0.7256531
199720 0.720617
199730 0.713266
199740 0.7241538
199750 0.7158189
199760 0.7244805
199770 0.715132
199780 0.712155
199790 0.7278342
199800 0.7248791
199810 0.7205512
199820 0.7273301
199830 0.7233719
199840 0.7189629
199850 0.7210547
199860 0.7169642
199870 0.7215229
199880 0.7244816
199890 0.7185693
199900 0.7133573
199910 0.7025014
199920 0.7210361
199930 0.7166086
199940 0.7145184
199950 0.7087099
199960 0.714967
199970 0.71549
199980 0.7167483
199990 0.7211528
200000 0.725213
200010 0.7246536
200020 0.7160097
200030 0.7311826
200040 0.7274356
200050 0.7354538
200060 0.7319046
200070 0.7195546
200080 0.7176094
200090 0.7295356
200100 0.7156562
200110 0.7244496
200120 0.718129
200130 0.7146599
200140 0.7208628
200150 0.7191823
200160 0.7116062
200170 0.714757
200180 0.7231839
200190 0.721827
200200 0.7182239
200210 0.7216277
200220 0.7216033
200230 0.709554
200240 0.7153152
200250 0.7173228
200260 0.7260423
200270 0.7253066
200280 0.717124
200290 0.7224539
200300 0.7185019
200310 0.7219614
200320 0.720006
200330 0.7303765
200340 0.7250262
200350 0.7156045
200360 0.7112555
200370 0.7126922
200380 0.7163065
200390 0.7229725
200400 0.7350144
200410 0.7292878
200420 0.7357849
200430 0.7275023
200440 0.7202185
200450 0.7164473
200460 0.7313255
200470 0.7250028
200480 0.7120886
200490 0.7111018
200500 0.7065193
200510 0.7239766
200520 0.7229412
200530 0.7222202
200540 0.7292472
200550 0.7335709
200560 0.7283118
200570 0.7275414
200580 0.724353
200590 0.7299939
200600 0.7282646
200610 0.7147469
200620 0.7179853
200630 0.724008
200640 0.728178
200650 0.7284443
200660 0.7128382
200670 0.7052789
200680 0.7079919
200690 0.7029247
200700 0.702224
200710 0.7044556
200720 0.7104794
200730 0.7085203
200740 0.7040003
200750 0.7018524
200760 0.701475
200770 0.7003447
200780 0.7063352
200790 0.6945161
200800 0.6989011
200810 0.71576
200820 0.7082601
200830 0.7077874
200840 0.6933438
200850 0.7047908
200860 0.7068319
200870 0.7026954
200880 0.6981472
200890 0.7026104
200900 0.6966303
200910 0.7001953
200920 0.70894
200930 0.7009476
200940 0.7032132
200950 0.7064471
200960 0.7078246
200970 0.7118261
200980 0.7004949
200990 0.7114012
201000 0.711606
201010 0.7210656
201020 0.7159083
201030 0.7267209
201040 0.7210509
201050 0.7177563
201060 0.7057598
201070 0.7062707
201080 0.7017104
201090 0.706216
201100 0.7076697
201110 0.7095084
201120 0.7060685
201130 0.7239701
201140 0.7099492
201150 0.7183925
201160 0.7294394
201170 0.712778
201180 0.7106984
201190 0.7102368
201200 0.7142572
201210 0.7200183
201220 0.7158393
201230 0.7135133
201240 0.7054169
201250 0.703822
201260 0.7022319
201270 0.7096627
201280 0.7131678
201290 0.7039286
201300 0.7176421
201310 0.7221968
201320 0.7183159
201330 0.7112539
201340 0.7098493
201350 0.7144909
201360 0.7162989
201370 0.7065434
201380 0.7203589
201390 0.7099919
201400 0.7030878
201410 0.7135425
201420 0.7240987
201430 0.7239573
201440 0.7293618
201450 0.7187024
201460 0.7260723
201470 0.7165084
201480 0.7133382
201490 0.7158723
201500 0.7131515
201510 0.7183491
201520 0.7129013
201530 0.7039439
201540 0.7083026
201550 0.7173386
201560 0.7106577
201570 0.7154349
201580 0.7110031
201590 0.7130814
201600 0.7169217
201610 0.7230896
201620 0.7232748
201630 0.7176468
201640 0.7209688
201650 0.7161908
201660 0.7152197
201670 0.7188587
201680 0.7196659
201690 0.7159764
201700 0.7048785
201710 0.7149796
201720 0.7183806
201730 0.7096336
201740 0.7093566
201750 0.7165377
201760 0.7276916
201770 0.7198668
201780 0.7158703
201790 0.7156197
201800 0.7197094
201810 0.7368121
201820 0.7366135
201830 0.7312936
201840 0.7129903
201850 0.7122506
201860 0.707426
201870 0.7093542
201880 0.7060965
201890 0.7127548
201900 0.7093641
201910 0.7183585
201920 0.7099858
201930 0.7131027
201940 0.721538
201950 0.7272813
201960 0.7249493
201970 0.7137728
201980 0.7278504
201990 0.7123584
202000 0.7127426
202010 0.7170407
202020 0.7085353
202030 0.7078527
202040 0.707422
202050 0.7119227
202060 0.7147865
202070 0.7256888
202080 0.710106
202090 0.711818
202100 0.7145005
202110 0.7087417
202120 0.7118779
202130 0.7060102
202140 0.7012242
202150 0.7202981
202160 0.7136923
202170 0.700491
202180 0.7067144
202190 0.6954174
202200 0.6986939
202210 0.6918963
202220 0.6989213
202230 0.7085196
202240 0.6915909
202250 0.6966224
202260 0.7012749
202270 0.7000983
202280 0.7146601
202290 0.7148942
202300 0.7086785
202310 0.7065124
202320 0.6971505
202330 0.7011986
202340 0.7078615
202350 0.7097444
202360 0.7113281
202370 0.7089781
202380 0.7089078
202390 0.7093844
202400 0.7039446
202410 0.7076517
202420 0.7030025
202430 0.707672
202440 0.7047669
202450 0.7141392
202460 0.7090565
202470 0.7072714
202480 0.710697
202490 0.7082995
202500 0.7053958
202510 0.7041456
202520 0.7055447
202530 0.7167579
202540 0.7150278
202550 0.7064086
202560 0.7035173
202570 0.7148463
202580 0.6978368
202590 0.6994854
202600 0.6954458
202610 0.6940128
202620 0.6934845
202630 0.6922557
202640 0.6916159
202650 0.7004018
202660 0.6949235
202670 0.6882201
202680 0.6862463
202690 0.6937592
202700 0.6947682
202710 0.6878256
202720 0.6887937
202730 0.6972815
202740 0.701987
202750 0.6993622
202760 0.6952529
202770 0.6890833
202780 0.6988263
202790 0.7000142
202800 0.7025092
202810 0.6927335
202820 0.6939302
202830 0.6995179
202840 0.6995719
202850 0.7105786
202860 0.7114359
202870 0.7094795
202880 0.7056997
202890 0.7030219
202900 0.6861795
202910 0.691136
202920 0.69082
202930 0.6882626
202940 0.6861953
202950 0.6854188
202960 0.6906254
202970 0.6930113
202980 0.6977856
202990 0.6941469
203000 0.7016258
203010 0.7006981
203020 0.6821558
203030 0.6887419
203040 0.7039862
203050 0.7030072
203060 0.7052004
203070 0.7008216
203080 0.708369
203090 0.6887937
203100 0.694819
203110 0.7008711
203120 0.6976493
203130 0.6925467
203140 0.6931546
203150 0.7065187
203160 0.6960431
203170 0.7086579
203180 0.7011812
203190 0.7003656
203200 0.6988947
203210 0.6993014
203220 0.6992992
203230 0.7015727
203240 0.7109239
203250 0.7039306
203260 0.69253
203270 0.7009764
203280 0.687435
203290 0.6988013
203300 0.7032781
203310 0.6989969
203320 0.6822412
203330 0.6854522
203340 0.6975835
203350 0.6988568
203360 0.7039884
203370 0.6977922
203380 0.6933149
203390 0.6936284
203400 0.6970156
203410 0.7022569
203420 0.7058559
203430 0.6991215
203440 0.7106407
203450 0.7038264
203460 0.7026429
203470 0.7062064
203480 0.705336
203490 0.7074047
203500 0.7122135
203510 0.7119779
203520 0.7124606
203530 0.7165699
203540 0.707364
203550 0.7070465
203560 0.7046953
203570 0.7023342
203580 0.6922856
203590 0.7026629
203600 0.6934875
203610 0.6984479
203620 0.7036355
203630 0.7008184
203640 0.7102321
203650 0.69511
203660 0.7003664
203670 0.7037224
203680 0.7095376
203690 0.7107458
203700 0.7201335
203710 0.7169695
203720 0.6981663
203730 0.6971986
203740 0.7069062
203750 0.7117625
203760 0.7053199
203770 0.7085891
203780 0.7049322
203790 0.7026335
203800 0.704455
203810 0.7039793
203820 0.715165
203830 0.7198188
203840 0.7144295
203850 0.7177484
203860 0.7116575
203870 0.716196
203880 0.7076451
203890 0.7076642
203900 0.706266
203910 0.7031183
203920 0.6994573
203930 0.7025815
203940 0.7052227
203950 0.7106736
203960 0.7142715
203970 0.7068317
203980 0.7166556
203990 0.712927
204000 0.7063662
204010 0.7100022
204020 0.7102426
204030 0.7181692
204040 0.721089
204050 0.7225421
204060 0.7169538
204070 0.7180872
204080 0.7110375
204090 0.7118075
204100 0.712154
204110 0.7277337
204120 0.72415
204130 0.7286736
204140 0.7284504
204150 0.7121598
204160 0.7231482
204170 0.7140683
204180 0.7144257
204190 0.7067498
204200 0.7120734
204210 0.7121329
204220 0.700258
204230 0.7061314
204240 0.7038435
204250 0.7027754
204260 0.7011755
204270 0.7083758
204280 0.7146353
204290 0.7110506
204300 0.7118915
204310 0.7080713
204320 0.7070875
204330 0.7119498
204340 0.7096805
204350 0.7216328
204360 0.716445
204370 0.7251749
204380 0.7132605
204390 0.7061886
204400 0.7236802
204410 0.7387136
204420 0.7303251
204430 0.7245512
204440 0.7344998
204450 0.7221008
204460 0.7208595
204470 0.7265028
204480 0.7207913
204490 0.7265742
204500 0.7201704
204510 0.7240919
204520 0.7161103
204530 0.7144979
204540 0.7092379
204550 0.718075
204560 0.7130525
204570 0.7113065
204580 0.7030824
204590 0.7215515
204600 0.7179806
204610 0.7167515
204620 0.7097423
204630 0.7109587
204640 0.708173
204650 0.7087316
204660 0.7135004
204670 0.7103843
204680 0.708478
204690 0.7083063
204700 0.7016184
204710 0.7121861
204720 0.7021267
204730 0.7028783
204740 0.7078431
204750 0.7045819
204760 0.7075889
204770 0.7033721
204780 0.7126445
204790 0.7089593
204800 0.7072291
204810 0.7027361
204820 0.7175636
204830 0.7193531
204840 0.7174525
204850 0.7202833
204860 0.7265992
204870 0.7138282
204880 0.7146021
204890 0.7204538
204900 0.7135174
204910 0.7181225
204920 0.7086509
204930 0.7130732
204940 0.7144122
204950 0.7267677
204960 0.7237723
204970 0.7209957
204980 0.7193048
204990 0.7172088
205000 0.7223221
205010 0.7252153
205020 0.7253185
205030 0.7294599
205040 0.7380815
205050 0.7281094
205060 0.7195595
205070 0.7173728
205080 0.7167616
205090 0.7161325
205100 0.7233964
205110 0.7296821
205120 0.7257671
205130 0.7197393
205140 0.7172851
205150 0.7309383
205160 0.728211
205170 0.7227643
205180 0.7298087
205190 0.7270042
205200 0.7264597
205210 0.7145681
205220 0.7345681
205230 0.7326672
205240 0.721809
205250 0.729547
205260 0.7163333
205270 0.7214707
205280 0.7181999
205290 0.7316092
205300 0.7194695
205310 0.7235693
205320 0.7216963
205330 0.7162579
205340 0.7230939
205350 0.718123
205360 0.7078022
205370 0.7096199
205380 0.7035016
205390 0.7182434
205400 0.7160524
205410 0.7209322
205420 0.7352244
205430 0.7165068
205440 0.7126597
205450 0.7145822
205460 0.728001
205470 0.721453
205480 0.7217566
205490 0.7203475
205500 0.7027676
205510 0.7029718
205520 0.7066452
205530 0.716485
205540 0.7094648
205550 0.7119679
205560 0.7162321
205570 0.7087957
205580 0.7033985
205590 0.7098902
205600 0.712808
205610 0.709318
205620 0.7215549
205630 0.7218193
205640 0.7237076
205650 0.7268618
205660 0.7222363
205670 0.7202193
205680 0.7134765
205690 0.7206088
205700 0.7178296
205710 0.711803
205720 0.7133319
205730 0.7120087
205740 0.7198018
205750 0.7182522
205760 0.7126048
205770 0.709407
205780 0.7168638
205790 0.7288706
205800 0.7144642
205810 0.7207185
205820 0.7243414
205830 0.725797
205840 0.7124963
205850 0.7217342
205860 0.7178094
205870 0.7183776
205880 0.7096311
205890 0.7173476
205900 0.7190971
205910 0.7130727
205920 0.7083701
205930 0.7197064
205940 0.7235743
205950 0.7293522
205960 0.7213402
205970 0.7208928
205980 0.7092423
205990 0.7079932
206000 0.7102625
206010 0.70746
206020 0.7009357
206030 0.7122846
206040 0.7163849
206050 0.7253008
206060 0.7149577
206070 0.7128148
206080 0.7176006
206090 0.7138053
206100 0.7232979
206110 0.7187907
206120 0.7190965
206130 0.7151075
206140 0.7211394
206150 0.7194283
206160 0.7240548
206170 0.716253
206180 0.7141358
206190 0.7106104
206200 0.728839
206210 0.7353597
206220 0.7284927
206230 0.7279335
206240 0.7314083
206250 0.7223614
206260 0.7225593
206270 0.7216059
206280 0.7215958
206290 0.720917
206300 0.7150744
206310 0.7243851
206320 0.7203786
206330 0.7286414
206340 0.7197901
206350 0.7186663
206360 0.7211794
206370 0.7281723
206380 0.7358975
206390 0.7325181
206400 0.7352549
206410 0.738657
206420 0.7330133
206430 0.7357973
206440 0.7428346
206450 0.7274641
206460 0.739872
206470 0.7390188
206480 0.7352089
206490 0.7254295
206500 0.7449279
206510 0.7413327
206520 0.7574489
206530 0.7655949
206540 0.758121
206550 0.7446165
206560 0.7424262
206570 0.7359414
206580 0.7419645
206590 0.7312242
206600 0.7405643
206610 0.7292284
206620 0.740276
206630 0.7382318
206640 0.735397
206650 0.7411631
206660 0.7431252
206670 0.7266971
206680 0.7307366
206690 0.738094
206700 0.729777
206710 0.7344072
206720 0.7378116
206730 0.7378507
206740 0.7371413
206750 0.749431
206760 0.7497438
206770 0.7481908
206780 0.7424865
206790 0.7434135
206800 0.7436877
206810 0.7398727
206820 0.755231
206830 0.7539551
206840 0.7408816
206850 0.7416201
206860 0.7404241
206870 0.7317352
206880 0.745752
206890 0.7390063
206900 0.734278
206910 0.7282214
206920 0.7284386
206930 0.7335572
206940 0.7395625
206950 0.7274863
206960 0.7286752
206970 0.729551
206980 0.7267153
206990 0.7370806
207000 0.7397331
207010 0.7400575
207020 0.7384076
207030 0.7282905
207040 0.7242984
207050 0.7343422
207060 0.7416703
207070 0.7326376
207080 0.7389046
207090 0.7296442
207100 0.7250476
207110 0.727383
207120 0.7378975
207130 0.7402217
207140 0.7400659
207150 0.7355982
207160 0.736064
207170 0.7368494
207180 0.7419439
207190 0.7520542
207200 0.76355
207210 0.7767284
207220 0.7673115
207230 0.7599553
207240 0.757292
207250 0.7588897
207260 0.7672475
207270 0.7459447
207280 0.7435964
207290 0.7394068
207300 0.7276629
207310 0.7375362
207320 0.728166
207330 0.7327731
207340 0.7396293
207350 0.7279269
207360 0.726175
207370 0.7306734
207380 0.7187701
207390 0.728066
207400 0.7312133
207410 0.7367225
207420 0.7330783
207430 0.738312
207440 0.7363799
207450 0.7265895
207460 0.7213922
207470 0.7216335
207480 0.7158458
207490 0.7206184
207500 0.7257434
207510 0.7237467
207520 0.7196243
207530 0.7219254
207540 0.714431
207550 0.7097753
207560 0.7064
207570 0.7120028
207580 0.7059063
207590 0.7019234
207600 0.7100754
207610 0.7007368
207620 0.7080573
207630 0.70286
207640 0.7048031
207650 0.699915
207660 0.7076862
207670 0.6964124
207680 0.7067551
207690 0.6999713
207700 0.6986058
207710 0.7113698
207720 0.7020482
207730 0.6871125
207740 0.6929933
207750 0.6994811
207760 0.7062131
207770 0.7082673
207780 0.7131885
207790 0.715266
207800 0.718337
207810 0.7277861
207820 0.7138683
207830 0.7065049
207840 0.7089549
207850 0.7052376
207860 0.7092568
207870 0.7058703
207880 0.7070706
207890 0.7010049
207900 0.7009778
207910 0.6962878
207920 0.7054726
207930 0.6973224
207940 0.7033343
207950 0.7013685
207960 0.7014814
207970 0.6963435
207980 0.6949368
207990 0.6976351
208000 0.6949736
208010 0.6978775
208020 0.7101623
208030 0.7046838
208040 0.6988519
208050 0.6987355
208060 0.6972629
208070 0.6942338
208080 0.6974187
208090 0.6875602
208100 0.6994177
208110 0.6945065
208120 0.6872105
208130 0.6848895
208140 0.6959195
208150 0.6967319
208160 0.6917741
208170 0.6955126
208180 0.6963398
208190 0.7151945
208200 0.7170599
208210 0.7119646
208220 0.7097231
208230 0.7081138
208240 0.7049123
208250 0.7032213
208260 0.7066603
208270 0.6979209
208280 0.695507
208290 0.6915071
208300 0.6966693
208310 0.6943844
208320 0.6939876
208330 0.6976321
208340 0.6962478
208350 0.6958871
208360 0.7047759
208370 0.7058598
208380 0.6972534
208390 0.6946584
208400 0.697449
208410 0.7009144
208420 0.7100483
208430 0.7085755
208440 0.7094408
208450 0.7104614
208460 0.7139241
208470 0.6952078
208480 0.6945618
208490 0.7028407
208500 0.70784
208510 0.7129291
208520 0.7160692
208530 0.7116774
208540 0.713562
208550 0.7154619
208560 0.6944787
208570 0.7025872
208580 0.7029468
208590 0.7103093
208600 0.7112412
208610 0.7164676
208620 0.7035637
208630 0.6948542
208640 0.6935447
208650 0.6969144
208660 0.7116979
208670 0.7007371
208680 0.6986787
208690 0.6880499
208700 0.6985697
208710 0.6998124
208720 0.700835
208730 0.6978554
208740 0.6941105
208750 0.696503
208760 0.6994528
208770 0.6897072
208780 0.7049884
208790 0.7079097
208800 0.7049278
208810 0.7141636
208820 0.7099336
208830 0.7020586
208840 0.7064647
208850 0.7244962
208860 0.7090431
208870 0.6996631
208880 0.7098341
208890 0.7076715
208900 0.7045996
208910 0.7202558
208920 0.7319974
208930 0.7099459
208940 0.7134609
208950 0.7082393
208960 0.7167718
208970 0.7118483
208980 0.7093183
208990 0.709026
209000 0.7056125
209010 0.7156261
209020 0.7145031
209030 0.7100835
209040 0.7109789
209050 0.7028863
209060 0.7090326
209070 0.7021164
209080 0.7052122
209090 0.7000378
209100 0.7008501
209110 0.7004226
209120 0.6995835
209130 0.696147
209140 0.7081994
209150 0.7063525
209160 0.6989313
209170 0.7105591
209180 0.7084254
209190 0.6944212
209200 0.6960449
209210 0.7055938
209220 0.7000269
209230 0.7016915
209240 0.7011278
209250 0.7082798
209260 0.7039037
209270 0.7028434
209280 0.7074643
209290 0.7092015
209300 0.7172977
209310 0.7230205
209320 0.7156267
209330 0.7084331
209340 0.713496
209350 0.7175111
209360 0.7147173
209370 0.7074742
209380 0.6990523
209390 0.7031454
209400 0.694232
209410 0.6946307
209420 0.6946855
209430 0.7003487
209440 0.7015517
209450 0.6993552
209460 0.7000176
209470 0.7055022
209480 0.7115199
209490 0.7162774
209500 0.7112045
209510 0.7110538
209520 0.7162237
209530 0.7247702
209540 0.7146189
209550 0.7035596
209560 0.7036526
209570 0.7032524
209580 0.7051882
209590 0.7077717
209600 0.705643
209610 0.7066137
209620 0.7201823
209630 0.7110208
209640 0.7095276
209650 0.7136871
209660 0.7164294
209670 0.7108048
209680 0.7143918
209690 0.7245431
209700 0.7155914
209710 0.7173491
209720 0.7204257
209730 0.7188531
209740 0.7065492
209750 0.7075093
209760 0.7059478
209770 0.7043141
209780 0.7054917
209790 0.7059966
209800 0.7054559
209810 0.710896
209820 0.7230456
209830 0.72057
209840 0.7198858
209850 0.7209199
209860 0.7080668
209870 0.7076907
209880 0.7101917
209890 0.7082724
209900 0.7049559
209910 0.7005468
209920 0.7176346
209930 0.7183681
209940 0.7149932
209950 0.7053147
209960 0.7182524
209970 0.7141647
209980 0.7172962
209990 0.7141153
210000 0.7098957
210010 0.7171834
210020 0.7145444
210030 0.7185888
210040 0.70327
210050 0.7028537
210060 0.6962294
210070 0.6944923
210080 0.7016653
210090 0.6942226
210100 0.6910895
210110 0.6993242
210120 0.6978185
210130 0.6977104
210140 0.7020108
210150 0.698771
210160 0.700206
210170 0.7041495
210180 0.7128332
210190 0.7108219
210200 0.7046165
210210 0.6997905
210220 0.6927854
210230 0.6905615
210240 0.6950715
210250 0.7101251
210260 0.7107657
210270 0.7053344
210280 0.703351
210290 0.6967075
210300 0.702525
210310 0.6942926
210320 0.6909217
210330 0.6956563
210340 0.6898583
210350 0.6978908
210360 0.6788743
210370 0.6868623
210380 0.6848111
210390 0.685362
210400 0.6926427
210410 0.6867616
210420 0.6915501
210430 0.695145
210440 0.7107884
210450 0.7036849
210460 0.7136648
210470 0.7189014
210480 0.7128674
210490 0.7039896
210500 0.6966175
210510 0.7061703
210520 0.7104538
210530 0.7044522
210540 0.6967199
210550 0.6962429
210560 0.6914736
210570 0.7002532
210580 0.701925
210590 0.7061936
210600 0.7031642
210610 0.7069107
210620 0.6987358
210630 0.7043298
210640 0.697861
210650 0.7008651
210660 0.7091435
210670 0.7078416
210680 0.6989656
210690 0.6975958
210700 0.7115391
210710 0.7034791
210720 0.6997915
210730 0.7007083
210740 0.7019072
210750 0.6911098
210760 0.7078626
210770 0.7114748
210780 0.710048
210790 0.7149723
210800 0.7149403
210810 0.7099366
210820 0.7046922
210830 0.7113012
210840 0.6980197
210850 0.7080448
210860 0.7114967
210870 0.7110344
210880 0.7194878
210890 0.710377
210900 0.7173294
210910 0.7115548
210920 0.7169665
210930 0.7163743
210940 0.7167705
210950 0.7187098
210960 0.7136862
210970 0.7203736
210980 0.7223435
210990 0.7222248
211000 0.7238501
211010 0.7284881
211020 0.7233025
211030 0.7251353
211040 0.7139233
211050 0.7056735
211060 0.7081768
211070 0.7193448
211080 0.7209577
211090 0.7103768
211100 0.7079096
211110 0.7097679
211120 0.7050714
211130 0.7202348
211140 0.7232689
211150 0.7244825
211160 0.7150047
211170 0.7167586
211180 0.7149896
211190 0.7131134
211200 0.7211681
211210 0.7163779
211220 0.7147636
211230 0.7085571
211240 0.6964351
211250 0.7036178
211260 0.7149806
211270 0.7179
211280 0.7171695
211290 0.7143002
211300 0.7174362
211310 0.7121475
211320 0.7104493
211330 0.7105473
211340 0.707566
211350 0.7170045
211360 0.7041317
211370 0.7096896
211380 0.7174258
211390 0.7180949
211400 0.717004
211410 0.7233517
211420 0.7424669
211430 0.7268693
211440 0.7242138
211450 0.716082
211460 0.716719
211470 0.7181373
211480 0.7264139
211490 0.7160228
211500 0.7274516
211510 0.7301971
211520 0.7186426
211530 0.7234566
211540 0.7128333
211550 0.7096632
211560 0.7049422
211570 0.7175291
211580 0.7134693
211590 0.7047154
211600 0.7116441
211610 0.7176206
211620 0.7131597
211630 0.7134289
211640 0.7070253
211650 0.7215291
211660 0.7042522
211670 0.708398
211680 0.716081
211690 0.7155227
211700 0.7166859
211710 0.7111096
211720 0.7177197
211730 0.7162212
211740 0.7229129
211750 0.7110071
211760 0.7062631
211770 0.7127113
211780 0.7225801
211790 0.7165531
211800 0.7182119
211810 0.7251338
211820 0.7425253
211830 0.7352375
211840 0.7335901
211850 0.7366008
211860 0.7407234
211870 0.7381749
211880 0.7222564
211890 0.7315546
211900 0.7392338
211910 0.7324027
211920 0.7323139
211930 0.7385022
211940 0.7365022
211950 0.7407133
211960 0.7383179
211970 0.7472304
211980 0.7333007
211990 0.7420374
212000 0.7489542
212010 0.7540851
212020 0.7563578
212030 0.7415485
212040 0.7481995
212050 0.7485506
212060 0.7608684
212070 0.7591841
212080 0.7641436
212090 0.7599096
212100 0.7527981
212110 0.7427667
212120 0.7368132
212130 0.7439442
212140 0.7462639
212150 0.7508387
212160 0.7457162
212170 0.7528744
212180 0.7535584
212190 0.753835
212200 0.7489505
212210 0.7446313
212220 0.7512657
212230 0.7410727
212240 0.7426588
212250 0.7485902
212260 0.7413114
212270 0.7548147
212280 0.743008
212290 0.7251584
212300 0.7366791
212310 0.7377255
212320 0.7413161
212330 0.7400937
212340 0.7391941
212350 0.7371002
212360 0.7341757
212370 0.7414003
212380 0.7342586
212390 0.7524207
212400 0.737434
212410 0.7423776
212420 0.744348
212430 0.7313241
212440 0.7225869
212450 0.7395762
212460 0.7413538
212470 0.7456216
212480 0.74249
212490 0.7389455
212500 0.7352336
212510 0.7591123
212520 0.7569284
212530 0.7523417
212540 0.7543497
212550 0.7493588
212560 0.7342395
212570 0.7424307
212580 0.743198
212590 0.7457281
212600 0.7440209
212610 0.7518848
212620 0.7534064
212630 0.747232
212640 0.7491155
212650 0.74537
212660 0.739357
212670 0.7357852
212680 0.7466368
212690 0.7372509
212700 0.7508006
212710 0.7442869
212720 0.7462589
212730 0.7383389
212740 0.7340692
212750 0.749822
212760 0.7485687
212770 0.7491903
212780 0.7496924
212790 0.7388416
212800 0.7412046
212810 0.7611111
212820 0.751342
212830 0.7472504
212840 0.7456136
212850 0.7436174
212860 0.74045
212870 0.7300223
212880 0.7286934
212890 0.7379778
212900 0.7277905
212910 0.7371777
212920 0.7419272
212930 0.7457042
212940 0.7451554
212950 0.7434247
212960 0.7303675
212970 0.7408423
212980 0.7417379
212990 0.7464382
213000 0.7354321
213010 0.7402844
213020 0.7282735
213030 0.736527
213040 0.7433773
213050 0.7292261
213060 0.7335511
213070 0.7557866
213080 0.7484069
213090 0.7439142
213100 0.7385195
213110 0.7463656
213120 0.7434276
213130 0.7343937
213140 0.7286479
213150 0.7305458
213160 0.7309126
213170 0.7248846
213180 0.7242099
213190 0.733745
213200 0.7457625
213210 0.74292
213220 0.745743
213230 0.7342517
213240 0.7423099
213250 0.7297646
213260 0.7373874
213270 0.7399802
213280 0.7322986
213290 0.7323437
213300 0.7395343
213310 0.7432112
213320 0.7413995
213330 0.7298657
213340 0.7316498
213350 0.730392
213360 0.7279292
213370 0.7313339
213380 0.743892
213390 0.731625
213400 0.7443935
213410 0.7396837
213420 0.7450692
213430 0.751085
213440 0.7519405
213450 0.7469904
213460 0.7384196
213470 0.7290785
213480 0.7354258
213490 0.7414137
213500 0.7265284
213510 0.7352047
213520 0.7430974
213530 0.744033
213540 0.7365018
213550 0.7226809
213560 0.7327679
213570 0.7355159
213580 0.7280671
213590 0.7320098
213600 0.7257551
213610 0.7267892
213620 0.7407622
213630 0.7349789
213640 0.7397556
213650 0.7421268
213660 0.7447302
213670 0.7348447
213680 0.7380213
213690 0.733669
213700 0.7292533
213710 0.7250837
213720 0.7368636
213730 0.7398461
213740 0.7451651
213750 0.7399722
213760 0.7337323
213770 0.7353203
213780 0.7292602
213790 0.7361961
213800 0.7299892
213810 0.7374287
213820 0.7501809
213830 0.7411798
213840 0.732121
213850 0.7299817
213860 0.7254868
213870 0.7243783
213880 0.7317398
213890 0.7277976
213900 0.7380816
213910 0.7510344
213920 0.7386778
213930 0.7383744
213940 0.7377158
213950 0.7318916
213960 0.7381973
213970 0.7352582
213980 0.7290439
213990 0.7271432
214000 0.730683
214010 0.7298285
214020 0.7234951
214030 0.7211129
214040 0.7156843
214050 0.7225319
214060 0.7275588
214070 0.7435492
214080 0.7280643
214090 0.7239987
214100 0.7257726
214110 0.7323481
214120 0.7299261
214130 0.7308633
214140 0.7373184
214150 0.7254494
214160 0.7422275
214170 0.7423269
214180 0.738871
214190 0.7381154
214200 0.7384177
214210 0.7392234
214220 0.7257494
214230 0.7383559
214240 0.7344576
214250 0.737077
214260 0.7397274
214270 0.7391258
214280 0.7380338
214290 0.7333949
214300 0.741494
214310 0.7344605
214320 0.7323805
214330 0.7407265
214340 0.7330992
214350 0.7298781
214360 0.7281627
214370 0.7372069
214380 0.7293278
214390 0.736989
214400 0.7378646
214410 0.7401665
214420 0.7401636
214430 0.7394679
214440 0.7394844
214450 0.7397727
214460 0.7398722
214470 0.7275134
214480 0.7286202
214490 0.7223488
214500 0.7262271
214510 0.7297335
214520 0.729153
214530 0.7363165
214540 0.7401704
214550 0.7305804
214560 0.7348847
214570 0.734643
214580 0.7433942
214590 0.7290504
214600 0.7404708
214610 0.7306645
214620 0.7248406
214630 0.7160985
214640 0.7276012
214650 0.7306517
214660 0.7388175
214670 0.7448495
214680 0.7457176
214690 0.7394489
214700 0.7333681
214710 0.7319443
214720 0.7316085
214730 0.7187511
214740 0.7319508
214750 0.7398084
214760 0.749582
214770 0.7373565
214780 0.7345213
214790 0.7265491
214800 0.725076
214810 0.7236914
214820 0.732636
214830 0.7236384
214840 0.7338572
214850 0.7203588
214860 0.7211732
214870 0.7220616
214880 0.7328266
214890 0.7380254
214900 0.7376999
214910 0.7386344
214920 0.7357025
214930 0.7348951
214940 0.7310275
214950 0.7284966
214960 0.7150971
214970 0.7242961
214980 0.7291726
214990 0.7344704
215000 0.7287257
215010 0.7257317
215020 0.7356471
215030 0.7258738
215040 0.7362302
215050 0.7250063
215060 0.7289137
215070 0.7261207
215080 0.7084865
215090 0.700318
215100 0.711373
215110 0.7212386
215120 0.724926
215130 0.7391203
215140 0.7444101
215150 0.7336826
215160 0.7359511
215170 0.7454082
215180 0.7302279
215190 0.7267869
215200 0.7195731
215210 0.7251177
215220 0.722358
215230 0.7220535
215240 0.7330158
215250 0.7260725
215260 0.7252181
215270 0.7181659
215280 0.7155074
215290 0.7193372
215300 0.7143611
215310 0.7244733
215320 0.7267466
215330 0.7219427
215340 0.713236
215350 0.7117446
215360 0.7005265
215370 0.6970031
215380 0.700182
215390 0.7039634
215400 0.7085346
215410 0.7154871
215420 0.704416
215430 0.7090566
215440 0.6975376
215450 0.7039181
215460 0.7108697
215470 0.71654
215480 0.7184295
215490 0.738562
215500 0.7340134
215510 0.7286857
215520 0.7255527
215530 0.7163628
215540 0.7249138
215550 0.7399698
215560 0.7265897
215570 0.7415874
215580 0.7357789
215590 0.7253929
215600 0.7395804
215610 0.735027
215620 0.7403709
215630 0.7380942
215640 0.7398923
215650 0.7319818
215660 0.7527893
215670 0.7555932
215680 0.758449
215690 0.7531927
215700 0.7417163
215710 0.7379808
215720 0.728898
215730 0.7226872
215740 0.7259328
215750 0.7245911
215760 0.7364875
215770 0.7276483
215780 0.722954
215790 0.7299631
215800 0.7296209
215810 0.7367162
215820 0.7438146
215830 0.7396037
215840 0.7472491
215850 0.7478332
215860 0.7460781
215870 0.7286038
215880 0.7401887
215890 0.7651628
215900 0.7440645
215910 0.7433746
215920 0.7368762
215930 0.7370536
215940 0.7361778
215950 0.7209609
215960 0.7216696
215970 0.7343432
215980 0.7398849
215990 0.7374351
216000 0.7453982
216010 0.7342451
216020 0.737687
216030 0.7401826
216040 0.7490141
216050 0.7509997
216060 0.739095
216070 0.7428449
216080 0.7332213
216090 0.7433383
216100 0.7479213
216110 0.7453502
216120 0.7511254
216130 0.7430151
216140 0.7635344
216150 0.761845
216160 0.7399808
216170 0.7378259
216180 0.7442871
216190 0.7537656
216200 0.7480839
216210 0.7511533
216220 0.7454596
216230 0.7398043
216240 0.7341968
216250 0.7417594
216260 0.7426118
216270 0.7487993
216280 0.7644382
216290 0.7643108
216300 0.7533519
216310 0.7545433
216320 0.7505649
216330 0.7552611
216340 0.7552852
216350 0.7532626
216360 0.744571
216370 0.7508088
216380 0.7411939
216390 0.7482793
216400 0.7525131
216410 0.7563038
216420 0.7587307
216430 0.7510834
216440 0.7670082
216450 0.7563044
216460 0.7781456
216470 0.7852159
216480 0.7774507
216490 0.7805279
216500 0.7808016
216510 0.7771875
216520 0.7709262
216530 0.759372
216540 0.7568557
216550 0.7677124
216560 0.7615891
216570 0.7595395
216580 0.7759584
216590 0.7611098
216600 0.7681674
216610 0.7737772
216620 0.7927527
216630 0.768842
216640 0.7527058
216650 0.7391306
216660 0.7412447
216670 0.7336628
216680 0.7338014
216690 0.7315167
216700 0.7425231
216710 0.739537
216720 0.7280096
216730 0.7438443
216740 0.7528474
216750 0.7500432
216760 0.7439986
216770 0.7450088
216780 0.7310707
216790 0.7315546
216800 0.732801
216810 0.7328697
216820 0.7331278
216830 0.7353812
216840 0.7200731
216850 0.7355096
216860 0.721728
216870 0.7351539
216880 0.7304946
216890 0.7337343
216900 0.7181566
216910 0.7310332
216920 0.7331749
216930 0.729626
216940 0.7399392
216950 0.7436613
216960 0.7476152
216970 0.7529506
216980 0.7498571
216990 0.7352681
217000 0.7408019
217010 0.7490566
217020 0.749831
217030 0.7366244
217040 0.7406601
217050 0.7520622
217060 0.7516287
217070 0.766054
217080 0.7745643
217090 0.7782612
217100 0.765907
217110 0.753679
217120 0.7586118
217130 0.7453282
217140 0.751753
217150 0.7549863
217160 0.7513479
217170 0.7541233
217180 0.7576363
217190 0.7444201
217200 0.7470644
217210 0.7480731
217220 0.7673897
217230 0.7751337
217240 0.7535554
217250 0.7464746
217260 0.7522123
217270 0.7579256
217280 0.7658631
217290 0.7702196
217300 0.7734889
217310 0.7737519
217320 0.7763466
217330 0.7722219
217340 0.7648922
217350 0.7614818
217360 0.7563517
217370 0.7626442
217380 0.7572206
217390 0.751697
217400 0.7440049
217410 0.737356
217420 0.7393839
217430 0.7472532
217440 0.7554442
217450 0.7575441
217460 0.7602396
217470 0.7569768
217480 0.7692827
217490 0.7592183
217500 0.7582228
217510 0.7626984
217520 0.7554268
217530 0.7532688
217540 0.7586443
217550 0.7658311
217560 0.7681274
217570 0.754964
217580 0.7441311
217590 0.7494232
217600 0.7448653
217610 0.752302
217620 0.7726324
217630 0.7768838
217640 0.7636722
217650 0.7481865
217660 0.7486573
217670 0.7629002
217680 0.7613185
217690 0.7614218
217700 0.7629917
217710 0.7698635
217720 0.7549778
217730 0.7458846
217740 0.7533934
217750 0.7469317
217760 0.7538967
217770 0.756651
217780 0.7462134
217790 0.7596242
217800 0.7425447
217810 0.7563632
217820 0.7667904
217830 0.7583762
217840 0.7660709
217850 0.7579964
217860 0.7608199
217870 0.7580572
217880 0.7565366
217890 0.7608551
217900 0.7579214
217910 0.7540243
217920 0.7537
217930 0.7555017
217940 0.7529878
217950 0.7483656
217960 0.7304957
217970 0.7367913
217980 0.7535475
217990 0.7568877
218000 0.7415588
218010 0.7431778
218020 0.7514442
218030 0.7533565
218040 0.7483719
218050 0.7593654
218060 0.7616823
218070 0.7520819
218080 0.7434754
218090 0.7433077
218100 0.7480757
218110 0.7465746
218120 0.7441123
218130 0.7299598
218140 0.7293854
218150 0.7335992
218160 0.7377592
218170 0.7490345
218180 0.7469045
218190 0.7493475
218200 0.7429329
218210 0.7434772
218220 0.7291125
218230 0.7282936
218240 0.7291454
218250 0.7398272
218260 0.7418898
218270 0.7274582
218280 0.7368705
218290 0.7352151
218300 0.7350431
218310 0.73047
218320 0.7419592
218330 0.7438659
218340 0.7471287
218350 0.7448564
218360 0.7340177
218370 0.7428944
218380 0.7470776
218390 0.7483835
218400 0.7382528
218410 0.7469216
218420 0.748389
218430 0.7531413
218440 0.7437225
218450 0.7383137
218460 0.7393589
218470 0.7526019
218480 0.7618234
218490 0.74489
218500 0.7454008
218510 0.7527269
218520 0.7493351
218530 0.7396564
218540 0.732322
218550 0.7265751
218560 0.732281
218570 0.7343599
218580 0.7347457
218590 0.7299775
218600 0.7176833
218610 0.7274411
218620 0.7355586
218630 0.7367232
218640 0.724463
218650 0.7196993
218660 0.7220238
218670 0.7310519
218680 0.7201705
218690 0.7327071
218700 0.732321
218710 0.7379497
218720 0.7400012
218730 0.7509656
218740 0.7362463
218750 0.7292038
218760 0.7329422
218770 0.7312593
218780 0.7317353
218790 0.7344815
218800 0.7265126
218810 0.7316046
218820 0.7375407
218830 0.7176085
218840 0.726494
218850 0.7221652
218860 0.7335403
218870 0.736798
218880 0.741358
218890 0.7377514
218900 0.7417934
218910 0.737915
218920 0.7410597
218930 0.7395254
218940 0.7401403
218950 0.7309889
218960 0.7404896
218970 0.7333886
218980 0.7399908
218990 0.7519077
219000 0.7459939
219010 0.7505025
219020 0.7439032
219030 0.7540886
219040 0.7447954
219050 0.7471536
219060 0.7576544
219070 0.7457882
219080 0.749342
219090 0.7512153
219100 0.7717764
219110 0.7640652
219120 0.7427915
219130 0.737963
219140 0.7299362
219150 0.7490546
219160 0.7390472
219170 0.7321565
219180 0.7320028
219190 0.7299514
219200 0.7334388
219210 0.7415636
219220 0.7466915
219230 0.7436064
219240 0.7428055
219250 0.7436713
219260 0.749696
219270 0.7632176
219280 0.7491052
219290 0.7488624
219300 0.75173
219310 0.7446031
219320 0.7603967
219330 0.758173
219340 0.7593727
219350 0.7579462
219360 0.7677047
219370 0.7684919
219380 0.7614269
219390 0.7505483
219400 0.748271
219410 0.7430589
219420 0.7399446
219430 0.7439961
219440 0.7505748
219450 0.7528809
219460 0.7492606
219470 0.7400954
219480 0.7592801
219490 0.7502249
219500 0.7382148
219510 0.7470938
219520 0.7517356
219530 0.7551453
219540 0.7519394
219550 0.7517477
219560 0.7530298
219570 0.740563
219580 0.7483041
219590 0.7459732
219600 0.749049
219610 0.7542837
219620 0.7455606
219630 0.761367
219640 0.7514014
219650 0.7455563
219660 0.7553569
219670 0.7436841
219680 0.7493342
219690 0.7517929
219700 0.7500389
219710 0.7470871
219720 0.7468474
219730 0.7494974
219740 0.7458534
219750 0.7427974
219760 0.7355533
219770 0.7396321
219780 0.7463683
219790 0.7477211
219800 0.7510533
219810 0.7668068
219820 0.7686223
219830 0.7698397
219840 0.7658239
219850 0.7734861
219860 0.7538152
219870 0.7630757
219880 0.759945
219890 0.7583122
219900 0.7472332
219910 0.7424721
219920 0.755074
219930 0.763752
219940 0.754098
219950 0.7515281
219960 0.7499159
219970 0.7577441
219980 0.7585503
219990 0.7602588
220000 0.7567894
220010 0.7440573
220020 0.7468249
220030 0.7524632
220040 0.7642081
220050 0.7516966
220060 0.746919
220070 0.750098
220080 0.7546381
220090 0.7457595
220100 0.7474562
220110 0.7340723
220120 0.7357661
220130 0.7395636
220140 0.743659
220150 0.7579958
220160 0.7434947
220170 0.7333
220180 0.7347245
220190 0.735521
220200 0.7344944
220210 0.7390649
220220 0.7431594
220230 0.7488919
220240 0.7430385
220250 0.7405329
220260 0.7376674
220270 0.7187437
220280 0.7119781
220290 0.7241517
220300 0.7276213
220310 0.7364193
220320 0.7286956
220330 0.725517
220340 0.729148
220350 0.7532567
220360 0.7357561
220370 0.7274622
220380 0.7251874
220390 0.7258449
220400 0.7229017
220410 0.7332357
220420 0.7335911
220430 0.7402108
220440 0.7341452
220450 0.7170051
220460 0.7047423
220470 0.7215739
220480 0.7219759
220490 0.7214057
220500 0.7238588
220510 0.7221479
220520 0.7270646
220530 0.7315832
220540 0.7310216
220550 0.7384961
220560 0.731481
220570 0.7349549
220580 0.7388569
220590 0.7337555
220600 0.7389706
220610 0.7398005
220620 0.7309651
220630 0.7316029
220640 0.7274091
220650 0.7332676
220660 0.7321509
220670 0.7427932
220680 0.7526482
220690 0.7549986
220700 0.7447497
220710 0.7530165
220720 0.7622905
220730 0.7589044
220740 0.7579021
220750 0.7460375
220760 0.7545906
220770 0.7514982
220780 0.7593241
220790 0.7571722
220800 0.7528918
220810 0.7477295
220820 0.7370338
220830 0.737036
220840 0.7509032
220850 0.7545142
220860 0.7525037
220870 0.7438365
220880 0.7373733
220890 0.7536939
220900 0.7544377
220910 0.7593271
220920 0.7590083
220930 0.7615373
220940 0.7658591
220950 0.7651188
220960 0.7532729
220970 0.7504654
220980 0.7520802
220990 0.7521473
221000 0.7546865
221010 0.7561363
221020 0.7486042
221030 0.748656
221040 0.7584532
221050 0.7565315
221060 0.7577887
221070 0.7510922
221080 0.7507024
221090 0.7406452
221100 0.7428766
221110 0.7441962
221120 0.7399673
221130 0.7392209
221140 0.739489
221150 0.7405611
221160 0.740508
221170 0.7440189
221180 0.7383953
221190 0.7372535
221200 0.7359118
221210 0.7448451
221220 0.7399644
221230 0.7439466
221240 0.7426055
221250 0.7484915
221260 0.7557572
221270 0.7520651
221280 0.756266
221290 0.7398089
221300 0.749054
221310 0.7604393
221320 0.7563354
221330 0.751652
221340 0.7650175
221350 0.7667323
221360 0.7664457
221370 0.7637928
221380 0.769802
221390 0.7649752
221400 0.7562662
221410 0.755987
221420 0.7535942
221430 0.7420448
221440 0.7409978
221450 0.7455986
221460 0.7516356
221470 0.7650176
221480 0.7665458
221490 0.744797
221500 0.7427186
221510 0.749967
221520 0.746093
221530 0.7522606
221540 0.75409
221550 0.7549652
221560 0.7564276
221570 0.749997
221580 0.7446369
221590 0.7432252
221600 0.7505125
221610 0.752471
221620 0.7543211
221630 0.763327
221640 0.7704681
221650 0.750511
221660 0.752346
221670 0.7618411
221680 0.7587209
221690 0.7492725
221700 0.7382832
221710 0.7624064
221720 0.7570674
221730 0.7523925
221740 0.7606094
221750 0.7512227
221760 0.7606733
221770 0.7601375
221780 0.7597937
221790 0.7614755
221800 0.7558296
221810 0.7689224
221820 0.7531682
221830 0.7622945
221840 0.7581688
221850 0.748425
221860 0.747574
221870 0.7461034
221880 0.7473728
221890 0.7559952
221900 0.757609
221910 0.7561116
221920 0.7672328
221930 0.7635401
221940 0.7661567
221950 0.7639469
221960 0.7627182
221970 0.7643715
221980 0.7524563
221990 0.7562587
222000 0.7589206
222010 0.7498764
222020 0.7496373
222030 0.755829
222040 0.7576617
222050 0.757524
222060 0.7513974
222070 0.7591183
222080 0.7568895
222090 0.7640684
222100 0.7646869
222110 0.7683794
222120 0.7705017
222130 0.7647443
222140 0.7667263
222150 0.7752201
222160 0.7755996
222170 0.7618135
222180 0.7658247
222190 0.7691799
222200 0.7557118
222210 0.7645921
222220 0.7402433
222230 0.7474898
222240 0.7429035
222250 0.7534455
222260 0.7485972
222270 0.741262
222280 0.7401177
222290 0.7442163
222300 0.74729
222310 0.761304
222320 0.7581935
222330 0.7499827
222340 0.7339078
222350 0.7396141
222360 0.7463265
222370 0.7526674
222380 0.7571578
222390 0.7670995
222400 0.751067
222410 0.7465993
222420 0.7459887
222430 0.7519524
222440 0.7410843
222450 0.7422608
222460 0.7472015
222470 0.7578601
222480 0.7462387
222490 0.7578421
222500 0.7606562
222510 0.7556348
222520 0.7601966
222530 0.7504093
222540 0.73989
222550 0.7498199
222560 0.7435284
222570 0.7465887
222580 0.7527524
222590 0.753212
222600 0.7518445
222610 0.7439289
222620 0.748805
222630 0.7432575
222640 0.7385994
222650 0.7374176
222660 0.7381771
222670 0.7471566
222680 0.7487589
222690 0.7488341
222700 0.7428944
222710 0.7457546
222720 0.754098
222730 0.7476235
222740 0.7522455
222750 0.7520353
222760 0.7411236
222770 0.749697
222780 0.7549677
222790 0.7617984
222800 0.7468904
222810 0.7475133
222820 0.738301
222830 0.7422351
222840 0.7385316
222850 0.7447675
222860 0.7487525
222870 0.7398311
222880 0.7499074
222890 0.7527605
222900 0.7604707
222910 0.7521522
222920 0.7577197
222930 0.7504331
222940 0.7446378
222950 0.7453321
222960 0.7429019
222970 0.7513721
222980 0.7577785
222990 0.7574729
223000 0.760614
223010 0.748462
223020 0.7549803
223030 0.7430992
223040 0.7468265
223050 0.7384842
223060 0.7371514
223070 0.7387369
223080 0.7401572
223090 0.7418914
223100 0.7428639
223110 0.7413447
223120 0.7406705
223130 0.7407241
223140 0.7377576
223150 0.7442514
223160 0.754012
223170 0.7606722
223180 0.7569503
223190 0.7527339
223200 0.7466341
223210 0.7510356
223220 0.7535089
223230 0.754556
223240 0.7589416
223250 0.762015
223260 0.7646785
223270 0.7684332
223280 0.7543081
223290 0.7488441
223300 0.7428594
223310 0.7434261
223320 0.744611
223330 0.747951
223340 0.7590421
223350 0.7620174
223360 0.7516857
223370 0.7370256
223380 0.7380297
223390 0.7543101
223400 0.7478072
223410 0.7567294
223420 0.7483424
223430 0.7527143
223440 0.7498863
223450 0.7646416
223460 0.7661346
223470 0.7638942
223480 0.7632464
223490 0.7628537
223500 0.7648781
223510 0.7565626
223520 0.7653949
223530 0.758088
223540 0.7633239
223550 0.7455389
223560 0.7483714
223570 0.7427596
223580 0.7434071
223590 0.7357872
223600 0.7421054
223610 0.7449222
223620 0.7506332
223630 0.7459664
223640 0.7376007
223650 0.7467849
223660 0.7490177
223670 0.7489726
223680 0.7498592
223690 0.7459207
223700 0.7429432
223710 0.7418309
223720 0.7536403
223730 0.7403145
223740 0.7415299
223750 0.7407321
223760 0.7480761
223770 0.7593508
223780 0.755701
223790 0.7456399
223800 0.7420512
223810 0.7493079
223820 0.7576414
223830 0.7574397
223840 0.7571794
223850 0.768319
223860 0.7500266
223870 0.7510984
223880 0.7603825
223890 0.7475747
223900 0.7528793
223910 0.7512314
223920 0.7573568
223930 0.7492657
223940 0.7429976
223950 0.7506627
223960 0.7511281
223970 0.7519938
223980 0.7502313
223990 0.7460861
224000 0.7497907
224010 0.7518801
224020 0.7451432
224030 0.7368316
224040 0.7402712
224050 0.7465272
224060 0.7598767
224070 0.7346637
224080 0.7470628
224090 0.7366148
224100 0.7492383
224110 0.7411765
224120 0.7331928
224130 0.7308414
224140 0.7454702
224150 0.7357091
224160 0.7372792
224170 0.729277
224180 0.7231746
224190 0.7265009
224200 0.7338058
224210 0.740373
224220 0.7361995
224230 0.7364663
224240 0.7423387
224250 0.7396641
224260 0.7446034
224270 0.74
224280 0.7421744
224290 0.7322875
224300 0.7418045
224310 0.7551881
224320 0.7469956
224330 0.7498796
224340 0.7482563
224350 0.7460129
224360 0.7443277
224370 0.7391223
224380 0.7455552
224390 0.739415
224400 0.7471454
224410 0.7536686
224420 0.7635295
224430 0.7542717
224440 0.7471256
224450 0.7413827
224460 0.7551714
224470 0.7461033
224480 0.7520259
224490 0.7415096
224500 0.7635011
224510 0.7467401
224520 0.7544992
224530 0.750474
224540 0.7443565
224550 0.7424038
224560 0.7471306
224570 0.739291
224580 0.7499193
224590 0.7514504
224600 0.765565
224610 0.7563249
224620 0.7394617
224630 0.7374994
224640 0.7488425
224650 0.7476698
224660 0.7437992
224670 0.7465987
224680 0.7496778
224690 0.7451355
224700 0.7446277
224710 0.749907
224720 0.7507407
224730 0.7522722
224740 0.7410255
224750 0.740781
224760 0.7487783
224770 0.7470005
224780 0.7551361
224790 0.7510953
224800 0.749293
224810 0.7500446
224820 0.7514265
224830 0.7454675
224840 0.7495588
224850 0.7469298
224860 0.75482
224870 0.7489548
224880 0.741832
224890 0.7496939
224900 0.7455657
224910 0.7568468
224920 0.7453175
224930 0.7483945
224940 0.7555045
224950 0.7634988
224960 0.7612439
224970 0.756057
224980 0.7555199
224990 0.7501185
225000 0.7380584
225010 0.7495056
225020 0.7518135
225030 0.7440434
225040 0.7492822
225050 0.7508974
225060 0.7429472
225070 0.7446184
225080 0.7504427
225090 0.7570019
225100 0.7517635
225110 0.7493653
225120 0.7531711
225130 0.7501978
225140 0.7556269
225150 0.7624007
225160 0.76967
225170 0.7655603
225180 0.7506393
225190 0.7439955
225200 0.7416628
225210 0.7487852
225220 0.7461424
225230 0.7417266
225240 0.7449352
225250 0.7525674
225260 0.746948
225270 0.7488911
225280 0.7378554
225290 0.7420878
225300 0.7343665
225310 0.735737
225320 0.746947
225330 0.7307458
225340 0.7498642
225350 0.7579278
225360 0.7512587
225370 0.7516953
225380 0.7637324
225390 0.769998
225400 0.7596861
225410 0.7498822
225420 0.7601501
225430 0.7521346
225440 0.7667379
225450 0.7730529
225460 0.7544812
225470 0.7560324
225480 0.7687949
225490 0.7633097
225500 0.7619817
225510 0.765251
225520 0.7441773
225530 0.7561257
225540 0.7622386
225550 0.7662299
225560 0.757321
225570 0.7628222
225580 0.7621914
225590 0.744629
225600 0.7458298
225610 0.7624722
225620 0.74979
225630 0.7438387
225640 0.7485811
225650 0.7517979
225660 0.7464792
225670 0.7498224
225680 0.7415245
225690 0.7474164
225700 0.7411823
225710 0.7520778
225720 0.7442027
225730 0.7449414
225740 0.7417922
225750 0.7589395
225760 0.7581152
225770 0.7503103
225780 0.7494697
225790 0.7434163
225800 0.7431505
225810 0.7427698
225820 0.7413286
225830 0.7411543
225840 0.7483938
225850 0.759192
225860 0.7518746
225870 0.7515461
225880 0.7450287
225890 0.7494339
225900 0.7453244
225910 0.7383841
225920 0.7384706
225930 0.7360132
225940 0.7451707
225950 0.7389208
225960 0.7353494
225970 0.7476571
225980 0.7325383
225990 0.7408493
226000 0.7430997
226010 0.7407117
226020 0.7381833
226030 0.7372701
226040 0.7510717
226050 0.76943
226060 0.7576849
226070 0.7597414
226080 0.7597491
226090 0.7477809
226100 0.7414042
226110 0.7419806
226120 0.7471948
226130 0.74506
226140 0.730288
226150 0.7261991
226160 0.7342746
226170 0.7305999
226180 0.7405117
226190 0.7458036
226200 0.7434914
226210 0.7471189
226220 0.7517008
226230 0.7421584
226240 0.7304788
226250 0.7400444
226260 0.7316257
226270 0.7394352
226280 0.7310644
226290 0.7367593
226300 0.7283435
226310 0.7386551
226320 0.7385746
226330 0.740914
226340 0.743948
226350 0.7422568
226360 0.7504948
226370 0.7385979
226380 0.7405246
226390 0.7364965
226400 0.741262
226410 0.7400627
226420 0.7316679
226430 0.727352
226440 0.737476
226450 0.7384781
226460 0.7393992
226470 0.7334568
226480 0.7400435
226490 0.7318214
226500 0.7337843
226510 0.7304608
226520 0.7427297
226530 0.724059
226540 0.7378069
226550 0.7438864
226560 0.7406586
226570 0.7465985
226580 0.7419889
226590 0.7246782
226600 0.7265057
226610 0.7289652
226620 0.7416839
226630 0.7441069
226640 0.737484
226650 0.7442178
226660 0.7406723
226670 0.7500654
226680 0.7488968
226690 0.750385
226700 0.7350142
226710 0.7484601
226720 0.7359114
226730 0.7456543
226740 0.7512186
226750 0.7536234
226760 0.7355991
226770 0.7382772
226780 0.7384832
226790 0.7196827
226800 0.7283707
226810 0.7319295
226820 0.7343338
226830 0.7282705
226840 0.734127
226850 0.732915
226860 0.7358485
226870 0.7288101
226880 0.7341159
226890 0.7382528
226900 0.7251049
226910 0.7322124
226920 0.7290978
226930 0.7282065
226940 0.7282433
226950 0.743929
226960 0.7410454
226970 0.7306036
226980 0.7289534
226990 0.7344844
227000 0.7463517
227010 0.7417158
227020 0.7487103
227030 0.7462602
227040 0.7464435
227050 0.7459906
227060 0.7388203
227070 0.7503805
227080 0.7427492
227090 0.7494734
227100 0.7418801
227110 0.7461253
227120 0.7379985
227130 0.7372102
227140 0.7445571
227150 0.7447357
227160 0.7313499
227170 0.7402428
227180 0.7385238
227190 0.7412702
227200 0.742443
227210 0.7451104
227220 0.7562834
227230 0.7708719
227240 0.7588257
227250 0.7745547
227260 0.7795594
227270 0.7675141
227280 0.7506245
227290 0.7469214
227300 0.7541402
227310 0.7426686
227320 0.7477546
227330 0.7524577
227340 0.7417836
227350 0.7524368
227360 0.746263
227370 0.7353401
227380 0.7468834
227390 0.7394139
227400 0.7565173
227410 0.7523234
227420 0.7526176
227430 0.7457123
227440 0.7440999
227450 0.733703
227460 0.745202
227470 0.7376915
227480 0.7482103
227490 0.7388902
227500 0.7531114
227510 0.740428
227520 0.7314684
227530 0.7351649
227540 0.7400467
227550 0.7413824
227560 0.7438852
227570 0.7372918
227580 0.7454964
227590 0.7382578
227600 0.7381844
227610 0.7403176
227620 0.733435
227630 0.7438047
227640 0.7419705
227650 0.7424096
227660 0.74639
227670 0.7466948
227680 0.743212
227690 0.7329187
227700 0.7300265
227710 0.7379959
227720 0.7262947
227730 0.7320758
227740 0.7271163
227750 0.7251995
227760 0.734993
227770 0.7411368
227780 0.7338765
227790 0.7290332
227800 0.7350838
227810 0.7316561
227820 0.7502701
227830 0.7344927
227840 0.7357579
227850 0.7295405
227860 0.724449
227870 0.7377741
227880 0.7333834
227890 0.7456158
227900 0.7574001
227910 0.7496921
227920 0.7526448
227930 0.7585121
227940 0.7479733
227950 0.7552619
227960 0.7439883
227970 0.7483012
227980 0.7604296
227990 0.7546704
228000 0.751237
228010 0.7431152
228020 0.7501656
228030 0.7470618
228040 0.7421931
228050 0.7434488
228060 0.7503759
228070 0.7408064
228080 0.7609227
228090 0.7524787
228100 0.7453858
228110 0.7436309
228120 0.7316141
228130 0.7431962
228140 0.7479216
228150 0.7452741
228160 0.7364384
228170 0.7196364
228180 0.7222631
228190 0.7214032
228200 0.7276944
228210 0.7324483
228220 0.7238958
228230 0.7261119
228240 0.7279426
228250 0.7363387
228260 0.7309683
228270 0.7317652
228280 0.7395147
228290 0.7282701
228300 0.7264391
228310 0.729108
228320 0.7415778
228330 0.7367276
228340 0.7359446
228350 0.7331845
228360 0.7308781
228370 0.7291012
228380 0.7407112
228390 0.7321309
228400 0.7304763
228410 0.7368809
228420 0.7347662
228430 0.7336729
228440 0.7438616
228450 0.7379817
228460 0.73831
228470 0.7352184
228480 0.7327785
228490 0.7242848
228500 0.7421062
228510 0.7505413
228520 0.7395849
228530 0.7404976
228540 0.7361706
228550 0.7417183
228560 0.743627
228570 0.7474343
228580 0.7444458
228590 0.735296
228600 0.7397454
228610 0.7353039
228620 0.7284961
228630 0.7354658
228640 0.7308994
228650 0.7313412
228660 0.7392893
228670 0.7379702
228680 0.7510504
228690 0.7422187
228700 0.7414324
228710 0.7290702
228720 0.742095
228730 0.7347449
228740 0.7382841
228750 0.7176556
228760 0.72488
228770 0.7235533
228780 0.7288569
228790 0.741751
228800 0.7386851
228810 0.7256683
228820 0.7273378
228830 0.7290955
228840 0.7406925
228850 0.734219
228860 0.7338659
228870 0.7427377
228880 0.7367005
228890 0.7361338
228900 0.726421
228910 0.7201993
228920 0.714999
228930 0.7175869
228940 0.7179214
228950 0.7168341
228960 0.7081125
228970 0.718698
228980 0.7136261
228990 0.7301071
229000 0.7259406
229010 0.7400635
229020 0.7339002
229030 0.7373992
229040 0.735045
229050 0.7290339
229060 0.7299066
229070 0.7417822
229080 0.74457
229090 0.7380044
229100 0.7275075
229110 0.7331002
229120 0.7453199
229130 0.7537648
229140 0.7490346
229150 0.7338415
229160 0.7299075
229170 0.7265221
229180 0.7326975
229190 0.7211961
229200 0.7108677
229210 0.713955
229220 0.7052692
229230 0.7230345
229240 0.7227512
229250 0.7163417
229260 0.7111803
229270 0.7199575
229280 0.7200849
229290 0.7154466
229300 0.7254233
229310 0.7154286
229320 0.7177112
229330 0.712555
229340 0.7150642
229350 0.7151468
229360 0.7218106
229370 0.7312149
229380 0.7270129
229390 0.7290119
229400 0.728555
229410 0.7202559
229420 0.7171595
229430 0.7212549
229440 0.7188201
229450 0.72723
229460 0.7303854
229470 0.7325754
229480 0.7399294
229490 0.7344073
229500 0.7445118
229510 0.7362332
229520 0.7406523
229530 0.7288203
229540 0.7244676
229550 0.7223936
229560 0.7102918
229570 0.7167172
229580 0.7070575
229590 0.7105541
229600 0.7257653
229610 0.7159001
229620 0.7285519
229630 0.7287701
229640 0.7291968
229650 0.7319431
229660 0.7275785
229670 0.7254913
229680 0.7225922
229690 0.7383589
229700 0.7345196
229710 0.7382015
229720 0.7395095
229730 0.7390177
229740 0.7409149
229750 0.7453819
229760 0.7499403
229770 0.7464173
229780 0.7461448
229790 0.7366451
229800 0.7278982
229810 0.7357579
229820 0.7448761
229830 0.7460788
229840 0.750859
229850 0.7417607
229860 0.7466748
229870 0.7486601
229880 0.7420862
229890 0.750479
229900 0.7620422
229910 0.7629938
229920 0.7419676
229930 0.730723
229940 0.7427976
229950 0.7374412
229960 0.7390633
229970 0.7457305
229980 0.7398047
229990 0.737641
230000 0.7423
230010 0.7544919
230020 0.7462649
230030 0.7540031
230040 0.7413679
230050 0.7438961
230060 0.7407829
230070 0.7402267
230080 0.7460997
230090 0.7342908
230100 0.7197645
230110 0.735703
230120 0.7464097
230130 0.73997
230140 0.7363548
230150 0.7425557
230160 0.7434948
230170 0.7343537
230180 0.7302678
230190 0.7408469
230200 0.7386723
230210 0.7503706
230220 0.7332249
230230 0.7449735
230240 0.7365113
230250 0.7457777
230260 0.7363675
230270 0.7358624
230280 0.7486175
230290 0.7437475
230300 0.7355794
230310 0.7442204
230320 0.7515683
230330 0.7414087
230340 0.7502372
230350 0.7494471
230360 0.7564552
230370 0.7565125
230380 0.7497007
230390 0.7464672
230400 0.7497267
230410 0.7426095
230420 0.7297283
230430 0.7224749
230440 0.7418339
230450 0.7388624
230460 0.7511994
230470 0.7589017
230480 0.7564472
230490 0.7618205
230500 0.7505354
230510 0.7558747
230520 0.7596789
230530 0.7483184
230540 0.7504972
230550 0.7465043
230560 0.7575034
230570 0.7554834
230580 0.7490514
230590 0.742213
230600 0.760623
230610 0.7633432
230620 0.7502579
230630 0.7419978
230640 0.7286652
230650 0.7482833
230660 0.747896
230670 0.7520367
230680 0.7442732
230690 0.7459581
230700 0.738562
230710 0.7485343
230720 0.7480621
230730 0.7536987
230740 0.74238
230750 0.7481156
230760 0.7372104
230770 0.7415813
230780 0.7359875
230790 0.7469562
230800 0.7457545
230810 0.7394
230820 0.731355
230830 0.7376091
230840 0.7379793
230850 0.72878
230860 0.7296367
230870 0.7464041
230880 0.7475501
230890 0.7561978
230900 0.7520058
230910 0.7462822
230920 0.7479489
230930 0.7381421
230940 0.7366533
230950 0.733938
230960 0.7349993
230970 0.7262421
230980 0.722892
230990 0.7321582
231000 0.7253881
231010 0.7327811
231020 0.7244352
231030 0.7385033
231040 0.7327976
231050 0.7279728
231060 0.721949
231070 0.729104
231080 0.7330028
231090 0.7338853
231100 0.7229581
231110 0.7251487
231120 0.7243793
231130 0.7268657
231140 0.7328814
231150 0.7294605
231160 0.7311449
231170 0.7514824
231180 0.7576694
231190 0.7516842
231200 0.7684071
231210 0.7586452
231220 0.7635209
231230 0.7616888
231240 0.7639458
231250 0.7704384
231260 0.7589111
231270 0.7584087
231280 0.7564027
231290 0.7582888
231300 0.7583203
231310 0.7504595
231320 0.7433974
231330 0.7464577
231340 0.7429896
231350 0.7472937
231360 0.7436965
231370 0.7366655
231380 0.7266827
231390 0.7398213
231400 0.7483544
231410 0.7424332
231420 0.7358792
231430 0.7403736
231440 0.7402347
231450 0.753643
231460 0.7410131
231470 0.7392798
231480 0.7334653
231490 0.7437561
231500 0.7485805
231510 0.7462853
231520 0.7538366
231530 0.7486345
231540 0.743445
231550 0.740005
231560 0.7396408
231570 0.7411954
231580 0.7467821
231590 0.74269
231600 0.7463745
231610 0.7463651
231620 0.7441146
231630 0.7363248
231640 0.7385621
231650 0.7302364
231660 0.7365347
231670 0.7399117
231680 0.7339683
231690 0.7284461
231700 0.7435399
231710 0.7460715
231720 0.7445908
231730 0.7520707
231740 0.7526379
231750 0.7439868
231760 0.745591
231770 0.7498032
231780 0.7498283
231790 0.7443393
231800 0.7460684
231810 0.7482121
231820 0.7517986
231830 0.762471
231840 0.760661
231850 0.7629859
231860 0.7488104
231870 0.75463
231880 0.7528861
231890 0.7464144
231900 0.7583055
231910 0.7700434
231920 0.7646457
231930 0.7791331
231940 0.7713609
231950 0.7703264
231960 0.7651461
231970 0.7644565
231980 0.7541845
231990 0.7505751
232000 0.7519128
232010 0.7550456
232020 0.7540956
232030 0.7638429
232040 0.7742648
232050 0.7591305
232060 0.7542059
232070 0.7599173
232080 0.7657984
232090 0.7623519
232100 0.7624701
232110 0.766837
232120 0.7635541
232130 0.7532814
232140 0.7548255
232150 0.7496799
232160 0.7518483
232170 0.7468095
232180 0.742246
232190 0.7448012
232200 0.7396531
232210 0.7550024
232220 0.751646
232230 0.758917
232240 0.7633613
232250 0.7507988
232260 0.7536249
232270 0.7645337
232280 0.7645718
232290 0.7693734
232300 0.7705855
232310 0.7632959
232320 0.7537408
232330 0.766619
232340 0.7709548
232350 0.7821996
232360 0.7700492
232370 0.7777185
232380 0.7726738
232390 0.7826266
232400 0.7789418
232410 0.7691749
232420 0.7609403
232430 0.7742553
232440 0.7596716
232450 0.7722297
232460 0.7613469
232470 0.7615673
232480 0.748095
232490 0.7478615
232500 0.7451531
232510 0.7512602
232520 0.747739
232530 0.7413784
232540 0.7624763
232550 0.7573112
232560 0.7695377
232570 0.7618791
232580 0.7703958
232590 0.7656805
232600 0.7611403
232610 0.7629751
232620 0.7572608
232630 0.7457497
232640 0.7407362
232650 0.7449409
232660 0.7405871
232670 0.7390231
232680 0.7371733
232690 0.7458022
232700 0.7372368
232710 0.7326105
232720 0.7291614
232730 0.7326151
232740 0.7429969
232750 0.746205
232760 0.7385397
232770 0.7481469
232780 0.7380987
232790 0.7547957
232800 0.7546228
232810 0.7414175
232820 0.7351214
232830 0.7368053
232840 0.7430051
232850 0.7472776
232860 0.7486552
232870 0.7207199
232880 0.7259746
232890 0.7239398
232900 0.7217935
232910 0.7370701
232920 0.7266337
232930 0.7362533
232940 0.7561725
232950 0.7636205
232960 0.7444877
232970 0.7507641
232980 0.760627
232990 0.7515565
233000 0.7654659
233010 0.7609273
233020 0.7511724
233030 0.7445782
233040 0.7484155
233050 0.7512651
233060 0.7440407
233070 0.7344052
233080 0.7444423
233090 0.7487147
233100 0.7491733
233110 0.7555709
233120 0.7548138
233130 0.7568712
233140 0.7473913
233150 0.7481728
233160 0.7556074
233170 0.7585757
233180 0.7633717
233190 0.7670096
233200 0.7523994
233210 0.7481541
233220 0.7492379
233230 0.7601249
233240 0.7588876
233250 0.7592878
233260 0.7514873
233270 0.7480888
233280 0.771537
233290 0.7696055
233300 0.7730434
233310 0.7621113
233320 0.7582754
233330 0.7554851
233340 0.752125
233350 0.7496773
233360 0.7514594
233370 0.7672487
233380 0.7582328
233390 0.753585
233400 0.7364372
233410 0.7317005
233420 0.7413401
233430 0.7438015
233440 0.738978
233450 0.7296408
233460 0.7215305
233470 0.7272681
233480 0.731554
233490 0.7218959
233500 0.724135
233510 0.7289353
233520 0.7465007
233530 0.7338846
233540 0.7548411
233550 0.7517902
233560 0.7568769
233570 0.7420751
233580 0.7477606
233590 0.7528176
233600 0.7414458
233610 0.7413922
233620 0.7360833
233630 0.7300788
233640 0.7162878
233650 0.7260463
233660 0.7260655
233670 0.7254184
233680 0.7249107
233690 0.7362389
233700 0.7412562
233710 0.7495005
233720 0.7501228
233730 0.7361157
233740 0.7359688
233750 0.725901
233760 0.7252624
233770 0.7290771
233780 0.7294648
233790 0.7287271
233800 0.7298535
233810 0.7244506
233820 0.7240073
233830 0.7242873
233840 0.7266118
233850 0.724386
233860 0.7236997
233870 0.7300726
233880 0.7298521
233890 0.7307745
233900 0.7376093
233910 0.7466967
233920 0.7420851
233930 0.7324295
233940 0.7378495
233950 0.7245758
233960 0.7239328
233970 0.7285935
233980 0.7364252
233990 0.7407871
234000 0.7404854
234010 0.7416316
234020 0.7310616
234030 0.7396562
234040 0.7358634
234050 0.7302237
234060 0.7373739
234070 0.7392879
234080 0.7420378
234090 0.7471889
234100 0.7332115
234110 0.7169208
234120 0.722283
234130 0.7273141
234140 0.732758
234150 0.7199116
234160 0.7283278
234170 0.7324833
234180 0.7235897
234190 0.7378624
234200 0.7314764
234210 0.7353283
234220 0.7346415
234230 0.7377532
234240 0.724945
234250 0.7202516
234260 0.723253
234270 0.726335
234280 0.711395
234290 0.7227215
234300 0.7244732
234310 0.7264819
234320 0.7117156
234330 0.7120536
234340 0.7239496
234350 0.7291867
234360 0.7307167
234370 0.7185034
234380 0.7187829
234390 0.7250407
234400 0.7368864
234410 0.7320083
234420 0.7328813
234430 0.7440292
234440 0.7443417
234450 0.7390275
234460 0.7527211
234470 0.7455096
234480 0.7467439
234490 0.741057
234500 0.743857
234510 0.7533897
234520 0.7500249
234530 0.7466484
234540 0.7422396
234550 0.731521
234560 0.731227
234570 0.7335788
234580 0.7312886
234590 0.7297951
234600 0.7331782
234610 0.7320135
234620 0.7243938
234630 0.718266
234640 0.7283891
234650 0.7344576
234660 0.7233196
234670 0.728812
234680 0.7235208
234690 0.7345413
234700 0.7331315
234710 0.7310252
234720 0.7280423
234730 0.7370661
234740 0.7360895
234750 0.7454268
234760 0.7540892
234770 0.7564921
234780 0.7490502
234790 0.7389314
234800 0.7441767
234810 0.7460376
234820 0.73981
234830 0.7374029
234840 0.7456961
234850 0.73317
234860 0.7340505
234870 0.7424883
234880 0.7383771
234890 0.7321563
234900 0.7260097
234910 0.730125
234920 0.7281297
234930 0.725287
234940 0.727872
234950 0.7372842
234960 0.7334198
234970 0.7395943
234980 0.740823
234990 0.7411516
235000 0.7244841
235010 0.7258875
235020 0.7335673
235030 0.7444421
235040 0.7441493
235050 0.7368152
235060 0.7406275
235070 0.7681711
235080 0.7588164
235090 0.7503901
235100 0.7413203
235110 0.7385473
235120 0.7336177
235130 0.7243067
235140 0.7312081
235150 0.7483125
235160 0.7271781
235170 0.7365447
235180 0.7365478
235190 0.7372974
235200 0.7317667
235210 0.7356871
235220 0.7346827
235230 0.7264555
235240 0.7233718
235250 0.7148058
235260 0.7221381
235270 0.7302244
235280 0.729777
235290 0.7368288
235300 0.7512434
235310 0.7369015
235320 0.7328247
235330 0.7379528
235340 0.7359625
235350 0.7372798
235360 0.7369008
235370 0.7300776
235380 0.7459353
235390 0.7404916
235400 0.749535
235410 0.74431
235420 0.7446152
235430 0.7493973
235440 0.7343949
235450 0.7380662
235460 0.7371393
235470 0.7413222
235480 0.7523593
235490 0.7406177
235500 0.7350677
235510 0.7314772
235520 0.7442316
235530 0.7411894
235540 0.7431651
235550 0.7281255
235560 0.7170601
235570 0.7311204
235580 0.7365146
235590 0.7376193
235600 0.7406175
235610 0.7212851
235620 0.7222974
235630 0.7247699
235640 0.7176199
235650 0.7234693
235660 0.728916
235670 0.717012
235680 0.729061
235690 0.7209284
235700 0.7256318
235710 0.7285772
235720 0.7263811
235730 0.7291865
235740 0.7457269
235750 0.7385014
235760 0.7401215
235770 0.734067
235780 0.7276635
235790 0.7466632
235800 0.7293789
235810 0.7258133
235820 0.7259614
235830 0.7219065
235840 0.7225695
235850 0.7164077
235860 0.7236884
235870 0.7366879
235880 0.72209
235890 0.7199256
235900 0.7288823
235910 0.7296128
235920 0.7268954
235930 0.7211547
235940 0.7129849
235950 0.7150277
235960 0.720423
235970 0.721691
235980 0.7223453
235990 0.722032
236000 0.7266517
236010 0.7175237
236020 0.724786
236030 0.7213345
236040 0.7343829
236050 0.7141078
236060 0.7195603
236070 0.7070386
236080 0.7243758
236090 0.7214296
236100 0.7268438
236110 0.7228004
236120 0.7231699
236130 0.7198759
236140 0.7199323
236150 0.731297
236160 0.7267941
236170 0.727657
236180 0.7158355
236190 0.720304
236200 0.7340896
236210 0.7325595
236220 0.7427045
236230 0.7373115
236240 0.73488
236250 0.7273732
236260 0.7315305
236270 0.7304218
236280 0.7328169
236290 0.7422773
236300 0.7421843
236310 0.7424602
236320 0.7339145
236330 0.7438738
236340 0.7397853
236350 0.740406
236360 0.7391143
236370 0.7378176
236380 0.7385863
236390 0.7396063
236400 0.7392817
236410 0.7163149
236420 0.7192099
236430 0.7206951
236440 0.7271767
236450 0.7437539
236460 0.729679
236470 0.7278392
236480 0.7305311
236490 0.7302293
236500 0.7286717
236510 0.7429548
236520 0.7296482
236530 0.7413713
236540 0.7301905
236550 0.7318995
236560 0.7464063
236570 0.7408006
236580 0.7506662
236590 0.739911
236600 0.7382968
236610 0.7386845
236620 0.7329926
236630 0.7405078
236640 0.7293057
236650 0.7219508
236660 0.7209767
236670 0.7193242
236680 0.7168868
236690 0.7169194
236700 0.7161971
236710 0.7084879
236720 0.7192062
236730 0.7211011
236740 0.7157823
236750 0.71743
236760 0.7135425
236770 0.6970156
236780 0.7146084
236790 0.7139211
236800 0.7161398
236810 0.7117733
236820 0.7147063
236830 0.7234889
236840 0.7178397
236850 0.7169254
236860 0.717831
236870 0.7178851
236880 0.71608
236890 0.7075416
236900 0.7143368
236910 0.7081711
236920 0.7100224
236930 0.7110004
236940 0.7108915
236950 0.7084965
236960 0.7013741
236970 0.6978776
236980 0.710143
236990 0.7006648
237000 0.7143306
237010 0.7197133
237020 0.7225664
237030 0.7201492
237040 0.7194096
237050 0.7142932
237060 0.7140965
237070 0.7252042
237080 0.7142993
237090 0.7170447
237100 0.7219806
237110 0.7137086
237120 0.7114759
237130 0.7200779
237140 0.7119337
237150 0.7238761
237160 0.7160961
237170 0.7051016
237180 0.7039571
237190 0.7169555
237200 0.708081
237210 0.7138076
237220 0.7171742
237230 0.7128472
237240 0.7201329
237250 0.7229971
237260 0.7204456
237270 0.7199165
237280 0.7117904
237290 0.7265822
237300 0.7212706
237310 0.7190766
237320 0.7239811
237330 0.7209606
237340 0.7147527
237350 0.7209924
237360 0.7116843
237370 0.7151941
237380 0.7139181
237390 0.7251313
237400 0.7186532
237410 0.7159815
237420 0.7256274
237430 0.7185175
237440 0.7244446
237450 0.7309071
237460 0.7284448
237470 0.7386425
237480 0.7348064
237490 0.7240784
237500 0.7275488
237510 0.7327328
237520 0.7180763
237530 0.7051087
237540 0.7184213
237550 0.7107903
237560 0.7177404
237570 0.7070849
237580 0.7173595
237590 0.7146566
237600 0.7266169
237610 0.7210652
237620 0.7164346
237630 0.7104832
237640 0.7193528
237650 0.7124002
237660 0.7164277
237670 0.7227076
237680 0.7167427
237690 0.7300782
237700 0.7258896
237710 0.7135047
237720 0.713242
237730 0.7161195
237740 0.7181674
237750 0.7158793
237760 0.714733
237770 0.7165465
237780 0.714718
237790 0.7101944
237800 0.7268423
237810 0.7194278
237820 0.7156386
237830 0.7184739
237840 0.7306395
237850 0.7271843
237860 0.7315215
237870 0.7220584
237880 0.723232
237890 0.7311101
237900 0.7234574
237910 0.7325458
237920 0.7296343
237930 0.7376922
237940 0.7387144
237950 0.7295575
237960 0.7293459
237970 0.7229573
237980 0.7329082
237990 0.7302583
238000 0.7394578
238010 0.736874
238020 0.7358637
238030 0.7414418
238040 0.7384631
238050 0.7282533
238060 0.7328891
238070 0.7481076
238080 0.742248
238090 0.7329088
238100 0.7475528
238110 0.73944
238120 0.7362053
238130 0.7436358
238140 0.7455102
238150 0.7399892
238160 0.7559194
238170 0.751413
238180 0.7397721
238190 0.744517
238200 0.7454783
238210 0.7447361
238220 0.7330999
238230 0.7289973
238240 0.7438351
238250 0.735334
238260 0.7375633
238270 0.7369096
238280 0.7317991
238290 0.7294569
238300 0.7215351
238310 0.7313755
238320 0.7379811
238330 0.7317736
238340 0.7181224
238350 0.7171525
238360 0.7089353
238370 0.726234
238380 0.7275355
238390 0.7185881
238400 0.7222471
238410 0.7185821
238420 0.7342887
238430 0.7216823
238440 0.7342088
238450 0.7240657
238460 0.7197957
238470 0.7215466
238480 0.7292967
238490 0.7072991
238500 0.7146238
238510 0.7133607
238520 0.73211
238530 0.7400808
238540 0.7319877
238550 0.7437218
238560 0.7203251
238570 0.7205033
238580 0.7201154
238590 0.7273719
238600 0.710859
238610 0.7083266
238620 0.6947022
238630 0.7218505
238640 0.7190488
238650 0.7264477
238660 0.7336361
238670 0.7334015
238680 0.7389048
238690 0.7410523
238700 0.7315365
238710 0.7291857
238720 0.7296356
238730 0.7395109
238740 0.7360604
238750 0.7389864
238760 0.7389505
238770 0.7394847
238780 0.7304687
238790 0.731066
238800 0.7278357
238810 0.7269186
238820 0.7332416
238830 0.7281336
238840 0.7357612
238850 0.7248237
238860 0.7229397
238870 0.7268229
238880 0.7195847
238890 0.7250899
238900 0.7331948
238910 0.730384
238920 0.7371002
238930 0.7333232
238940 0.7223452
238950 0.7375411
238960 0.7418254
238970 0.7332722
238980 0.7338546
238990 0.7386018
239000 0.7305984
239010 0.7327766
239020 0.741132
239030 0.7290938
239040 0.7318062
239050 0.7251174
239060 0.7210691
239070 0.7275809
239080 0.7309085
239090 0.7287841
239100 0.7355269
239110 0.7382851
239120 0.7438535
239130 0.7472411
239140 0.7474014
239150 0.7568123
239160 0.73981
239170 0.7420358
239180 0.7353688
239190 0.7266712
239200 0.7283
239210 0.7275132
239220 0.734336
239230 0.7437561
239240 0.7339245
239250 0.7537255
239260 0.74103
239270 0.7408367
239280 0.724856
239290 0.7261688
239300 0.725214
239310 0.7273889
239320 0.7245895
239330 0.7285126
239340 0.7205585
239350 0.7148462
239360 0.7128278
239370 0.7170525
239380 0.7207651
239390 0.7186578
239400 0.7213413
239410 0.7152094
239420 0.7165381
239430 0.7265022
239440 0.7324064
239450 0.7269639
239460 0.7308877
239470 0.733991
239480 0.7285084
239490 0.7342565
239500 0.7369247
239510 0.7407573
239520 0.7368001
239530 0.7365656
239540 0.7317603
239550 0.7349882
239560 0.7399232
239570 0.7435963
239580 0.7400745
239590 0.7377167
239600 0.7408835
239610 0.734301
239620 0.722986
239630 0.7286246
239640 0.7378069
239650 0.736343
239660 0.7271573
239670 0.7250121
239680 0.7298667
239690 0.7273188
239700 0.7370165
239710 0.744626
239720 0.7437745
239730 0.7336782
239740 0.7317204
239750 0.7365139
239760 0.744761
239770 0.7477016
239780 0.7430894
239790 0.7492904
239800 0.7577541
239810 0.7376237
239820 0.7471914
239830 0.7551693
239840 0.7538392
239850 0.7514673
239860 0.7503014
239870 0.7549319
239880 0.748045
239890 0.7417537
239900 0.7376789
239910 0.7419119
239920 0.7447134
239930 0.7512339
239940 0.7450513
239950 0.7428669
239960 0.739215
239970 0.7432622
239980 0.7430483
239990 0.7509829
240000 0.7490031
240010 0.7528472
240020 0.7342634
240030 0.7224261
240040 0.7196401
240050 0.7318235
240060 0.7239949
240070 0.7221681
240080 0.7238187
240090 0.7373494
240100 0.746583
240110 0.7539377
240120 0.7500176
240130 0.7445359
240140 0.73614
240150 0.7389396
240160 0.7418224
240170 0.735783
240180 0.7547405
240190 0.7657967
240200 0.7585476
240210 0.7583346
240220 0.7687203
240230 0.759762
240240 0.7657312
240250 0.7701749
240260 0.755239
240270 0.7485909
240280 0.7381415
240290 0.7371811
240300 0.7366828
240310 0.7398776
240320 0.7373299
240330 0.7302338
240340 0.7345038
240350 0.7294696
240360 0.74286
240370 0.7515433
240380 0.7528892
240390 0.7508816
240400 0.7409549
240410 0.7461073
240420 0.748274
240430 0.7494143
240440 0.7431327
240450 0.7474005
240460 0.7388814
240470 0.7422408
240480 0.7402276
240490 0.7440081
240500 0.750317
240510 0.7362429
240520 0.7401703
240530 0.7417768
240540 0.7508621
240550 0.7439604
240560 0.7411184
240570 0.7498092
240580 0.7441584
240590 0.7496752
240600 0.7420499
240610 0.7407824
240620 0.7490538
240630 0.7450252
240640 0.7441601
240650 0.7496855
240660 0.7328163
240670 0.7505973
240680 0.7558979
240690 0.7594168
240700 0.7638056
240710 0.7659871
240720 0.7517144
240730 0.7588954
240740 0.7403844
240750 0.7374665
240760 0.7339496
240770 0.7326416
240780 0.7393571
240790 0.7406994
240800 0.742475
240810 0.7567574
240820 0.7398984
240830 0.7363206
240840 0.742741
240850 0.7353582
240860 0.7441545
240870 0.737399
240880 0.7349774
240890 0.7290118
240900 0.7384205
240910 0.7438177
240920 0.7370358
240930 0.7288092
240940 0.7446515
240950 0.7343585
240960 0.7334567
240970 0.7452372
240980 0.7430956
240990 0.7536182
241000 0.7577722
241010 0.7362322
241020 0.7362384
241030 0.7365993
241040 0.7363997
241050 0.7345937
241060 0.7478012
241070 0.7587383
241080 0.7514402
241090 0.7538062
241100 0.7448503
241110 0.7439875
241120 0.7344286
241130 0.7360421
241140 0.7363626
241150 0.7418309
241160 0.7409424
241170 0.7446894
241180 0.7367538
241190 0.7357839
241200 0.7380849
241210 0.7477717
241220 0.7373559
241230 0.7396122
241240 0.7376614
241250 0.7467999
241260 0.7433332
241270 0.7396598
241280 0.7415322
241290 0.748962
241300 0.7424052
241310 0.7323229
241320 0.7296225
241330 0.7266457
241340 0.7434425
241350 0.7484019
241360 0.7563408
241370 0.7381675
241380 0.7444778
241390 0.7431601
241400 0.7404269
241410 0.7383884
241420 0.7367781
241430 0.7460018
241440 0.7438547
241450 0.7418742
241460 0.741295
241470 0.7424698
241480 0.7218274
241490 0.7260466
241500 0.7194109
241510 0.7244186
241520 0.7307901
241530 0.7366426
241540 0.7430897
241550 0.7423053
241560 0.7325513
241570 0.7315899
241580 0.7239646
241590 0.7225317
241600 0.729202
241610 0.7348191
241620 0.7307984
241630 0.7355864
241640 0.7179845
241650 0.7270264
241660 0.7160564
241670 0.7207009
241680 0.7251274
241690 0.7351078
241700 0.7339944
241710 0.7241932
241720 0.7253743
241730 0.7364477
241740 0.7274267
241750 0.7261699
241760 0.7347988
241770 0.7312679
241780 0.7303836
241790 0.7232451
241800 0.7183207
241810 0.7248204
241820 0.7201218
241830 0.7330552
241840 0.7538936
241850 0.7556769
241860 0.7337334
241870 0.7426585
241880 0.7316948
241890 0.7253945
241900 0.7379573
241910 0.7493001
241920 0.7323958
241930 0.7379923
241940 0.7322046
241950 0.7426291
241960 0.741542
241970 0.7299324
241980 0.7159584
241990 0.7304705
242000 0.7310381
242010 0.7317638
242020 0.725777
242030 0.7276093
242040 0.7245689
242050 0.732273
242060 0.7288316
242070 0.731158
242080 0.7174516
242090 0.7052245
242100 0.7232502
242110 0.726198
242120 0.719442
242130 0.7203211
242140 0.7244843
242150 0.7354797
242160 0.7314842
242170 0.727088
242180 0.7271848
242190 0.7223535
242200 0.7270949
242210 0.7401882
242220 0.7394302
242230 0.7392019
242240 0.7384288
242250 0.7296474
242260 0.7218002
242270 0.7164223
242280 0.7214575
242290 0.7196639
242300 0.7283526
242310 0.7385989
242320 0.7393622
242330 0.7283137
242340 0.7331962
242350 0.7319649
242360 0.7367685
242370 0.728554
242380 0.7256483
242390 0.7219107
242400 0.7190158
242410 0.7258996
242420 0.738876
242430 0.731176
242440 0.7337976
242450 0.7309656
242460 0.7388086
242470 0.7357177
242480 0.74279
242490 0.7352048
242500 0.7285255
242510 0.7281925
242520 0.7371015
242530 0.7273885
242540 0.7390253
242550 0.722798
242560 0.7356958
242570 0.7233613
242580 0.7221177
242590 0.7219692
242600 0.7272529
242610 0.7362823
242620 0.7176707
242630 0.7140157
242640 0.7051166
242650 0.700586
242660 0.6988757
242670 0.6998221
242680 0.7005445
242690 0.7003112
242700 0.6996052
242710 0.7011808
242720 0.6971814
242730 0.6936113
242740 0.7096248
242750 0.7077108
242760 0.7086728
242770 0.7010694
242780 0.6953853
242790 0.7010627
242800 0.6993653
242810 0.6999792
242820 0.7038422
242830 0.7044772
242840 0.6993703
242850 0.7072135
242860 0.707889
242870 0.7180619
242880 0.71726
242890 0.7218215
242900 0.7222288
242910 0.723201
242920 0.7213175
242930 0.7282405
242940 0.7249408
242950 0.7217646
242960 0.7235973
242970 0.7252637
242980 0.7144684
242990 0.7131274
243000 0.7250568
243010 0.7162821
243020 0.7003335
243030 0.7046572
243040 0.7164808
243050 0.7295614
243060 0.7225292
243070 0.734492
243080 0.7209499
243090 0.7202699
243100 0.7089985
243110 0.7081352
243120 0.7107276
243130 0.7255085
243140 0.7207597
243150 0.7303118
243160 0.7255821
243170 0.7309217
243180 0.7294225
243190 0.7332111
243200 0.7334475
243210 0.7252312
243220 0.7241483
243230 0.7239723
243240 0.7368417
243250 0.7299074
243260 0.7259602
243270 0.726766
243280 0.7242759
243290 0.7323022
243300 0.7306856
243310 0.7317158
243320 0.729072
243330 0.7235196
243340 0.7125249
243350 0.7150878
243360 0.7197166
243370 0.726921
243380 0.7227297
243390 0.7266997
243400 0.7340903
243410 0.7273444
243420 0.7249221
243430 0.7260234
243440 0.7327261
243450 0.7268079
243460 0.7251748
243470 0.7173045
243480 0.7227073
243490 0.7179274
[truncated: 95,423 more chars]
