# Supplementary material for: Targeted systematic evolution of an RNA platform neutralizing DNMT1 function and controlling DNA methylation
Source: Nat Commun. 2023 Jan 6;14:99. doi: 10.1038/s41467-022-35222-4 (PMC9823104; doi:10.1038/s41467-022-35222-4)
Supplement: Supplementary file 6 — Source Data [file 41467_2022_35222_MOESM6_ESM.zip › source data file/Supplementary Figure 14/R5/R5-R5-R1.dat]

0 6e-07
10 0.0805832
20 0.0930106
30 0.0880561
40 0.0934233
50 0.1155507
60 0.1022289
70 0.1120998
80 0.1169289
90 0.1138944
100 0.115882
110 0.1098358
120 0.1159356
130 0.1141997
140 0.1279416
150 0.1202831
160 0.1313771
170 0.1068283
180 0.1228435
190 0.131
200 0.1416782
210 0.1484922
220 0.1377585
230 0.1414613
240 0.1393225
250 0.152451
260 0.1437263
270 0.1435004
280 0.1586382
290 0.1611161
300 0.1727363
310 0.2034423
320 0.1890666
330 0.1862721
340 0.1903946
350 0.1674586
360 0.1791531
370 0.1717404
380 0.1828773
390 0.1954595
400 0.1761476
410 0.1743194
420 0.1593319
430 0.175089
440 0.174964
450 0.1778955
460 0.188883
470 0.1928231
480 0.1708446
490 0.1518826
500 0.1663258
510 0.1592616
520 0.1710006
530 0.1607157
540 0.1596729
550 0.1695838
560 0.1742367
570 0.1946292
580 0.1946158
590 0.1818904
600 0.182156
610 0.1978766
620 0.2078446
630 0.184185
640 0.2041411
650 0.1854825
660 0.209269
670 0.2223437
680 0.2328798
690 0.2436245
700 0.2529918
710 0.2482561
720 0.2382228
730 0.2225924
740 0.2638828
750 0.2249016
760 0.2287961
770 0.2052983
780 0.2110825
790 0.266375
800 0.2602622
810 0.2555562
820 0.26344
830 0.265035
840 0.2695176
850 0.2438253
860 0.2617647
870 0.2475955
880 0.2533934
890 0.2484341
900 0.2639347
910 0.2751701
920 0.2781769
930 0.2562415
940 0.2320426
950 0.2554201
960 0.2610994
970 0.275859
980 0.281247
990 0.2659095
1000 0.2672703
1010 0.2826873
1020 0.2714619
1030 0.2845782
1040 0.2797298
1050 0.3003337
1060 0.2965211
1070 0.3243086
1080 0.3305601
1090 0.3200785
1100 0.302614
1110 0.2638755
1120 0.2528601
1130 0.232371
1140 0.2480553
1150 0.2587429
1160 0.2668886
1170 0.2465154
1180 0.2522374
1190 0.275649
1200 0.269418
1210 0.2735807
1220 0.25195
1230 0.2459244
1240 0.2539183
1250 0.2297904
1260 0.2254429
1270 0.2481189
1280 0.2733523
1290 0.249336
1300 0.2495275
1310 0.2245901
1320 0.2231547
1330 0.2213926
1340 0.2138775
1350 0.2120322
1360 0.2220164
1370 0.2377219
1380 0.2511296
1390 0.2692437
1400 0.2542565
1410 0.2551611
1420 0.2626758
1430 0.2765594
1440 0.2822552
1450 0.2814858
1460 0.2716353
1470 0.2527324
1480 0.2638716
1490 0.2546862
1500 0.2399607
1510 0.2421068
1520 0.2377324
1530 0.2376096
1540 0.2424997
1550 0.2350443
1560 0.2866119
1570 0.2864938
1580 0.2802608
1590 0.2825634
1600 0.276206
1610 0.2815309
1620 0.2967084
1630 0.2704409
1640 0.2674953
1650 0.2860966
1660 0.2743114
1670 0.277184
1680 0.2679995
1690 0.2631776
1700 0.2776968
1710 0.3039105
1720 0.3038836
1730 0.3130424
1740 0.3105716
1750 0.3251531
1760 0.3303946
1770 0.3037389
1780 0.2761136
1790 0.2948711
1800 0.2941031
1810 0.2651947
1820 0.265719
1830 0.2847195
1840 0.2651469
1850 0.2941713
1860 0.2906443
1870 0.305538
1880 0.2980986
1890 0.276591
1900 0.297573
1910 0.2741844
1920 0.2746243
1930 0.2667551
1940 0.2796608
1950 0.2894342
1960 0.2805651
1970 0.3113965
1980 0.2827929
1990 0.2913374
2000 0.3149755
2010 0.2918883
2020 0.3328727
2030 0.3471146
2040 0.3603367
2050 0.3564295
2060 0.3149492
2070 0.3546309
2080 0.3371708
2090 0.3303983
2100 0.3199099
2110 0.3300828
2120 0.2997541
2130 0.3132174
2140 0.2980871
2150 0.273917
2160 0.2855456
2170 0.3057334
2180 0.279616
2190 0.314742
2200 0.3193713
2210 0.3180992
2220 0.3238043
2230 0.2994239
2240 0.309945
2250 0.3149964
2260 0.2979672
2270 0.3171884
2280 0.3044288
2290 0.3134547
2300 0.278341
2310 0.2829363
2320 0.2829395
2330 0.2855611
2340 0.2689927
2350 0.2728829
2360 0.2615699
2370 0.2812089
2380 0.3028896
2390 0.2936787
2400 0.2948151
2410 0.2952681
2420 0.2939068
2430 0.3299663
2440 0.3481869
2450 0.3060374
2460 0.309764
2470 0.2954668
2480 0.2974892
2490 0.288039
2500 0.3036899
2510 0.2702394
2520 0.2861352
2530 0.2900679
2540 0.2695779
2550 0.2520138
2560 0.2633264
2570 0.2830117
2580 0.2922724
2590 0.2872514
2600 0.2902547
2610 0.3218044
2620 0.2864079
2630 0.3223307
2640 0.3024136
2650 0.2899742
2660 0.3103414
2670 0.30454
2680 0.2956024
2690 0.2700843
2700 0.3006094
2710 0.2837035
2720 0.2832412
2730 0.271599
2740 0.3088796
2750 0.3154916
2760 0.3057995
2770 0.3320039
2780 0.3193731
2790 0.3052205
2800 0.3232127
2810 0.2869063
2820 0.2827007
2830 0.2695216
2840 0.2810484
2850 0.2973716
2860 0.3288904
2870 0.2933329
2880 0.2912532
2890 0.3180417
2900 0.2941723
2910 0.3132951
2920 0.3180909
2930 0.3102767
2940 0.3144951
2950 0.3157539
2960 0.3500547
2970 0.3045717
2980 0.3332474
2990 0.3346523
3000 0.3082207
3010 0.3136801
3020 0.2981464
3030 0.2839089
3040 0.2874206
3050 0.3015104
3060 0.3167268
3070 0.3023797
3080 0.3415244
3090 0.3209556
3100 0.3358758
3110 0.3358481
3120 0.316765
3130 0.314681
3140 0.2941333
3150 0.2807069
3160 0.2818513
3170 0.2660654
3180 0.282733
3190 0.2907561
3200 0.2846657
3210 0.2979283
3220 0.2925187
3230 0.3312649
3240 0.321264
3250 0.3060315
3260 0.3067976
3270 0.3034305
3280 0.3042323
3290 0.3168397
3300 0.3372608
3310 0.3287284
3320 0.3212188
3330 0.3026217
3340 0.2897846
3350 0.2953446
3360 0.2963713
3370 0.295121
3380 0.2621414
3390 0.2840039
3400 0.2899219
3410 0.3195821
3420 0.3150792
3430 0.3092808
3440 0.3190639
3450 0.3393553
3460 0.3279825
3470 0.3246658
3480 0.3149941
3490 0.3103158
3500 0.2999055
3510 0.3279018
3520 0.3283732
3530 0.3490197
3540 0.3699754
3550 0.3740943
3560 0.3712063
3570 0.3048498
3580 0.315347
3590 0.3295371
3600 0.3146693
3610 0.3344212
3620 0.3239193
3630 0.299587
3640 0.3130645
3650 0.3626857
3660 0.3750336
3670 0.3620235
3680 0.3505154
3690 0.3237343
3700 0.3495058
3710 0.3434313
3720 0.3221757
3730 0.3093638
3740 0.3119084
3750 0.3040757
3760 0.2838518
3770 0.2958812
3780 0.2734386
3790 0.3079097
3800 0.3164051
3810 0.3183595
3820 0.3325208
3830 0.3674455
3840 0.3403289
3850 0.3433672
3860 0.310224
3870 0.3168362
3880 0.3135786
3890 0.3271321
3900 0.3310118
3910 0.2708847
3920 0.3062557
3930 0.304148
3940 0.3128867
3950 0.3198946
3960 0.3352115
3970 0.3318746
3980 0.356489
3990 0.3930358
4000 0.3397614
4010 0.3421264
4020 0.3476551
4030 0.3339947
4040 0.3210359
4050 0.3408729
4060 0.3786212
4070 0.3490005
4080 0.3569633
4090 0.3594529
4100 0.361541
4110 0.3592934
4120 0.3366928
4130 0.3487385
4140 0.3247044
4150 0.3567867
4160 0.3084256
4170 0.3226115
4180 0.3351338
4190 0.3446779
4200 0.3279206
4210 0.3130325
4220 0.3231019
4230 0.3389336
4240 0.3195541
4250 0.3166441
4260 0.31484
4270 0.3227504
4280 0.3246286
4290 0.3713907
4300 0.3470671
4310 0.3380639
4320 0.3094492
4330 0.3040988
4340 0.3079851
4350 0.3158667
4360 0.3239409
4370 0.2955189
4380 0.3092309
4390 0.3211667
4400 0.2898608
4410 0.3281618
4420 0.2751096
4430 0.2940431
4440 0.2932831
4450 0.296815
4460 0.3137423
4470 0.2753105
4480 0.2832089
4490 0.2994072
4500 0.3334281
4510 0.316902
4520 0.3027102
4530 0.3170573
4540 0.313296
4550 0.2914037
4560 0.3309983
4570 0.3087248
4580 0.3048418
4590 0.3105845
4600 0.3205259
4610 0.2888716
4620 0.2725514
4630 0.2750745
4640 0.3191369
4650 0.3104529
4660 0.2920938
4670 0.2932387
4680 0.3047937
4690 0.3127489
4700 0.3294318
4710 0.2990896
4720 0.3045525
4730 0.2904279
4740 0.2870089
4750 0.2862474
4760 0.3230531
4770 0.3471602
4780 0.2944158
4790 0.3384747
4800 0.334591
4810 0.342898
4820 0.321404
4830 0.3508695
4840 0.3101686
4850 0.2915384
4860 0.3143845
4870 0.3033227
4880 0.3217706
4890 0.35791
4900 0.3222072
4910 0.3426928
4920 0.3462377
4930 0.3604623
4940 0.3354102
4950 0.3164803
4960 0.294248
4970 0.3274533
4980 0.3179606
4990 0.3194704
5000 0.3097655
5010 0.2723744
5020 0.2966451
5030 0.2805048
5040 0.2997251
5050 0.2846323
5060 0.2766773
5070 0.2896816
5080 0.2990421
5090 0.3092265
5100 0.3104529
5110 0.3154438
5120 0.3191037
5130 0.324455
5140 0.3348007
5150 0.3003685
5160 0.3009118
5170 0.2812249
5180 0.2862981
5190 0.27298
5200 0.2785136
5210 0.2881745
5220 0.2954189
5230 0.2828491
5240 0.3117585
5250 0.322844
5260 0.3253782
5270 0.3114206
5280 0.3165881
5290 0.2988331
5300 0.2887315
5310 0.2771974
5320 0.2627465
5330 0.2843378
5340 0.2534014
5350 0.2745323
5360 0.2351432
5370 0.256997
5380 0.2268693
5390 0.2360187
5400 0.2466512
5410 0.2305829
5420 0.2427799
5430 0.2866126
5440 0.2876988
5450 0.2696257
5460 0.2981381
5470 0.3009594
5480 0.2847042
5490 0.2806616
5500 0.2667211
5510 0.2512528
5520 0.2687821
5530 0.2453058
5540 0.2821926
5550 0.2858807
5560 0.2774152
5570 0.2952181
5580 0.286488
5590 0.3000763
5600 0.3098007
5610 0.3059074
5620 0.3039831
5630 0.3179632
5640 0.336487
5650 0.3337016
5660 0.3402528
5670 0.3346733
5680 0.3295815
5690 0.3420368
5700 0.3250694
5710 0.3199741
5720 0.3117696
5730 0.3084689
5740 0.3123054
5750 0.3223523
5760 0.3025579
5770 0.3133402
5780 0.3206559
5790 0.3090954
5800 0.3147059
5810 0.3095151
5820 0.3166976
5830 0.3177655
5840 0.3085445
5850 0.3123066
5860 0.3277772
5870 0.312887
5880 0.271144
5890 0.2606119
5900 0.2942714
5910 0.2922145
5920 0.3340947
5930 0.2858679
5940 0.2952552
5950 0.3049639
5960 0.2938414
5970 0.3364182
5980 0.300709
5990 0.2777254
6000 0.278756
6010 0.2603014
6020 0.2589675
6030 0.2559911
6040 0.2523853
6050 0.2510616
6060 0.2719012
6070 0.2650084
6080 0.2702302
6090 0.2374114
6100 0.2315856
6110 0.2249275
6120 0.2261395
6130 0.2356218
6140 0.261369
6150 0.2628202
6160 0.22387
6170 0.2174207
6180 0.2268746
6190 0.2282537
6200 0.2222547
6210 0.2628573
6220 0.2527097
6230 0.2514119
6240 0.2472331
6250 0.2501361
6260 0.2636008
6270 0.2526395
6280 0.2599985
6290 0.2535857
6300 0.2517211
6310 0.2504316
6320 0.2769855
6330 0.2729196
6340 0.28253
6350 0.2635565
6360 0.2604668
6370 0.2878276
6380 0.2620887
6390 0.2737726
6400 0.2768177
6410 0.2726796
6420 0.2822984
6430 0.2744362
6440 0.297047
6450 0.2866943
6460 0.3105241
6470 0.3020986
6480 0.2589124
6490 0.2983122
6500 0.3110609
6510 0.3010237
6520 0.3066729
6530 0.2906694
6540 0.2769316
6550 0.2878807
6560 0.3338258
6570 0.3602228
6580 0.3324605
6590 0.3426667
6600 0.3413719
6610 0.3157472
6620 0.3119405
6630 0.3323356
6640 0.3001247
6650 0.2891932
6660 0.2995648
6670 0.3111755
6680 0.3004852
6690 0.2962272
6700 0.3318664
6710 0.3074911
6720 0.2680661
6730 0.2742728
6740 0.311166
6750 0.3080314
6760 0.2804489
6770 0.3051062
6780 0.2797898
6790 0.3039727
6800 0.283067
6810 0.2820666
6820 0.2999346
6830 0.2771045
6840 0.2505685
6850 0.2810358
6860 0.2923671
6870 0.274913
6880 0.2726137
6890 0.2912034
6900 0.2642243
6910 0.2618038
6920 0.2827161
6930 0.2936712
6940 0.276743
6950 0.2926605
6960 0.2929216
6970 0.2969871
6980 0.2919483
6990 0.2718907
7000 0.2593423
7010 0.2663402
7020 0.2799703
7030 0.2653515
7040 0.2717101
7050 0.2658059
7060 0.2914145
7070 0.2694432
7080 0.28629
7090 0.2756329
7100 0.2776866
7110 0.3036939
7120 0.2773154
7130 0.2941933
7140 0.3024166
7150 0.3078604
7160 0.2907647
7170 0.2930851
7180 0.2930376
7190 0.2763453
7200 0.2838695
7210 0.2831531
7220 0.2960503
7230 0.3039975
7240 0.3093847
7250 0.2791429
7260 0.2729846
7270 0.260156
7280 0.276828
7290 0.2662874
7300 0.2999954
7310 0.2780989
7320 0.2805489
7330 0.2616683
7340 0.3017633
7350 0.2965079
7360 0.2924981
7370 0.2989781
7380 0.3142438
7390 0.3373098
7400 0.3132076
7410 0.304593
7420 0.2812119
7430 0.2852647
7440 0.2884217
7450 0.2805329
7460 0.2932335
7470 0.2923202
7480 0.2863012
7490 0.2727319
7500 0.2956782
7510 0.2620373
7520 0.2728592
7530 0.2723095
7540 0.2651633
7550 0.2883829
7560 0.31516
7570 0.3133211
7580 0.3077063
7590 0.3033238
7600 0.2769023
7610 0.2903351
7620 0.2734501
7630 0.286216
7640 0.3007048
7650 0.285195
7660 0.289379
7670 0.2996188
7680 0.3010246
7690 0.2830643
7700 0.2926168
7710 0.2852027
7720 0.2691214
7730 0.2639149
7740 0.2954282
7750 0.2847446
7760 0.2867652
7770 0.3083864
7780 0.3218074
7790 0.3228684
7800 0.3531975
7810 0.344294
7820 0.3094237
7830 0.293319
7840 0.3156268
7850 0.2830545
7860 0.2772452
7870 0.2726837
7880 0.2649857
7890 0.2742302
7900 0.2912823
7910 0.3007265
7920 0.2928637
7930 0.2685474
7940 0.2838528
7950 0.3018029
7960 0.2785683
7970 0.258171
7980 0.2630235
7990 0.2770954
8000 0.2768644
8010 0.3086837
8020 0.2970915
8030 0.2875299
8040 0.2933215
8050 0.2538258
8060 0.2909098
8070 0.2821274
8080 0.2766995
8090 0.2668752
8100 0.291445
8110 0.2709383
8120 0.2467121
8130 0.2796923
8140 0.2739987
8150 0.28386
8160 0.2893731
8170 0.299425
8180 0.2592761
8190 0.2769503
8200 0.2802898
8210 0.2948735
8220 0.2987536
8230 0.2818521
8240 0.2842765
8250 0.3060659
8260 0.30618
8270 0.3080938
8280 0.2908404
8290 0.3044161
8300 0.2899495
8310 0.3055506
8320 0.3045018
8330 0.3341639
8340 0.342632
8350 0.3285888
8360 0.3329934
8370 0.3106452
8380 0.302439
8390 0.313221
8400 0.3247328
8410 0.2966318
8420 0.3234153
8430 0.3018651
8440 0.3285901
8450 0.32543
8460 0.3442583
8470 0.3136298
8480 0.3372342
8490 0.3251517
8500 0.3369361
8510 0.3333329
8520 0.3322287
8530 0.358479
8540 0.3422574
8550 0.3404819
8560 0.3532622
8570 0.3404965
8580 0.3231987
8590 0.3168395
8600 0.2993731
8610 0.3039827
8620 0.3122803
8630 0.3128341
8640 0.3346643
8650 0.3209416
8660 0.29567
8670 0.3212256
8680 0.3180806
8690 0.3136487
8700 0.3101777
8710 0.3020445
8720 0.3235624
8730 0.3425685
8740 0.3434733
8750 0.3380263
8760 0.3266643
8770 0.3079204
8780 0.3052981
8790 0.263213
8800 0.2666996
8810 0.268351
8820 0.3016515
8830 0.2679468
8840 0.2729593
8850 0.2979631
8860 0.2989044
8870 0.2793589
8880 0.2869723
8890 0.2999505
8900 0.2945659
8910 0.3257106
8920 0.3373163
8930 0.3227072
8940 0.3102473
8950 0.3184026
8960 0.3032027
8970 0.3196962
8980 0.3239367
8990 0.3075529
9000 0.3345801
9010 0.3186814
9020 0.3345909
9030 0.334798
9040 0.3443106
9050 0.3083444
9060 0.3319805
9070 0.3064655
9080 0.2918227
9090 0.2814195
9100 0.2958758
9110 0.3123362
9120 0.3291106
9130 0.3091745
9140 0.2962343
9150 0.3004423
9160 0.3156144
9170 0.3198877
9180 0.2959266
9190 0.3165171
9200 0.3356875
9210 0.3411818
9220 0.3727714
9230 0.3538836
9240 0.3574767
9250 0.3570563
9260 0.3729326
9270 0.3709647
9280 0.3770229
9290 0.3458648
9300 0.3482642
9310 0.373021
9320 0.370593
9330 0.340514
9340 0.3659083
9350 0.3403627
9360 0.3262463
9370 0.3245787
9380 0.3228318
9390 0.3288073
9400 0.3554426
9410 0.3734881
9420 0.3489697
9430 0.329739
9440 0.3337881
9450 0.328542
9460 0.3561225
9470 0.3616115
9480 0.393072
9490 0.3637954
9500 0.3307933
9510 0.3199797
9520 0.3408605
9530 0.3219768
9540 0.307681
9550 0.3357486
9560 0.3356546
9570 0.3760108
9580 0.3596753
9590 0.3701874
9600 0.3777985
9610 0.3653639
9620 0.3798506
9630 0.3164127
9640 0.3233629
9650 0.3207025
9660 0.3335575
9670 0.3431907
9680 0.3445378
9690 0.3711105
9700 0.3706957
9710 0.3643215
9720 0.3512225
9730 0.3744529
9740 0.4002622
9750 0.3929729
9760 0.3731753
9770 0.3678971
9780 0.3824243
9790 0.3569018
9800 0.3897752
9810 0.3966717
9820 0.3705325
9830 0.3869373
9840 0.3715685
9850 0.3774368
9860 0.3703116
9870 0.3583381
9880 0.3364705
9890 0.3252322
9900 0.3068579
9910 0.3281623
9920 0.3188736
9930 0.3295788
9940 0.3149702
9950 0.3549346
9960 0.3501565
9970 0.3424495
9980 0.3607618
9990 0.3628256
10000 0.3923173
10010 0.3877628
10020 0.3623619
10030 0.3784228
10040 0.3682677
10050 0.3306985
10060 0.3454035
10070 0.3600442
10080 0.361728
10090 0.3581094
10100 0.3628874
10110 0.3647251
10120 0.3392133
10130 0.3387357
10140 0.3888417
10150 0.3629452
10160 0.3879167
10170 0.3857511
10180 0.3782289
10190 0.3809462
10200 0.3710623
10210 0.3717097
10220 0.3316004
10230 0.364524
10240 0.3621868
10250 0.369414
10260 0.3680957
10270 0.3834088
10280 0.3491081
10290 0.3876118
10300 0.3773392
10310 0.3493928
10320 0.3622909
10330 0.3697241
10340 0.3429219
10350 0.3729629
10360 0.3768249
10370 0.3589855
10380 0.3837404
10390 0.3701983
10400 0.3494796
10410 0.3719664
10420 0.3571125
10430 0.3642451
10440 0.3735386
10450 0.3363464
10460 0.3182226
10470 0.3495187
10480 0.3415236
10490 0.357144
10500 0.3343055
10510 0.3060379
10520 0.2957922
10530 0.3215115
10540 0.294668
10550 0.2832929
10560 0.315578
10570 0.3223093
10580 0.3155744
10590 0.3271782
10600 0.3296013
10610 0.3328397
10620 0.3174972
10630 0.3206116
10640 0.3297046
10650 0.3205995
10660 0.3135051
10670 0.344834
10680 0.3191409
10690 0.3169712
10700 0.349116
10710 0.3648625
10720 0.3657599
10730 0.3399799
10740 0.3246675
10750 0.314535
10760 0.3191026
10770 0.3055556
10780 0.3043331
10790 0.331558
10800 0.3343846
10810 0.3278999
10820 0.3093033
10830 0.3229199
10840 0.3019746
10850 0.3402276
10860 0.3281627
10870 0.3306448
10880 0.3057321
10890 0.3149595
10900 0.3563203
10910 0.3518171
10920 0.3141868
10930 0.3056101
10940 0.2918959
10950 0.3126803
10960 0.2964984
10970 0.2920821
10980 0.3336516
10990 0.3331537
11000 0.3356291
11010 0.3595659
11020 0.3150381
11030 0.339283
11040 0.3304881
11050 0.3038769
11060 0.3001803
11070 0.322779
11080 0.3108786
11090 0.3141707
11100 0.3316174
11110 0.3486287
11120 0.3323386
11130 0.3619077
11140 0.333095
11150 0.3575657
11160 0.3221799
11170 0.3290409
11180 0.2969482
11190 0.3497756
11200 0.3281128
11210 0.3350336
11220 0.2895328
11230 0.310395
11240 0.321164
11250 0.3452817
11260 0.3602843
11270 0.3372796
11280 0.2857938
11290 0.3067981
11300 0.3180902
11310 0.3480143
11320 0.3775986
11330 0.3692935
11340 0.3635274
11350 0.3837164
11360 0.3535759
11370 0.3813207
11380 0.3446786
11390 0.3177792
11400 0.3198638
11410 0.3049462
11420 0.3237253
11430 0.3078785
11440 0.2956495
11450 0.3072758
11460 0.329409
11470 0.3039691
11480 0.286925
11490 0.3069077
11500 0.2812635
11510 0.2835747
11520 0.2937447
11530 0.3012102
11540 0.2875356
11550 0.2675892
11560 0.2943211
11570 0.2797202
11580 0.281983
11590 0.2798328
11600 0.261036
11610 0.2708864
11620 0.3022058
11630 0.262676
11640 0.3033339
11650 0.3175389
11660 0.3322892
11670 0.2933182
11680 0.2970933
11690 0.286288
11700 0.3073654
11710 0.2761343
11720 0.281076
11730 0.2795558
11740 0.312602
11750 0.2959614
11760 0.3035603
11770 0.3252876
11780 0.3119687
11790 0.3354021
11800 0.3229399
11810 0.2980109
11820 0.300554
11830 0.3148623
11840 0.2952527
11850 0.2806545
11860 0.3210187
11870 0.317617
11880 0.3143255
11890 0.3258021
11900 0.2681347
11910 0.2758735
11920 0.2798774
11930 0.26081
11940 0.2792316
11950 0.3156036
11960 0.3000834
11970 0.2889751
11980 0.3063391
11990 0.2686106
12000 0.2994983
12010 0.2719689
12020 0.2636033
12030 0.28385
12040 0.2744003
12050 0.2823209
12060 0.3113154
12070 0.3359301
12080 0.3502319
12090 0.3550634
12100 0.3815101
12110 0.3757517
12120 0.4020587
12130 0.3857659
12140 0.3458952
12150 0.3769856
12160 0.3689608
12170 0.3371969
12180 0.3202699
12190 0.3290029
12200 0.2998295
12210 0.340578
12220 0.301214
12230 0.3060543
12240 0.3141411
12250 0.3139181
12260 0.3075415
12270 0.310115
12280 0.3298219
12290 0.3351501
12300 0.3301845
12310 0.3100386
12320 0.3058712
12330 0.301027
12340 0.3196536
12350 0.3244552
12360 0.3072518
12370 0.3044905
12380 0.2782982
12390 0.2918836
12400 0.2556893
12410 0.2674103
12420 0.2883372
12430 0.2515136
12440 0.2602007
12450 0.2799058
12460 0.2702916
12470 0.2656336
12480 0.2747397
12490 0.2843429
12500 0.3013647
12510 0.2845571
12520 0.2630773
12530 0.2797211
12540 0.3003995
12550 0.3370262
12560 0.2909078
12570 0.2997713
12580 0.3171301
12590 0.3178351
12600 0.3327844
12610 0.3196191
12620 0.3085044
12630 0.3112493
12640 0.2752384
12650 0.3093543
12660 0.3273927
12670 0.326887
12680 0.3346169
12690 0.3348384
12700 0.3412197
12710 0.3422724
12720 0.3386944
12730 0.3615859
12740 0.3497864
12750 0.3667959
12760 0.3690372
12770 0.3755654
12780 0.3554081
12790 0.3557152
12800 0.3575796
12810 0.3287399
12820 0.3234761
12830 0.3377223
12840 0.3334739
12850 0.3516394
12860 0.3429748
12870 0.3950642
12880 0.3716425
12890 0.3707861
12900 0.3977742
12910 0.3720145
12920 0.3834646
12930 0.3671362
12940 0.368266
12950 0.3805517
12960 0.3839287
12970 0.3639933
12980 0.3337885
12990 0.363856
13000 0.3447092
13010 0.3610461
13020 0.3768123
13030 0.3954639
13040 0.3857463
13050 0.4194249
13060 0.4096088
13070 0.4085757
13080 0.4086286
13090 0.3983204
13100 0.3915525
13110 0.3568272
13120 0.3844688
13130 0.3688003
13140 0.3643539
13150 0.3827491
13160 0.3629532
13170 0.3381467
13180 0.3298619
13190 0.3185568
13200 0.3623584
13210 0.3517095
13220 0.3593698
13230 0.3457012
13240 0.3670579
13250 0.3809929
13260 0.4042056
13270 0.4050159
13280 0.3816433
13290 0.3968972
13300 0.3924491
13310 0.3734639
13320 0.3829117
13330 0.3522374
13340 0.3503636
13350 0.3577192
13360 0.3710926
13370 0.3629006
13380 0.3427118
13390 0.3474555
13400 0.335444
13410 0.3348403
13420 0.3593071
13430 0.3572019
13440 0.3528881
13450 0.3563037
13460 0.3648166
13470 0.3715615
13480 0.3639834
13490 0.4016026
13500 0.3660792
13510 0.3892615
13520 0.3885696
13530 0.4012963
13540 0.3652236
13550 0.337911
13560 0.389847
13570 0.3800243
13580 0.4253576
13590 0.4104869
13600 0.4010876
13610 0.3809801
13620 0.3929217
13630 0.3687431
13640 0.3571611
13650 0.3743978
13660 0.3588361
13670 0.3282002
13680 0.3533338
13690 0.3497441
13700 0.3618207
13710 0.3635893
13720 0.3813023
13730 0.3530102
13740 0.3731216
13750 0.3564603
13760 0.4001333
13770 0.4008161
13780 0.4087386
13790 0.392483
13800 0.3940271
13810 0.3970935
13820 0.3999307
13830 0.438666
13840 0.4077546
13850 0.4211391
13860 0.4376978
13870 0.4350106
13880 0.4359151
13890 0.4002917
13900 0.3843157
13910 0.4366385
13920 0.4318781
13930 0.4236188
13940 0.3932973
13950 0.4034045
13960 0.4018583
13970 0.3868251
13980 0.3837833
13990 0.3964304
14000 0.4132312
14010 0.3908565
14020 0.3869944
14030 0.3945526
14040 0.3854419
14050 0.3546864
14060 0.3759745
14070 0.3502311
14080 0.3373837
14090 0.3436038
14100 0.3633561
14110 0.3296922
14120 0.3323974
14130 0.307485
14140 0.3377368
14150 0.3424345
14160 0.3561709
14170 0.3280793
14180 0.3280018
14190 0.3180276
14200 0.318413
14210 0.342829
14220 0.3469076
14230 0.3448668
14240 0.362298
14250 0.3515032
14260 0.355349
14270 0.3485378
14280 0.3495528
14290 0.3469945
14300 0.3484408
14310 0.3673191
14320 0.3606732
14330 0.3266344
14340 0.3634441
14350 0.3375148
14360 0.3418154
14370 0.3565489
14380 0.3956951
14390 0.3496405
14400 0.3433664
14410 0.3280406
14420 0.3107213
14430 0.3198788
14440 0.3291272
14450 0.3131887
14460 0.3050675
14470 0.3080952
14480 0.3029477
14490 0.2973296
14500 0.3225368
14510 0.3063744
14520 0.350229
14530 0.347129
14540 0.341204
14550 0.3509832
14560 0.3238036
14570 0.3719608
14580 0.3649225
14590 0.3635709
14600 0.3294654
14610 0.3462956
14620 0.3400748
14630 0.3786461
14640 0.3566881
14650 0.3421349
14660 0.327061
14670 0.3530924
14680 0.3200039
14690 0.3345598
14700 0.3410605
14710 0.3036636
14720 0.3235726
14730 0.319869
14740 0.3335938
14750 0.345259
14760 0.3489293
14770 0.3225296
14780 0.2896046
14790 0.2954712
14800 0.3078193
14810 0.2811425
14820 0.3132201
14830 0.3155509
14840 0.3159741
14850 0.3154214
14860 0.3192677
14870 0.2898216
14880 0.3263739
14890 0.3128231
14900 0.3089511
14910 0.3094279
14920 0.3373934
14930 0.3079849
14940 0.3165037
14950 0.3310239
14960 0.3306756
14970 0.341673
14980 0.3086187
14990 0.3354633
15000 0.3352383
15010 0.3211922
15020 0.3218604
15030 0.3097423
15040 0.3316576
15050 0.3228775
15060 0.3345785
15070 0.3374012
15080 0.3195956
15090 0.3121927
15100 0.3072743
15110 0.3186391
15120 0.3133105
15130 0.3350149
15140 0.312583
15150 0.3058547
15160 0.3457448
15170 0.3525404
15180 0.3242626
15190 0.3451227
15200 0.3867876
15210 0.3451159
15220 0.368912
15230 0.3403401
15240 0.3461491
15250 0.3254054
15260 0.3282024
15270 0.3260573
15280 0.3623946
15290 0.3600737
15300 0.3643694
15310 0.3409078
15320 0.3271208
15330 0.3191275
15340 0.3297702
15350 0.3534879
15360 0.3419913
15370 0.3530448
15380 0.3554436
15390 0.3726883
15400 0.350211
15410 0.3369637
15420 0.3723141
15430 0.3751162
15440 0.3851273
15450 0.4051065
15460 0.3811371
15470 0.3697782
15480 0.3587951
15490 0.3731202
15500 0.3711197
15510 0.3657286
15520 0.3411814
15530 0.3797866
15540 0.3483662
15550 0.3549776
15560 0.3507503
15570 0.3640829
15580 0.3607439
15590 0.3662074
15600 0.4001592
15610 0.4009566
15620 0.3719397
15630 0.3598383
15640 0.3759496
15650 0.3671605
15660 0.3805577
15670 0.3716702
15680 0.3822285
15690 0.377959
15700 0.3705177
15710 0.3769974
15720 0.3736469
15730 0.3416936
15740 0.3672309
15750 0.3591538
15760 0.3359591
15770 0.3668974
15780 0.356416
15790 0.3767382
15800 0.3605037
15810 0.3499586
15820 0.3413935
15830 0.3560859
15840 0.3584644
15850 0.366536
15860 0.363768
15870 0.3978355
15880 0.3920131
15890 0.3858219
15900 0.3958609
15910 0.4107864
15920 0.3973274
15930 0.3848408
15940 0.3738901
15950 0.3560755
15960 0.3528805
15970 0.3525389
15980 0.3588546
15990 0.366539
16000 0.3786519
16010 0.3834588
16020 0.3770654
16030 0.3737969
16040 0.3700793
16050 0.3864049
16060 0.3833459
16070 0.3807548
16080 0.3653383
16090 0.3621949
16100 0.3896938
16110 0.3610004
16120 0.3638274
16130 0.3970003
16140 0.3578806
16150 0.3683855
16160 0.3797018
16170 0.363198
16180 0.3745002
16190 0.3708695
16200 0.3868908
16210 0.3460177
16220 0.348601
16230 0.3866781
16240 0.3716041
16250 0.380097
16260 0.3657469
16270 0.3682081
16280 0.3675949
16290 0.3469361
16300 0.3653045
16310 0.3684116
16320 0.3664353
16330 0.3707004
16340 0.3822363
16350 0.3764554
16360 0.3514828
16370 0.3461441
16380 0.3699726
16390 0.329879
16400 0.3462168
16410 0.3296016
16420 0.3479366
16430 0.3854686
16440 0.3887539
16450 0.3563608
16460 0.3728268
16470 0.3747718
16480 0.3728693
16490 0.3994719
16500 0.3577197
16510 0.3658676
16520 0.3523142
16530 0.3381933
16540 0.3451093
16550 0.347911
16560 0.3553042
16570 0.3503158
16580 0.3348475
16590 0.359477
16600 0.3386241
16610 0.3455291
16620 0.3592376
16630 0.3583099
16640 0.3537631
16650 0.3405488
16660 0.3624367
16670 0.3404425
16680 0.3608815
16690 0.3454977
16700 0.3553145
16710 0.3601988
16720 0.367859
16730 0.3752055
16740 0.3542385
16750 0.3285457
16760 0.3312652
16770 0.3416087
16780 0.3149092
16790 0.3364633
16800 0.3092724
16810 0.3037364
16820 0.2960719
16830 0.298911
16840 0.2983642
16850 0.3375693
16860 0.3192585
16870 0.3287655
16880 0.3287323
16890 0.3430166
16900 0.3414662
16910 0.351997
16920 0.3659903
16930 0.3284861
16940 0.3156567
16950 0.336128
16960 0.3646096
16970 0.3704481
16980 0.3700028
16990 0.3406743
17000 0.3409239
17010 0.3105849
17020 0.3250659
17030 0.33807
17040 0.3292914
17050 0.3024469
17060 0.2981727
17070 0.3236352
17080 0.3151877
17090 0.3212154
17100 0.3194863
17110 0.3292645
17120 0.3203504
17130 0.3010418
17140 0.3259332
17150 0.330509
17160 0.3235262
17170 0.3174912
17180 0.3434844
17190 0.3481289
17200 0.3114272
17210 0.2855997
17220 0.2767509
17230 0.2731482
17240 0.2818235
17250 0.2850962
17260 0.2681384
17270 0.2900995
17280 0.2755556
17290 0.2831995
17300 0.2960237
17310 0.3103612
17320 0.3043518
17330 0.2981989
17340 0.2955791
17350 0.2856236
17360 0.2742661
17370 0.2952239
17380 0.3173718
17390 0.3087476
17400 0.3186079
17410 0.308193
17420 0.3185217
17430 0.2889543
17440 0.3053037
17450 0.3014207
17460 0.3017477
17470 0.2912841
17480 0.2825981
17490 0.2614238
17500 0.2680146
17510 0.2933628
17520 0.2886305
17530 0.2656276
17540 0.2708437
17550 0.2687252
17560 0.2647516
17570 0.2693507
17580 0.2561814
17590 0.2651718
17600 0.2701806
17610 0.2641017
17620 0.2489602
17630 0.2795213
17640 0.279944
17650 0.2904954
17660 0.2633519
17670 0.2648461
17680 0.2775971
17690 0.2651905
17700 0.2773663
17710 0.3122739
17720 0.3028356
17730 0.3178689
17740 0.2935801
17750 0.3013766
17760 0.2840934
17770 0.2810877
17780 0.3034719
17790 0.2964236
17800 0.3316861
17810 0.3032546
17820 0.2755687
17830 0.2863023
17840 0.2666681
17850 0.2959476
17860 0.2890274
17870 0.2910891
17880 0.2999061
17890 0.2862389
17900 0.2810429
17910 0.2695603
17920 0.2680434
17930 0.2949274
17940 0.2906286
17950 0.2896047
17960 0.2750707
17970 0.2710064
17980 0.2786797
17990 0.2798125
18000 0.2850599
18010 0.2873664
18020 0.2921306
18030 0.3011409
18040 0.2991453
18050 0.3060844
18060 0.3029551
18070 0.2922101
18080 0.2926963
18090 0.2880936
18100 0.2855367
18110 0.283202
18120 0.2946503
18130 0.2781827
18140 0.2734951
18150 0.2881069
18160 0.2903292
18170 0.2774043
18180 0.2683432
18190 0.2847201
18200 0.2958162
18210 0.2788259
18220 0.2774402
18230 0.2868174
18240 0.283195
18250 0.2674108
18260 0.2904487
18270 0.2807354
18280 0.2864342
18290 0.2599667
18300 0.2689965
18310 0.2716743
18320 0.2611479
18330 0.2566097
18340 0.2700449
18350 0.2871618
18360 0.2884666
18370 0.2900823
18380 0.2899117
18390 0.2840175
18400 0.2749697
18410 0.2601006
18420 0.2969395
18430 0.2769594
18440 0.2704072
18450 0.2945472
18460 0.2700627
18470 0.2787268
18480 0.2705716
18490 0.2807404
18500 0.2593274
18510 0.2742807
18520 0.281022
18530 0.3082177
18540 0.2626761
18550 0.2803261
18560 0.2840224
18570 0.2812535
18580 0.2743761
18590 0.2870944
18600 0.2904864
18610 0.2780027
18620 0.2778385
18630 0.2701366
18640 0.2648204
18650 0.2855536
18660 0.2795819
18670 0.2741477
18680 0.2732884
18690 0.2818604
18700 0.2590916
18710 0.2596669
18720 0.243282
18730 0.2630429
18740 0.258076
18750 0.2655403
18760 0.2849712
18770 0.2588217
18780 0.2812278
18790 0.2709023
18800 0.2777919
18810 0.2974989
18820 0.2913284
18830 0.273905
18840 0.3090127
18850 0.2876989
18860 0.2783108
18870 0.2665682
18880 0.2821187
18890 0.2761714
18900 0.2879819
18910 0.2681929
18920 0.277707
18930 0.2982769
18940 0.3006997
18950 0.3063039
18960 0.302669
18970 0.2761595
18980 0.2959046
18990 0.293325
19000 0.3012129
19010 0.291196
19020 0.2901511
19030 0.2916782
19040 0.3027614
19050 0.3052831
19060 0.2992955
19070 0.3031262
19080 0.3095445
19090 0.3201755
19100 0.3203375
19110 0.3048351
19120 0.3088935
19130 0.2900873
19140 0.3011428
19150 0.2847023
19160 0.2817404
19170 0.2926573
19180 0.2929627
19190 0.3088088
19200 0.2824268
19210 0.2806442
19220 0.2871863
19230 0.2757282
19240 0.2844953
19250 0.2938202
19260 0.3084609
19270 0.263894
19280 0.2812467
19290 0.2817796
19300 0.2941409
19310 0.2902464
19320 0.2993748
19330 0.2773543
19340 0.2929299
19350 0.2962853
19360 0.3127944
19370 0.2985309
19380 0.3205258
19390 0.3106586
19400 0.3252959
19410 0.3177825
19420 0.3288233
19430 0.2952866
19440 0.3112743
19450 0.2858822
19460 0.2861823
19470 0.3054209
19480 0.3081217
19490 0.2897373
19500 0.3006268
19510 0.2778012
19520 0.3033462
19530 0.3106608
19540 0.3046521
19550 0.3031435
19560 0.3204194
19570 0.3196704
19580 0.289542
19590 0.3081859
19600 0.3028147
19610 0.2879271
19620 0.2984423
19630 0.2899506
19640 0.3040165
19650 0.2890181
19660 0.3087956
19670 0.319942
19680 0.3097109
19690 0.3090065
19700 0.3205494
19710 0.303833
19720 0.2950859
19730 0.2952169
19740 0.297811
19750 0.3115383
19760 0.3188191
19770 0.2937526
19780 0.3120281
19790 0.3116904
19800 0.3061976
19810 0.3094042
19820 0.3197128
19830 0.2935323
19840 0.2934353
19850 0.3139101
19860 0.2815145
19870 0.2916386
19880 0.3038069
19890 0.3038512
19900 0.3104133
19910 0.3303069
19920 0.3067214
19930 0.3066638
19940 0.3155573
19950 0.3237589
19960 0.3114496
19970 0.2995186
19980 0.3107345
19990 0.309063
20000 0.2947415
20010 0.3065953
20020 0.2922653
20030 0.2869415
20040 0.3126507
20050 0.302365
20060 0.3125859
20070 0.289234
20080 0.3130126
20090 0.3363066
20100 0.3432879
20110 0.3319751
20120 0.2844153
20130 0.2828539
20140 0.2984366
20150 0.2956755
20160 0.2948701
20170 0.3114903
20180 0.2740848
20190 0.2801608
20200 0.2957846
20210 0.2863377
20220 0.2888116
20230 0.3019997
20240 0.3137032
20250 0.3117194
20260 0.3064847
20270 0.3125194
20280 0.3062324
20290 0.3126434
20300 0.3156099
20310 0.3209266
20320 0.3141404
20330 0.289867
20340 0.2904239
20350 0.3199548
20360 0.2963763
20370 0.3212635
20380 0.3190678
20390 0.2792305
20400 0.2876725
20410 0.3088017
20420 0.3039673
20430 0.2989971
20440 0.2889245
20450 0.2956133
20460 0.2945205
20470 0.2961878
20480 0.2782216
20490 0.2697053
20500 0.283726
20510 0.2704096
20520 0.2665536
20530 0.2838446
20540 0.2732967
20550 0.2832568
20560 0.3039177
20570 0.2886105
20580 0.2910455
20590 0.3086597
20600 0.278555
20610 0.2928123
20620 0.2849358
20630 0.2735057
20640 0.3073124
20650 0.2794724
20660 0.272033
20670 0.2698202
20680 0.2609833
20690 0.2766076
20700 0.2873589
20710 0.2805865
20720 0.2856364
20730 0.2997266
20740 0.2915902
20750 0.2792427
20760 0.2869051
20770 0.2864585
20780 0.2679816
20790 0.2724605
20800 0.2835276
20810 0.2846659
20820 0.2763976
20830 0.2681309
20840 0.292
20850 0.2983218
20860 0.2868556
20870 0.2683974
20880 0.2774851
20890 0.2917214
20900 0.2867801
20910 0.3063316
20920 0.2801207
20930 0.3031552
20940 0.2877226
20950 0.27231
20960 0.2798284
20970 0.2586912
20980 0.2778071
20990 0.3104483
21000 0.2832374
21010 0.2867691
21020 0.2764207
21030 0.2912526
21040 0.2814843
21050 0.3024771
21060 0.3002197
21070 0.2789879
21080 0.2786326
21090 0.2538609
21100 0.2591732
21110 0.24266
21120 0.2712886
21130 0.2725797
21140 0.2687027
21150 0.2590914
21160 0.2494588
21170 0.2334638
21180 0.2355701
21190 0.2460435
21200 0.2535723
21210 0.2752395
21220 0.2707296
21230 0.2540672
21240 0.270466
21250 0.2694225
21260 0.2892452
21270 0.2883191
21280 0.2816786
21290 0.2727266
21300 0.2724215
21310 0.2549145
21320 0.2731306
21330 0.2786286
21340 0.2435678
21350 0.2891281
21360 0.2714986
21370 0.2661165
21380 0.2778302
21390 0.2699597
21400 0.2603339
21410 0.3048812
21420 0.2491187
21430 0.2600481
21440 0.2502903
21450 0.2483605
21460 0.2589649
21470 0.2612984
21480 0.2513909
21490 0.2733939
21500 0.2794289
21510 0.2603534
21520 0.2601582
21530 0.2760503
21540 0.2721306
21550 0.2575256
21560 0.2727354
21570 0.2605802
21580 0.2803015
21590 0.2800761
21600 0.2891438
21610 0.2720089
21620 0.2776289
21630 0.2863464
21640 0.3052565
21650 0.3009669
21660 0.2814818
21670 0.3025078
21680 0.2987558
21690 0.2968815
21700 0.3047704
21710 0.2911886
21720 0.2928544
21730 0.3089696
21740 0.3099129
21750 0.3187857
21760 0.3084424
21770 0.298227
21780 0.2899514
21790 0.2939847
21800 0.2882383
21810 0.2690573
21820 0.2680461
21830 0.2728117
21840 0.2681137
21850 0.2729807
21860 0.2987735
21870 0.3071416
21880 0.3003265
21890 0.3078856
21900 0.2836508
21910 0.2902081
21920 0.2983049
21930 0.2736665
21940 0.2802655
21950 0.284784
21960 0.2832313
21970 0.2835889
21980 0.2797722
21990 0.3041701
22000 0.2805699
22010 0.2747733
22020 0.2735223
22030 0.2916497
22040 0.3081962
22050 0.2856447
22060 0.2930351
22070 0.3029721
22080 0.2928691
22090 0.2903501
22100 0.2676825
22110 0.3007656
22120 0.2886865
22130 0.268501
22140 0.2632727
22150 0.2529141
22160 0.2683052
22170 0.2698356
22180 0.2842261
22190 0.2878238
22200 0.2704973
22210 0.2718744
22220 0.2650138
22230 0.2771347
22240 0.294689
22250 0.2872546
22260 0.2871206
22270 0.2634932
22280 0.2959817
22290 0.2835214
22300 0.3087525
22310 0.3055598
22320 0.2929143
22330 0.2709912
22340 0.3000863
22350 0.3013491
22360 0.2982075
22370 0.2955056
22380 0.2860321
22390 0.2973867
22400 0.2959147
22410 0.2788956
22420 0.2881341
22430 0.2914644
22440 0.2957242
22450 0.2496143
22460 0.2852449
22470 0.2748927
22480 0.2931929
22490 0.2681476
22500 0.2818099
22510 0.303007
22520 0.2546067
22530 0.2944019
22540 0.2810484
22550 0.2902446
22560 0.2799133
22570 0.2672469
22580 0.2760186
22590 0.2901867
22600 0.3026004
22610 0.3072548
22620 0.2849745
22630 0.2982952
22640 0.2864431
22650 0.2919273
22660 0.2989254
22670 0.2682856
22680 0.2782041
22690 0.2835633
22700 0.2957108
22710 0.2962473
22720 0.2893918
22730 0.287511
22740 0.2972046
22750 0.2883835
22760 0.2788466
22770 0.2781313
22780 0.2845472
22790 0.3139365
22800 0.3234768
22810 0.3283147
22820 0.3264348
22830 0.3050118
22840 0.2975931
22850 0.3096778
22860 0.3212786
22870 0.3154837
22880 0.3096189
22890 0.2986974
22900 0.2952063
22910 0.3108514
22920 0.3119176
22930 0.2860787
22940 0.3034385
22950 0.278057
22960 0.2878347
22970 0.2753452
22980 0.3061643
22990 0.3088456
23000 0.3012847
23010 0.3006479
23020 0.2901421
23030 0.3061668
23040 0.3148065
23050 0.3045888
23060 0.2945392
23070 0.2949091
23080 0.3042646
23090 0.2905959
23100 0.3205268
23110 0.2929563
23120 0.307608
23130 0.3016189
23140 0.3040844
23150 0.3053417
23160 0.3066758
23170 0.301895
23180 0.3010209
23190 0.278722
23200 0.299889
23210 0.2739539
23220 0.2601427
23230 0.2629344
23240 0.2714637
23250 0.2630156
23260 0.2887377
23270 0.2671731
23280 0.2642022
23290 0.2552872
23300 0.2643744
23310 0.274709
23320 0.252176
23330 0.2474856
23340 0.2741922
23350 0.2961482
23360 0.2692387
23370 0.292554
23380 0.2902769
23390 0.2847754
23400 0.3107081
23410 0.2875367
23420 0.2847399
23430 0.2815469
23440 0.2708497
23450 0.2814348
23460 0.2844862
23470 0.2831621
23480 0.2732124
23490 0.2623038
23500 0.2659151
23510 0.3080788
23520 0.3213263
23530 0.3274409
23540 0.3199389
23550 0.3097515
23560 0.2880305
23570 0.2910692
23580 0.2961596
23590 0.2902566
23600 0.2874157
23610 0.2919815
23620 0.3051471
23630 0.2883585
23640 0.2525727
23650 0.2642611
23660 0.2663055
23670 0.2753672
23680 0.281508
23690 0.2761162
23700 0.2641469
23710 0.2573641
23720 0.274583
23730 0.2951109
23740 0.2580472
23750 0.2656516
23760 0.2887054
23770 0.2740831
23780 0.2942604
23790 0.284898
23800 0.2875165
23810 0.286278
23820 0.3103064
23830 0.2992849
23840 0.2971406
23850 0.2952375
23860 0.3048878
23870 0.2946819
23880 0.2842732
23890 0.2988609
23900 0.2988708
23910 0.3066558
23920 0.2890438
23930 0.3150118
23940 0.3025369
23950 0.2996128
23960 0.2903285
23970 0.2743536
23980 0.2640556
23990 0.2967558
24000 0.2698817
24010 0.2612164
24020 0.2643472
24030 0.2834749
24040 0.2959446
24050 0.2738723
24060 0.2756822
24070 0.2687785
24080 0.2765238
24090 0.2833458
24100 0.2691447
24110 0.2718151
24120 0.2700402
24130 0.2559551
24140 0.2502729
24150 0.2757598
24160 0.2713008
24170 0.2614655
24180 0.2699785
24190 0.2547509
24200 0.2572942
24210 0.2450557
24220 0.240067
24230 0.2749649
24240 0.2562321
24250 0.2505638
24260 0.2798772
24270 0.2759962
24280 0.2749821
24290 0.2798486
24300 0.2776929
24310 0.2838238
24320 0.2813713
24330 0.2765818
24340 0.2747124
24350 0.2933765
24360 0.2710923
24370 0.2950418
24380 0.2902583
24390 0.2767278
24400 0.2813079
24410 0.2784997
24420 0.2533494
24430 0.2422102
24440 0.2492941
24450 0.2613515
24460 0.2757849
24470 0.2749714
24480 0.2657257
24490 0.2652088
24500 0.269276
24510 0.2896939
24520 0.2515161
24530 0.2737645
24540 0.2845515
24550 0.2719316
24560 0.2826265
24570 0.2634434
24580 0.2727213
24590 0.2619748
24600 0.2561579
24610 0.2888391
24620 0.2705894
24630 0.2716286
24640 0.2926227
24650 0.281454
24660 0.2816326
24670 0.2740159
24680 0.273682
24690 0.2948738
24700 0.2792013
24710 0.3071003
24720 0.3044389
24730 0.2990992
24740 0.290638
24750 0.3044037
24760 0.2955003
24770 0.312549
24780 0.3051744
24790 0.3101237
24800 0.3069116
24810 0.3076842
24820 0.2986613
24830 0.305457
24840 0.3111844
24850 0.2816682
24860 0.2806657
24870 0.2853417
24880 0.2752945
24890 0.290757
24900 0.3007461
24910 0.2811922
24920 0.2845033
24930 0.3023894
24940 0.2878968
24950 0.2808964
24960 0.293861
24970 0.2729032
24980 0.2773658
24990 0.2762328
25000 0.2874497
25010 0.2907339
25020 0.2884644
25030 0.3057645
25040 0.2665665
25050 0.2838973
25060 0.2952395
25070 0.2881437
25080 0.2933263
25090 0.2972315
25100 0.2885199
25110 0.2859856
25120 0.2744846
25130 0.303335
25140 0.3183641
25150 0.3047917
25160 0.2900718
25170 0.2913649
25180 0.3083806
25190 0.2823322
25200 0.2843582
25210 0.2650507
25220 0.2838158
25230 0.2795475
25240 0.311031
25250 0.2900217
25260 0.2969411
25270 0.2866064
25280 0.2839166
25290 0.2860497
25300 0.2958458
25310 0.2974373
25320 0.2984889
25330 0.2787709
25340 0.2909965
25350 0.2808673
25360 0.295889
25370 0.290053
25380 0.294167
25390 0.2850543
25400 0.2989475
25410 0.3075311
25420 0.2855968
25430 0.2829639
25440 0.2810828
25450 0.2952058
25460 0.3072374
25470 0.3014242
25480 0.2821277
25490 0.2791527
25500 0.2933209
25510 0.3138936
25520 0.3121539
25530 0.3058235
25540 0.2957539
25550 0.2975203
25560 0.3152445
25570 0.3050026
25580 0.2977001
25590 0.3042189
25600 0.2999206
25610 0.3125144
25620 0.3102142
25630 0.3121835
25640 0.3024826
25650 0.28649
25660 0.2867571
25670 0.3092382
25680 0.2968442
25690 0.2873686
25700 0.307719
25710 0.2943686
25720 0.3066876
25730 0.3103289
25740 0.3143961
25750 0.2924106
25760 0.2824076
25770 0.2907088
25780 0.2941546
25790 0.3007449
25800 0.2986498
25810 0.3044779
25820 0.3096707
25830 0.3042755
25840 0.2842706
25850 0.2889735
25860 0.2780771
25870 0.2635926
25880 0.2628863
25890 0.2702131
25900 0.2701678
25910 0.2699838
25920 0.2654025
25930 0.3024118
25940 0.2948582
25950 0.2996004
25960 0.2983707
25970 0.2939617
25980 0.2840954
25990 0.2959768
26000 0.3068702
26010 0.3028529
26020 0.2992705
26030 0.3089707
26040 0.2972701
26050 0.3145894
26060 0.2954894
26070 0.3057974
26080 0.3123127
26090 0.2976782
26100 0.311129
26110 0.3007942
26120 0.3107758
26130 0.2770223
26140 0.3050352
26150 0.3205628
26160 0.2953787
26170 0.2828521
26180 0.2898038
26190 0.307415
26200 0.2979405
26210 0.3029786
26220 0.2943881
26230 0.2908889
26240 0.2845224
26250 0.275942
26260 0.2678376
26270 0.2529215
26280 0.2481594
26290 0.2583886
26300 0.2456451
26310 0.2564382
26320 0.2669577
26330 0.2829364
26340 0.2807862
26350 0.2671447
26360 0.2752759
26370 0.2528825
26380 0.2759898
26390 0.2846507
26400 0.2663864
26410 0.2727002
26420 0.2972437
26430 0.2687832
26440 0.2515051
26450 0.2473701
26460 0.2779902
26470 0.2720891
26480 0.2361435
26490 0.2713174
26500 0.2593813
26510 0.2642639
26520 0.2670227
26530 0.2888446
26540 0.2853449
26550 0.2822916
26560 0.2876541
26570 0.2927079
26580 0.3015904
26590 0.2834234
26600 0.3003401
26610 0.2948681
26620 0.2756724
26630 0.2641221
26640 0.2634848
26650 0.2852625
26660 0.2706255
26670 0.3090707
26680 0.2987213
26690 0.2778523
26700 0.3072639
26710 0.2955582
26720 0.3014508
26730 0.2950068
26740 0.264191
26750 0.2779837
26760 0.2699442
26770 0.2758702
26780 0.2803682
26790 0.2837707
26800 0.2824288
26810 0.3178187
26820 0.2980738
26830 0.2955576
26840 0.2763307
26850 0.2729684
26860 0.2775145
26870 0.2744186
26880 0.2776703
26890 0.2459371
26900 0.2450399
26910 0.2673298
26920 0.2693278
26930 0.2542182
26940 0.2520344
26950 0.2668965
26960 0.26763
26970 0.2691596
26980 0.2401286
26990 0.2600737
27000 0.2787154
27010 0.2489522
27020 0.2587223
27030 0.2518254
27040 0.2589643
27050 0.2417277
27060 0.2573913
27070 0.2844281
27080 0.2882253
27090 0.2838182
27100 0.2889167
27110 0.2979253
27120 0.2857446
27130 0.2885125
27140 0.3047385
27150 0.3138171
27160 0.3209532
27170 0.2971278
27180 0.304319
27190 0.2953455
27200 0.3019969
27210 0.277458
27220 0.2989323
27230 0.2955843
27240 0.2962953
27250 0.2853078
27260 0.2921114
27270 0.2631686
27280 0.2730849
27290 0.3022867
27300 0.2845914
27310 0.2719408
27320 0.2744395
27330 0.2578752
27340 0.2615442
27350 0.2741909
27360 0.280177
27370 0.2802704
27380 0.2869744
27390 0.2794043
27400 0.2940004
27410 0.2797992
27420 0.3019902
27430 0.2973784
27440 0.2774586
27450 0.287335
27460 0.2888592
27470 0.3025511
27480 0.3026394
27490 0.3051342
27500 0.2745734
27510 0.287546
27520 0.2678237
27530 0.2687382
27540 0.248594
27550 0.2471962
27560 0.2687587
27570 0.2857
27580 0.2764941
27590 0.2816212
27600 0.2851461
27610 0.2700277
27620 0.28414
27630 0.2820655
27640 0.2830422
27650 0.2965212
27660 0.282608
27670 0.2842249
27680 0.2967618
27690 0.2782578
27700 0.2866248
27710 0.3136135
27720 0.2751672
27730 0.3054523
27740 0.3172286
27750 0.2939378
27760 0.3064446
27770 0.3076246
27780 0.3043822
27790 0.2739585
27800 0.2682396
27810 0.2723057
27820 0.2723491
27830 0.2856823
27840 0.2910866
27850 0.283678
27860 0.2652973
27870 0.2861679
27880 0.2815783
27890 0.2843884
27900 0.2730077
27910 0.2768742
27920 0.2978968
27930 0.302615
27940 0.3083533
27950 0.3094738
27960 0.2969201
27970 0.3179844
27980 0.3014094
27990 0.3036086
28000 0.3058398
28010 0.3046609
28020 0.3139596
28030 0.3133384
28040 0.3063167
28050 0.2989659
28060 0.3474934
28070 0.331801
28080 0.322127
28090 0.3191443
28100 0.304215
28110 0.3189542
28120 0.2916898
28130 0.3027452
28140 0.2999914
28150 0.3019193
28160 0.290898
28170 0.307629
28180 0.2847854
28190 0.3061441
28200 0.2938491
28210 0.3154277
28220 0.3031774
28230 0.3247495
28240 0.2860791
28250 0.2998806
28260 0.302558
28270 0.3007706
28280 0.2854156
28290 0.3111333
28300 0.327862
28310 0.3418621
28320 0.3156082
28330 0.3270725
28340 0.3369056
28350 0.3472382
28360 0.3429786
28370 0.3323365
28380 0.3399808
28390 0.3500717
28400 0.3157364
28410 0.3162159
28420 0.3198304
28430 0.3252145
28440 0.2997936
28450 0.3014087
28460 0.3017348
28470 0.2963838
28480 0.3093174
28490 0.3225691
28500 0.3235915
28510 0.3357105
28520 0.3046155
28530 0.3422322
28540 0.3433403
28550 0.3480602
28560 0.3510655
28570 0.3251598
28580 0.338628
28590 0.3129903
28600 0.3223103
28610 0.3267415
28620 0.3190969
28630 0.3169252
28640 0.3115231
28650 0.3012438
28660 0.2998236
28670 0.2806595
28680 0.2949861
28690 0.2902164
28700 0.2980539
28710 0.3059003
28720 0.2735128
28730 0.2951378
28740 0.301063
28750 0.28026
28760 0.3283372
28770 0.3073611
28780 0.3210567
28790 0.3359594
28800 0.3323383
28810 0.3306585
28820 0.3321795
28830 0.3257851
28840 0.3114485
28850 0.3093383
28860 0.3259368
28870 0.3055904
28880 0.3207912
28890 0.3117218
28900 0.3390066
28910 0.312885
28920 0.3310366
28930 0.31743
28940 0.3057576
28950 0.2923231
28960 0.3163212
28970 0.3092709
28980 0.3114575
28990 0.2958096
29000 0.2983488
29010 0.2877245
29020 0.2802993
29030 0.3144336
29040 0.3230758
29050 0.3251721
29060 0.3301991
29070 0.3276465
29080 0.3067609
29090 0.3030764
29100 0.3245527
29110 0.3161002
29120 0.3261196
29130 0.325648
29140 0.3194941
29150 0.3407302
29160 0.3369861
29170 0.3142767
29180 0.3446416
29190 0.3444911
29200 0.3539689
29210 0.3480788
29220 0.3472382
29230 0.3373151
29240 0.28778
29250 0.2938469
29260 0.3198138
29270 0.3197114
29280 0.3128886
29290 0.3240624
29300 0.2834452
29310 0.2944296
29320 0.2947429
29330 0.2890506
29340 0.271599
29350 0.2659
29360 0.2874423
29370 0.2881035
29380 0.289146
29390 0.275794
29400 0.2695748
29410 0.2892747
29420 0.3076527
29430 0.2864193
29440 0.300024
29450 0.3097566
29460 0.2980618
29470 0.2706053
29480 0.2901536
29490 0.2816997
29500 0.2903636
29510 0.2886517
29520 0.3011792
29530 0.3057177
29540 0.2877071
29550 0.2678097
29560 0.2644422
29570 0.2755816
29580 0.2716452
29590 0.2690516
29600 0.2874276
29610 0.2732424
29620 0.291208
29630 0.2696714
29640 0.2511091
29650 0.2690152
29660 0.2739554
29670 0.2859077
29680 0.2669793
29690 0.2842188
29700 0.3055176
29710 0.3008789
29720 0.301201
29730 0.2930276
29740 0.2965637
29750 0.2585797
29760 0.2770324
29770 0.2798891
29780 0.2517021
29790 0.2633593
29800 0.2400769
29810 0.2838524
29820 0.2984281
29830 0.2601248
29840 0.2631855
29850 0.2773863
29860 0.2631573
29870 0.2441001
29880 0.2517292
29890 0.2475512
29900 0.2653076
29910 0.2656569
29920 0.2555667
29930 0.2335244
29940 0.2502102
29950 0.2573794
29960 0.2602675
29970 0.280599
29980 0.2680657
29990 0.2574547
30000 0.2536829
30010 0.2446235
30020 0.2494476
30030 0.2605016
30040 0.2563795
30050 0.2594183
30060 0.2542987
30070 0.2625883
30080 0.2489185
30090 0.2652524
30100 0.2965223
30110 0.279398
30120 0.2945007
30130 0.2952955
30140 0.293738
30150 0.3138356
30160 0.3181934
30170 0.3113018
30180 0.298575
30190 0.2802735
30200 0.2911581
30210 0.2781372
30220 0.2914695
30230 0.2726128
30240 0.2807342
30250 0.2945642
30260 0.263851
30270 0.270983
30280 0.2873933
30290 0.2822372
30300 0.2743633
30310 0.291656
30320 0.2804611
30330 0.2920868
30340 0.2794379
30350 0.2704588
30360 0.2777885
30370 0.2800124
30380 0.2910247
30390 0.2896462
30400 0.2847434
30410 0.2898931
30420 0.3153426
30430 0.3196181
30440 0.3082186
30450 0.3112799
30460 0.3090112
30470 0.2862051
30480 0.2803651
30490 0.2895515
30500 0.3000453
30510 0.2948202
30520 0.2877111
30530 0.3177103
30540 0.3130774
30550 0.2926311
30560 0.3079422
30570 0.3349433
30580 0.2992528
30590 0.2907422
30600 0.2936898
30610 0.2975478
30620 0.3072935
30630 0.283158
30640 0.2915018
30650 0.2715824
30660 0.301386
30670 0.2980537
30680 0.2990099
30690 0.2967834
30700 0.2799203
30710 0.2694533
30720 0.288843
30730 0.3196686
30740 0.2905954
30750 0.3083062
30760 0.3218036
30770 0.2823658
30780 0.2901432
30790 0.2942599
30800 0.2942815
30810 0.2988545
30820 0.3000911
30830 0.2989539
30840 0.3202474
30850 0.2871872
30860 0.3079593
30870 0.3009424
30880 0.3004304
30890 0.2934233
30900 0.3377759
30910 0.3309925
30920 0.2916936
30930 0.311469
30940 0.340433
30950 0.342101
30960 0.3465165
30970 0.3027453
30980 0.2818672
30990 0.2927817
31000 0.3241466
31010 0.3229387
31020 0.3267274
31030 0.3184865
31040 0.3208915
31050 0.3375634
31060 0.3273362
31070 0.3314583
31080 0.3594596
31090 0.330159
31100 0.3164744
31110 0.3266093
31120 0.3260663
31130 0.3411511
31140 0.3430589
31150 0.3518205
31160 0.3457365
31170 0.3451465
31180 0.3491981
31190 0.3214712
31200 0.3180245
31210 0.3276027
31220 0.3067138
31230 0.3104215
31240 0.3164534
31250 0.3208756
31260 0.307345
31270 0.3189195
31280 0.3045603
31290 0.3141901
31300 0.2949312
31310 0.315702
31320 0.3181295
31330 0.3243932
31340 0.3317198
31350 0.3329009
31360 0.314802
31370 0.321934
31380 0.3185936
31390 0.3360085
31400 0.3233532
31410 0.3500897
31420 0.3141389
31430 0.3269585
31440 0.3261396
31450 0.3367367
31460 0.3374354
31470 0.3321198
31480 0.3171971
31490 0.3443976
31500 0.3367073
31510 0.3333389
31520 0.3186647
31530 0.3414974
31540 0.3295018
31550 0.3056646
31560 0.3145717
31570 0.3209486
31580 0.3447411
31590 0.3410113
31600 0.3675762
31610 0.3783374
31620 0.3509464
31630 0.3535592
31640 0.3432202
31650 0.3600029
31660 0.3558112
31670 0.3561855
31680 0.3482315
31690 0.3721119
31700 0.3627846
31710 0.3293022
31720 0.3429533
31730 0.3441958
31740 0.3349092
31750 0.3377623
31760 0.3307744
31770 0.3520949
31780 0.3546594
31790 0.3566653
31800 0.3570629
31810 0.3549215
31820 0.3672553
31830 0.3452778
31840 0.3450016
31850 0.3346399
31860 0.3683046
31870 0.3614295
31880 0.3701242
31890 0.3642774
31900 0.3851394
31910 0.3743431
31920 0.3453874
31930 0.3520212
31940 0.3405758
31950 0.3428588
31960 0.3204158
31970 0.3204696
31980 0.3117212
31990 0.3415066
32000 0.3276985
32010 0.3455323
32020 0.3426384
32030 0.3496449
32040 0.342472
32050 0.347226
32060 0.3352599
32070 0.3153652
32080 0.3045389
32090 0.2919807
32100 0.3186658
32110 0.3188494
32120 0.310053
32130 0.3199525
32140 0.3087661
32150 0.3354073
32160 0.3233756
32170 0.3335798
32180 0.3443973
32190 0.3371385
32200 0.3402521
32210 0.3422234
32220 0.344776
32230 0.3161848
32240 0.3226218
32250 0.3330888
32260 0.3399524
32270 0.3234931
32280 0.338779
32290 0.309803
32300 0.3244642
32310 0.317961
32320 0.3211086
32330 0.3183682
32340 0.2885091
32350 0.3067034
32360 0.2959601
32370 0.2916272
32380 0.2953561
32390 0.3069579
32400 0.3148715
32410 0.3110639
32420 0.3114378
32430 0.30904
32440 0.3013261
32450 0.2975588
32460 0.3066127
32470 0.3314805
32480 0.3150074
32490 0.3212739
32500 0.3217698
32510 0.3433531
32520 0.346682
32530 0.3324034
32540 0.3304921
32550 0.3240038
32560 0.3325918
32570 0.3506178
32580 0.3232989
32590 0.3281748
32600 0.3251136
32610 0.3082098
32620 0.3203933
32630 0.310167
32640 0.3522608
32650 0.3569861
32660 0.3486005
32670 0.341508
32680 0.3457014
32690 0.3436166
32700 0.3168352
32710 0.316018
32720 0.2867216
32730 0.3057377
32740 0.3044082
32750 0.3246095
32760 0.3180346
32770 0.3325542
32780 0.3326516
32790 0.3244476
32800 0.3370624
32810 0.325796
32820 0.3128969
32830 0.3157909
32840 0.3242759
32850 0.3480646
32860 0.3535211
32870 0.3291431
32880 0.3291133
32890 0.3160183
32900 0.3207733
32910 0.3199224
32920 0.2866088
32930 0.3201236
32940 0.3334702
32950 0.3708605
32960 0.3219763
32970 0.3356273
32980 0.3377573
32990 0.328639
33000 0.3462763
33010 0.3545644
33020 0.3413687
33030 0.3476716
33040 0.3584006
33050 0.3714475
33060 0.3575271
33070 0.3564543
33080 0.3655879
33090 0.3498237
33100 0.3660425
33110 0.3417934
33120 0.3321128
33130 0.3347388
33140 0.3412814
33150 0.3582491
33160 0.3348606
33170 0.3306686
33180 0.3480567
33190 0.3613876
33200 0.3583444
33210 0.3812426
33220 0.3680266
33230 0.3695273
33240 0.3660287
33250 0.3896933
33260 0.401096
33270 0.3713693
33280 0.3614069
33290 0.3415301
33300 0.3765417
33310 0.3798784
33320 0.3701317
33330 0.357577
33340 0.375726
33350 0.3891954
33360 0.3959756
33370 0.3638788
33380 0.3680603
33390 0.3641458
33400 0.3638287
33410 0.3515246
33420 0.3521671
33430 0.3528366
33440 0.3588371
33450 0.3624275
33460 0.350245
33470 0.3573684
33480 0.3477055
33490 0.365793
33500 0.3440811
33510 0.3632356
33520 0.3513037
33530 0.3437691
33540 0.3180025
33550 0.3158802
33560 0.3316153
33570 0.3288429
33580 0.3318973
33590 0.3222944
33600 0.343376
33610 0.365326
33620 0.3466022
33630 0.3348332
33640 0.3425008
33650 0.3135816
33660 0.3278106
33670 0.3235696
33680 0.3085594
33690 0.3343845
33700 0.3287714
33710 0.3347266
33720 0.3369567
33730 0.3561253
33740 0.363591
33750 0.3780524
33760 0.3410004
33770 0.3436614
33780 0.3285098
33790 0.3369178
33800 0.347482
33810 0.3522776
33820 0.3407706
33830 0.3613197
33840 0.3536253
33850 0.3578787
33860 0.3539655
33870 0.3699386
33880 0.3596133
33890 0.3713895
33900 0.3515295
33910 0.3400943
33920 0.3308149
33930 0.3367199
33940 0.3500773
33950 0.3311776
33960 0.3500435
33970 0.3353245
33980 0.331494
33990 0.3600618
34000 0.3469775
34010 0.3495629
34020 0.3512853
34030 0.3168412
34040 0.3541978
34050 0.3367062
34060 0.32672
34070 0.3431815
34080 0.3322074
34090 0.3535049
34100 0.3671463
34110 0.3436173
34120 0.3485878
34130 0.3300265
34140 0.3357171
34150 0.3203582
34160 0.3411031
34170 0.3488329
34180 0.3520951
34190 0.3573129
34200 0.3576566
34210 0.3493905
34220 0.3480416
34230 0.3601217
34240 0.3408022
34250 0.3145919
34260 0.3276303
34270 0.3210208
34280 0.3213502
34290 0.312198
34300 0.3193868
34310 0.3020602
34320 0.3180658
34330 0.3180037
34340 0.3294933
34350 0.3350635
34360 0.3130303
34370 0.311055
34380 0.3111232
34390 0.3203754
34400 0.3255875
34410 0.3055656
34420 0.3145249
34430 0.3037473
34440 0.3332504
34450 0.3226788
34460 0.3209109
34470 0.3442025
34480 0.344538
34490 0.3249441
34500 0.337156
34510 0.3329314
34520 0.3319384
34530 0.3139398
34540 0.3189281
34550 0.3292022
34560 0.3106715
34570 0.2863634
34580 0.3015216
34590 0.3106344
34600 0.3026053
34610 0.304819
34620 0.3065158
34630 0.3230617
34640 0.3374287
34650 0.3192032
34660 0.3171869
34670 0.3421767
34680 0.3166046
34690 0.2976557
34700 0.3098818
34710 0.3083946
34720 0.3196976
34730 0.3209326
34740 0.3062799
34750 0.3024729
34760 0.3139128
34770 0.3356977
34780 0.3102933
34790 0.3264192
34800 0.3199817
34810 0.3553329
34820 0.3045545
34830 0.3223589
34840 0.2936814
34850 0.2986328
34860 0.3165413
34870 0.3176673
34880 0.3404848
34890 0.3261613
34900 0.3345122
34910 0.3240347
34920 0.3428355
34930 0.3396688
34940 0.3506003
34950 0.3419206
34960 0.3182044
34970 0.3323537
34980 0.3197951
34990 0.3200019
35000 0.3264126
35010 0.3070021
35020 0.3200515
35030 0.3212868
35040 0.3185971
35050 0.3548552
35060 0.340694
35070 0.3300236
35080 0.3350407
35090 0.3326911
35100 0.3273618
35110 0.3574391
35120 0.3576937
35130 0.3265722
35140 0.3289516
35150 0.3116186
35160 0.3225277
35170 0.3151866
35180 0.3272592
35190 0.3266744
35200 0.3203476
35210 0.3032718
35220 0.3142113
35230 0.315056
35240 0.2949717
35250 0.3395744
35260 0.3305462
35270 0.3143189
35280 0.3132844
35290 0.3180478
35300 0.3367827
35310 0.3265653
35320 0.3364138
35330 0.3212299
35340 0.3247522
35350 0.3198272
35360 0.3307773
35370 0.3326146
35380 0.3112475
35390 0.337344
35400 0.3332971
35410 0.3357126
35420 0.3086906
35430 0.3128434
35440 0.3262759
35450 0.3138492
35460 0.3350978
35470 0.3272757
35480 0.3354724
35490 0.3352863
35500 0.3363155
35510 0.302059
35520 0.3060319
35530 0.3329953
35540 0.3389192
35550 0.3122484
35560 0.3147245
35570 0.3419842
35580 0.3203213
35590 0.3371827
35600 0.3437972
35610 0.3161174
35620 0.3067702
35630 0.3071949
35640 0.3018561
35650 0.2999691
35660 0.3076108
35670 0.3173909
35680 0.3091149
35690 0.320673
35700 0.3003554
35710 0.3166696
35720 0.3052294
35730 0.3156004
35740 0.3337464
35750 0.3604119
35760 0.3431178
35770 0.338654
35780 0.3401338
35790 0.3191278
35800 0.3311768
35810 0.3374249
35820 0.3269657
35830 0.3185159
35840 0.3278175
35850 0.328064
35860 0.3308909
35870 0.3460013
35880 0.3300299
35890 0.3269564
35900 0.3355658
35910 0.3275707
35920 0.3112023
35930 0.3167246
35940 0.3534612
35950 0.3564111
35960 0.3484149
35970 0.3518941
35980 0.3411962
35990 0.3242684
36000 0.3340231
36010 0.346141
36020 0.3471926
36030 0.3304525
36040 0.3485462
36050 0.3464394
36060 0.3625433
36070 0.3711631
36080 0.3624857
36090 0.3620573
36100 0.3599304
36110 0.3660834
36120 0.3487775
36130 0.3694158
36140 0.3594023
36150 0.371459
36160 0.354673
36170 0.3538726
36180 0.3326226
36190 0.3139879
36200 0.3263352
36210 0.3245603
36220 0.3215574
36230 0.3352621
36240 0.3344937
36250 0.32514
36260 0.3386153
36270 0.3208386
36280 0.3086419
36290 0.3114455
36300 0.3019235
36310 0.3280673
36320 0.313657
36330 0.3296252
36340 0.3277114
36350 0.3069613
36360 0.3172165
36370 0.3145491
36380 0.3473226
36390 0.3400573
36400 0.3150417
36410 0.3239085
36420 0.3310363
36430 0.3300758
36440 0.3455025
36450 0.3378623
36460 0.322532
36470 0.3367074
36480 0.3405926
36490 0.3109061
36500 0.331352
36510 0.3313731
36520 0.3151126
36530 0.3132103
36540 0.3117046
36550 0.3357733
36560 0.3324816
36570 0.3382677
36580 0.3394518
36590 0.3479654
36600 0.3027548
36610 0.3378683
36620 0.313987
36630 0.333407
36640 0.3248958
36650 0.3340902
36660 0.3624251
36670 0.3368561
36680 0.3667094
36690 0.3538068
36700 0.3266444
36710 0.3459632
36720 0.3348751
36730 0.3270527
36740 0.3232155
36750 0.3431066
36760 0.3558279
36770 0.3283249
36780 0.3408736
36790 0.3428319
36800 0.3325816
36810 0.3407992
36820 0.3372672
36830 0.3497998
36840 0.3427244
36850 0.3605006
36860 0.3208871
36870 0.3408839
36880 0.3538679
36890 0.3426133
36900 0.3388594
36910 0.3572423
36920 0.3389037
36930 0.3645901
36940 0.3630588
36950 0.3407285
36960 0.3493356
36970 0.3470399
36980 0.3651204
36990 0.3318826
37000 0.354267
37010 0.3470975
37020 0.3234581
37030 0.3227924
37040 0.3189291
37050 0.3200223
37060 0.3406003
37070 0.3175576
37080 0.3041952
37090 0.3566236
37100 0.3470795
37110 0.3225099
37120 0.327216
37130 0.3485592
37140 0.3431516
37150 0.3459268
37160 0.3614007
37170 0.361221
37180 0.3461396
37190 0.3355241
37200 0.3504394
37210 0.3863307
37220 0.3606899
37230 0.3719323
37240 0.3492993
37250 0.3637514
37260 0.3375086
37270 0.359217
37280 0.337454
37290 0.350452
37300 0.3226715
37310 0.3086142
37320 0.3064214
37330 0.3318711
37340 0.3333324
37350 0.3381864
37360 0.3451455
37370 0.3500794
37380 0.3627567
37390 0.3382054
37400 0.3174696
37410 0.3561084
37420 0.3399488
37430 0.3320176
37440 0.3240048
37450 0.348196
37460 0.3436509
37470 0.327646
37480 0.3451864
37490 0.3376842
37500 0.341513
37510 0.322818
37520 0.3493495
37530 0.3444549
37540 0.3285384
37550 0.3417327
37560 0.3338809
37570 0.3166695
37580 0.3118789
37590 0.3220081
37600 0.3473245
37610 0.3295685
37620 0.328424
37630 0.3317145
37640 0.3226514
37650 0.3528604
37660 0.333592
37670 0.3370938
37680 0.3371247
37690 0.3312519
37700 0.3180241
37710 0.3144395
37720 0.3376243
37730 0.3160387
37740 0.3416794
37750 0.3214638
37760 0.3073586
37770 0.3209178
37780 0.3256721
37790 0.3401086
37800 0.3450678
37810 0.3349222
37820 0.3236946
37830 0.3169135
37840 0.3395551
37850 0.3216212
37860 0.3048545
37870 0.3252086
37880 0.29843
37890 0.2913738
37900 0.3097905
37910 0.3314543
37920 0.3600868
37930 0.3162297
37940 0.3247545
37950 0.322148
37960 0.3009839
37970 0.3228819
37980 0.3353797
37990 0.3247709
38000 0.3326797
38010 0.3581263
38020 0.3320343
38030 0.3557397
38040 0.3354312
38050 0.3383364
38060 0.3320094
38070 0.3334079
38080 0.3245831
38090 0.3132587
38100 0.3179438
38110 0.3296053
38120 0.3303886
38130 0.3219137
38140 0.3378866
38150 0.3252296
38160 0.3310823
38170 0.2995485
38180 0.3219672
38190 0.3221274
38200 0.3267115
38210 0.3253037
38220 0.3266331
38230 0.3149521
38240 0.3384655
38250 0.3213476
38260 0.3422418
38270 0.3238769
38280 0.3110828
38290 0.305381
38300 0.3164723
38310 0.3306765
38320 0.3179978
38330 0.32529
38340 0.3293158
38350 0.3416403
38360 0.3363554
38370 0.3465677
38380 0.3453639
38390 0.3331526
38400 0.3008123
38410 0.3132823
38420 0.3310099
38430 0.3233496
38440 0.3304351
38450 0.3334199
38460 0.344736
38470 0.340882
38480 0.3203593
38490 0.3212001
38500 0.2976252
38510 0.3016965
38520 0.3257552
38530 0.3084415
38540 0.3414479
38550 0.3381712
38560 0.3453305
38570 0.339918
38580 0.3177299
38590 0.3310614
38600 0.3200573
38610 0.3086862
38620 0.3265586
38630 0.3132073
38640 0.3064151
38650 0.2876814
38660 0.2750177
38670 0.2944263
38680 0.3146739
38690 0.29915
38700 0.3126989
38710 0.3113469
38720 0.2909094
38730 0.3030316
38740 0.3030216
38750 0.3205927
38760 0.3219254
38770 0.312402
38780 0.2992348
38790 0.313911
38800 0.3268332
38810 0.3131843
38820 0.3122959
38830 0.3127279
38840 0.3174456
38850 0.3237429
38860 0.3284141
38870 0.3171827
38880 0.3221586
38890 0.3246163
38900 0.3173985
38910 0.3325058
38920 0.328538
38930 0.3043955
38940 0.302324
38950 0.3224479
38960 0.3180709
38970 0.3250787
38980 0.3322529
38990 0.3230847
39000 0.3124075
39010 0.3252635
39020 0.326489
39030 0.3391724
39040 0.3406899
39050 0.3550952
39060 0.3146414
39070 0.3308527
39080 0.3150294
39090 0.318465
39100 0.336144
39110 0.3574904
39120 0.356328
39130 0.358319
39140 0.3267089
39150 0.3636064
39160 0.3342096
39170 0.3379061
39180 0.3303539
39190 0.3274706
39200 0.341551
39210 0.329324
39220 0.3309803
39230 0.319614
39240 0.3332545
39250 0.3134359
39260 0.3007366
39270 0.2988342
39280 0.3197291
39290 0.3225898
39300 0.32311
39310 0.3065223
39320 0.2910556
39330 0.2879991
39340 0.3129322
39350 0.3025961
39360 0.3060765
39370 0.311308
39380 0.3113132
39390 0.3001363
39400 0.3179806
39410 0.3137062
39420 0.3202441
39430 0.3376091
39440 0.3271102
39450 0.3036317
39460 0.2974929
39470 0.3028956
39480 0.3047006
39490 0.3048661
39500 0.3055819
39510 0.3039192
39520 0.3044481
39530 0.3249517
39540 0.3091382
39550 0.319508
39560 0.3330788
39570 0.3283507
39580 0.3085253
39590 0.3199795
39600 0.3177979
39610 0.2978222
39620 0.3057023
39630 0.3213086
39640 0.3311758
39650 0.3260222
39660 0.3120027
39670 0.3245706
39680 0.3212867
39690 0.3242577
39700 0.3228195
39710 0.3281058
39720 0.31231
39730 0.3194001
39740 0.3076422
39750 0.3037095
39760 0.3334627
39770 0.3185643
39780 0.3072199
39790 0.295994
39800 0.2994649
39810 0.2896832
39820 0.2948549
39830 0.3093923
39840 0.2951092
39850 0.3429073
39860 0.316227
39870 0.2839751
39880 0.2968357
39890 0.2893777
39900 0.2813707
39910 0.2982703
39920 0.3146279
39930 0.3462719
39940 0.3337037
39950 0.3357509
39960 0.3565361
39970 0.3362225
39980 0.3216833
39990 0.3298407
40000 0.3271951
40010 0.3398922
40020 0.3214598
40030 0.3545933
40040 0.3449697
40050 0.3528394
40060 0.335366
40070 0.3246344
40080 0.3388388
40090 0.3313551
40100 0.305084
40110 0.3360025
40120 0.3669553
40130 0.3263519
40140 0.3491384
40150 0.3576568
40160 0.3384011
40170 0.3131205
40180 0.3391581
40190 0.3342956
40200 0.3360842
40210 0.3365451
40220 0.3226436
40230 0.3393737
40240 0.3499874
40250 0.3509107
40260 0.3326609
40270 0.3266439
40280 0.3322958
40290 0.3463174
40300 0.3223807
40310 0.3354245
40320 0.3384921
40330 0.3428698
40340 0.3541037
40350 0.33201
40360 0.3248503
40370 0.3486775
40380 0.3116216
40390 0.3262663
40400 0.3397787
40410 0.32643
40420 0.3160113
40430 0.3145962
40440 0.3065249
40450 0.3023359
40460 0.323314
40470 0.3061631
40480 0.3066463
40490 0.3226303
40500 0.3149516
40510 0.3132472
40520 0.3380511
40530 0.3379475
40540 0.3265354
40550 0.3478207
40560 0.3433534
40570 0.3481423
40580 0.3403862
40590 0.3569859
40600 0.3642207
40610 0.3292376
40620 0.331053
40630 0.3351414
40640 0.330745
40650 0.3598019
40660 0.3630983
40670 0.3636647
40680 0.3512321
40690 0.3542468
40700 0.3712048
40710 0.3467162
40720 0.33703
40730 0.36381
40740 0.3584937
40750 0.3236663
40760 0.3489082
40770 0.3404532
40780 0.3628546
40790 0.3936741
40800 0.3811991
40810 0.3444716
40820 0.3398183
40830 0.3465108
40840 0.3441832
40850 0.3468372
40860 0.3634591
40870 0.3364326
40880 0.3447376
40890 0.3293452
40900 0.3006961
40910 0.318927
40920 0.355084
40930 0.3482001
40940 0.3587709
40950 0.3099329
40960 0.3397908
40970 0.3503182
40980 0.3614411
40990 0.3652099
41000 0.3438273
41010 0.3200683
41020 0.3360671
41030 0.3214674
41040 0.3341908
41050 0.3236931
41060 0.3361295
41070 0.3383188
41080 0.3314053
41090 0.3162953
41100 0.3245097
41110 0.3363298
41120 0.3314966
41130 0.3538711
41140 0.3494994
41150 0.3322374
41160 0.333945
41170 0.3468734
41180 0.3529979
41190 0.3185048
41200 0.3245638
41210 0.3438013
41220 0.3348206
41230 0.3528912
41240 0.3407517
41250 0.3583739
41260 0.3253911
41270 0.3614524
41280 0.3622186
41290 0.3579344
41300 0.3554212
41310 0.3737536
41320 0.3640085
41330 0.3755716
41340 0.37478
41350 0.3782439
41360 0.3695351
41370 0.3785212
41380 0.362768
41390 0.3606327
41400 0.350424
41410 0.3448904
41420 0.343364
41430 0.3759118
41440 0.392184
41450 0.386475
41460 0.4085016
41470 0.4143213
41480 0.3816735
41490 0.399882
41500 0.3804477
41510 0.3911899
41520 0.381368
41530 0.3530385
41540 0.3473119
41550 0.3668749
41560 0.3532531
41570 0.3648233
41580 0.3663072
41590 0.3634177
41600 0.3621338
41610 0.355991
41620 0.3695422
41630 0.3609298
41640 0.3936639
41650 0.4006278
41660 0.3826051
41670 0.3846785
41680 0.4179974
41690 0.390869
41700 0.4006933
41710 0.3805354
41720 0.3898262
41730 0.3778475
41740 0.3924091
41750 0.3750715
41760 0.3622403
41770 0.3812988
41780 0.3710407
41790 0.3712355
41800 0.3743058
41810 0.3799165
41820 0.3760383
41830 0.3929694
41840 0.3467737
41850 0.3773935
41860 0.3708346
41870 0.3779845
41880 0.353398
41890 0.3473974
41900 0.3671301
41910 0.364952
41920 0.3588689
41930 0.3492847
41940 0.3136917
41950 0.3380289
41960 0.3121962
41970 0.2866392
41980 0.2926299
41990 0.3078056
42000 0.2883568
42010 0.2942376
42020 0.2875207
42030 0.3025929
42040 0.3224869
42050 0.3054229
42060 0.3127671
42070 0.3188701
42080 0.3372102
42090 0.3441264
42100 0.3458712
42110 0.3523359
42120 0.3386317
42130 0.313228
42140 0.3293635
42150 0.3335485
42160 0.3261106
42170 0.3164796
42180 0.3021402
42190 0.3357396
42200 0.3067787
42210 0.3112266
42220 0.327114
42230 0.3136941
42240 0.3282879
42250 0.3170717
42260 0.3189243
42270 0.3296925
42280 0.3294207
42290 0.3282805
42300 0.3608129
42310 0.3327876
42320 0.3410721
42330 0.339579
42340 0.3337106
42350 0.317997
42360 0.3178673
42370 0.2948626
42380 0.3302057
42390 0.311945
42400 0.3382052
42410 0.3313232
42420 0.352321
42430 0.3475547
42440 0.3633933
42450 0.353139
42460 0.3524673
42470 0.3243731
42480 0.3259222
42490 0.3356096
42500 0.3192975
42510 0.3396323
42520 0.3438939
42530 0.3296431
42540 0.3455072
42550 0.3590764
42560 0.3922257
42570 0.3605267
42580 0.3675054
42590 0.3650796
42600 0.3662832
42610 0.3230008
42620 0.334236
42630 0.3492343
42640 0.3702267
42650 0.3657655
42660 0.3862806
42670 0.3782907
42680 0.371868
42690 0.3625615
42700 0.3756661
42710 0.3834552
42720 0.3806724
42730 0.4116423
42740 0.4074937
42750 0.3869891
42760 0.3788885
42770 0.3800066
42780 0.3531875
42790 0.3746645
42800 0.351117
42810 0.3445078
42820 0.3256493
42830 0.3217507
42840 0.3125985
42850 0.3220318
42860 0.3187941
42870 0.3140906
42880 0.2970054
42890 0.2866763
42900 0.3131009
42910 0.314573
42920 0.3164546
42930 0.3362554
42940 0.3425681
42950 0.3458545
42960 0.3574846
42970 0.3634147
42980 0.3469219
42990 0.351916
43000 0.3386605
43010 0.3615863
43020 0.3498662
43030 0.3585905
43040 0.3539357
43050 0.3512774
43060 0.34163
43070 0.3545947
43080 0.3448306
43090 0.3370004
43100 0.3357026
43110 0.3588037
43120 0.351123
43130 0.3349825
43140 0.3429478
43150 0.3387846
43160 0.3346947
43170 0.3158968
43180 0.3285275
43190 0.3414723
43200 0.3446877
43210 0.3722461
43220 0.353733
43230 0.3339535
43240 0.3323313
43250 0.3474339
43260 0.3308193
43270 0.3209867
43280 0.31943
43290 0.3289199
43300 0.3371629
43310 0.3336942
43320 0.3121597
43330 0.3181896
43340 0.2917297
43350 0.304787
43360 0.2870032
43370 0.2947293
43380 0.3192008
43390 0.312999
43400 0.3097727
43410 0.3173801
43420 0.3084201
43430 0.3240477
43440 0.332059
43450 0.329758
43460 0.3103818
43470 0.3107973
43480 0.3265646
43490 0.3021263
43500 0.3217599
43510 0.3362541
43520 0.3304565
43530 0.3313419
43540 0.3090262
43550 0.2800518
43560 0.2998152
43570 0.3145874
43580 0.3067953
43590 0.3321874
43600 0.3254033
43610 0.2964116
43620 0.2804264
43630 0.3077608
43640 0.3085093
43650 0.3075135
43660 0.3028824
43670 0.3071222
43680 0.321001
43690 0.3035326
43700 0.3135462
43710 0.2800844
43720 0.3096969
43730 0.291999
43740 0.2805509
43750 0.3068515
43760 0.288054
43770 0.2981809
43780 0.2908996
43790 0.2997948
43800 0.2765176
43810 0.2772745
43820 0.2871455
43830 0.2881452
43840 0.2861481
43850 0.2863239
43860 0.2708876
43870 0.2676617
43880 0.2538759
43890 0.275813
43900 0.2868479
43910 0.2735977
43920 0.2889187
43930 0.2934648
43940 0.309606
43950 0.2873808
43960 0.305719
43970 0.300976
43980 0.2868298
43990 0.2967171
44000 0.2967651
44010 0.2820888
44020 0.2829277
44030 0.2918559
44040 0.3161798
44050 0.2977367
44060 0.2849086
44070 0.31652
44080 0.3194755
44090 0.30252
44100 0.3045184
44110 0.3135783
44120 0.2980435
44130 0.3067349
44140 0.3212273
44150 0.3280213
44160 0.341059
44170 0.3181573
44180 0.3079344
44190 0.3046336
44200 0.300225
44210 0.2811655
44220 0.2970827
44230 0.2959248
44240 0.3207134
44250 0.2858519
44260 0.2948831
44270 0.3019337
44280 0.2864062
44290 0.3023651
44300 0.3085476
44310 0.2969681
44320 0.320123
44330 0.3264238
44340 0.3229144
44350 0.3053643
44360 0.3240504
44370 0.3158537
44380 0.3157654
44390 0.3258875
44400 0.3230917
44410 0.3198901
44420 0.3406126
44430 0.3304528
44440 0.3226959
44450 0.334934
44460 0.3283998
44470 0.3426681
44480 0.3435913
44490 0.3442721
44500 0.3436574
44510 0.3380794
44520 0.353867
44530 0.3433344
44540 0.3247868
44550 0.3237246
44560 0.305943
44570 0.3232608
44580 0.3411607
44590 0.3297734
44600 0.3357711
44610 0.3491085
44620 0.3469302
44630 0.3386584
44640 0.3064424
44650 0.3276206
44660 0.3229578
44670 0.3358953
44680 0.3167661
44690 0.3362427
44700 0.3261532
44710 0.3260112
44720 0.3305472
44730 0.3298026
44740 0.3491867
44750 0.3224119
44760 0.3349559
44770 0.3340011
44780 0.3183544
44790 0.327433
44800 0.3367376
44810 0.3195518
44820 0.3110315
44830 0.2926995
44840 0.3004571
44850 0.3210527
44860 0.3051224
44870 0.3068545
44880 0.3210484
44890 0.321012
44900 0.3247426
44910 0.3209696
44920 0.3178598
44930 0.3170506
44940 0.302505
44950 0.2855017
44960 0.3128504
44970 0.3168435
44980 0.327136
44990 0.3350949
45000 0.3175335
45010 0.3085353
45020 0.3025748
45030 0.3122739
45040 0.3091609
45050 0.318801
45060 0.3064232
45070 0.3027886
45080 0.2990853
45090 0.3179372
45100 0.2955554
45110 0.3100482
45120 0.3230043
45130 0.3087223
45140 0.2962479
45150 0.3020054
45160 0.2980606
45170 0.2951259
45180 0.2979514
45190 0.3010091
45200 0.3230321
45210 0.3205724
45220 0.3123353
45230 0.3299837
45240 0.3061241
45250 0.3080033
45260 0.3248621
45270 0.3020854
45280 0.3221004
45290 0.3129906
45300 0.3234419
45310 0.3202475
45320 0.3148663
45330 0.3000422
45340 0.3057536
45350 0.3135377
45360 0.3205084
45370 0.2891175
45380 0.2996257
45390 0.2902579
45400 0.3127393
45410 0.3082745
45420 0.2844648
45430 0.2949616
45440 0.2949399
45450 0.3177653
45460 0.3175652
45470 0.3082683
45480 0.3008689
45490 0.2895339
45500 0.3098914
45510 0.3006144
45520 0.3103877
45530 0.3016004
45540 0.3250281
45550 0.3328123
45560 0.3376902
45570 0.3335791
45580 0.3343153
45590 0.3275197
45600 0.3065517
45610 0.3130035
45620 0.3217126
45630 0.3227221
45640 0.3334036
45650 0.323738
45660 0.3201044
45670 0.3185049
45680 0.3114232
45690 0.3048072
45700 0.2909404
45710 0.2892104
45720 0.3157281
45730 0.302297
45740 0.3037841
45750 0.3086712
45760 0.3158833
45770 0.3154759
45780 0.3113097
45790 0.3286056
45800 0.3314961
45810 0.3181005
45820 0.328567
45830 0.3344931
45840 0.3179552
45850 0.3072165
45860 0.3320302
45870 0.3350213
45880 0.3175481
45890 0.3142695
45900 0.3341457
45910 0.3235707
45920 0.3427925
45930 0.3494706
45940 0.3346893
45950 0.3360442
45960 0.3243051
45970 0.3315139
45980 0.3321376
45990 0.3376947
46000 0.3203965
46010 0.3213901
46020 0.3315828
46030 0.3434365
46040 0.3271519
46050 0.329658
46060 0.314925
46070 0.3142466
46080 0.31088
46090 0.2998499
46100 0.309654
46110 0.3041183
46120 0.3155043
46130 0.3337805
46140 0.3210927
46150 0.3187729
46160 0.3343982
46170 0.3125054
46180 0.328963
46190 0.3405175
46200 0.3369552
46210 0.3447672
46220 0.3371914
46230 0.3477238
46240 0.3166555
46250 0.3320312
46260 0.3284279
46270 0.3414297
46280 0.3276361
46290 0.322137
46300 0.3341192
46310 0.3486103
46320 0.3449958
46330 0.3562347
46340 0.349825
46350 0.3509268
46360 0.3370821
46370 0.3476601
46380 0.3314204
46390 0.3429329
46400 0.3279775
46410 0.3362477
46420 0.3454455
46430 0.3329937
46440 0.3407859
46450 0.3365165
46460 0.3369042
46470 0.33515
46480 0.359211
46490 0.3521341
46500 0.3554455
46510 0.3514353
46520 0.3199201
46530 0.3302268
46540 0.3528341
46550 0.3600763
46560 0.3237438
46570 0.3336207
46580 0.3332702
46590 0.3372752
46600 0.3292013
46610 0.3382272
46620 0.3351635
46630 0.3468959
46640 0.3210893
46650 0.3348271
46660 0.3000703
46670 0.2988648
46680 0.2885734
46690 0.303974
46700 0.3010986
46710 0.3104592
46720 0.308338
46730 0.31253
46740 0.3119893
46750 0.308334
46760 0.3082106
46770 0.3185974
46780 0.3158748
46790 0.3056414
46800 0.3132619
46810 0.3342478
46820 0.3271813
46830 0.3313986
46840 0.3315932
46850 0.310392
46860 0.3246793
46870 0.3186733
46880 0.3134933
46890 0.318655
46900 0.3095847
46910 0.3222625
46920 0.3322218
46930 0.3209803
46940 0.3023653
46950 0.3247002
46960 0.3105339
46970 0.3180185
46980 0.3173318
46990 0.3364429
47000 0.3099798
47010 0.3157006
47020 0.3040206
47030 0.3172931
47040 0.3048914
47050 0.2974459
47060 0.3105922
47070 0.3100986
47080 0.3186699
47090 0.3134893
47100 0.3252465
47110 0.301819
47120 0.2971131
47130 0.3114455
47140 0.3286755
47150 0.3187818
47160 0.3230513
47170 0.3375012
47180 0.3291483
47190 0.3264813
47200 0.3585476
47210 0.3303671
47220 0.3277463
47230 0.3229421
47240 0.3306094
47250 0.3367115
47260 0.3355848
47270 0.336566
47280 0.3338834
47290 0.3330968
47300 0.3133097
47310 0.3176884
47320 0.3338926
47330 0.3323171
47340 0.3126235
47350 0.2955555
47360 0.2974084
47370 0.2941338
47380 0.3302571
47390 0.3148928
47400 0.3075713
47410 0.3138055
47420 0.30555
47430 0.3159054
47440 0.2890076
47450 0.3027587
47460 0.2924683
47470 0.2962204
47480 0.2767068
47490 0.3119402
47500 0.3103346
47510 0.3220431
47520 0.3216723
47530 0.3073467
47540 0.3040855
47550 0.3251171
47560 0.3060409
47570 0.3026081
47580 0.3150423
47590 0.3197825
47600 0.326759
47610 0.3316326
47620 0.3170897
47630 0.3642857
47640 0.3238397
47650 0.3338467
47660 0.3492244
47670 0.3347905
47680 0.3244838
47690 0.3253403
47700 0.3328617
47710 0.3256029
47720 0.3136373
47730 0.3217312
47740 0.3185752
47750 0.3326931
47760 0.3398808
47770 0.3483548
47780 0.3422051
47790 0.3515492
47800 0.3497853
47810 0.349405
47820 0.356254
47830 0.3323897
47840 0.3387003
47850 0.3272897
47860 0.3331252
47870 0.3327376
47880 0.3306843
47890 0.342785
47900 0.3156561
47910 0.33899
47920 0.3394491
47930 0.3236749
47940 0.291161
47950 0.3320363
47960 0.326331
47970 0.3092201
47980 0.3111175
47990 0.3197366
48000 0.3120757
48010 0.2937946
48020 0.3047849
48030 0.3060022
48040 0.3050837
48050 0.3177081
48060 0.2935599
48070 0.2989414
48080 0.3055694
48090 0.3092914
48100 0.313749
48110 0.3137212
48120 0.320896
48130 0.3562143
48140 0.3415249
48150 0.3355797
48160 0.3406399
48170 0.3435302
48180 0.3416616
48190 0.3156051
48200 0.3424416
48210 0.3585337
48220 0.3512871
48230 0.3235821
48240 0.3242601
48250 0.3048847
48260 0.3080623
48270 0.3284308
48280 0.347566
48290 0.3377827
48300 0.3264436
48310 0.3472269
48320 0.344063
48330 0.3472531
48340 0.3543953
48350 0.3360343
48360 0.3381184
48370 0.3249519
48380 0.3547056
48390 0.327637
48400 0.3196139
48410 0.3445679
48420 0.3223081
48430 0.3254658
48440 0.3293755
48450 0.3342972
48460 0.3428442
48470 0.3419353
48480 0.3260278
48490 0.3145697
48500 0.3277606
48510 0.3250138
48520 0.3222116
48530 0.3244769
48540 0.3340287
48550 0.3334386
48560 0.3330094
48570 0.3573182
48580 0.338487
48590 0.3429164
48600 0.3309294
48610 0.3335666
48620 0.3268796
48630 0.3141567
48640 0.341175
48650 0.3303105
48660 0.2954731
48670 0.3011628
48680 0.3137226
48690 0.3363301
48700 0.335045
48710 0.35182
48720 0.3355061
48730 0.3277009
48740 0.3331703
48750 0.3254377
48760 0.3179546
48770 0.3313218
48780 0.3103975
48790 0.2976484
48800 0.2981366
48810 0.3121554
48820 0.2840548
48830 0.3017309
48840 0.2965954
48850 0.3108805
48860 0.3276048
48870 0.3278351
48880 0.3098681
48890 0.3175135
48900 0.3461635
48910 0.3333571
48920 0.3405625
48930 0.3287151
48940 0.3136267
48950 0.3500229
48960 0.3524357
48970 0.3488908
48980 0.3694014
48990 0.3336483
49000 0.3541589
49010 0.3606027
49020 0.3379141
49030 0.3503474
49040 0.3687166
49050 0.3581083
49060 0.3457907
49070 0.3680199
49080 0.374759
49090 0.3759566
49100 0.3659273
49110 0.3674333
49120 0.3483505
49130 0.3350995
49140 0.3208708
49150 0.3387928
49160 0.3441873
49170 0.352838
49180 0.3422368
49190 0.3546914
49200 0.3414072
49210 0.349584
49220 0.349238
49230 0.3407456
49240 0.3354327
49250 0.318586
49260 0.3247622
49270 0.3331382
49280 0.3261041
49290 0.3181626
49300 0.325146
49310 0.3310634
49320 0.3316244
49330 0.3434484
49340 0.310107
49350 0.309193
49360 0.3154023
49370 0.3246071
49380 0.3350149
49390 0.3278676
49400 0.3423677
49410 0.3099999
49420 0.341556
49430 0.3247609
49440 0.3096471
49450 0.3202918
49460 0.3106777
49470 0.3151413
49480 0.2943246
49490 0.3091432
49500 0.30757
49510 0.3161515
49520 0.3178785
49530 0.2981789
49540 0.3010988
49550 0.3204887
49560 0.301757
49570 0.3140769
49580 0.3157714
49590 0.3327521
49600 0.3361773
49610 0.3244844
49620 0.3566197
49630 0.338333
49640 0.3466163
49650 0.3398595
49660 0.3305026
49670 0.3409112
49680 0.3349729
49690 0.3392397
49700 0.367774
49710 0.3705754
49720 0.3809218
49730 0.3949446
49740 0.3695389
49750 0.3793279
49760 0.3578832
49770 0.3572363
49780 0.3363079
49790 0.3391002
49800 0.3346281
49810 0.3390501
49820 0.3285212
49830 0.3211481
49840 0.3171284
49850 0.3336911
49860 0.345382
49870 0.3390511
49880 0.3339141
49890 0.3283367
49900 0.3173423
49910 0.3238879
49920 0.3433756
49930 0.3573661
49940 0.3451122
49950 0.3485662
49960 0.3331562
49970 0.3741374
49980 0.3276007
49990 0.335563
50000 0.3535734
50010 0.3421143
50020 0.336394
50030 0.3641751
50040 0.3511172
50050 0.3632369
50060 0.3443128
50070 0.3458402
50080 0.3534589
50090 0.3624401
50100 0.3371549
50110 0.3343174
50120 0.3274145
50130 0.339726
50140 0.3315999
50150 0.3258605
50160 0.3308015
50170 0.3180701
50180 0.3232169
50190 0.3365067
50200 0.3332822
50210 0.3276925
50220 0.3509461
50230 0.3289208
50240 0.3314172
50250 0.3372544
50260 0.3400068
50270 0.3194908
50280 0.3179624
50290 0.3285854
50300 0.3318654
50310 0.332006
50320 0.3400908
50330 0.3360568
50340 0.324753
50350 0.3231362
50360 0.3486027
50370 0.3331853
50380 0.3387755
50390 0.3392365
50400 0.34168
50410 0.3491464
50420 0.3398197
50430 0.3278524
50440 0.3278083
50450 0.320785
50460 0.326593
50470 0.320111
50480 0.3237915
50490 0.3108135
50500 0.3391728
50510 0.3430481
50520 0.3303489
50530 0.3112798
50540 0.3222885
50550 0.3204866
50560 0.3152352
50570 0.3162447
50580 0.3189441
50590 0.3071441
50600 0.3334724
50610 0.328692
50620 0.3250941
50630 0.339756
50640 0.3296729
50650 0.325078
50660 0.3160119
50670 0.335809
50680 0.3124589
50690 0.332448
50700 0.3246748
50710 0.3079299
50720 0.3185923
50730 0.3316338
50740 0.3304766
50750 0.3252189
50760 0.311705
50770 0.3756631
50780 0.3603075
50790 0.3878941
50800 0.3766524
50810 0.3631393
50820 0.3731437
50830 0.3407223
50840 0.3514541
50850 0.374043
50860 0.3668054
50870 0.3785861
50880 0.3794949
50890 0.355296
50900 0.3345705
50910 0.3396541
50920 0.3315452
50930 0.3422684
50940 0.3303746
50950 0.3032134
50960 0.3233523
50970 0.328642
50980 0.3443854
50990 0.336241
51000 0.3376786
51010 0.3331633
51020 0.3313776
51030 0.3507388
51040 0.3638537
51050 0.3467162
51060 0.3281491
51070 0.3693911
51080 0.3738845
51090 0.360533
51100 0.3303913
51110 0.3153358
51120 0.3369943
51130 0.3447223
51140 0.3438475
51150 0.3203853
51160 0.3211113
51170 0.3512193
51180 0.3455917
51190 0.3286244
51200 0.3738984
51210 0.3323689
51220 0.3358155
51230 0.3357052
51240 0.3415801
51250 0.3103729
51260 0.3204626
51270 0.3185754
51280 0.3234043
51290 0.3296688
51300 0.3005343
51310 0.3239514
51320 0.3169187
51330 0.3150413
51340 0.3180737
51350 0.3132277
51360 0.2964127
51370 0.322279
51380 0.3006176
51390 0.3240909
51400 0.3109691
51410 0.3420921
51420 0.3196467
51430 0.3432582
51440 0.3337489
51450 0.320247
51460 0.306422
51470 0.3371206
51480 0.3162318
51490 0.2991972
51500 0.3091227
51510 0.3368542
51520 0.3231355
51530 0.3309986
51540 0.337505
51550 0.3219905
51560 0.2946351
51570 0.3328168
51580 0.3244637
51590 0.3189015
51600 0.3141648
51610 0.3289378
51620 0.3140445
51630 0.3082608
51640 0.3119339
51650 0.3384602
51660 0.3323321
51670 0.3314844
51680 0.3254538
51690 0.3227246
51700 0.3357401
51710 0.3188649
51720 0.3251136
51730 0.3046952
51740 0.3096799
51750 0.3214513
51760 0.3172045
51770 0.3162097
51780 0.3020363
51790 0.3123862
51800 0.3131828
51810 0.3199489
51820 0.3313934
51830 0.336641
51840 0.3477446
51850 0.3152343
51860 0.3364166
51870 0.3262449
51880 0.3435715
51890 0.343721
51900 0.3419354
51910 0.3358139
51920 0.3229895
51930 0.3231656
51940 0.3235072
51950 0.3280536
51960 0.3528772
51970 0.3244874
51980 0.3661191
51990 0.3226268
52000 0.3415817
52010 0.3467404
52020 0.3466229
52030 0.3173317
52040 0.332519
52050 0.3543192
52060 0.3312703
52070 0.3338118
52080 0.3441693
52090 0.3432095
52100 0.3414373
52110 0.3425992
52120 0.3483386
52130 0.3440648
52140 0.3453087
52150 0.3467973
52160 0.3438407
52170 0.3523453
52180 0.3555384
52190 0.3549724
52200 0.3448098
52210 0.3563231
52220 0.3445257
52230 0.3350554
52240 0.3469436
52250 0.3447143
52260 0.3203034
52270 0.3381141
52280 0.3291467
52290 0.3439753
52300 0.3457989
52310 0.3480918
52320 0.3422804
52330 0.3473753
52340 0.3553337
52350 0.3222913
52360 0.3154376
52370 0.3359405
52380 0.3470929
52390 0.3395775
52400 0.3407803
52410 0.3441934
52420 0.3481016
52430 0.3276175
52440 0.3374836
52450 0.3258201
52460 0.3358485
52470 0.336054
52480 0.3548205
52490 0.3241878
52500 0.3345582
52510 0.3322731
52520 0.3301015
52530 0.3257464
52540 0.3266167
52550 0.3337875
52560 0.3376023
52570 0.3428244
52580 0.3499217
52590 0.3460678
52600 0.3620769
52610 0.3523379
52620 0.3644924
52630 0.3576322
52640 0.327278
52650 0.3483121
52660 0.3351644
52670 0.3419639
52680 0.3460514
52690 0.3509745
52700 0.3363163
52710 0.3222052
52720 0.3078692
52730 0.2984957
52740 0.3265609
52750 0.3313367
52760 0.3475388
52770 0.3535888
52780 0.3455313
52790 0.3459178
52800 0.3401846
52810 0.3386167
52820 0.3189525
52830 0.3480976
52840 0.3440777
52850 0.3460398
52860 0.3079106
52870 0.3389381
52880 0.3226218
52890 0.340683
52900 0.3506426
52910 0.3293013
52920 0.3342159
52930 0.3314051
52940 0.3319344
52950 0.3406756
52960 0.3257259
52970 0.3470423
52980 0.326727
52990 0.3346035
53000 0.3406563
53010 0.3266911
53020 0.3394936
53030 0.3296289
53040 0.3249163
53050 0.3327551
53060 0.3342313
53070 0.3296098
53080 0.3345692
53090 0.3265193
53100 0.3262071
53110 0.3348361
53120 0.3388408
53130 0.323155
53140 0.3223652
53150 0.3382472
53160 0.3170125
53170 0.3269709
53180 0.3364759
53190 0.3265154
53200 0.3525555
53210 0.3343579
53220 0.325518
53230 0.3166793
53240 0.3223825
53250 0.3225979
53260 0.3078739
53270 0.3393395
53280 0.3324396
53290 0.347722
53300 0.3461223
53310 0.3257501
53320 0.3412949
53330 0.3251125
53340 0.3286629
53350 0.3411523
53360 0.3477373
53370 0.3478472
53380 0.3581099
53390 0.3441834
53400 0.327637
53410 0.3182124
53420 0.3493932
53430 0.3245685
53440 0.3110398
53450 0.3082187
53460 0.3334662
53470 0.3248826
53480 0.3257281
53490 0.3238865
53500 0.3191073
53510 0.3233267
53520 0.3518806
53530 0.32494
53540 0.3210781
53550 0.3289235
53560 0.3342029
53570 0.3411196
53580 0.3488041
53590 0.331871
53600 0.348811
53610 0.3156808
53620 0.345257
53630 0.3542041
53640 0.3463033
53650 0.3305509
53660 0.3479768
53670 0.3376611
53680 0.3537667
53690 0.3539373
53700 0.3292855
53710 0.3230291
53720 0.3175637
53730 0.3448167
53740 0.3439637
53750 0.3536236
53760 0.3350007
53770 0.3233401
53780 0.3290105
53790 0.333224
53800 0.3282635
53810 0.3374042
53820 0.3519137
53830 0.3362922
53840 0.3457849
53850 0.3529936
53860 0.3409447
53870 0.36135
53880 0.3565984
53890 0.3605804
53900 0.3563301
53910 0.3547773
53920 0.3548529
53930 0.3415801
53940 0.3619654
53950 0.3734362
53960 0.3622659
53970 0.36731
53980 0.3655594
53990 0.3631882
54000 0.3841286
54010 0.3747978
54020 0.3598873
54030 0.3671747
54040 0.3456236
54050 0.3361807
54060 0.346334
54070 0.3454836
54080 0.3296638
54090 0.3245569
54100 0.3459977
54110 0.3466179
54120 0.342267
54130 0.3167327
54140 0.3253797
54150 0.3446696
54160 0.3450477
54170 0.3566174
54180 0.3365135
54190 0.3355296
54200 0.353909
54210 0.3465737
54220 0.3468728
54230 0.3563082
54240 0.3622838
54250 0.3496619
54260 0.3562073
54270 0.3529021
54280 0.351238
54290 0.3370019
54300 0.3310464
54310 0.3331401
54320 0.3169035
54330 0.297688
54340 0.306188
54350 0.3192255
54360 0.331407
54370 0.3296382
54380 0.3369335
54390 0.3103467
54400 0.3277365
54410 0.3408538
54420 0.340039
54430 0.3342541
54440 0.3407495
54450 0.3480182
54460 0.3297403
54470 0.3482822
54480 0.3577424
54490 0.3353249
54500 0.344186
54510 0.3492444
54520 0.3329077
54530 0.3477907
54540 0.3326739
54550 0.3414936
54560 0.3343668
54570 0.3299456
54580 0.3314923
54590 0.3300606
54600 0.341036
54610 0.3478875
54620 0.328681
54630 0.3227781
54640 0.3065018
54650 0.3122309
54660 0.3392015
54670 0.333813
54680 0.3345055
54690 0.3244312
54700 0.3210012
54710 0.3354016
54720 0.3241801
54730 0.3450954
54740 0.3599161
54750 0.3502107
54760 0.3501782
54770 0.3438587
54780 0.3462851
54790 0.3327933
54800 0.3226079
54810 0.3252978
54820 0.3461103
54830 0.3422464
54840 0.3456948
54850 0.3530021
54860 0.3593773
54870 0.3622094
54880 0.364386
54890 0.330977
54900 0.3520628
54910 0.3221643
54920 0.3437387
54930 0.3422032
54940 0.3335707
54950 0.3340769
54960 0.3323147
54970 0.3365822
54980 0.3343879
54990 0.3403707
55000 0.3459358
55010 0.3373066
55020 0.3442425
55030 0.3550393
55040 0.3473306
55050 0.3559617
55060 0.3433711
55070 0.3213984
55080 0.3282406
55090 0.346368
55100 0.3400121
55110 0.3588
55120 0.3567266
55130 0.3529313
55140 0.34629
55150 0.3551436
55160 0.36385
55170 0.3499079
55180 0.3589613
55190 0.3543269
55200 0.3284
55210 0.341009
55220 0.3448325
55230 0.3408417
55240 0.3459579
55250 0.3300619
55260 0.3197347
55270 0.3144477
55280 0.3215767
55290 0.3383713
55300 0.3381876
55310 0.3108753
55320 0.3438828
55330 0.3222565
55340 0.338341
55350 0.3331955
55360 0.3485301
55370 0.3290679
55380 0.3236814
55390 0.3515518
55400 0.3541439
55410 0.343494
55420 0.3426036
55430 0.36056
55440 0.3649887
55450 0.3518778
55460 0.3666331
55470 0.3421071
55480 0.3647455
55490 0.3658965
55500 0.3543181
55510 0.337484
55520 0.3337732
55530 0.3266505
55540 0.3491763
55550 0.3726719
55560 0.3465002
55570 0.3443868
55580 0.3318334
55590 0.3567165
55600 0.3408595
55610 0.3431338
55620 0.3106524
55630 0.309489
55640 0.3114903
55650 0.3140061
55660 0.3272112
55670 0.3332013
55680 0.3358129
55690 0.3297416
55700 0.3312306
55710 0.3452729
55720 0.3361256
55730 0.3270642
55740 0.3334475
55750 0.3494779
55760 0.353342
55770 0.3474781
55780 0.3443666
55790 0.3452564
55800 0.3318252
55810 0.3489484
55820 0.3216345
55830 0.3457727
55840 0.3766519
55850 0.3562757
55860 0.3659389
55870 0.3574022
55880 0.3766313
55890 0.3740195
55900 0.3704676
55910 0.3733919
55920 0.3663504
55930 0.3796045
55940 0.370541
55950 0.3723705
55960 0.3760907
55970 0.4032849
55980 0.3669756
55990 0.362456
56000 0.3598885
56010 0.3668781
56020 0.3703321
56030 0.3411541
56040 0.3496753
56050 0.3633912
56060 0.3637494
56070 0.3508292
56080 0.3652256
56090 0.3494673
56100 0.3455251
56110 0.3534589
56120 0.3455387
56130 0.3330302
56140 0.3366475
56150 0.3451132
56160 0.3335672
56170 0.3291442
56180 0.3059711
56190 0.3119511
56200 0.315983
56210 0.3517621
56220 0.32371
56230 0.3386771
56240 0.3320414
56250 0.3403829
56260 0.3420277
56270 0.3567196
56280 0.3633737
56290 0.3403744
56300 0.3672237
56310 0.3623306
56320 0.369772
56330 0.34739
56340 0.3522435
56350 0.3451403
56360 0.354608
56370 0.3649093
56380 0.3579582
56390 0.3490857
56400 0.3629802
56410 0.3197804
56420 0.3554952
56430 0.3231657
56440 0.3303061
56450 0.3341913
56460 0.3464443
56470 0.3462147
56480 0.3441433
56490 0.3453127
56500 0.3389886
56510 0.3445141
56520 0.3645544
56530 0.3625959
56540 0.3467506
56550 0.3383748
56560 0.3317736
56570 0.3568348
56580 0.3489856
56590 0.3328618
56600 0.348368
56610 0.3341748
56620 0.3472199
56630 0.3359258
56640 0.3520037
56650 0.355009
56660 0.3235282
56670 0.3254037
56680 0.3393531
56690 0.3319174
56700 0.3307144
56710 0.3494531
56720 0.3534361
56730 0.3339183
56740 0.3423016
56750 0.3296497
56760 0.3655394
56770 0.3521903
56780 0.3391298
56790 0.332283
56800 0.3257554
56810 0.3294216
56820 0.350675
56830 0.3477381
56840 0.3556692
56850 0.3496755
56860 0.3476505
56870 0.3638471
56880 0.3788295
56890 0.3760804
56900 0.3611521
56910 0.3596108
56920 0.3796504
56930 0.385758
56940 0.3699216
56950 0.3628846
56960 0.3565941
56970 0.3623497
56980 0.3688947
56990 0.3598059
57000 0.3649988
57010 0.3766397
57020 0.3667758
57030 0.351288
57040 0.3656549
57050 0.3674929
57060 0.3722889
57070 0.3672025
57080 0.3547792
57090 0.3570256
57100 0.3650342
57110 0.3597541
57120 0.3472075
57130 0.3535759
57140 0.3524432
57150 0.3606519
57160 0.3596832
57170 0.3521792
57180 0.3395108
57190 0.3336939
57200 0.3505721
57210 0.3516944
57220 0.3186684
57230 0.3649985
57240 0.3472192
57250 0.3523684
57260 0.3454844
57270 0.3622222
57280 0.363601
57290 0.3816398
57300 0.3414116
57310 0.3564833
57320 0.3880346
57330 0.3725283
57340 0.3858217
57350 0.3398347
57360 0.3104123
57370 0.3467104
57380 0.3547354
57390 0.3183581
57400 0.3323681
57410 0.3480779
57420 0.324192
57430 0.3489736
57440 0.3353593
57450 0.3184299
57460 0.3443698
57470 0.334975
57480 0.3431175
57490 0.3362977
57500 0.3343478
57510 0.327585
57520 0.3050334
57530 0.3298882
57540 0.3248047
57550 0.338763
57560 0.3195949
57570 0.3297799
57580 0.3181968
57590 0.3210389
57600 0.2961829
57610 0.3056164
57620 0.312538
57630 0.3097198
57640 0.3072358
57650 0.3227094
57660 0.3100211
57670 0.2976915
57680 0.3212463
57690 0.3234992
57700 0.3080041
57710 0.3170374
57720 0.3343897
57730 0.3101031
57740 0.316323
57750 0.286451
57760 0.2853772
57770 0.3085518
57780 0.2877439
57790 0.276045
57800 0.2748533
57810 0.2751938
57820 0.2858516
57830 0.2912534
57840 0.2806071
57850 0.28531
57860 0.294402
57870 0.3178826
57880 0.3182317
57890 0.3121782
57900 0.3104492
57910 0.3099436
57920 0.3216488
57930 0.3474558
57940 0.3208922
57950 0.3417158
57960 0.3389851
57970 0.3545184
57980 0.3496425
57990 0.3449306
58000 0.3256831
58010 0.3208125
58020 0.29708
58030 0.2850702
58040 0.295245
58050 0.2901351
58060 0.3152672
58070 0.3022131
58080 0.315934
58090 0.2999237
58100 0.2796985
58110 0.3106526
58120 0.3247008
58130 0.3204179
58140 0.3239035
58150 0.3207449
58160 0.3276374
58170 0.346442
58180 0.335673
58190 0.3370149
58200 0.3132624
58210 0.3261111
58220 0.3194345
58230 0.3034636
58240 0.3280308
58250 0.3143773
58260 0.3499125
58270 0.3406268
58280 0.3086861
58290 0.3497668
58300 0.3177149
58310 0.3019115
58320 0.313933
58330 0.3315853
58340 0.3232567
58350 0.313691
58360 0.3267494
58370 0.302717
58380 0.3242168
58390 0.336006
58400 0.3199518
58410 0.2810253
58420 0.3075732
58430 0.2710195
58440 0.3010124
58450 0.2934797
58460 0.295192
58470 0.2779143
58480 0.2727066
58490 0.2643912
58500 0.2695231
58510 0.270701
58520 0.2709845
58530 0.2781977
58540 0.2654357
58550 0.2595625
58560 0.2772762
58570 0.2971563
58580 0.3043329
58590 0.2937052
58600 0.3005929
58610 0.2971653
58620 0.321599
58630 0.3142357
58640 0.3219931
58650 0.3263093
58660 0.2973423
58670 0.3029725
58680 0.2984362
58690 0.2933417
58700 0.3024367
58710 0.3071669
58720 0.2945582
58730 0.3056509
58740 0.3127822
58750 0.2995869
58760 0.2905826
58770 0.3079733
58780 0.3051492
58790 0.2978359
58800 0.2766627
58810 0.262311
58820 0.2696275
58830 0.283253
58840 0.2905672
58850 0.2912636
58860 0.3041497
58870 0.3066694
58880 0.2811814
58890 0.3050078
58900 0.3242518
58910 0.3000267
58920 0.3039518
58930 0.2945138
58940 0.2879247
58950 0.2918564
58960 0.3172342
58970 0.308974
58980 0.3060366
58990 0.2939802
59000 0.2904715
59010 0.3022414
59020 0.3174738
59030 0.2949296
59040 0.3258458
59050 0.3174559
59060 0.3103459
59070 0.3135855
59080 0.3068876
59090 0.3203725
59100 0.3268231
59110 0.2979478
59120 0.3423792
59130 0.2923669
59140 0.3190714
59150 0.2914816
59160 0.2983079
59170 0.2958344
59180 0.3129231
59190 0.3066696
59200 0.3082856
59210 0.3258663
59220 0.2903178
59230 0.2875817
59240 0.3052298
59250 0.2856562
59260 0.3015738
59270 0.2874769
59280 0.2922765
59290 0.3146007
59300 0.3097682
59310 0.3100057
59320 0.3029011
59330 0.2892742
59340 0.3040984
59350 0.3039595
59360 0.2867568
59370 0.2974325
59380 0.3204042
59390 0.2965186
59400 0.3013744
59410 0.3164769
59420 0.294062
59430 0.3022102
59440 0.3007609
59450 0.2892553
59460 0.2907557
59470 0.2901355
59480 0.2757143
59490 0.3224479
59500 0.3089446
59510 0.3003408
59520 0.2865512
59530 0.2870205
59540 0.3148956
59550 0.2746769
59560 0.3260158
59570 0.2911152
59580 0.2897011
59590 0.317349
59600 0.3318975
59610 0.3409256
59620 0.3243183
59630 0.3219503
59640 0.3041013
59650 0.3273443
59660 0.3261545
59670 0.3403328
59680 0.3113482
59690 0.3054932
59700 0.3095066
59710 0.29888
59720 0.2957226
59730 0.315613
59740 0.293196
59750 0.3004833
59760 0.3285146
59770 0.2966588
59780 0.2993149
59790 0.3007377
59800 0.3156328
59810 0.2761293
59820 0.276803
59830 0.293606
59840 0.2687294
59850 0.2765078
59860 0.2961114
59870 0.2842604
59880 0.2956609
59890 0.306373
59900 0.2924324
59910 0.3039092
59920 0.290555
59930 0.2961732
59940 0.2808228
59950 0.3018799
59960 0.3069562
59970 0.2902476
59980 0.3095615
59990 0.3037834
60000 0.3107755
60010 0.3144297
60020 0.2897181
60030 0.3067778
60040 0.3005721
60050 0.3058594
60060 0.2848173
60070 0.2902875
60080 0.3030562
60090 0.3141328
60100 0.32479
60110 0.308369
60120 0.3011053
60130 0.3051194
60140 0.3147808
60150 0.3076605
60160 0.3026631
60170 0.2845069
60180 0.2989044
60190 0.3116085
60200 0.3031504
60210 0.2912254
60220 0.2842226
60230 0.3118118
60240 0.3037826
60250 0.3045866
60260 0.3022181
60270 0.3086686
60280 0.3165295
60290 0.3060181
60300 0.2901711
60310 0.2935875
60320 0.306447
60330 0.3139253
60340 0.3171011
60350 0.3234299
60360 0.338131
60370 0.3091815
60380 0.2997039
60390 0.2961695
60400 0.292021
60410 0.3111199
60420 0.3070741
60430 0.2937774
60440 0.3025158
60450 0.2950953
60460 0.2723539
60470 0.2742282
60480 0.2896842
60490 0.273234
60500 0.2810056
60510 0.2803704
60520 0.2907971
60530 0.2839025
60540 0.2727026
60550 0.2732801
60560 0.2839368
60570 0.2738437
60580 0.2956762
60590 0.2969892
60600 0.3033596
60610 0.304022
60620 0.3008264
60630 0.2897778
60640 0.3037372
60650 0.3001855
60660 0.2929203
60670 0.2969075
60680 0.2897213
60690 0.2969302
60700 0.3089591
60710 0.3280018
60720 0.3145563
60730 0.3083455
60740 0.3105428
60750 0.3037331
60760 0.3123953
60770 0.3145195
60780 0.3093787
60790 0.2989837
60800 0.2805723
60810 0.2873912
60820 0.2785689
60830 0.3032231
60840 0.3052203
60850 0.2923667
60860 0.291926
60870 0.2911041
60880 0.2988612
60890 0.2909946
60900 0.2923173
60910 0.2792796
60920 0.2990169
60930 0.2988911
60940 0.302959
60950 0.2899108
60960 0.280333
60970 0.3034004
60980 0.3019837
60990 0.2948702
61000 0.2928922
61010 0.3060354
61020 0.300762
61030 0.2996757
61040 0.297237
61050 0.29199
61060 0.2875803
61070 0.2896141
61080 0.2962745
61090 0.3019776
61100 0.2773391
61110 0.3046792
61120 0.3018942
61130 0.3271117
61140 0.3189551
61150 0.3316122
61160 0.3368216
61170 0.3350922
61180 0.3377285
61190 0.3075696
61200 0.3233944
61210 0.2982811
61220 0.3260113
61230 0.3179711
61240 0.3095829
61250 0.3222451
61260 0.3057755
61270 0.3066531
61280 0.3179279
61290 0.317635
61300 0.3031844
61310 0.2913198
61320 0.2920497
61330 0.2993472
61340 0.3025646
61350 0.3169184
61360 0.332965
61370 0.3219316
61380 0.314349
61390 0.2969886
61400 0.3141656
61410 0.3182673
61420 0.3330584
61430 0.325074
61440 0.3245321
61450 0.321756
61460 0.3517229
61470 0.3598126
61480 0.3196686
61490 0.338571
61500 0.3274663
61510 0.318569
61520 0.3457282
61530 0.3576834
61540 0.346791
61550 0.3530381
61560 0.3355314
61570 0.3709084
61580 0.3358999
61590 0.3632995
61600 0.3518687
61610 0.3731692
61620 0.3516907
61630 0.3569106
61640 0.3607082
61650 0.3530732
61660 0.3525428
61670 0.3555717
61680 0.3432216
61690 0.3451337
61700 0.3357282
61710 0.3525343
61720 0.3464535
61730 0.3341531
61740 0.340505
61750 0.3383899
61760 0.346579
61770 0.3507245
61780 0.3588261
61790 0.3534699
61800 0.3475473
61810 0.3577076
61820 0.3369996
61830 0.3383806
61840 0.3375258
61850 0.3413926
61860 0.3385455
61870 0.3502498
61880 0.352458
61890 0.3195447
61900 0.330353
61910 0.3285474
61920 0.3115531
61930 0.3208369
61940 0.3524733
61950 0.3167462
61960 0.3271801
61970 0.3499741
61980 0.3420762
61990 0.3245429
62000 0.3309093
62010 0.322463
62020 0.3381915
62030 0.3381428
62040 0.33638
62050 0.3373411
62060 0.3320453
62070 0.3203267
62080 0.3289013
62090 0.3313912
62100 0.3241204
62110 0.3223121
62120 0.3119022
62130 0.3291121
62140 0.3234059
62150 0.3166593
62160 0.2970133
62170 0.3310583
62180 0.3197211
62190 0.2947367
62200 0.2854114
62210 0.3025741
62220 0.3160548
62230 0.3034031
62240 0.3086612
62250 0.3207671
62260 0.3334008
62270 0.3155365
62280 0.2995922
62290 0.3097917
62300 0.3070518
62310 0.2902744
62320 0.3019816
62330 0.326986
62340 0.2964147
62350 0.2980183
62360 0.2977629
62370 0.3055504
62380 0.3004042
62390 0.3165933
62400 0.301065
62410 0.3232417
62420 0.3141165
62430 0.3008858
62440 0.3140689
62450 0.2974012
62460 0.279691
62470 0.2808013
62480 0.2806242
62490 0.28325
62500 0.3061173
62510 0.304181
62520 0.2936804
62530 0.3054303
62540 0.28077
62550 0.287961
62560 0.2994309
62570 0.3019753
62580 0.311579
62590 0.2973355
62600 0.3076617
62610 0.3293346
62620 0.3116932
62630 0.2925814
62640 0.2932736
62650 0.3111252
62660 0.2944995
62670 0.3140351
62680 0.3219099
62690 0.3260833
62700 0.3047491
62710 0.3028645
62720 0.2964195
62730 0.2898901
62740 0.3066509
62750 0.3210449
62760 0.3206635
62770 0.3050727
62780 0.3053046
62790 0.2883308
62800 0.2838354
62810 0.3021092
62820 0.2823034
62830 0.2755196
62840 0.3059123
62850 0.293421
62860 0.3002676
62870 0.3094133
62880 0.3111106
62890 0.3014277
62900 0.2956722
62910 0.3151373
62920 0.3253138
62930 0.3173502
62940 0.3222435
62950 0.3267938
62960 0.3229955
62970 0.3019852
62980 0.3218814
62990 0.3097056
63000 0.3275111
63010 0.3226938
63020 0.3058759
63030 0.2976041
63040 0.2913019
63050 0.3091134
63060 0.3474057
63070 0.306621
63080 0.3238828
63090 0.2828516
63100 0.2918131
63110 0.310261
63120 0.3131759
63130 0.3140564
63140 0.3026899
63150 0.3485911
63160 0.2929025
63170 0.2948028
63180 0.2953438
63190 0.2890531
63200 0.3048652
63210 0.3038786
63220 0.3109215
63230 0.3366621
63240 0.3353432
63250 0.3264785
63260 0.3356436
63270 0.3385244
63280 0.3368384
63290 0.3596366
63300 0.3605941
63310 0.3313518
63320 0.3431
63330 0.3422156
63340 0.3410406
63350 0.3308704
63360 0.3401544
63370 0.314742
63380 0.3324162
63390 0.3219466
63400 0.3348787
63410 0.3304276
63420 0.3241402
63430 0.324983
63440 0.3339845
63450 0.3261722
63460 0.3447142
63470 0.3280595
63480 0.3447259
63490 0.3072032
63500 0.3364439
63510 0.3211586
63520 0.3040287
63530 0.3278001
63540 0.3109161
63550 0.3201465
63560 0.3229151
63570 0.3073618
63580 0.322747
63590 0.3001604
63600 0.2998167
63610 0.2834658
63620 0.29948
63630 0.2921041
63640 0.2905382
63650 0.3184594
63660 0.3050711
63670 0.3022903
63680 0.3165189
63690 0.3104259
63700 0.3273326
63710 0.3305288
63720 0.3029361
63730 0.3243313
63740 0.3175285
63750 0.3133349
63760 0.3166869
63770 0.302111
63780 0.2899584
63790 0.3110798
63800 0.3125794
63810 0.3064471
63820 0.302973
63830 0.2961769
63840 0.3092585
63850 0.31924
63860 0.3064244
63870 0.3197069
63880 0.2983865
63890 0.2980453
63900 0.3089908
63910 0.3132951
63920 0.3087267
63930 0.3267137
63940 0.3216586
63950 0.3274013
63960 0.3137354
63970 0.3079245
63980 0.3259854
63990 0.3256505
64000 0.3059824
64010 0.3198836
64020 0.3396706
64030 0.3071987
64040 0.2982644
64050 0.3004037
64060 0.2893036
64070 0.297186
64080 0.2829555
64090 0.2950808
64100 0.2864048
64110 0.287483
64120 0.2945451
64130 0.311388
64140 0.2997594
64150 0.2977348
64160 0.3101444
64170 0.3088788
64180 0.3345364
64190 0.3049693
64200 0.2974905
64210 0.2771594
64220 0.2897652
64230 0.2954974
64240 0.3019937
64250 0.3005414
64260 0.3192417
64270 0.309654
64280 0.3275307
64290 0.3064358
64300 0.3072277
64310 0.3193762
64320 0.3323691
64330 0.3048084
64340 0.3049432
64350 0.2970583
64360 0.2936374
64370 0.301694
64380 0.2984237
64390 0.3166381
64400 0.3055003
64410 0.3272535
64420 0.3042058
64430 0.3087956
64440 0.2952842
64450 0.3155552
64460 0.3063926
64470 0.3052463
64480 0.328652
64490 0.3166949
64500 0.3257651
64510 0.3210042
64520 0.3149766
64530 0.3098237
64540 0.3264453
64550 0.3183796
64560 0.3039154
64570 0.3201613
64580 0.2755677
64590 0.2996366
64600 0.3009162
64610 0.3264159
64620 0.3155893
64630 0.2984883
64640 0.2902532
64650 0.305887
64660 0.3105249
64670 0.3015331
64680 0.3023402
64690 0.2783845
64700 0.288053
64710 0.3203028
64720 0.2950844
64730 0.302023
64740 0.2983089
64750 0.3162261
64760 0.3169604
64770 0.3099905
64780 0.3003676
64790 0.309884
64800 0.3156389
64810 0.3189644
64820 0.2971214
64830 0.294338
64840 0.3069798
64850 0.3034617
64860 0.3146217
64870 0.3115921
64880 0.3165795
64890 0.3167619
64900 0.2825783
64910 0.3108195
64920 0.3201542
64930 0.3201469
64940 0.3259929
64950 0.3193647
64960 0.3338693
64970 0.3487777
64980 0.3321325
64990 0.3435845
65000 0.3357668
65010 0.3166966
65020 0.2915192
65030 0.2773149
65040 0.3119368
65050 0.3146975
65060 0.3303476
65070 0.316559
65080 0.3276051
65090 0.3254428
65100 0.3268584
65110 0.3225538
65120 0.3257604
65130 0.3222646
65140 0.31088
65150 0.3130984
65160 0.3067525
65170 0.2976664
65180 0.29072
65190 0.3110757
65200 0.319053
65210 0.3236118
65220 0.3098915
65230 0.3132245
65240 0.3070549
65250 0.3240866
65260 0.3361706
65270 0.3219323
65280 0.3388363
65290 0.3452935
65300 0.3528889
65310 0.3578288
65320 0.3421023
65330 0.325874
65340 0.3159246
65350 0.3198176
65360 0.3258168
65370 0.3115321
65380 0.3291254
65390 0.3216991
65400 0.3069871
65410 0.323189
65420 0.307
65430 0.3135735
65440 0.3140058
65450 0.3233007
65460 0.3265426
65470 0.3188851
65480 0.3305176
65490 0.3475122
65500 0.3370027
65510 0.3255075
65520 0.3264427
65530 0.3264158
65540 0.3092167
65550 0.3318158
65560 0.3249477
65570 0.3279088
65580 0.3107278
65590 0.3162632
65600 0.2923168
65610 0.3355068
65620 0.3194732
65630 0.3088709
65640 0.3139091
65650 0.2801456
65660 0.290316
65670 0.2798337
65680 0.294227
65690 0.2980331
65700 0.2894819
65710 0.3153505
65720 0.3080364
65730 0.3078587
65740 0.3168334
65750 0.310241
65760 0.3070469
65770 0.290514
65780 0.3091167
65790 0.322982
65800 0.295498
65810 0.3019552
65820 0.2988207
65830 0.3036253
65840 0.2943881
65850 0.2902975
65860 0.2964662
65870 0.3061544
65880 0.3015899
65890 0.3028664
65900 0.327308
65910 0.3166881
65920 0.3245078
65930 0.3071835
65940 0.3044998
65950 0.3025597
65960 0.2927242
65970 0.3083797
65980 0.3080404
65990 0.3178387
66000 0.3397998
66010 0.3321349
66020 0.3087991
66030 0.3002793
66040 0.3066222
66050 0.2975309
66060 0.3065594
66070 0.291551
66080 0.3124999
66090 0.2918629
66100 0.3076259
66110 0.3118656
66120 0.3020203
66130 0.2960791
66140 0.3080155
66150 0.2995169
66160 0.3129709
66170 0.2747214
66180 0.3210233
66190 0.3048059
66200 0.2987861
66210 0.3026778
66220 0.3171405
66230 0.2989978
66240 0.335916
66250 0.2993238
66260 0.3193855
66270 0.2977678
66280 0.3086084
66290 0.2871873
66300 0.3103931
66310 0.3023715
66320 0.2742744
66330 0.2879985
66340 0.3144902
66350 0.2923323
66360 0.3014361
66370 0.3076768
66380 0.3152651
66390 0.3224205
66400 0.3150637
66410 0.2911274
66420 0.3040351
66430 0.3050945
66440 0.3026912
66450 0.2845801
66460 0.2620276
66470 0.2876676
66480 0.2997232
66490 0.2950797
66500 0.2972957
66510 0.2988362
66520 0.2938646
66530 0.3204983
66540 0.2951153
66550 0.2920306
66560 0.2947986
66570 0.3029172
66580 0.2992423
66590 0.2834956
66600 0.2846655
66610 0.2920032
66620 0.300884
66630 0.3127159
66640 0.2953737
66650 0.3012022
66660 0.3011567
66670 0.3068834
66680 0.3088395
66690 0.3020186
66700 0.3140729
66710 0.3024179
66720 0.3056688
66730 0.2928653
66740 0.2984001
66750 0.3165281
66760 0.3066314
66770 0.3041021
66780 0.2860289
66790 0.2997688
66800 0.2882342
66810 0.2997342
66820 0.2968558
66830 0.3064712
66840 0.3211863
66850 0.3009555
66860 0.3066549
66870 0.2996427
66880 0.3031607
66890 0.3184766
66900 0.3034579
66910 0.3167928
66920 0.3075938
66930 0.2854811
66940 0.2935496
66950 0.3109333
66960 0.2918902
66970 0.2876745
66980 0.2902017
66990 0.2846577
67000 0.3113527
67010 0.3050963
67020 0.3073487
67030 0.303661
67040 0.2984061
67050 0.2927773
67060 0.2915012
67070 0.2967444
67080 0.2964002
67090 0.2899726
67100 0.281949
67110 0.2746388
67120 0.2915031
67130 0.3012714
67140 0.293247
67150 0.2981795
67160 0.2836342
67170 0.2970344
67180 0.2831576
67190 0.2806722
67200 0.2872497
67210 0.2976326
67220 0.285813
67230 0.2829424
67240 0.291447
67250 0.2912704
67260 0.2903608
67270 0.2885892
67280 0.2976784
67290 0.3001673
67300 0.2690265
67310 0.2857098
67320 0.2951348
67330 0.2878748
67340 0.3161552
67350 0.3039472
67360 0.2834633
67370 0.2959631
67380 0.3093646
67390 0.294763
67400 0.3063448
67410 0.2935085
67420 0.2903562
67430 0.2959933
67440 0.2767536
67450 0.2849804
67460 0.3134691
67470 0.2792849
67480 0.2981805
67490 0.2809429
67500 0.2896146
67510 0.2912107
67520 0.2979281
67530 0.2992345
67540 0.2903908
67550 0.3011791
67560 0.3101677
67570 0.298523
67580 0.2834524
67590 0.3159752
67600 0.2851558
67610 0.3071823
67620 0.2863939
67630 0.3095461
67640 0.2999007
67650 0.2864864
67660 0.2908667
67670 0.2917396
67680 0.3024473
67690 0.2905319
67700 0.3147506
67710 0.2889517
67720 0.314396
67730 0.3088496
67740 0.2989759
67750 0.2909565
67760 0.2785831
67770 0.2936921
67780 0.2919197
67790 0.3042768
67800 0.3019435
67810 0.311799
67820 0.2959242
67830 0.2985676
67840 0.3039575
67850 0.3092839
67860 0.3076685
67870 0.2970423
67880 0.3056059
67890 0.308077
67900 0.3061752
67910 0.3112227
67920 0.3331956
67930 0.3089497
67940 0.3127297
67950 0.3037746
67960 0.3077426
67970 0.3036209
67980 0.2985147
67990 0.2966361
68000 0.30014
68010 0.301532
68020 0.3325671
68030 0.3018595
68040 0.3022201
68050 0.3187011
68060 0.3093673
68070 0.3004983
68080 0.291671
68090 0.3076425
68100 0.3091729
68110 0.302606
68120 0.3193496
68130 0.3034788
68140 0.3139837
68150 0.3031915
68160 0.3029912
68170 0.3140392
68180 0.2963425
68190 0.3020092
68200 0.3009152
68210 0.2805337
68220 0.2851336
68230 0.3189003
68240 0.3180092
68250 0.2964428
68260 0.2901148
68270 0.2914879
68280 0.2813199
68290 0.2868755
68300 0.2998453
68310 0.3129683
68320 0.286698
68330 0.2700892
68340 0.3005468
68350 0.2997875
68360 0.2857142
68370 0.3287158
68380 0.3231219
68390 0.3102996
68400 0.3014925
68410 0.3067955
68420 0.2929799
68430 0.2967757
68440 0.2950079
68450 0.2795953
68460 0.2935272
68470 0.2896693
68480 0.3025655
68490 0.3055392
68500 0.2991135
68510 0.2954105
68520 0.3030384
68530 0.2941051
68540 0.295088
68550 0.2936035
68560 0.3038915
68570 0.308193
68580 0.3190586
68590 0.3229858
68600 0.3326398
68610 0.3179235
68620 0.3203906
68630 0.3022963
68640 0.2956841
68650 0.300078
68660 0.2903545
68670 0.2946083
68680 0.3157026
68690 0.2915688
68700 0.2767304
68710 0.3160123
68720 0.2949977
68730 0.2918168
68740 0.2752071
68750 0.2713968
68760 0.268613
68770 0.2704023
68780 0.2763557
68790 0.2957035
68800 0.2919099
68810 0.2793343
68820 0.291137
68830 0.2858519
68840 0.2817597
68850 0.2985268
68860 0.2903061
68870 0.2975036
68880 0.3029276
68890 0.2929747
68900 0.2829029
68910 0.2872182
68920 0.2799163
68930 0.2805754
68940 0.2879336
68950 0.2858366
68960 0.2733483
68970 0.2885117
68980 0.2897082
68990 0.2782035
69000 0.2779178
69010 0.2744545
69020 0.2597347
69030 0.2673872
69040 0.2831445
69050 0.2823226
69060 0.2719347
69070 0.2806587
69080 0.3019996
69090 0.291045
69100 0.2911946
69110 0.3111354
69120 0.295353
69130 0.3135431
69140 0.2852808
69150 0.3005239
69160 0.3013394
69170 0.3252665
69180 0.3139965
69190 0.297558
69200 0.2981917
69210 0.285306
69220 0.3004639
69230 0.3034271
69240 0.2934923
69250 0.2917459
69260 0.2787746
69270 0.2972305
69280 0.2943973
69290 0.299385
69300 0.2937556
69310 0.2900066
69320 0.2972679
69330 0.3012923
69340 0.277676
69350 0.283094
69360 0.2745925
69370 0.2817627
69380 0.2885854
69390 0.2697847
69400 0.285714
69410 0.3033622
69420 0.3104102
69430 0.2803199
69440 0.2808477
69450 0.2680886
69460 0.285431
69470 0.2648336
69480 0.2676547
69490 0.2683846
69500 0.2710616
69510 0.2939512
69520 0.3007075
69530 0.2944867
69540 0.2952208
69550 0.2887201
69560 0.291236
69570 0.2963662
69580 0.2780228
69590 0.2689209
69600 0.3135535
69610 0.3038932
69620 0.3172685
69630 0.2813704
69640 0.307013
69650 0.3013876
69660 0.2863148
69670 0.2770566
69680 0.2919478
69690 0.2808842
69700 0.2817861
69710 0.2906616
69720 0.2863421
69730 0.3020604
69740 0.2796541
69750 0.277482
69760 0.2733102
69770 0.2788012
69780 0.2764002
69790 0.2818485
69800 0.2824933
69810 0.2901051
69820 0.3050876
69830 0.2994755
69840 0.2976336
69850 0.2785512
69860 0.2974851
69870 0.2829617
69880 0.2821844
69890 0.3144561
69900 0.2881082
69910 0.294353
69920 0.2782412
69930 0.2704023
69940 0.2692777
69950 0.2795201
69960 0.3005465
69970 0.2876486
69980 0.2810529
69990 0.2860418
70000 0.2760329
70010 0.2657952
70020 0.2724932
70030 0.2761398
70040 0.2715565
70050 0.2999946
70060 0.2837149
70070 0.2763587
70080 0.2902445
70090 0.2889974
70100 0.273882
70110 0.2736002
70120 0.2767746
70130 0.2726088
70140 0.2721093
70150 0.2606072
70160 0.2632937
70170 0.2825367
70180 0.2696596
70190 0.2971806
70200 0.2961152
70210 0.2880639
70220 0.2946315
70230 0.2887342
70240 0.2998492
70250 0.302686
70260 0.3000984
70270 0.2997919
70280 0.2872326
70290 0.2788665
70300 0.3000796
70310 0.2825651
70320 0.2949563
70330 0.2951122
70340 0.2956981
70350 0.293349
70360 0.3117117
70370 0.306204
70380 0.2718446
70390 0.2943848
70400 0.2930302
70410 0.3096038
70420 0.2829473
70430 0.300411
70440 0.2773078
70450 0.3074478
70460 0.3005469
70470 0.2933502
70480 0.2893484
70490 0.2813044
70500 0.2952731
70510 0.2868774
70520 0.2856377
70530 0.2917177
70540 0.2718689
70550 0.2832266
70560 0.275394
70570 0.2782055
70580 0.2908059
70590 0.3077289
70600 0.2717067
70610 0.2761574
70620 0.2617222
70630 0.2521113
70640 0.239905
70650 0.2584265
70660 0.2731327
70670 0.2660866
70680 0.2702389
70690 0.2560942
70700 0.2683989
70710 0.2554965
70720 0.2596109
70730 0.2699688
70740 0.2691101
70750 0.2526706
70760 0.2720377
70770 0.2745516
70780 0.2744138
70790 0.2775677
70800 0.2848838
70810 0.2720743
70820 0.2749154
70830 0.2532759
70840 0.2353083
70850 0.2441607
70860 0.244157
70870 0.2728984
70880 0.2571701
70890 0.266262
70900 0.2575715
70910 0.2552291
70920 0.2477099
70930 0.2577109
70940 0.2558169
70950 0.2534065
70960 0.268426
70970 0.2677264
70980 0.2674503
70990 0.2617794
71000 0.2738904
71010 0.2810505
71020 0.2885586
71030 0.2892314
71040 0.2715216
71050 0.2667235
71060 0.2886775
71070 0.2687836
71080 0.2723985
71090 0.256994
71100 0.2913471
71110 0.2872906
71120 0.2874783
71130 0.284131
71140 0.2779046
71150 0.2689719
71160 0.2878313
71170 0.2858636
71180 0.2869869
71190 0.2942816
71200 0.299055
71210 0.281181
71220 0.2651249
71230 0.2718633
71240 0.2705326
71250 0.2721695
71260 0.286287
71270 0.2771715
71280 0.2917323
71290 0.2983906
71300 0.2960624
71310 0.3030332
71320 0.3278156
71330 0.3038456
71340 0.3075699
71350 0.2835912
71360 0.2805099
71370 0.2779657
71380 0.2793592
71390 0.3041036
71400 0.3274884
71410 0.299342
71420 0.3200843
71430 0.3177422
71440 0.3193993
71450 0.2885658
71460 0.2935089
71470 0.2979844
71480 0.3054096
71490 0.3049802
71500 0.3130755
71510 0.3273471
71520 0.3038594
71530 0.3120809
71540 0.2990403
71550 0.2978842
71560 0.2962855
71570 0.3081464
71580 0.278443
71590 0.3122417
71600 0.3208187
71610 0.2807248
71620 0.2990419
71630 0.2916845
71640 0.2787901
71650 0.2925178
71660 0.2828129
71670 0.2994792
71680 0.2980526
71690 0.3014648
71700 0.3175596
71710 0.3037675
71720 0.3051971
71730 0.2699327
71740 0.2878918
71750 0.2949913
71760 0.296697
71770 0.2880768
71780 0.2798029
71790 0.2843245
71800 0.300239
71810 0.2851294
71820 0.2912493
71830 0.2988726
71840 0.2818342
71850 0.2898603
71860 0.2921207
71870 0.3074574
71880 0.2948642
71890 0.2951585
71900 0.2886692
71910 0.2934158
71920 0.2776468
71930 0.2929431
71940 0.3111177
71950 0.3024427
71960 0.3247142
71970 0.2952972
71980 0.3026923
71990 0.2977014
72000 0.2908337
72010 0.292051
72020 0.2933184
72030 0.2944847
72040 0.2893199
72050 0.3004169
72060 0.2743354
72070 0.2927573
72080 0.2873346
72090 0.2940665
72100 0.2714421
72110 0.2683035
72120 0.2680531
72130 0.2546461
72140 0.260933
72150 0.2809174
72160 0.2888162
72170 0.2758118
72180 0.2550656
72190 0.2516156
72200 0.2853255
72210 0.2709647
72220 0.2836636
72230 0.2625494
72240 0.2644003
72250 0.2696244
72260 0.3039216
72270 0.2851411
72280 0.2950149
72290 0.3059547
72300 0.2964749
72310 0.2865187
72320 0.2796541
72330 0.2919942
72340 0.2910856
72350 0.2877506
72360 0.2916939
72370 0.303199
72380 0.2993477
72390 0.2997222
72400 0.3312737
72410 0.2957973
72420 0.2838554
72430 0.2776135
72440 0.2922569
72450 0.2849211
72460 0.3054525
72470 0.2734033
72480 0.2972965
72490 0.2859566
72500 0.2788733
72510 0.2975869
72520 0.2991332
72530 0.2730959
72540 0.2919218
72550 0.2986624
72560 0.2901128
72570 0.2674149
72580 0.2893052
72590 0.2864808
72600 0.2808588
72610 0.2948102
72620 0.3059855
72630 0.3029074
72640 0.2854576
72650 0.310847
72660 0.3042482
72670 0.2881129
72680 0.2967642
72690 0.3025668
72700 0.2921189
72710 0.291098
72720 0.2888494
72730 0.303519
72740 0.2966971
72750 0.2887118
72760 0.2943803
72770 0.2918254
72780 0.2912182
72790 0.2965628
72800 0.3075073
72810 0.3117484
72820 0.3131296
72830 0.3085163
72840 0.3192545
72850 0.2861857
72860 0.2818367
72870 0.2962007
72880 0.2952471
72890 0.2746302
72900 0.3050289
72910 0.3088533
72920 0.2994786
72930 0.3087649
72940 0.2981495
72950 0.3036858
72960 0.3191293
72970 0.311578
72980 0.3066178
72990 0.3016034
73000 0.3072551
73010 0.3091735
73020 0.2922229
73030 0.3016639
73040 0.3171892
73050 0.3004684
73060 0.3282763
73070 0.3192213
73080 0.3153248
73090 0.3259594
73100 0.3199477
73110 0.3031901
73120 0.2974199
73130 0.2836797
73140 0.2933641
73150 0.3052515
73160 0.2790903
73170 0.295272
73180 0.3075116
73190 0.2736321
73200 0.2894248
73210 0.2807749
73220 0.3020562
73230 0.3141972
73240 0.3099602
73250 0.3392618
73260 0.3136543
73270 0.3067444
73280 0.2949193
73290 0.2909973
73300 0.3009644
73310 0.3263451
73320 0.3252087
73330 0.3043845
73340 0.3032337
73350 0.3068287
73360 0.3077928
73370 0.2950613
73380 0.3216136
73390 0.3140556
73400 0.313401
73410 0.2973334
73420 0.2999233
73430 0.3117683
73440 0.3047676
73450 0.3158504
73460 0.2968212
73470 0.2982607
73480 0.2982903
73490 0.2733213
73500 0.2938848
73510 0.3117635
73520 0.3273117
73530 0.3192016
73540 0.296631
73550 0.2952414
73560 0.2997065
73570 0.3163649
73580 0.3109467
73590 0.3013948
73600 0.2988054
73610 0.2922823
73620 0.2970601
73630 0.3321212
73640 0.3200557
73650 0.2932358
73660 0.3085938
73670 0.2960002
73680 0.3107554
73690 0.3094769
73700 0.3010933
73710 0.3102085
73720 0.3224411
73730 0.3061821
73740 0.2873119
73750 0.300064
73760 0.3029167
73770 0.3058248
73780 0.3040801
73790 0.2975648
73800 0.2901154
73810 0.2733527
73820 0.275964
73830 0.282889
73840 0.287413
73850 0.2863905
73860 0.2927805
73870 0.295412
73880 0.2879123
73890 0.2804753
73900 0.2909324
73910 0.2941911
73920 0.2988146
73930 0.29255
73940 0.2920524
73950 0.2877521
73960 0.3017168
73970 0.3082084
73980 0.3050507
73990 0.3023638
74000 0.3043227
74010 0.3004128
74020 0.2963878
74030 0.3144257
74040 0.2982407
74050 0.3003226
74060 0.3155347
74070 0.2843046
74080 0.3180423
74090 0.3139937
74100 0.310597
74110 0.3219209
74120 0.3208131
74130 0.3045432
74140 0.3122285
74150 0.3090684
74160 0.3033141
74170 0.294285
74180 0.3029431
74190 0.2924513
74200 0.3109906
74210 0.2782642
74220 0.3004663
74230 0.2921869
74240 0.2910842
74250 0.29662
74260 0.2831959
74270 0.2828296
74280 0.2912897
74290 0.2949846
74300 0.2862719
74310 0.2760766
74320 0.2823203
74330 0.2958889
74340 0.2799647
74350 0.2922026
74360 0.2946144
74370 0.2977262
74380 0.2730794
74390 0.2850778
74400 0.2944578
74410 0.2769554
74420 0.2665876
74430 0.2674345
74440 0.2900777
74450 0.2724579
74460 0.2700818
74470 0.2586633
74480 0.2785076
74490 0.2651677
74500 0.2930072
74510 0.2810857
74520 0.2844639
74530 0.2795154
74540 0.2708719
74550 0.2833263
74560 0.2974914
74570 0.2929191
74580 0.3205144
74590 0.3143233
74600 0.2983472
74610 0.3045182
74620 0.3193814
74630 0.3007639
74640 0.3161713
74650 0.3006685
74660 0.3133231
74670 0.3099243
74680 0.2971478
74690 0.3014842
74700 0.2820721
74710 0.302257
74720 0.2991628
74730 0.2948867
74740 0.2958256
74750 0.2922085
74760 0.2793861
74770 0.2915643
74780 0.2754437
74790 0.2713897
74800 0.2814292
74810 0.2874545
74820 0.284786
74830 0.2896234
74840 0.3024366
74850 0.2912115
74860 0.2936779
74870 0.2898771
74880 0.2950019
74890 0.2956486
74900 0.2967393
74910 0.2992037
74920 0.3134897
74930 0.3047634
74940 0.3233278
74950 0.3127044
74960 0.3141018
74970 0.308877
74980 0.2926916
74990 0.2931783
75000 0.3004213
75010 0.2991916
75020 0.2897309
75030 0.3021605
75040 0.2980454
75050 0.3038518
75060 0.2927283
75070 0.3098066
75080 0.3223253
75090 0.3083942
75100 0.2835263
75110 0.2780136
75120 0.2836369
75130 0.2970986
75140 0.2712325
75150 0.3037964
75160 0.3104184
75170 0.2980247
75180 0.2763132
75190 0.3051368
75200 0.2948642
75210 0.2842143
75220 0.2758072
75230 0.2858766
75240 0.2782366
75250 0.2768197
75260 0.2773435
75270 0.266838
75280 0.2736851
75290 0.2674729
75300 0.2968265
75310 0.2923253
75320 0.296396
75330 0.2837874
75340 0.2860827
75350 0.2856796
75360 0.288544
75370 0.273389
75380 0.2850274
75390 0.2638098
75400 0.2724134
75410 0.2725309
75420 0.2795127
75430 0.2779804
75440 0.2649973
75450 0.2945005
75460 0.2731721
75470 0.2673117
75480 0.2704294
75490 0.260061
75500 0.2648369
75510 0.2758883
75520 0.2635894
75530 0.2641259
75540 0.2670805
75550 0.2597548
75560 0.2542877
75570 0.2638975
75580 0.2564704
75590 0.2619276
75600 0.2498799
75610 0.245849
75620 0.2695896
75630 0.2629538
75640 0.2796661
75650 0.2560657
75660 0.2769127
75670 0.2650889
75680 0.2755758
75690 0.2609598
75700 0.2599339
75710 0.2573857
75720 0.2710331
75730 0.2613484
75740 0.2624007
75750 0.2595522
75760 0.2609455
75770 0.2682745
75780 0.2867674
75790 0.2751609
75800 0.260778
75810 0.2884884
75820 0.2687294
75830 0.2879421
75840 0.2972252
75850 0.2835179
75860 0.2843221
75870 0.2913149
75880 0.2847733
75890 0.2838323
75900 0.2739661
75910 0.2814766
75920 0.2732254
75930 0.2852598
75940 0.2791689
75950 0.2824798
75960 0.2957308
75970 0.2914636
75980 0.2855524
75990 0.2619916
76000 0.2692318
76010 0.2764586
76020 0.2873727
76030 0.286616
76040 0.3051134
76050 0.2947727
76060 0.2804269
76070 0.2875791
76080 0.2864063
76090 0.2886975
76100 0.2839308
76110 0.2847696
76120 0.2933129
76130 0.2777839
76140 0.2958226
76150 0.2753594
76160 0.2832436
76170 0.3030194
76180 0.2940097
76190 0.3022064
76200 0.2946125
76210 0.2922805
76220 0.2831697
76230 0.2938034
76240 0.2857717
76250 0.3045811
76260 0.2778447
76270 0.2937249
76280 0.2984303
76290 0.3014352
76300 0.3023857
76310 0.2934725
76320 0.300777
76330 0.2931683
76340 0.2847503
76350 0.2885358
76360 0.2867932
76370 0.2892762
76380 0.2903941
76390 0.3008364
76400 0.2994481
76410 0.2928186
76420 0.2934532
76430 0.3042362
76440 0.2941422
76450 0.2748616
76460 0.2972455
76470 0.3019148
76480 0.2917472
76490 0.2958923
76500 0.2927216
76510 0.2928129
76520 0.3046456
76530 0.2732085
76540 0.2883778
76550 0.314249
76560 0.3005804
76570 0.2925628
76580 0.3049376
76590 0.284318
76600 0.2890646
76610 0.3155551
76620 0.3076589
76630 0.3173662
76640 0.3169184
76650 0.3276902
76660 0.3217874
76670 0.3118165
76680 0.2975668
76690 0.2993927
76700 0.2965384
76710 0.2982923
76720 0.2806359
76730 0.2768874
76740 0.2844923
76750 0.2923186
76760 0.2859761
76770 0.2912282
76780 0.2929808
76790 0.3122923
76800 0.2935309
76810 0.2814231
76820 0.2936693
76830 0.2856746
76840 0.2976178
76850 0.3018026
76860 0.3046169
76870 0.2892582
76880 0.3194434
76890 0.3022113
76900 0.305914
76910 0.3121554
76920 0.2985906
76930 0.3005287
76940 0.288707
76950 0.2936923
76960 0.3030854
76970 0.2892539
76980 0.2834808
76990 0.2824964
77000 0.2832903
77010 0.301951
77020 0.2821584
77030 0.276127
77040 0.3024968
77050 0.2907864
77060 0.2903936
77070 0.294998
77080 0.2957042
77090 0.3010679
77100 0.2878633
77110 0.2871159
77120 0.2747639
77130 0.280729
77140 0.2724525
77150 0.288752
77160 0.292913
77170 0.282608
77180 0.2730752
77190 0.2635378
77200 0.2622762
77210 0.2694307
77220 0.2689594
77230 0.2659788
77240 0.2835928
77250 0.2938098
77260 0.2886508
77270 0.2779054
77280 0.3046878
77290 0.3028251
77300 0.3030048
77310 0.3006121
77320 0.3066496
77330 0.2988037
77340 0.3039718
77350 0.2946514
77360 0.2936082
77370 0.2786573
77380 0.2783982
77390 0.2859243
77400 0.2990416
77410 0.2763435
77420 0.2991726
77430 0.2847664
77440 0.2951916
77450 0.2876753
77460 0.3206788
77470 0.3029644
77480 0.3147362
77490 0.3127324
77500 0.3139341
77510 0.3093574
77520 0.3050159
77530 0.294227
77540 0.2832154
77550 0.2814165
77560 0.2870709
77570 0.2669286
77580 0.2603105
77590 0.2635416
77600 0.2854074
77610 0.2741668
77620 0.2735728
77630 0.2864667
77640 0.2736303
77650 0.299441
77660 0.283327
77670 0.295646
77680 0.2822099
77690 0.2716791
77700 0.2896833
77710 0.2773451
77720 0.3124171
77730 0.3011522
77740 0.3170109
77750 0.3221636
77760 0.3186181
77770 0.2993527
77780 0.2965326
77790 0.3081768
77800 0.3161818
77810 0.3058517
77820 0.3020831
77830 0.3143407
77840 0.2938533
77850 0.3113606
77860 0.2929645
77870 0.3007216
77880 0.2982092
77890 0.3024197
77900 0.2971444
77910 0.2868298
77920 0.297004
77930 0.3063956
77940 0.3124885
77950 0.3106917
77960 0.3186569
77970 0.3064682
77980 0.2911442
77990 0.2843673
78000 0.2843284
78010 0.2837327
78020 0.3073542
78030 0.2841153
78040 0.2812771
78050 0.2671964
78060 0.2823485
78070 0.2820462
78080 0.2721828
78090 0.2786664
78100 0.2967841
78110 0.3059248
78120 0.2986664
78130 0.2807376
78140 0.2906429
78150 0.2791726
78160 0.2807252
78170 0.2773241
78180 0.2959318
78190 0.2809404
78200 0.3054384
78210 0.2773102
78220 0.2964435
78230 0.294562
78240 0.2999524
78250 0.2930626
78260 0.2778912
78270 0.2898507
78280 0.2866178
78290 0.2982783
78300 0.294167
78310 0.2881192
78320 0.2889429
78330 0.2958288
78340 0.2946195
78350 0.2841215
78360 0.3072395
78370 0.302752
78380 0.3081041
78390 0.2984999
78400 0.3080428
78410 0.2960389
78420 0.2965597
78430 0.2970778
78440 0.3013543
78450 0.298452
78460 0.2989117
78470 0.2873088
78480 0.2994118
78490 0.2923692
78500 0.2974443
78510 0.29371
78520 0.290957
78530 0.2711507
78540 0.2829695
78550 0.2974356
78560 0.2981462
78570 0.2936467
78580 0.2791612
78590 0.297501
78600 0.2908507
78610 0.2918946
78620 0.2886595
78630 0.2871605
78640 0.2854388
78650 0.2686944
78660 0.2877925
78670 0.2919335
78680 0.2899344
78690 0.2876571
78700 0.2803454
78710 0.2830267
78720 0.2745717
78730 0.2722696
78740 0.295567
78750 0.287489
78760 0.2727816
78770 0.2752168
78780 0.2855672
78790 0.2843816
78800 0.2756386
78810 0.2882892
78820 0.2805973
78830 0.2962466
78840 0.2899898
78850 0.2799981
78860 0.2725565
78870 0.2895648
78880 0.2790166
78890 0.266624
78900 0.277481
78910 0.2735362
78920 0.2581082
78930 0.259961
78940 0.2785225
78950 0.2737398
78960 0.2874564
78970 0.2825671
78980 0.2776424
78990 0.2807691
79000 0.2895791
79010 0.280525
79020 0.2922009
79030 0.2874532
79040 0.2850826
79050 0.2917722
79060 0.3004212
79070 0.2927205
79080 0.303631
79090 0.2977348
79100 0.2618929
79110 0.2769865
79120 0.2720115
79130 0.2790754
79140 0.2796296
79150 0.2872203
79160 0.2901796
79170 0.2729187
79180 0.2924987
79190 0.294021
79200 0.2856036
79210 0.2754393
79220 0.2882459
79230 0.2782148
79240 0.2916643
79250 0.2943182
79260 0.2901868
79270 0.2855343
79280 0.2977341
79290 0.2875269
79300 0.277456
79310 0.3000804
79320 0.2930592
79330 0.2966632
79340 0.3000716
79350 0.3199242
79360 0.2894468
79370 0.2791871
79380 0.2851118
79390 0.2883223
79400 0.280719
79410 0.3014058
79420 0.2938719
79430 0.3083085
79440 0.2893662
79450 0.2851423
79460 0.277526
79470 0.3030907
79480 0.3071643
79490 0.3090722
79500 0.3062172
79510 0.3030806
79520 0.3019224
79530 0.2706484
79540 0.2705592
79550 0.2891815
79560 0.2728515
79570 0.291294
79580 0.2765712
79590 0.2994536
79600 0.3082565
79610 0.3038068
79620 0.2891531
79630 0.3003508
79640 0.2977788
79650 0.2923392
79660 0.300317
79670 0.2928849
79680 0.3078843
79690 0.2992823
79700 0.3001923
79710 0.3110558
79720 0.3216607
79730 0.3009613
79740 0.3255148
79750 0.3088563
79760 0.3266036
79770 0.3258008
79780 0.3035361
79790 0.31806
79800 0.2967604
79810 0.2989289
79820 0.3164894
79830 0.3127072
79840 0.3230865
79850 0.3155236
79860 0.3147371
79870 0.325971
79880 0.2937529
79890 0.2919675
79900 0.2967843
79910 0.30629
79920 0.2938195
79930 0.2961788
79940 0.2815644
79950 0.2833645
79960 0.2831093
79970 0.2859625
79980 0.2963336
79990 0.2899861
80000 0.2727546
80010 0.2728889
80020 0.2854431
80030 0.2974232
80040 0.2902378
80050 0.2935394
80060 0.282483
80070 0.292201
80080 0.2860144
80090 0.3096701
80100 0.3020984
80110 0.2961531
80120 0.2920575
80130 0.2904551
80140 0.2943166
80150 0.2949964
80160 0.2834687
80170 0.3001857
80180 0.2761181
80190 0.2876943
80200 0.2748579
80210 0.2907372
80220 0.2923009
80230 0.3027351
80240 0.2758839
80250 0.2812819
80260 0.2812409
80270 0.2884959
80280 0.2943079
80290 0.2961108
80300 0.2863802
80310 0.2754238
80320 0.2900064
80330 0.3036912
80340 0.3044924
80350 0.281863
80360 0.2978222
80370 0.3263814
80380 0.3357203
80390 0.3152697
80400 0.3195848
80410 0.3519641
80420 0.3120836
80430 0.2968074
80440 0.3252914
80450 0.3155406
80460 0.3145611
80470 0.31122
80480 0.3300202
80490 0.3202369
80500 0.3105637
80510 0.2923783
80520 0.2973855
80530 0.2833005
80540 0.305902
80550 0.3039787
80560 0.3095489
80570 0.3058119
80580 0.3083564
80590 0.3067855
80600 0.3018397
80610 0.326005
80620 0.3047478
80630 0.2966465
80640 0.2985174
80650 0.2889338
80660 0.2993972
80670 0.2911209
80680 0.2935836
80690 0.3109993
80700 0.2949561
80710 0.2924057
80720 0.2818742
80730 0.30009
80740 0.2831463
80750 0.2998079
80760 0.2950579
80770 0.285471
80780 0.298528
80790 0.3094542
80800 0.299473
80810 0.3018976
80820 0.3043433
80830 0.3001791
80840 0.3012004
80850 0.3154899
80860 0.3138421
80870 0.2999125
80880 0.3125075
80890 0.2925401
80900 0.3094781
80910 0.3157645
80920 0.3076459
80930 0.3247491
80940 0.3225983
80950 0.3114016
80960 0.3180611
80970 0.3160297
80980 0.3091758
80990 0.3038245
81000 0.3352828
81010 0.3345919
81020 0.3045069
81030 0.3128206
81040 0.3110065
81050 0.3081229
81060 0.3243175
81070 0.3178567
81080 0.3002718
81090 0.3050624
81100 0.2872202
81110 0.2992958
81120 0.3031766
81130 0.3169893
81140 0.3139062
81150 0.3089889
81160 0.3263129
81170 0.3108641
81180 0.3263141
81190 0.2929224
81200 0.3127504
81210 0.302664
81220 0.308977
81230 0.2949116
81240 0.2882155
81250 0.3067469
81260 0.3173984
81270 0.3004887
81280 0.3072691
81290 0.3016823
81300 0.3016863
81310 0.2954559
81320 0.3037453
81330 0.2854318
81340 0.3145516
81350 0.3097076
81360 0.3087016
81370 0.290311
81380 0.2868136
81390 0.2859797
81400 0.2821774
81410 0.2876135
81420 0.2846725
81430 0.3114177
81440 0.309091
81450 0.3314734
81460 0.3276567
81470 0.3295999
81480 0.3205983
81490 0.3142795
81500 0.3185178
81510 0.3115989
81520 0.3107642
81530 0.3127801
81540 0.305874
81550 0.3024681
81560 0.3214145
81570 0.2996127
81580 0.2995246
81590 0.2893791
81600 0.2936526
81610 0.2875175
81620 0.3248758
81630 0.2944077
81640 0.2979214
81650 0.3102845
81660 0.3122515
81670 0.302429
81680 0.2910123
81690 0.3111235
81700 0.3112726
81710 0.3180661
81720 0.3107821
81730 0.300632
81740 0.3053598
81750 0.3018052
81760 0.2941853
81770 0.3022493
81780 0.3096949
81790 0.3247087
81800 0.3145666
81810 0.3131082
81820 0.3141279
81830 0.3158028
81840 0.3141846
81850 0.3074487
81860 0.2892742
81870 0.3223689
81880 0.332108
81890 0.3191211
81900 0.3210216
81910 0.3341656
81920 0.3153557
81930 0.3127196
81940 0.3091988
81950 0.3156002
81960 0.3086304
81970 0.3148092
81980 0.3057067
81990 0.2943389
82000 0.2876986
82010 0.2826062
82020 0.2969611
82030 0.2887672
82040 0.2979233
82050 0.3052452
82060 0.2947801
82070 0.2977271
82080 0.3020799
82090 0.3025748
82100 0.281383
82110 0.2860895
82120 0.2861796
82130 0.3059221
82140 0.2947182
82150 0.2817512
82160 0.3064534
82170 0.2989176
82180 0.316494
82190 0.3128106
82200 0.320396
82210 0.3096597
82220 0.2829278
82230 0.28187
82240 0.3021701
82250 0.2971572
82260 0.3116799
82270 0.3204322
82280 0.3169106
82290 0.3076602
82300 0.3127123
82310 0.2990952
82320 0.3032844
82330 0.2903418
82340 0.2956542
82350 0.2895283
82360 0.2846742
82370 0.3097844
82380 0.2970863
82390 0.2977153
82400 0.3159681
82410 0.3076262
82420 0.2981761
82430 0.2890238
82440 0.2849979
82450 0.2929794
82460 0.2911239
82470 0.2929404
82480 0.2987007
82490 0.2822812
82500 0.2842964
82510 0.2990879
82520 0.3028772
82530 0.3212016
82540 0.294152
82550 0.2791591
82560 0.3055014
82570 0.2874837
82580 0.2908749
82590 0.2874313
82600 0.2994769
82610 0.2722454
82620 0.2847602
82630 0.302911
82640 0.2927671
82650 0.2990112
82660 0.2917771
82670 0.2993948
82680 0.2916935
82690 0.2889458
82700 0.2835369
82710 0.2959658
82720 0.2936001
82730 0.2874622
82740 0.2953946
82750 0.2935613
82760 0.2717112
82770 0.2948782
82780 0.2772699
82790 0.2947395
82800 0.2962061
82810 0.2986073
82820 0.3182805
82830 0.2979813
82840 0.2848542
82850 0.2960905
82860 0.2984168
82870 0.3002276
82880 0.2914175
82890 0.315176
82900 0.3140717
82910 0.2924814
82920 0.290446
82930 0.2903946
82940 0.293101
82950 0.314971
82960 0.3050988
82970 0.3058344
82980 0.3024713
82990 0.2990452
83000 0.313026
83010 0.288668
83020 0.3007112
83030 0.3250815
83040 0.3144581
83050 0.309773
83060 0.3104563
83070 0.3042266
83080 0.2881238
83090 0.2821333
83100 0.2957861
83110 0.3040324
83120 0.2714868
83130 0.2937893
83140 0.3029135
83150 0.3064035
83160 0.3014154
83170 0.3003967
83180 0.2921758
83190 0.3081717
83200 0.331104
83210 0.3050148
83220 0.3064989
83230 0.2978138
83240 0.2954015
83250 0.2794329
83260 0.3205898
83270 0.3074742
83280 0.295641
83290 0.2872034
83300 0.3046949
83310 0.2951816
83320 0.2973937
83330 0.2996436
83340 0.2931007
83350 0.3226289
83360 0.3255326
83370 0.334447
83380 0.3200834
83390 0.3177988
83400 0.2955253
83410 0.3143334
83420 0.3405461
83430 0.3351927
83440 0.3218463
83450 0.3391808
83460 0.3065735
83470 0.3231005
83480 0.3152467
83490 0.3285163
83500 0.3243011
83510 0.3190289
83520 0.3362523
83530 0.3415594
83540 0.3260052
83550 0.3155005
83560 0.3379319
83570 0.3290787
83580 0.3106309
83590 0.3415123
83600 0.3243243
83610 0.3352115
83620 0.3043206
83630 0.2863725
83640 0.2955277
83650 0.3119142
83660 0.2945087
83670 0.3031323
83680 0.3220409
83690 0.2862
83700 0.2923798
83710 0.2829453
83720 0.2932592
83730 0.3169874
83740 0.2924555
83750 0.2836766
83760 0.3009403
83770 0.3281574
83780 0.3045935
83790 0.2994748
83800 0.3036271
83810 0.3109984
83820 0.3094798
83830 0.29165
83840 0.3036791
83850 0.3049887
83860 0.3071311
83870 0.2871051
83880 0.2841885
83890 0.3093219
83900 0.3036232
83910 0.2945068
83920 0.3052741
83930 0.2933063
83940 0.2944377
83950 0.2810895
83960 0.2925397
83970 0.2817866
83980 0.286127
83990 0.299505
84000 0.3023199
84010 0.309534
84020 0.3086749
84030 0.2875977
84040 0.29465
84050 0.3046299
84060 0.2924367
84070 0.2859474
84080 0.2968338
84090 0.2987613
84100 0.2803208
84110 0.2897816
84120 0.2874669
84130 0.283656
84140 0.2841131
84150 0.2776742
84160 0.2839194
84170 0.2746436
84180 0.2917888
84190 0.2779405
84200 0.2815565
84210 0.2838295
84220 0.2870096
84230 0.2811195
84240 0.2907535
84250 0.2790477
84260 0.2795361
84270 0.2944331
84280 0.2935681
84290 0.2844663
84300 0.2750152
84310 0.2881142
84320 0.2817928
84330 0.2938802
84340 0.2862502
84350 0.283603
84360 0.2807365
84370 0.28936
84380 0.2876397
84390 0.2804384
84400 0.2866634
84410 0.2688681
84420 0.2774782
84430 0.29987
84440 0.2886916
84450 0.2809899
84460 0.2734673
84470 0.3028118
84480 0.290379
84490 0.3097198
84500 0.3132605
84510 0.3015956
84520 0.2980917
84530 0.3052815
84540 0.3072136
84550 0.3054487
84560 0.2916035
84570 0.2836155
84580 0.2928456
84590 0.2975499
84600 0.2927264
84610 0.3152714
84620 0.3197235
84630 0.3324231
84640 0.3166184
84650 0.321049
84660 0.3137388
84670 0.3109484
84680 0.295946
84690 0.2887239
84700 0.300912
84710 0.3001284
84720 0.290838
84730 0.2964546
84740 0.2956604
84750 0.2821255
84760 0.3042207
84770 0.3092742
84780 0.278163
84790 0.3102703
84800 0.3003276
84810 0.2924138
84820 0.2748172
84830 0.2933798
84840 0.2761555
84850 0.2814361
84860 0.2771493
84870 0.2795897
84880 0.2880264
84890 0.3058342
84900 0.3049836
84910 0.2851407
84920 0.2956893
84930 0.2923366
84940 0.3029274
84950 0.2949191
84960 0.279149
84970 0.2819004
84980 0.2873003
84990 0.291241
85000 0.2838413
85010 0.2964236
85020 0.2956022
85030 0.288617
85040 0.2940068
85050 0.2921273
85060 0.3079168
85070 0.2957439
85080 0.3079335
85090 0.3020606
85100 0.2896925
85110 0.3095362
85120 0.3110773
85130 0.283906
85140 0.2950172
85150 0.2921941
85160 0.3007163
85170 0.2953926
85180 0.3056451
85190 0.3078392
85200 0.2964413
85210 0.301026
85220 0.3012333
85230 0.278687
85240 0.2778214
85250 0.2771585
85260 0.291833
85270 0.3000811
85280 0.293288
85290 0.2901306
85300 0.3007708
85310 0.2982128
85320 0.3069551
85330 0.2938566
85340 0.30063
85350 0.2876892
85360 0.286978
85370 0.285723
85380 0.2887906
85390 0.2857849
85400 0.2877186
85410 0.2802342
85420 0.2764577
85430 0.2816803
85440 0.2791347
85450 0.2978432
85460 0.2948253
85470 0.3219612
85480 0.31934
85490 0.3052756
85500 0.3075108
85510 0.2848233
85520 0.294986
85530 0.2862593
85540 0.2781852
85550 0.2837544
85560 0.2780224
85570 0.2811966
85580 0.2862003
85590 0.2986744
85600 0.2801116
85610 0.2785344
85620 0.262058
85630 0.2772444
85640 0.2766832
85650 0.2879925
85660 0.2919732
85670 0.2976063
85680 0.2853218
85690 0.2968187
85700 0.2769585
85710 0.3063756
85720 0.2969692
85730 0.2872483
85740 0.2963777
85750 0.3085099
85760 0.2909985
85770 0.2878987
85780 0.2921087
85790 0.3008581
85800 0.3063188
85810 0.3018943
85820 0.3145087
85830 0.297031
85840 0.2911417
85850 0.2948872
85860 0.3047234
85870 0.3254659
85880 0.3062516
85890 0.3055844
85900 0.289958
85910 0.2937478
85920 0.279258
85930 0.3022606
85940 0.2893196
85950 0.3006266
85960 0.3002732
85970 0.2950954
85980 0.2763147
85990 0.2985476
86000 0.2811441
86010 0.2785295
86020 0.2891002
86030 0.293656
86040 0.2892365
86050 0.283622
86060 0.2838388
86070 0.2927129
86080 0.2742686
86090 0.2811043
86100 0.2831717
86110 0.2873535
86120 0.2928921
86130 0.2832858
86140 0.307373
86150 0.2908241
86160 0.3054413
86170 0.295997
86180 0.3054492
86190 0.2989052
86200 0.2883219
86210 0.2772514
86220 0.2687172
86230 0.2505384
86240 0.2874702
86250 0.2757049
86260 0.2829212
86270 0.2933213
86280 0.2829031
86290 0.2829073
86300 0.2903395
86310 0.2711337
86320 0.2617016
86330 0.2679483
86340 0.2581606
86350 0.2770294
86360 0.2572681
86370 0.2666124
86380 0.2588992
86390 0.2791717
86400 0.2971425
86410 0.285496
86420 0.2776659
86430 0.2781775
86440 0.2687937
86450 0.2711466
86460 0.2777612
86470 0.2779993
86480 0.2878892
86490 0.263407
86500 0.2730818
86510 0.2734209
86520 0.2635825
86530 0.2761827
86540 0.2750561
86550 0.2718674
86560 0.2837051
86570 0.2604698
86580 0.2891161
86590 0.2827487
86600 0.2995414
86610 0.3087876
86620 0.2957701
86630 0.3014917
86640 0.3168071
86650 0.294488
86660 0.2903426
86670 0.2984253
86680 0.2979788
86690 0.2855156
86700 0.2786927
86710 0.2854991
86720 0.3035386
86730 0.2875426
86740 0.2830225
86750 0.256087
86760 0.2768794
86770 0.2669091
86780 0.2837069
86790 0.2795744
86800 0.288089
86810 0.2921194
86820 0.2770881
86830 0.2830077
86840 0.264784
86850 0.2878043
86860 0.2905739
86870 0.2887698
86880 0.2929588
86890 0.305935
86900 0.3057303
86910 0.2937941
86920 0.2864026
86930 0.2860323
86940 0.3053151
86950 0.2909976
86960 0.2877545
86970 0.2753246
86980 0.2741019
86990 0.2774557
87000 0.2917652
87010 0.2838588
87020 0.2816204
87030 0.2756698
87040 0.2745085
87050 0.2784496
87060 0.2664537
87070 0.2736603
87080 0.2751184
87090 0.2893465
87100 0.3121226
87110 0.2996575
87120 0.3123419
87130 0.3041858
87140 0.3034388
87150 0.3171315
87160 0.3016584
87170 0.2975278
87180 0.2884912
87190 0.3138799
87200 0.327437
87210 0.3121842
87220 0.3006253
87230 0.2970473
87240 0.2970071
87250 0.3039851
87260 0.2744915
87270 0.2792197
87280 0.280937
87290 0.2934088
87300 0.2743257
87310 0.2819106
87320 0.3008329
87330 0.2804663
87340 0.2945169
87350 0.2964399
87360 0.3221099
87370 0.2991385
87380 0.2911402
87390 0.2784605
87400 0.2914018
87410 0.2960486
87420 0.2951399
87430 0.2830124
87440 0.2962593
87450 0.3038896
87460 0.2703166
87470 0.2773516
87480 0.2786955
87490 0.2615849
87500 0.2828725
87510 0.2975897
87520 0.289541
87530 0.2781366
87540 0.2906737
87550 0.2928979
87560 0.3007238
87570 0.2949236
87580 0.2965215
87590 0.2986757
87600 0.3019
87610 0.2875447
87620 0.2881875
87630 0.283815
87640 0.3190287
87650 0.3154874
87660 0.3218807
87670 0.3091257
87680 0.2947879
87690 0.2865867
87700 0.2757723
87710 0.3045759
87720 0.3109274
87730 0.2904111
87740 0.2963393
87750 0.2978153
87760 0.3010362
87770 0.2997221
87780 0.2963549
87790 0.292414
87800 0.3084864
87810 0.2805743
87820 0.2974443
87830 0.280666
87840 0.3048047
87850 0.2964313
87860 0.2848923
87870 0.2788892
87880 0.2811432
87890 0.2936586
87900 0.296115
87910 0.2922769
87920 0.2950329
87930 0.2932102
87940 0.2984156
87950 0.2705371
87960 0.2709983
87970 0.2874389
87980 0.2999074
87990 0.3147262
88000 0.3017847
88010 0.2773553
88020 0.2965421
88030 0.2941588
88040 0.2902699
88050 0.2594199
88060 0.2870116
88070 0.2903744
88080 0.2921366
88090 0.271736
88100 0.2995077
88110 0.2757829
88120 0.2839447
88130 0.2826722
88140 0.2890578
88150 0.2864846
88160 0.3035986
88170 0.2939743
88180 0.2946049
88190 0.2908804
88200 0.2897848
88210 0.2886082
88220 0.2933646
88230 0.2906907
88240 0.2886467
88250 0.2831109
88260 0.280025
88270 0.2801141
88280 0.2917049
88290 0.2895641
88300 0.2756841
88310 0.260711
88320 0.2777639
88330 0.2855851
88340 0.2871575
88350 0.270083
88360 0.2860658
88370 0.2863315
88380 0.289634
88390 0.2873513
88400 0.2924722
88410 0.2936887
88420 0.2950445
88430 0.2978691
88440 0.2914331
88450 0.2974888
88460 0.285472
88470 0.2738777
88480 0.268595
88490 0.2834161
88500 0.2874874
88510 0.2752607
88520 0.2870756
88530 0.2819104
88540 0.2929616
88550 0.279162
88560 0.2767678
88570 0.2911662
88580 0.2802558
88590 0.2769197
88600 0.2668219
88610 0.2739732
88620 0.2736084
88630 0.280403
88640 0.290543
88650 0.3004914
88660 0.2837001
88670 0.2929926
88680 0.266478
88690 0.27696
88700 0.2984698
88710 0.3016913
88720 0.2893305
88730 0.2888079
88740 0.2817954
88750 0.271927
88760 0.2810344
88770 0.2779368
88780 0.2703865
88790 0.273621
88800 0.2723366
88810 0.2856268
88820 0.2817834
88830 0.294672
88840 0.2994357
88850 0.2893976
88860 0.2907841
88870 0.3086027
88880 0.2899036
88890 0.2902897
88900 0.2895741
88910 0.2925456
88920 0.3006384
88930 0.3266204
88940 0.317994
88950 0.3132849
88960 0.319396
88970 0.3070573
88980 0.3203253
88990 0.3305848
89000 0.3217813
89010 0.3064944
89020 0.304961
89030 0.3011025
89040 0.2934692
89050 0.3233469
89060 0.3044291
89070 0.321985
89080 0.3071326
89090 0.3140316
89100 0.2886802
89110 0.2929721
89120 0.2813499
89130 0.2831399
89140 0.281456
89150 0.2738741
89160 0.2870457
89170 0.2808785
89180 0.2926743
89190 0.281046
89200 0.2754409
89210 0.286387
89220 0.2733235
89230 0.2753398
89240 0.2853505
89250 0.2812786
89260 0.280078
89270 0.2784794
89280 0.2633055
89290 0.2721676
89300 0.2795289
89310 0.2749919
89320 0.2781778
89330 0.2952682
89340 0.2999129
89350 0.288262
89360 0.2839502
89370 0.2885903
89380 0.2825898
89390 0.3046027
89400 0.3054425
89410 0.2995679
89420 0.2812787
89430 0.288508
89440 0.2761681
89450 0.26946
89460 0.2817338
89470 0.2772923
89480 0.2693452
89490 0.2763357
89500 0.2754624
89510 0.2767798
89520 0.2946086
89530 0.2922784
89540 0.2833793
89550 0.2926883
89560 0.3003967
89570 0.2818182
89580 0.3014156
89590 0.2993926
89600 0.2932641
89610 0.2834717
89620 0.2939302
89630 0.2874363
89640 0.2811151
89650 0.3147445
89660 0.2903427
89670 0.2956533
89680 0.3048675
89690 0.28865
89700 0.275855
89710 0.2868879
89720 0.2779126
89730 0.2808875
89740 0.2795379
89750 0.270853
89760 0.2823604
89770 0.2884424
89780 0.28586
89790 0.2731497
89800 0.2717069
89810 0.2786761
89820 0.2960121
89830 0.278758
89840 0.2782714
89850 0.2768097
89860 0.2804096
89870 0.2814424
89880 0.2764601
89890 0.2733653
89900 0.2900959
89910 0.2818728
89920 0.2769541
89930 0.2856514
89940 0.2767372
89950 0.2777752
89960 0.2802001
89970 0.2933942
89980 0.2897074
89990 0.2741158
90000 0.2795763
90010 0.2601473
90020 0.2800851
90030 0.2752222
90040 0.2830606
90050 0.2671871
90060 0.2855107
90070 0.282891
90080 0.2815923
90090 0.2915713
90100 0.2813654
90110 0.2876415
90120 0.2941323
90130 0.280985
90140 0.2887599
90150 0.2948354
90160 0.2817158
90170 0.2998353
90180 0.2926695
90190 0.2984957
90200 0.291732
90210 0.2984551
90220 0.3040705
90230 0.3224845
90240 0.2970281
90250 0.3231029
90260 0.3062628
90270 0.3092945
90280 0.301779
90290 0.3137164
90300 0.2995394
90310 0.2938206
90320 0.3034977
90330 0.289672
90340 0.2846083
90350 0.295433
90360 0.2878431
90370 0.2889385
90380 0.2876869
90390 0.3027977
90400 0.2934292
90410 0.2863795
90420 0.2970276
90430 0.3043571
90440 0.2884068
90450 0.2841166
90460 0.2872417
90470 0.2812622
90480 0.2747679
90490 0.2917053
90500 0.3097119
90510 0.3141827
90520 0.302027
90530 0.3084428
90540 0.3038295
90550 0.309419
90560 0.323888
90570 0.2991508
90580 0.2935352
90590 0.3008707
90600 0.295154
90610 0.3038555
90620 0.3107475
90630 0.3110463
90640 0.308322
90650 0.2964777
90660 0.2771039
90670 0.2851716
90680 0.3161948
90690 0.3018768
90700 0.3168036
90710 0.3116902
90720 0.3154424
90730 0.2965508
90740 0.2861616
90750 0.286621
90760 0.2851415
90770 0.295398
90780 0.2964605
90790 0.304225
90800 0.2905543
90810 0.2971971
90820 0.2899452
90830 0.3066776
90840 0.2804385
90850 0.2876203
90860 0.2972829
90870 0.2945206
90880 0.3226773
90890 0.2891979
90900 0.299643
90910 0.2786892
90920 0.2836905
90930 0.2787328
90940 0.2889493
90950 0.2929615
90960 0.2963432
90970 0.2923391
90980 0.3087115
90990 0.2901245
91000 0.3104846
91010 0.3028536
91020 0.3243349
91030 0.3160783
91040 0.322877
91050 0.3478473
91060 0.3199611
91070 0.3315793
91080 0.2946579
91090 0.3010455
91100 0.3002055
91110 0.2989785
91120 0.3041004
91130 0.2940593
91140 0.2962443
91150 0.3053072
91160 0.3061375
91170 0.3241342
91180 0.3212102
91190 0.2968859
91200 0.2994819
91210 0.2951494
91220 0.3207342
91230 0.3133354
91240 0.31409
91250 0.3173853
91260 0.303985
91270 0.289565
91280 0.2922682
91290 0.2871506
91300 0.2988564
91310 0.2770821
91320 0.2954347
91330 0.3284796
91340 0.3235879
91350 0.3126371
91360 0.3135664
91370 0.3126167
91380 0.298602
91390 0.3146057
91400 0.3008963
91410 0.2969552
91420 0.3014179
91430 0.3328792
91440 0.3120012
91450 0.3123529
91460 0.3234462
91470 0.3103254
91480 0.2997652
91490 0.3289563
91500 0.3052862
91510 0.3282687
91520 0.3338013
91530 0.3215267
91540 0.3273459
91550 0.3183645
91560 0.3120574
91570 0.2936894
91580 0.3093915
91590 0.3034386
91600 0.3056966
91610 0.2975251
91620 0.3030921
91630 0.3103595
91640 0.3122885
91650 0.3039961
91660 0.2988258
91670 0.3184979
91680 0.2862899
91690 0.3092559
91700 0.3129456
91710 0.2884012
91720 0.3026679
91730 0.2960835
91740 0.3114078
91750 0.3151752
91760 0.3136145
91770 0.3080316
91780 0.3046654
91790 0.2791424
91800 0.2940302
91810 0.3002655
91820 0.3114308
91830 0.3101732
91840 0.3189709
91850 0.3144888
91860 0.3048019
91870 0.3037683
91880 0.299531
91890 0.2984099
91900 0.3218409
91910 0.3306662
91920 0.2899326
91930 0.3188294
91940 0.3265209
91950 0.310135
91960 0.2995249
91970 0.3035967
91980 0.3027479
91990 0.2980585
92000 0.3115261
92010 0.3247815
92020 0.3059412
92030 0.2992776
92040 0.3023251
92050 0.3071364
92060 0.3061663
92070 0.3202733
92080 0.3184728
92090 0.3026446
92100 0.3072038
92110 0.3186944
92120 0.2849801
92130 0.3018688
92140 0.3145163
92150 0.3152952
92160 0.3002268
92170 0.2968397
92180 0.3253951
92190 0.3039749
92200 0.2945454
92210 0.304085
92220 0.2859416
92230 0.3129986
92240 0.3060484
92250 0.3201664
92260 0.2968871
92270 0.3045863
92280 0.2987542
92290 0.3262444
92300 0.3074938
92310 0.2993235
92320 0.3223337
92330 0.3279815
92340 0.3084536
92350 0.3297422
92360 0.3241614
92370 0.3012103
92380 0.3058919
92390 0.2871801
92400 0.2912238
92410 0.311827
92420 0.3047643
92430 0.2910384
92440 0.3133546
92450 0.3208445
92460 0.3286038
92470 0.3243579
92480 0.3294504
92490 0.3334668
92500 0.3148474
92510 0.3191146
92520 0.3273771
92530 0.3222459
92540 0.3147153
92550 0.3359034
92560 0.3272721
92570 0.30077
92580 0.3303876
92590 0.3127589
92600 0.3112905
92610 0.3180638
92620 0.3236543
92630 0.3246541
92640 0.3250542
92650 0.3253706
92660 0.3291554
92670 0.3039355
92680 0.3098306
92690 0.2856455
92700 0.3210516
92710 0.3116899
92720 0.3157447
92730 0.304021
92740 0.2981122
92750 0.2967824
92760 0.2925493
92770 0.3063411
92780 0.3061084
92790 0.2954277
92800 0.2958474
92810 0.3064071
92820 0.3215799
92830 0.2914336
92840 0.3152519
92850 0.3123112
92860 0.3087406
92870 0.2887293
92880 0.2861767
92890 0.2736783
92900 0.2830703
92910 0.2786015
92920 0.2761574
92930 0.262667
92940 0.2858141
92950 0.2743753
92960 0.2769395
92970 0.274791
92980 0.2968118
92990 0.2797011
93000 0.2817963
93010 0.2934535
93020 0.2902167
93030 0.2818507
93040 0.2849196
93050 0.2842332
93060 0.2840854
93070 0.2780221
93080 0.2808548
93090 0.2889502
93100 0.281171
93110 0.2885955
93120 0.2769158
93130 0.2743469
93140 0.2790371
93150 0.2851613
93160 0.2970805
93170 0.2855708
93180 0.2959291
93190 0.2815767
93200 0.2779907
93210 0.2769223
93220 0.308034
93230 0.2962832
93240 0.2898824
93250 0.28834
93260 0.2913325
93270 0.2863134
93280 0.2903417
93290 0.2774868
93300 0.2859132
93310 0.2826996
93320 0.2853847
93330 0.2835879
93340 0.2701067
93350 0.2823377
93360 0.2940747
93370 0.2992862
93380 0.3239618
93390 0.3244002
93400 0.3197479
93410 0.3316481
93420 0.2940785
93430 0.2991834
93440 0.2899363
93450 0.2958114
93460 0.3144962
93470 0.3011089
93480 0.2977441
93490 0.2921138
93500 0.2879828
93510 0.2862706
93520 0.2887751
93530 0.282258
93540 0.3186491
93550 0.3193835
93560 0.3229027
93570 0.3015563
93580 0.2931584
93590 0.3207082
93600 0.3134845
93610 0.3052487
93620 0.3080844
93630 0.3083906
93640 0.3075788
93650 0.314217
93660 0.307902
93670 0.298064
93680 0.2978563
93690 0.3149703
93700 0.2949873
93710 0.3039424
93720 0.2850567
93730 0.2968535
93740 0.2868025
93750 0.2953202
93760 0.2901002
93770 0.2932439
93780 0.2953236
93790 0.2832997
93800 0.2883129
93810 0.2765431
93820 0.2856018
93830 0.2871613
93840 0.2850007
93850 0.2770469
93860 0.2880825
93870 0.3044647
93880 0.2765035
93890 0.300847
93900 0.3064818
93910 0.2789873
93920 0.3027792
93930 0.2994509
93940 0.3037021
93950 0.2973759
93960 0.2998553
93970 0.3031173
93980 0.3024076
93990 0.3112524
94000 0.3180709
94010 0.3075663
94020 0.2974686
94030 0.3066512
94040 0.297978
94050 0.302836
94060 0.3098554
94070 0.290268
94080 0.2930471
94090 0.2988634
94100 0.2916384
94110 0.3106605
94120 0.2951092
94130 0.3137042
94140 0.3052851
94150 0.2966933
94160 0.2871933
94170 0.288295
94180 0.2994926
94190 0.2865791
94200 0.285813
94210 0.2985467
94220 0.2931336
94230 0.2759796
94240 0.2847526
94250 0.281651
94260 0.2790184
94270 0.2885083
94280 0.2808207
94290 0.2902156
94300 0.3123269
94310 0.3011629
94320 0.3070519
94330 0.2943972
94340 0.300952
94350 0.2944278
94360 0.30333
94370 0.3037371
94380 0.2922961
94390 0.2845455
94400 0.2809875
94410 0.3048798
94420 0.2967185
94430 0.2879461
94440 0.2989479
94450 0.3129876
94460 0.3005679
94470 0.2964285
94480 0.3078808
94490 0.3132985
94500 0.3143339
94510 0.3088954
94520 0.305029
94530 0.2922158
94540 0.3045974
94550 0.28792
94560 0.2859089
94570 0.2764498
94580 0.2757696
94590 0.2923018
94600 0.3095405
94610 0.2899843
94620 0.2870392
94630 0.2928004
94640 0.285572
94650 0.2760587
94660 0.290911
94670 0.2975387
94680 0.3085679
94690 0.2852558
94700 0.3073137
94710 0.2927435
94720 0.2915667
94730 0.2945155
94740 0.2903298
94750 0.2896459
94760 0.2957699
94770 0.3000713
94780 0.3108871
94790 0.3187251
94800 0.3148082
94810 0.3135675
94820 0.2866209
94830 0.2764499
94840 0.278829
94850 0.2931193
94860 0.2924511
94870 0.2774137
94880 0.2823167
94890 0.2876174
94900 0.2893651
94910 0.3063852
94920 0.2953701
94930 0.2908482
94940 0.2965944
94950 0.2908727
94960 0.2842697
94970 0.2932671
94980 0.2811691
94990 0.2792324
95000 0.2902904
95010 0.2761089
95020 0.2737194
95030 0.2858313
95040 0.2820911
95050 0.271412
95060 0.2691625
95070 0.275587
95080 0.2638517
95090 0.2729512
95100 0.2723961
95110 0.3021245
95120 0.2994418
95130 0.2754144
95140 0.280571
95150 0.2872005
95160 0.2926733
95170 0.2798918
95180 0.3019046
95190 0.286624
95200 0.2880327
95210 0.3020461
95220 0.2938337
95230 0.3167525
95240 0.3145716
95250 0.3077794
95260 0.2999167
95270 0.2918518
95280 0.2994393
95290 0.2917897
95300 0.3042956
95310 0.2917393
95320 0.2933661
95330 0.2767968
95340 0.2876688
95350 0.2867785
95360 0.2951837
95370 0.2960968
95380 0.2964035
95390 0.299593
95400 0.2820289
95410 0.285344
95420 0.3028022
95430 0.295065
95440 0.2922378
95450 0.28194
95460 0.2893426
95470 0.2865191
95480 0.28742
95490 0.2698396
95500 0.2869398
95510 0.2983311
95520 0.3016833
95530 0.2926744
95540 0.2916849
95550 0.2943386
95560 0.2991831
95570 0.2943849
95580 0.2811158
95590 0.2934469
95600 0.3010437
95610 0.3136188
95620 0.3124064
95630 0.2969971
95640 0.2949315
95650 0.3119546
95660 0.2982038
95670 0.2850884
95680 0.2555736
95690 0.2853868
95700 0.286388
95710 0.2884223
95720 0.2982228
95730 0.2958201
95740 0.3034129
95750 0.3027084
95760 0.309429
95770 0.2872771
95780 0.2809774
95790 0.279933
95800 0.2844669
95810 0.2881353
95820 0.2795009
95830 0.2639985
95840 0.2762395
95850 0.2719147
95860 0.2778497
95870 0.290797
95880 0.3040552
95890 0.2740225
95900 0.2697442
95910 0.2832354
95920 0.2906766
95930 0.2813011
95940 0.2857987
95950 0.3053047
95960 0.3059146
95970 0.2936703
95980 0.2982687
95990 0.3056719
96000 0.3111103
96010 0.290223
96020 0.3085541
96030 0.2974051
96040 0.3040085
96050 0.2914772
96060 0.2857149
96070 0.2869315
96080 0.312905
96090 0.3115874
96100 0.3171007
96110 0.3079276
96120 0.3112248
96130 0.2984554
96140 0.2931248
96150 0.2966284
96160 0.307088
96170 0.2962711
96180 0.300886
96190 0.2954734
96200 0.3016912
96210 0.3076505
96220 0.312696
96230 0.2959637
96240 0.2893193
96250 0.304904
96260 0.2870772
96270 0.2665689
96280 0.2769758
96290 0.2873007
96300 0.2999686
96310 0.2955805
96320 0.2875066
96330 0.2987257
96340 0.2675387
96350 0.286167
96360 0.2883403
96370 0.2861561
96380 0.2978304
96390 0.2940273
96400 0.2968507
96410 0.2936671
96420 0.2968682
96430 0.3002091
96440 0.2849798
96450 0.2991648
96460 0.2719013
96470 0.2860696
96480 0.275062
96490 0.2765978
96500 0.2763887
96510 0.2838948
96520 0.2971953
96530 0.2906583
96540 0.2959166
96550 0.2891826
96560 0.2839213
96570 0.2839416
96580 0.2828212
96590 0.2872788
96600 0.2929077
96610 0.2801666
96620 0.2640621
96630 0.2728588
96640 0.2791258
96650 0.2831181
96660 0.2554024
96670 0.2755324
96680 0.2914551
96690 0.2997752
96700 0.2662713
96710 0.2568298
96720 0.2806571
96730 0.288007
96740 0.2625459
96750 0.2699925
96760 0.2649888
96770 0.2814846
96780 0.2850499
96790 0.2849224
96800 0.2776524
96810 0.2791737
96820 0.2740446
96830 0.2579838
96840 0.2811931
96850 0.2730193
96860 0.261784
96870 0.2675976
96880 0.2765845
96890 0.2784552
96900 0.2583643
96910 0.2672724
96920 0.2854747
96930 0.2750328
96940 0.2906807
96950 0.2865551
96960 0.2840521
96970 0.2874431
96980 0.273077
96990 0.2896803
97000 0.289437
97010 0.3071481
97020 0.3155648
97030 0.2892762
97040 0.281168
97050 0.2833609
97060 0.2754364
97070 0.2829302
97080 0.3018665
97090 0.2973818
97100 0.2950814
97110 0.3019501
97120 0.2840466
97130 0.2931432
97140 0.2896291
97150 0.2909671
97160 0.2906084
97170 0.2761864
97180 0.2796224
97190 0.2784987
97200 0.282344
97210 0.2768549
97220 0.2872968
97230 0.2709861
97240 0.2769094
97250 0.2836388
97260 0.2818359
97270 0.2746466
97280 0.2768421
97290 0.2567907
97300 0.2891982
97310 0.2816094
97320 0.2828713
97330 0.2875527
97340 0.301176
97350 0.2810052
97360 0.3019717
97370 0.2831645
97380 0.2923964
97390 0.2927704
97400 0.3091144
97410 0.2960071
97420 0.2881033
97430 0.2717006
97440 0.2747182
97450 0.2797122
97460 0.2912549
97470 0.2793154
97480 0.2802454
97490 0.2798209
97500 0.2762199
97510 0.2740724
97520 0.2920212
97530 0.2650719
97540 0.2862369
97550 0.2977081
97560 0.3034829
97570 0.288779
97580 0.2823612
97590 0.2951337
97600 0.3139284
97610 0.2977672
97620 0.2957292
97630 0.3064754
97640 0.2766918
97650 0.2879785
97660 0.2952227
97670 0.294958
97680 0.290446
97690 0.2878902
97700 0.2894212
97710 0.2815745
97720 0.2906356
97730 0.2826793
97740 0.2768532
97750 0.272106
97760 0.2952802
97770 0.2845204
97780 0.3001853
97790 0.3150319
97800 0.2972328
97810 0.2945596
97820 0.3121373
97830 0.2911301
97840 0.3038464
97850 0.3105754
97860 0.3037289
97870 0.3161611
97880 0.299192
97890 0.2948542
97900 0.3016419
97910 0.2969247
97920 0.3001249
97930 0.2840041
97940 0.2785194
97950 0.2942761
97960 0.2889338
97970 0.2999899
97980 0.2831205
97990 0.2820329
98000 0.3014675
98010 0.3080482
98020 0.3054338
98030 0.2807391
98040 0.3039608
98050 0.294684
98060 0.2916058
98070 0.2835524
98080 0.3076526
98090 0.2994736
98100 0.2906724
98110 0.2815785
98120 0.2942628
98130 0.311857
98140 0.2875452
98150 0.2984561
98160 0.2901421
98170 0.2969813
98180 0.2841732
98190 0.2969833
98200 0.3000789
98210 0.2909856
98220 0.2744826
98230 0.2851329
98240 0.2697796
98250 0.2885564
98260 0.2962258
98270 0.2925984
98280 0.3050496
98290 0.2974145
98300 0.2994471
98310 0.2881572
98320 0.2919424
98330 0.2999372
98340 0.2967869
98350 0.2831839
98360 0.2799184
98370 0.2772529
98380 0.2965822
98390 0.2875704
98400 0.2802195
98410 0.2954366
98420 0.2935411
98430 0.2733843
98440 0.289422
98450 0.2992811
98460 0.306125
98470 0.3139926
98480 0.3215109
98490 0.3170952
98500 0.2899627
98510 0.3035409
98520 0.310119
98530 0.3071226
98540 0.2952617
98550 0.2999403
98560 0.3131706
98570 0.3138688
98580 0.2953776
98590 0.315125
98600 0.2970519
98610 0.3053733
98620 0.3322152
98630 0.325286
98640 0.3111129
98650 0.327439
98660 0.3056692
98670 0.3099338
98680 0.32215
98690 0.3025546
98700 0.3050666
98710 0.3033026
98720 0.3100375
98730 0.3204299
98740 0.2910517
98750 0.30854
98760 0.3003156
98770 0.3150199
98780 0.3070019
98790 0.2897707
98800 0.2990582
98810 0.3002917
98820 0.316675
98830 0.2907633
98840 0.2960605
98850 0.3112348
98860 0.3113947
98870 0.2967975
98880 0.3011437
98890 0.3078884
98900 0.3064411
98910 0.2937348
98920 0.28074
98930 0.2944322
98940 0.2910808
98950 0.3054765
98960 0.2896599
98970 0.3027638
98980 0.2985039
98990 0.2901047
99000 0.2864148
99010 0.2858062
99020 0.2972134
99030 0.3072832
99040 0.2967375
99050 0.2802931
99060 0.2973879
99070 0.3099236
99080 0.3060574
99090 0.3072078
99100 0.2913141
99110 0.2983111
99120 0.3065092
99130 0.3005363
99140 0.2894907
99150 0.2938192
99160 0.2979875
99170 0.3013362
99180 0.3099602
99190 0.2840565
99200 0.2964717
99210 0.2867391
99220 0.2819667
99230 0.2757984
99240 0.2777028
99250 0.2893732
99260 0.3015319
99270 0.2917694
99280 0.305766
99290 0.3026681
99300 0.3042509
99310 0.3056516
99320 0.3022
99330 0.2887652
99340 0.3017754
99350 0.3002468
99360 0.2900443
99370 0.2908427
99380 0.2850837
99390 0.2828948
99400 0.3037024
99410 0.3048225
99420 0.2810118
99430 0.2857004
99440 0.3015881
99450 0.3023799
99460 0.300695
99470 0.3070057
99480 0.2921627
99490 0.3103925
99500 0.3132487
99510 0.2895927
99520 0.2836375
99530 0.2920477
99540 0.2782535
99550 0.2818212
99560 0.280492
99570 0.2802282
99580 0.2773602
99590 0.2882571
99600 0.2943213
99610 0.2979322
99620 0.2993094
99630 0.3033302
99640 0.27789
99650 0.2817397
99660 0.289684
99670 0.2910035
99680 0.3029775
99690 0.2788645
99700 0.2866252
99710 0.2880669
99720 0.2808501
99730 0.2645058
99740 0.2673814
99750 0.2955018
99760 0.2929426
99770 0.2689518
99780 0.2718151
99790 0.2730915
99800 0.2828266
99810 0.2849967
99820 0.2608579
99830 0.2688477
99840 0.27126
99850 0.2724711
99860 0.2648809
99870 0.2868574
99880 0.2623819
99890 0.2764065
99900 0.2887708
99910 0.2706051
99920 0.2663876
99930 0.2862751
99940 0.266515
99950 0.2688744
99960 0.2745382
99970 0.2708698
99980 0.2618033
99990 0.2814935
100000 0.3081768
100010 0.2811036
100020 0.2811155
100030 0.2880864
100040 0.2918689
100050 0.2833074
100060 0.281663
100070 0.2636486
100080 0.2854074
100090 0.2798885
100100 0.2796305
100110 0.2792063
100120 0.298002
100130 0.269796
100140 0.2731045
100150 0.2677681
100160 0.2786966
100170 0.2597033
100180 0.2768481
100190 0.2789023
100200 0.3019071
100210 0.3020907
100220 0.3029933
100230 0.2757852
100240 0.3186118
100250 0.3195556
100260 0.3083786
100270 0.3202911
100280 0.317548
100290 0.3141613
100300 0.2939084
100310 0.2902291
100320 0.288947
100330 0.2871477
100340 0.298064
100350 0.3078964
100360 0.3193386
100370 0.29755
100380 0.2895087
100390 0.2932727
100400 0.3024852
100410 0.3102952
100420 0.2871929
100430 0.3103979
100440 0.3072331
100450 0.3153999
100460 0.2913091
100470 0.3040994
100480 0.3037029
100490 0.2845723
100500 0.2991538
100510 0.29024
100520 0.2964161
100530 0.2916017
100540 0.2777371
100550 0.2822756
100560 0.2868747
100570 0.2880292
100580 0.2794197
100590 0.2743303
100600 0.2866809
100610 0.2942635
100620 0.2867475
100630 0.3087509
100640 0.298973
100650 0.3151684
100660 0.304487
100670 0.3084713
100680 0.3142189
100690 0.3072599
100700 0.3150215
100710 0.3138882
100720 0.3134726
100730 0.2881757
100740 0.3041943
100750 0.2830539
100760 0.3129444
100770 0.312165
100780 0.2974327
100790 0.3214431
100800 0.3014522
100810 0.302571
100820 0.3032409
100830 0.3081126
100840 0.2962711
100850 0.285078
100860 0.306996
100870 0.3083906
100880 0.2960867
100890 0.3102582
100900 0.3026049
100910 0.2980889
100920 0.3137705
100930 0.2956461
100940 0.2918639
100950 0.2933997
100960 0.3204806
100970 0.3058139
100980 0.323927
100990 0.3041307
101000 0.3019141
101010 0.2999927
101020 0.2974079
101030 0.2982641
101040 0.2919069
101050 0.3122484
101060 0.2971199
101070 0.3010927
101080 0.2802553
101090 0.2892205
101100 0.2863677
101110 0.2724528
101120 0.2921671
101130 0.2952479
101140 0.3043783
101150 0.2999936
101160 0.303784
101170 0.3101496
101180 0.2982556
101190 0.3148298
101200 0.2819378
101210 0.2788969
101220 0.2791329
101230 0.2771396
101240 0.2983685
101250 0.2802493
101260 0.2810563
101270 0.3057881
101280 0.3235749
101290 0.2964495
101300 0.2957856
101310 0.309191
101320 0.3069636
101330 0.2845742
101340 0.2793398
101350 0.2902821
101360 0.2867221
101370 0.2974355
101380 0.291701
101390 0.2948539
101400 0.2918135
101410 0.2980274
101420 0.2850149
101430 0.2793618
101440 0.2953103
101450 0.3056246
101460 0.2985094
101470 0.2888073
101480 0.2934386
101490 0.3050422
101500 0.3094107
101510 0.2922101
101520 0.2925967
101530 0.2968777
101540 0.2826307
101550 0.2952135
101560 0.2636277
101570 0.3056433
101580 0.2939965
101590 0.2887829
101600 0.3168691
101610 0.2887981
101620 0.2849793
101630 0.27798
101640 0.2701317
101650 0.2835651
101660 0.2754957
101670 0.2911581
101680 0.2931372
101690 0.279125
101700 0.2899189
101710 0.2808407
101720 0.2622395
101730 0.2696418
101740 0.2662766
101750 0.2592678
101760 0.2784144
101770 0.2978294
101780 0.2758907
101790 0.2716612
101800 0.2642408
101810 0.2516414
101820 0.2665464
101830 0.2965935
101840 0.2846879
101850 0.2800046
101860 0.2737451
101870 0.2768594
101880 0.2745369
101890 0.2738692
101900 0.2648637
101910 0.2701524
101920 0.2837053
101930 0.2731912
101940 0.2883216
101950 0.2674296
101960 0.2786555
101970 0.2687565
101980 0.2517399
101990 0.2648316
102000 0.2703014
102010 0.2754671
102020 0.2750948
102030 0.2953689
102040 0.2716718
102050 0.284692
102060 0.2845818
102070 0.2829044
102080 0.28349
102090 0.3064221
102100 0.2962981
102110 0.2894745
102120 0.2870756
102130 0.2751991
102140 0.2909311
102150 0.2717166
102160 0.2802664
102170 0.2636614
102180 0.2855305
102190 0.2741588
102200 0.2964895
102210 0.277793
102220 0.2797397
102230 0.2860426
102240 0.2800812
102250 0.2862339
102260 0.2691696
102270 0.2769458
102280 0.2764954
102290 0.2740068
102300 0.278393
102310 0.2836008
102320 0.2738648
102330 0.2866706
102340 0.2964392
102350 0.28349
102360 0.2828731
102370 0.2702728
102380 0.269295
102390 0.2874165
102400 0.3024299
102410 0.27674
102420 0.2844063
102430 0.2923665
102440 0.2873484
102450 0.2926902
102460 0.284749
102470 0.2734784
102480 0.2899365
102490 0.2867686
102500 0.2879993
102510 0.2797282
102520 0.2891187
102530 0.2902843
102540 0.2782067
102550 0.2832369
102560 0.2992916
102570 0.2933354
102580 0.2816608
102590 0.2964708
102600 0.277518
102610 0.2873993
102620 0.2699881
102630 0.268486
102640 0.2876865
102650 0.2730458
102660 0.274411
102670 0.2890858
102680 0.3064698
102690 0.3049138
102700 0.2970014
102710 0.2898141
102720 0.2835419
102730 0.2788751
102740 0.2909648
102750 0.3110152
102760 0.3043706
102770 0.2985057
102780 0.298474
102790 0.3158863
102800 0.3162295
102810 0.3315025
102820 0.3022461
102830 0.2902658
102840 0.2966691
102850 0.3044226
102860 0.3056955
102870 0.2834931
102880 0.2847089
102890 0.3184386
102900 0.3273282
102910 0.3269913
102920 0.2975005
102930 0.2975789
102940 0.2908181
102950 0.3067304
102960 0.2957411
102970 0.2792738
102980 0.2838076
102990 0.273945
103000 0.3047113
103010 0.2732223
103020 0.2867163
103030 0.2755539
103040 0.2943628
103050 0.2985493
103060 0.286907
103070 0.3044786
103080 0.2939462
103090 0.2865373
103100 0.2979687
103110 0.2988997
103120 0.2805255
103130 0.2874608
103140 0.2862561
103150 0.3053227
103160 0.3172334
103170 0.3092337
103180 0.3247615
103190 0.3136381
103200 0.3249453
103210 0.320346
103220 0.3003573
103230 0.2965834
103240 0.2908928
103250 0.3032301
103260 0.2978922
103270 0.2992211
103280 0.3011488
103290 0.2973075
103300 0.3131866
103310 0.3001407
103320 0.3002208
103330 0.2925524
103340 0.2890643
103350 0.2926657
103360 0.2902027
103370 0.2912049
103380 0.3010345
103390 0.2903239
103400 0.3020426
103410 0.287403
103420 0.2771682
103430 0.2812031
103440 0.2971495
103450 0.2963907
103460 0.2886721
103470 0.2700635
103480 0.3048454
103490 0.2538831
103500 0.258072
103510 0.2860051
103520 0.276735
103530 0.2682579
103540 0.2792018
103550 0.2621842
103560 0.2710579
103570 0.2662797
103580 0.2648975
103590 0.2698019
103600 0.2498752
103610 0.2420317
103620 0.2757285
103630 0.2765661
103640 0.2599663
103650 0.2769274
103660 0.2705996
103670 0.2733189
103680 0.2718162
103690 0.2931923
103700 0.2760777
103710 0.280877
103720 0.2739047
103730 0.277988
103740 0.2659898
103750 0.2490291
103760 0.2664436
103770 0.2594778
103780 0.2806002
103790 0.2658872
103800 0.25897
103810 0.2561186
103820 0.2632245
103830 0.2782092
103840 0.2572764
103850 0.2774834
103860 0.2799883
103870 0.2939804
103880 0.2635302
103890 0.2630894
103900 0.2781967
103910 0.2634854
103920 0.2980225
103930 0.281357
103940 0.2866665
103950 0.2714516
103960 0.3079903
103970 0.2863593
103980 0.3049107
103990 0.3033935
104000 0.2882273
104010 0.2675551
104020 0.2798884
104030 0.2704314
104040 0.2664642
104050 0.2784248
104060 0.2767667
104070 0.2748716
104080 0.2768528
104090 0.2935306
104100 0.2715243
104110 0.2616048
104120 0.277298
104130 0.2726406
104140 0.2694574
104150 0.2696912
104160 0.2757184
104170 0.2818491
104180 0.277853
104190 0.2972154
104200 0.2829747
104210 0.2816639
104220 0.277399
104230 0.2734118
104240 0.2824681
104250 0.3072307
104260 0.296948
104270 0.3018961
104280 0.290982
104290 0.2868224
104300 0.2734559
104310 0.2938031
104320 0.2806678
104330 0.2969872
104340 0.3203213
104350 0.2822794
104360 0.2921318
104370 0.2804524
104380 0.2841106
104390 0.2734291
104400 0.3185653
104410 0.3028466
104420 0.3153321
104430 0.2807505
104440 0.3093058
104450 0.3098768
104460 0.2946422
104470 0.2906623
104480 0.2923
104490 0.280192
104500 0.2911901
104510 0.3105537
104520 0.2912921
104530 0.3007399
104540 0.2996251
104550 0.3068098
104560 0.2882324
104570 0.2939341
104580 0.300196
104590 0.3138886
104600 0.3186525
104610 0.3242398
104620 0.3063174
104630 0.3281047
104640 0.3052637
104650 0.3117121
104660 0.3281764
104670 0.326194
104680 0.326274
104690 0.3217511
104700 0.3151905
104710 0.3072099
104720 0.3102186
104730 0.323032
104740 0.3293074
104750 0.3302389
104760 0.3194028
104770 0.3232261
104780 0.3193325
104790 0.3330252
104800 0.3441131
104810 0.337313
104820 0.3284155
104830 0.3332627
104840 0.3418829
104850 0.330087
104860 0.3553174
104870 0.337464
104880 0.340516
104890 0.3414418
104900 0.3394954
104910 0.3298634
104920 0.319888
104930 0.3388211
104940 0.3465761
104950 0.3451816
104960 0.3511641
104970 0.344185
104980 0.3482938
104990 0.3434896
105000 0.3267004
105010 0.3341863
105020 0.3267258
105030 0.3278193
105040 0.3164064
105050 0.3113537
105060 0.3111975
105070 0.3230807
105080 0.3083788
105090 0.3228223
105100 0.3065357
105110 0.317779
105120 0.2913713
105130 0.303431
105140 0.3111219
105150 0.3048664
105160 0.2995435
105170 0.2954828
105180 0.2888371
105190 0.3006793
105200 0.3003599
105210 0.31765
105220 0.3227613
105230 0.3184255
105240 0.3198126
105250 0.3203765
105260 0.3320431
105270 0.3062333
105280 0.3174895
105290 0.3215511
105300 0.3204648
105310 0.3143336
105320 0.3176856
105330 0.2990854
105340 0.3012549
105350 0.3065893
105360 0.3159987
105370 0.3181264
105380 0.3054295
105390 0.2963166
105400 0.3078466
105410 0.3002841
105420 0.2843943
105430 0.2977025
105440 0.3233522
105450 0.306757
105460 0.3112502
105470 0.3011859
105480 0.3039993
105490 0.3064064
105500 0.3347853
105510 0.3243355
105520 0.3212521
105530 0.2949374
105540 0.3124729
105550 0.2920679
105560 0.2949221
105570 0.297857
105580 0.3023975
105590 0.3084463
105600 0.3182745
105610 0.3096134
105620 0.3076278
105630 0.3162249
105640 0.3031851
105650 0.3003792
105660 0.2957149
105670 0.3150268
105680 0.2870052
105690 0.2889187
105700 0.3092269
105710 0.3055543
105720 0.2945542
105730 0.3132016
105740 0.3112479
105750 0.3220281
105760 0.3274549
105770 0.3142261
105780 0.3053206
105790 0.3047607
105800 0.3147068
105810 0.3051633
105820 0.2900696
105830 0.2946376
105840 0.2962757
105850 0.3009242
105860 0.2735295
105870 0.3106196
105880 0.3058778
105890 0.3127229
105900 0.2981269
105910 0.294629
105920 0.2991776
105930 0.3117196
105940 0.2883313
105950 0.2942632
105960 0.3174531
105970 0.3197153
105980 0.3004081
105990 0.3003845
106000 0.3119596
106010 0.2941626
106020 0.3084354
106030 0.3009135
106040 0.293788
106050 0.293946
106060 0.3218952
106070 0.312595
106080 0.3119049
106090 0.3137246
106100 0.2969344
106110 0.297403
106120 0.3035366
106130 0.2958795
106140 0.2970521
106150 0.3041986
106160 0.31112
106170 0.2909603
106180 0.29511
106190 0.2956778
106200 0.315677
106210 0.3038196
106220 0.3100049
106230 0.3290516
106240 0.3240057
106250 0.313868
106260 0.3092506
106270 0.3046724
106280 0.3024441
106290 0.2763029
106300 0.2959267
106310 0.3032748
106320 0.3051263
106330 0.2994885
106340 0.3027911
106350 0.3038392
106360 0.3009227
106370 0.3050543
106380 0.3056937
106390 0.2962252
106400 0.3120528
106410 0.3007933
106420 0.2920179
106430 0.2940855
106440 0.2967472
106450 0.297187
106460 0.3160588
106470 0.2939549
106480 0.3029884
106490 0.2922916
106500 0.2856219
106510 0.316806
106520 0.3048793
106530 0.3201781
106540 0.3038771
106550 0.2934313
106560 0.292641
106570 0.2832835
106580 0.2926487
106590 0.3051726
106600 0.3092555
106610 0.314683
106620 0.3074707
106630 0.3077597
106640 0.2838034
106650 0.3038732
106660 0.2930163
106670 0.2930109
106680 0.2970893
106690 0.2926188
106700 0.3027923
106710 0.2974389
106720 0.2840191
106730 0.2983294
106740 0.2901184
106750 0.2995187
106760 0.2975736
106770 0.2940472
106780 0.2914394
106790 0.2846562
106800 0.3006429
106810 0.3071004
106820 0.3099044
106830 0.3128937
106840 0.3248465
106850 0.305348
106860 0.3107789
106870 0.3102644
106880 0.2918465
106890 0.3014517
106900 0.3111005
106910 0.289688
106920 0.2993201
106930 0.3010062
106940 0.2849635
106950 0.2892825
106960 0.3089548
106970 0.3102827
106980 0.3058618
106990 0.2841275
107000 0.2940181
107010 0.2906454
107020 0.3196864
107030 0.2902038
107040 0.2949022
107050 0.3046642
107060 0.2953216
107070 0.2958147
107080 0.2998237
107090 0.3099972
107100 0.3007555
107110 0.3039684
107120 0.3248078
107130 0.3215033
107140 0.3220499
107150 0.3139444
107160 0.3230125
107170 0.3062948
107180 0.3165682
107190 0.3106831
107200 0.314853
107210 0.3293014
107220 0.308733
107230 0.3167893
107240 0.315409
107250 0.3230381
107260 0.3241823
107270 0.3271576
107280 0.3369434
107290 0.3315449
107300 0.3369575
107310 0.3279582
107320 0.3180038
107330 0.3340191
107340 0.3360809
107350 0.3109009
107360 0.3017286
107370 0.3271117
107380 0.32386
107390 0.3163111
107400 0.3192712
107410 0.3211254
107420 0.3179463
107430 0.3325441
107440 0.3249703
107450 0.3377602
107460 0.3346702
107470 0.2992642
107480 0.2955991
107490 0.3306887
107500 0.3155683
107510 0.3372017
107520 0.323787
107530 0.3282614
107540 0.3097995
107550 0.3364511
107560 0.3381896
107570 0.3178862
107580 0.3142173
107590 0.2952779
107600 0.2889068
107610 0.2937929
107620 0.293381
107630 0.3089224
107640 0.3006405
107650 0.2970043
107660 0.3170688
107670 0.2940221
107680 0.286202
107690 0.3032986
107700 0.2821032
107710 0.2858208
107720 0.2896378
107730 0.2739827
107740 0.2739691
107750 0.2790436
107760 0.2896104
107770 0.2869623
107780 0.2753385
107790 0.289048
107800 0.3089173
107810 0.2929136
107820 0.2757165
107830 0.2946168
107840 0.2994196
107850 0.2815334
107860 0.2862189
107870 0.2967631
107880 0.2940968
107890 0.2963106
107900 0.3045446
107910 0.2963734
107920 0.289419
107930 0.2953747
107940 0.3124377
107950 0.3109853
107960 0.3119184
107970 0.3009761
107980 0.3156575
107990 0.3058763
108000 0.3003201
108010 0.3242133
108020 0.3235711
108030 0.3222166
108040 0.2958424
108050 0.3050807
108060 0.3135598
108070 0.3055656
108080 0.3073142
108090 0.2918284
108100 0.3044558
108110 0.2758291
108120 0.2957473
108130 0.2983013
108140 0.2983395
108150 0.3059525
108160 0.3085711
108170 0.2945355
108180 0.2935533
108190 0.2973717
108200 0.2985227
108210 0.2858617
108220 0.292932
108230 0.2993446
108240 0.2916176
108250 0.3219245
108260 0.2950455
108270 0.2921764
108280 0.3173042
108290 0.3140014
108300 0.3006479
108310 0.2985828
108320 0.3144928
108330 0.3173622
108340 0.3396267
108350 0.3044882
108360 0.3143709
108370 0.2961061
108380 0.2838599
108390 0.2976205
108400 0.3035533
108410 0.3053349
108420 0.3144217
108430 0.3089173
108440 0.3039132
108450 0.3081344
108460 0.3055203
108470 0.3101697
108480 0.2870378
108490 0.2969865
108500 0.3151236
108510 0.3019867
108520 0.2980854
108530 0.3137261
108540 0.3089221
108550 0.3279384
108560 0.3211492
108570 0.3205876
108580 0.3022028
108590 0.305135
108600 0.3087609
108610 0.3236419
108620 0.3041208
108630 0.2867429
108640 0.2945368
108650 0.2864859
108660 0.2977669
108670 0.2770093
108680 0.3049867
108690 0.297495
108700 0.2988827
108710 0.3291427
108720 0.3045598
108730 0.3030861
108740 0.2933405
108750 0.2962677
108760 0.3053901
108770 0.2842162
108780 0.2952806
108790 0.2737597
108800 0.2913506
108810 0.2947496
108820 0.2967779
108830 0.2868187
108840 0.2830551
108850 0.3080081
108860 0.285134
108870 0.2865044
108880 0.2778552
108890 0.2859082
108900 0.2887533
108910 0.3079971
108920 0.3231124
108930 0.2937419
108940 0.3123812
108950 0.3082746
108960 0.3062209
108970 0.313577
108980 0.3168603
108990 0.3083289
109000 0.3201941
109010 0.3004272
109020 0.3003807
109030 0.3063769
109040 0.3021822
109050 0.3053303
109060 0.2960928
109070 0.3054735
109080 0.3021604
109090 0.2833705
109100 0.2996462
109110 0.3097259
109120 0.3027523
109130 0.3088425
109140 0.3084478
109150 0.3083661
109160 0.3083371
109170 0.3061782
109180 0.303131
109190 0.3116554
109200 0.2902649
109210 0.3068709
109220 0.307667
109230 0.2897591
109240 0.3093023
109250 0.3381069
109260 0.3120441
109270 0.3097536
109280 0.2998927
109290 0.3109886
109300 0.3064546
109310 0.31259
109320 0.295759
109330 0.3062445
109340 0.3042511
109350 0.304799
109360 0.3208665
109370 0.3089502
109380 0.3043157
109390 0.2751033
109400 0.2840655
109410 0.2957915
109420 0.2923253
109430 0.2923034
109440 0.2987627
109450 0.3075921
109460 0.3081353
109470 0.2986357
109480 0.3099595
109490 0.3004746
109500 0.3025933
109510 0.2949983
109520 0.2897857
109530 0.2899021
109540 0.3071934
109550 0.2937815
109560 0.2988897
109570 0.3192904
109580 0.3156373
109590 0.2921596
109600 0.2995124
109610 0.2932784
109620 0.2869429
109630 0.3088175
109640 0.2921226
109650 0.2965001
109660 0.3100292
109670 0.3050615
109680 0.303513
109690 0.3097811
109700 0.2975399
109710 0.3032785
109720 0.3052281
109730 0.3023152
109740 0.3029685
109750 0.2992991
109760 0.2959409
109770 0.2956177
109780 0.293707
109790 0.297475
109800 0.298522
109810 0.2986785
109820 0.2870607
109830 0.2883171
109840 0.2905453
109850 0.2852927
109860 0.2872717
109870 0.315687
109880 0.3101881
109890 0.2990184
109900 0.3067644
109910 0.3169836
109920 0.3159513
109930 0.3203479
109940 0.3132167
109950 0.3113187
109960 0.3087431
109970 0.3017821
109980 0.3223074
109990 0.3238685
110000 0.3017214
110010 0.316353
110020 0.3169767
110030 0.320232
110040 0.3129717
110050 0.307493
110060 0.3171132
110070 0.2945087
110080 0.3066155
110090 0.2977646
110100 0.2937806
110110 0.2948905
110120 0.2999832
110130 0.276659
110140 0.2944635
110150 0.3081209
110160 0.2974159
110170 0.2795723
110180 0.2740192
110190 0.2864868
110200 0.2861167
110210 0.2868356
110220 0.2880408
110230 0.2940131
110240 0.2793277
110250 0.2666288
110260 0.2819254
110270 0.2869663
110280 0.2922225
110290 0.3053246
110300 0.3024258
110310 0.2957242
110320 0.2890377
110330 0.2801979
110340 0.2848034
110350 0.2735304
110360 0.280086
110370 0.2804053
110380 0.2675371
110390 0.2678369
110400 0.280513
110410 0.2846348
110420 0.284213
110430 0.2804094
110440 0.2894816
110450 0.2823395
110460 0.2728645
110470 0.277686
110480 0.2801022
110490 0.2909061
110500 0.288296
110510 0.2892987
110520 0.2817039
110530 0.2888243
110540 0.2747016
110550 0.2881282
110560 0.2798902
110570 0.2773437
110580 0.2814577
110590 0.2794784
110600 0.2877022
110610 0.2850693
110620 0.2762333
110630 0.2888619
110640 0.2885562
110650 0.2906505
110660 0.2891763
110670 0.2900541
110680 0.2910154
110690 0.28538
110700 0.2840177
110710 0.2841998
110720 0.2996745
110730 0.2837208
110740 0.2929884
110750 0.2853582
110760 0.2937921
110770 0.2911097
110780 0.2982671
110790 0.2903524
110800 0.2978143
110810 0.2961137
110820 0.2884357
110830 0.2869036
110840 0.2887383
110850 0.2853628
110860 0.29327
110870 0.2986965
110880 0.3101763
110890 0.3140521
110900 0.3180738
110910 0.3029352
110920 0.2975286
110930 0.2967184
110940 0.2952359
110950 0.3240667
110960 0.3212121
110970 0.3046419
110980 0.2986421
110990 0.2931005
111000 0.3227136
111010 0.3100803
111020 0.3013279
111030 0.2904789
111040 0.2979492
111050 0.299267
111060 0.3073865
111070 0.3013651
111080 0.2919031
111090 0.2868692
111100 0.2961322
111110 0.2829994
111120 0.2916564
111130 0.2799449
111140 0.2921555
111150 0.2866509
111160 0.298907
111170 0.269306
111180 0.2984633
111190 0.2870326
111200 0.279288
111210 0.2939179
111220 0.2908748
111230 0.287098
111240 0.2927934
111250 0.2899389
111260 0.2860507
111270 0.2939442
111280 0.2897862
111290 0.2954494
111300 0.2892848
111310 0.2866265
111320 0.3050655
111330 0.2847363
111340 0.2929608
111350 0.2847736
111360 0.2832405
111370 0.2882168
111380 0.300022
111390 0.276551
111400 0.2977527
111410 0.2904718
111420 0.2979275
111430 0.2942744
111440 0.2811
111450 0.2732945
111460 0.2771684
111470 0.2797779
111480 0.3031611
111490 0.2928043
111500 0.3113861
111510 0.2932428
111520 0.2866648
111530 0.2875213
111540 0.2970611
111550 0.2859395
111560 0.2806956
111570 0.2805294
111580 0.2733933
111590 0.3063366
111600 0.276296
111610 0.2877055
111620 0.2991014
111630 0.3022836
111640 0.297243
111650 0.2884259
111660 0.2889207
111670 0.2823913
111680 0.2857083
111690 0.2886912
111700 0.2991153
111710 0.3064495
111720 0.2938798
111730 0.3195071
111740 0.3165302
111750 0.3012792
111760 0.316886
111770 0.2992394
111780 0.2913953
111790 0.3060504
111800 0.2880014
111810 0.291582
111820 0.2866659
111830 0.280822
111840 0.2861833
111850 0.2825772
111860 0.2908008
111870 0.2942476
111880 0.2872016
111890 0.271898
111900 0.2864818
111910 0.2726179
111920 0.2888893
111930 0.2762427
111940 0.2802446
111950 0.2718524
111960 0.2681262
111970 0.2573561
111980 0.2698734
111990 0.2617617
112000 0.2861301
112010 0.276226
112020 0.293388
112030 0.2949361
112040 0.2821022
112050 0.2946211
112060 0.2844694
112070 0.2786415
112080 0.2795464
112090 0.2823496
112100 0.2795782
112110 0.2943031
112120 0.2815636
112130 0.2710808
112140 0.2818579
112150 0.2784481
112160 0.3045402
112170 0.3118859
112180 0.2863564
112190 0.2860231
112200 0.282525
112210 0.2952667
112220 0.2812736
112230 0.2744824
112240 0.283217
112250 0.2761542
112260 0.2686528
112270 0.2794896
112280 0.2865182
112290 0.2852789
112300 0.3010432
112310 0.2867261
112320 0.294066
112330 0.2901113
112340 0.2713406
112350 0.2978094
112360 0.2793294
112370 0.2843196
112380 0.3028666
112390 0.2940436
112400 0.3002796
112410 0.296964
112420 0.2966104
112430 0.2982644
112440 0.2873341
112450 0.2768456
112460 0.3030995
112470 0.3126017
112480 0.3076406
112490 0.2911488
112500 0.296177
112510 0.2969008
112520 0.2944785
112530 0.2934858
112540 0.3078192
112550 0.3144839
112560 0.316497
112570 0.3078994
112580 0.3333208
112590 0.323954
112600 0.32011
112610 0.328093
112620 0.3148933
112630 0.322518
112640 0.3230841
112650 0.2915136
112660 0.3056852
112670 0.2916974
112680 0.2854227
112690 0.2858171
112700 0.2867308
112710 0.3099771
112720 0.3081886
112730 0.2859013
112740 0.3025564
112750 0.3033891
112760 0.3029203
112770 0.2999336
112780 0.30536
112790 0.2898822
112800 0.3004285
112810 0.2939494
112820 0.2958167
112830 0.294297
112840 0.2920618
112850 0.3075169
112860 0.298781
112870 0.3145766
112880 0.3044216
112890 0.3101053
112900 0.3011034
112910 0.3077153
112920 0.2992145
112930 0.315211
112940 0.3159594
112950 0.3185635
112960 0.3278563
112970 0.3166992
112980 0.3208451
112990 0.3239357
113000 0.293579
113010 0.2925072
113020 0.2976821
113030 0.2844783
113040 0.2906377
113050 0.3050131
113060 0.2842634
113070 0.3122796
113080 0.3046615
113090 0.3077298
113100 0.3180759
113110 0.3068982
113120 0.2829997
113130 0.2921641
113140 0.2957197
113150 0.3122836
113160 0.2979534
113170 0.3163546
113180 0.2860759
113190 0.2923634
113200 0.3118804
113210 0.3034005
113220 0.3022512
113230 0.2933589
113240 0.2906827
113250 0.2779838
113260 0.2864721
113270 0.2766178
113280 0.2733197
113290 0.2737506
113300 0.2782141
113310 0.271995
113320 0.283499
113330 0.2912824
113340 0.2768251
113350 0.2964791
113360 0.2759646
113370 0.2723223
113380 0.2956022
113390 0.2958218
113400 0.2952134
113410 0.2864995
113420 0.3111139
113430 0.2994277
113440 0.2907118
113450 0.292784
113460 0.301085
113470 0.3101214
113480 0.2869056
113490 0.3035268
113500 0.2989438
113510 0.2847171
113520 0.2830706
113530 0.2954171
113540 0.2857055
113550 0.2747808
113560 0.2758148
113570 0.2934538
113580 0.2973251
113590 0.2813652
113600 0.2980393
113610 0.2684262
113620 0.2819252
113630 0.2802553
113640 0.302279
113650 0.2792787
113660 0.2896099
113670 0.2944491
113680 0.2768544
113690 0.2851129
113700 0.2787297
113710 0.2643256
113720 0.2652814
113730 0.2665578
113740 0.259347
113750 0.2798668
113760 0.2964529
113770 0.3002682
113780 0.2761672
113790 0.2915171
113800 0.2928565
113810 0.2864641
113820 0.2876268
113830 0.3040115
113840 0.3112114
113850 0.3050201
113860 0.2936074
113870 0.29611
113880 0.3040901
113890 0.2969393
113900 0.2998782
113910 0.3064945
113920 0.30027
113930 0.2942368
113940 0.3050379
113950 0.3021726
113960 0.280649
113970 0.2977294
113980 0.2843983
113990 0.3129818
114000 0.2894731
114010 0.3040117
114020 0.2936549
114030 0.2829007
114040 0.2829616
114050 0.2955216
114060 0.2990891
114070 0.2889423
114080 0.292791
114090 0.308667
114100 0.2940124
114110 0.297999
114120 0.3023722
114130 0.2959448
114140 0.3109488
114150 0.3168314
114160 0.3029512
114170 0.2974709
114180 0.2947782
114190 0.2982565
114200 0.2918913
114210 0.2980229
114220 0.2925139
114230 0.3009243
114240 0.2831285
114250 0.2888216
114260 0.2799923
114270 0.2853753
114280 0.3028865
114290 0.2830341
114300 0.289047
114310 0.2800448
114320 0.2834165
114330 0.2673717
114340 0.2854377
114350 0.2761008
114360 0.2818285
114370 0.2748277
114380 0.264058
114390 0.2680746
114400 0.2957752
114410 0.2858943
114420 0.2827023
114430 0.2839119
114440 0.3156486
114450 0.3007097
114460 0.2901643
114470 0.2944618
114480 0.2816119
114490 0.2717412
114500 0.2888512
114510 0.2696936
114520 0.2930317
114530 0.2954349
114540 0.2910693
114550 0.2763589
114560 0.2656738
114570 0.2782707
114580 0.2806784
114590 0.2869196
114600 0.2861098
114610 0.3011525
114620 0.2897477
114630 0.287759
114640 0.2726314
114650 0.2735107
114660 0.2782803
114670 0.2726395
114680 0.2754891
114690 0.2779271
114700 0.2810113
114710 0.2930351
114720 0.290186
114730 0.2852277
114740 0.2839013
114750 0.2890882
114760 0.2942321
114770 0.2791247
114780 0.285959
114790 0.2848228
114800 0.2951494
114810 0.2969566
114820 0.2874328
114830 0.2780528
114840 0.2795928
114850 0.2716486
114860 0.2765758
114870 0.2895397
114880 0.2724014
114890 0.2744558
114900 0.278368
114910 0.2773854
114920 0.281048
114930 0.2700028
114940 0.2782022
114950 0.2855596
114960 0.2638841
114970 0.252204
114980 0.2709792
114990 0.267952
115000 0.2782468
115010 0.2817712
115020 0.2904743
115030 0.3028893
115040 0.2959006
115050 0.2809001
115060 0.2930634
115070 0.2872208
115080 0.290971
115090 0.2778983
115100 0.3048125
115110 0.2807533
115120 0.2907116
115130 0.2941566
115140 0.2900912
115150 0.3082108
115160 0.2971972
115170 0.3074452
115180 0.2971509
115190 0.2993738
115200 0.3012673
115210 0.2989362
115220 0.3000964
115230 0.3045802
115240 0.289183
115250 0.306569
115260 0.295574
115270 0.3006878
115280 0.2986621
115290 0.3052763
115300 0.3126393
115310 0.2858317
115320 0.3045296
115330 0.308956
115340 0.3173254
115350 0.3051129
115360 0.2995923
115370 0.3164022
115380 0.3164311
115390 0.3054518
115400 0.3170986
115410 0.314583
115420 0.2938606
115430 0.3286363
115440 0.3053074
115450 0.335242
115460 0.3532375
115470 0.3265446
115480 0.3264807
115490 0.3073318
115500 0.3115872
115510 0.3276613
115520 0.3062737
115530 0.2978543
115540 0.2945485
115550 0.302649
115560 0.2984376
115570 0.3117279
115580 0.3202027
115590 0.3300276
115600 0.3201228
115610 0.3031107
115620 0.3123313
115630 0.3125457
115640 0.313389
115650 0.3144608
115660 0.3037325
115670 0.309097
115680 0.316974
115690 0.3133354
115700 0.3165415
115710 0.3230917
115720 0.3086889
115730 0.3106011
115740 0.303469
115750 0.295466
115760 0.3199164
115770 0.2880344
115780 0.291699
115790 0.2772293
115800 0.2818662
115810 0.2768064
115820 0.2697265
115830 0.2877612
115840 0.2595841
115850 0.2697349
115860 0.2859487
115870 0.2769164
115880 0.2802863
115890 0.2780743
115900 0.2757939
115910 0.2748319
115920 0.2871604
115930 0.26368
115940 0.2729838
115950 0.2675063
115960 0.2818564
115970 0.2707053
115980 0.2773792
115990 0.2976067
116000 0.2822107
116010 0.289554
116020 0.2790033
116030 0.2716753
116040 0.2951042
116050 0.2943255
116060 0.3009425
116070 0.2925502
116080 0.2982234
116090 0.3008426
116100 0.3174015
116110 0.2914065
116120 0.3059098
116130 0.3022225
116140 0.3157957
116150 0.2979601
116160 0.269512
116170 0.2795841
116180 0.2810057
116190 0.2915552
116200 0.2965448
116210 0.274641
116220 0.2778698
116230 0.2675649
116240 0.2774535
116250 0.2868758
116260 0.2864374
116270 0.2992574
116280 0.3078027
116290 0.2869815
116300 0.2802086
116310 0.2910922
116320 0.2715169
116330 0.2856026
116340 0.2881171
116350 0.2680295
116360 0.2980109
116370 0.2891983
116380 0.2822261
116390 0.2794182
116400 0.2694067
116410 0.2885874
116420 0.285939
116430 0.2967053
116440 0.2774732
116450 0.2741962
116460 0.2791082
116470 0.263752
116480 0.261981
116490 0.2690485
116500 0.2832066
116510 0.2801257
116520 0.2785475
116530 0.2694535
116540 0.262064
116550 0.2796116
116560 0.2666759
116570 0.2618908
116580 0.2990455
116590 0.2891988
116600 0.2871071
116610 0.2863034
116620 0.2891348
116630 0.2907555
116640 0.2914816
116650 0.2831992
116660 0.2710909
116670 0.2731013
116680 0.2944194
116690 0.284195
116700 0.2769252
116710 0.2864095
116720 0.2611376
116730 0.2560133
116740 0.2721685
116750 0.2643512
116760 0.2575114
116770 0.2693733
116780 0.2772228
116790 0.2758855
116800 0.2774263
116810 0.2931508
116820 0.2789955
116830 0.2902427
116840 0.2913393
116850 0.2832809
116860 0.2676812
116870 0.279907
116880 0.2788156
116890 0.275298
116900 0.2588553
116910 0.276466
116920 0.2885373
116930 0.2807102
116940 0.2782695
116950 0.2696846
116960 0.2751798
116970 0.2840441
116980 0.2870029
116990 0.2651896
117000 0.2761605
117010 0.275853
117020 0.2765105
117030 0.287674
117040 0.2756718
117050 0.3047588
117060 0.295824
117070 0.2978355
117080 0.2968726
117090 0.293774
117100 0.3110899
117110 0.2817784
117120 0.2855409
117130 0.2885399
117140 0.2920338
117150 0.2996522
117160 0.2960941
117170 0.2841742
117180 0.308393
117190 0.2882421
117200 0.2811848
117210 0.2841699
117220 0.2840501
117230 0.2973814
117240 0.2982472
117250 0.3112522
117260 0.2977428
117270 0.3099922
117280 0.2930253
117290 0.3059862
117300 0.3017646
117310 0.3011574
117320 0.2793805
117330 0.279908
117340 0.2830161
117350 0.2874212
117360 0.2948848
117370 0.2950425
117380 0.2927815
117390 0.2994722
117400 0.2810278
117410 0.2882883
117420 0.2942305
117430 0.2893963
117440 0.2921849
117450 0.285958
117460 0.2833874
117470 0.2755025
117480 0.2812127
117490 0.2837825
117500 0.2800691
117510 0.2733911
117520 0.28848
117530 0.2799498
117540 0.2852564
117550 0.275697
117560 0.283352
117570 0.2810057
117580 0.2771628
117590 0.2867949
117600 0.2685614
117610 0.2815855
117620 0.2793655
117630 0.2934285
117640 0.305453
117650 0.3032207
117660 0.2843233
117670 0.2956484
117680 0.2973419
117690 0.288476
117700 0.2701827
117710 0.2867076
117720 0.2890382
117730 0.2697146
117740 0.2803605
117750 0.275806
117760 0.2836172
117770 0.2745987
117780 0.293004
117790 0.2771473
117800 0.2600755
117810 0.2904974
117820 0.2882909
117830 0.2773102
117840 0.286806
117850 0.2900508
117860 0.3087906
117870 0.2858452
117880 0.2792093
117890 0.2942078
117900 0.2801816
117910 0.2860138
117920 0.2990007
117930 0.290556
117940 0.2806947
117950 0.2729248
117960 0.2743667
117970 0.2844203
117980 0.276568
117990 0.27032
118000 0.2686892
118010 0.272516
118020 0.2753175
118030 0.2707767
118040 0.2694696
118050 0.2626673
118060 0.2727739
118070 0.2763647
118080 0.281102
118090 0.2756085
118100 0.2870915
118110 0.2850768
118120 0.2955455
118130 0.2793396
118140 0.3054585
118150 0.2857695
118160 0.3035273
118170 0.2925872
118180 0.2832169
118190 0.2942245
118200 0.2820247
118210 0.2944156
118220 0.2754991
118230 0.2952231
118240 0.2741643
118250 0.2825139
118260 0.2843461
118270 0.3011573
118280 0.2903145
118290 0.3071309
118300 0.2866651
118310 0.2712681
118320 0.2853175
118330 0.2928443
118340 0.2852302
118350 0.2751746
118360 0.2722562
118370 0.2829086
118380 0.2864842
118390 0.280451
118400 0.298382
118410 0.2842079
118420 0.2921659
118430 0.2898386
118440 0.3011889
118450 0.2922479
118460 0.2893016
118470 0.295703
118480 0.2927566
118490 0.2788094
118500 0.2796632
118510 0.2914008
118520 0.2844259
118530 0.2907977
118540 0.2855156
118550 0.2787846
118560 0.2783906
118570 0.2970728
118580 0.305476
118590 0.29517
118600 0.2982204
118610 0.2982591
118620 0.3105564
118630 0.3008139
118640 0.2961967
118650 0.2865106
118660 0.2909371
118670 0.2939363
118680 0.297866
118690 0.2959206
118700 0.2898274
118710 0.2736863
118720 0.2865331
118730 0.2866732
118740 0.2943055
118750 0.295573
118760 0.3159639
118770 0.3018062
118780 0.2913792
118790 0.2854275
118800 0.3064449
118810 0.313072
118820 0.2986793
118830 0.2773994
118840 0.279992
118850 0.3099291
118860 0.2968834
118870 0.2874592
118880 0.2821583
118890 0.2852675
118900 0.2829526
118910 0.298865
118920 0.2819898
118930 0.2872376
118940 0.2923637
118950 0.3007118
118960 0.305168
118970 0.2903435
118980 0.2962923
118990 0.3031832
119000 0.301594
119010 0.2856848
119020 0.2939385
119030 0.2934448
119040 0.2961507
119050 0.2781157
119060 0.2734059
119070 0.2811386
119080 0.2809511
119090 0.2756899
119100 0.2861246
119110 0.2916443
119120 0.3000205
119130 0.2926114
119140 0.292158
119150 0.3025032
119160 0.3066764
119170 0.3245119
119180 0.3153805
119190 0.3150138
119200 0.2917469
119210 0.2986379
119220 0.2911197
119230 0.2899625
119240 0.2877463
119250 0.295789
119260 0.2962894
119270 0.2855517
119280 0.2930956
119290 0.2779884
119300 0.2843656
119310 0.2759975
119320 0.2784241
119330 0.2843045
119340 0.2934858
119350 0.2824681
119360 0.296566
119370 0.2715703
119380 0.2789279
119390 0.2812386
119400 0.2741288
119410 0.2840392
119420 0.2849656
119430 0.2824253
119440 0.2675262
119450 0.3048567
119460 0.2840232
119470 0.2681782
119480 0.2770987
119490 0.2681098
119500 0.2771816
119510 0.2839025
119520 0.2896595
119530 0.2852249
119540 0.2747137
119550 0.2880345
119560 0.2696093
119570 0.279406
119580 0.285649
119590 0.2803243
119600 0.2872641
119610 0.273658
119620 0.2906636
119630 0.2864835
119640 0.297221
119650 0.3075158
119660 0.2933387
119670 0.2819257
119680 0.2734832
119690 0.2927589
119700 0.3045206
119710 0.2908491
119720 0.2764232
119730 0.2993653
119740 0.2997159
119750 0.2800522
119760 0.2882088
119770 0.2999735
119780 0.2902919
119790 0.3078434
119800 0.306217
119810 0.3150583
119820 0.3004279
119830 0.297874
119840 0.3162445
119850 0.3123265
119860 0.3123979
119870 0.306213
119880 0.3101055
119890 0.3047416
119900 0.3183003
119910 0.316157
119920 0.2878809
119930 0.3085946
119940 0.3044384
119950 0.3020445
119960 0.3019847
119970 0.3024027
119980 0.3122846
119990 0.3157374
120000 0.3183112
120010 0.3061833
120020 0.3076837
120030 0.2946982
120040 0.3082167
120050 0.3212349
120060 0.3203546
120070 0.304056
120080 0.3183874
120090 0.3020954
120100 0.3006866
120110 0.2989151
120120 0.2894745
120130 0.2927822
120140 0.2889043
120150 0.3067679
120160 0.2986093
120170 0.3036989
120180 0.3070132
120190 0.2886874
120200 0.2965123
120210 0.3022129
120220 0.3101454
120230 0.3272487
120240 0.3201091
120250 0.3202328
120260 0.3230141
120270 0.3093276
120280 0.305653
120290 0.3092318
120300 0.3130163
120310 0.3353962
120320 0.327027
120330 0.3320902
120340 0.317608
120350 0.3175313
120360 0.3088834
120370 0.3089844
120380 0.3114531
120390 0.3034062
120400 0.2974019
120410 0.3019575
120420 0.3059664
120430 0.3211232
120440 0.3310274
120450 0.3359502
120460 0.3016675
120470 0.3189515
120480 0.3320976
120490 0.3193882
120500 0.3204345
120510 0.3201766
120520 0.2987367
120530 0.3083931
120540 0.3080166
120550 0.3144627
120560 0.3041855
120570 0.3017616
120580 0.288872
120590 0.3148708
120600 0.2983417
120610 0.3061701
120620 0.2907717
120630 0.2927666
120640 0.2889614
120650 0.294622
120660 0.2925474
120670 0.3026583
120680 0.3032192
120690 0.3003573
120700 0.2887534
120710 0.2694679
120720 0.2761661
120730 0.2853215
120740 0.2922947
120750 0.2866148
120760 0.297675
120770 0.290284
120780 0.2845395
120790 0.2964499
120800 0.3061407
120810 0.3083826
120820 0.2911933
120830 0.2761525
120840 0.2880687
120850 0.3042753
120860 0.2975928
120870 0.3130766
120880 0.2980841
120890 0.2885745
120900 0.2884212
120910 0.3004074
120920 0.2959838
120930 0.3081954
120940 0.3115733
120950 0.293872
120960 0.2946008
120970 0.2988778
120980 0.322545
120990 0.3194266
121000 0.3265282
121010 0.314647
121020 0.3222573
121030 0.3171025
121040 0.2934548
121050 0.3087814
121060 0.3011588
121070 0.2860587
121080 0.2891438
121090 0.3044821
121100 0.2908749
121110 0.298072
121120 0.2790688
121130 0.289099
121140 0.2965861
121150 0.3003418
121160 0.2955536
121170 0.2903623
121180 0.286774
121190 0.3048725
121200 0.3004595
121210 0.2927826
121220 0.302039
121230 0.2966466
121240 0.302983
121250 0.2864304
121260 0.2994947
121270 0.3014689
121280 0.3068796
121290 0.2951069
121300 0.2879351
121310 0.3046904
121320 0.2977345
121330 0.2903205
121340 0.3063167
121350 0.322287
121360 0.3076632
121370 0.3146148
121380 0.3030531
121390 0.2938341
121400 0.2996702
121410 0.3005032
121420 0.2988633
121430 0.3128567
121440 0.3118221
121450 0.2946563
121460 0.3028736
121470 0.2955798
121480 0.2762551
121490 0.2957899
121500 0.2816856
121510 0.310498
121520 0.3068565
121530 0.2877556
121540 0.298868
121550 0.2736018
121560 0.2941872
121570 0.306584
121580 0.2966136
121590 0.2957256
121600 0.2972896
121610 0.3142338
121620 0.3092406
121630 0.31451
121640 0.3136119
121650 0.3141185
121660 0.3024382
121670 0.2991855
121680 0.3149015
121690 0.3048162
121700 0.2999645
121710 0.3089885
121720 0.3096929
121730 0.3077795
121740 0.305775
121750 0.281461
121760 0.2939475
121770 0.284965
121780 0.2935155
121790 0.2755782
121800 0.2926039
121810 0.2959743
121820 0.3075901
121830 0.2908096
121840 0.2908085
121850 0.2945853
121860 0.2971211
121870 0.2958884
121880 0.2908561
121890 0.3016192
121900 0.2927692
121910 0.3104354
121920 0.3012534
121930 0.3060662
121940 0.2997914
121950 0.3119697
121960 0.302313
121970 0.2859803
121980 0.3032757
121990 0.2912953
122000 0.3005782
122010 0.2999372
122020 0.2891251
122030 0.3024001
122040 0.3151358
122050 0.2999436
122060 0.3060078
122070 0.2868215
122080 0.3099584
122090 0.3117306
122100 0.3138091
122110 0.3132172
122120 0.3115
122130 0.3052918
122140 0.3110225
122150 0.292661
122160 0.3108173
122170 0.3129538
122180 0.3192461
122190 0.3105751
122200 0.3061462
122210 0.3096632
122220 0.3077748
122230 0.2937232
122240 0.30113
122250 0.3248942
122260 0.3156817
122270 0.3009042
122280 0.303573
122290 0.2879655
122300 0.3005311
122310 0.3143973
122320 0.3074769
122330 0.301567
122340 0.2956709
122350 0.3115884
122360 0.2857879
122370 0.294178
122380 0.2961413
122390 0.3016168
122400 0.305944
122410 0.2904267
122420 0.3134989
122430 0.3241384
122440 0.3132063
122450 0.320832
122460 0.2852751
122470 0.3047264
122480 0.3305703
122490 0.3022262
122500 0.2942348
122510 0.3051065
122520 0.2939563
122530 0.2909097
122540 0.2937711
122550 0.2747902
122560 0.2957819
122570 0.2798579
122580 0.2927396
122590 0.3034114
122600 0.3103549
122610 0.2972835
122620 0.3015346
122630 0.3145284
122640 0.3047023
122650 0.3230176
122660 0.3153131
122670 0.3152699
122680 0.3080573
122690 0.3110329
122700 0.3101328
122710 0.3171911
122720 0.3105815
122730 0.3091454
122740 0.2876661
122750 0.3133499
122760 0.3119606
122770 0.31091
122780 0.3082424
122790 0.3203962
122800 0.2933181
122810 0.3076549
122820 0.3095147
122830 0.2957366
122840 0.2924305
122850 0.28514
122860 0.2953911
122870 0.2739868
122880 0.2981811
122890 0.3112715
122900 0.2960195
122910 0.2794129
122920 0.3047297
122930 0.3114901
122940 0.3067638
122950 0.2907595
122960 0.3085005
122970 0.2977405
122980 0.3171981
122990 0.301118
123000 0.3130585
123010 0.3012526
123020 0.3036168
123030 0.2898669
123040 0.2917367
123050 0.2920226
123060 0.2841639
123070 0.282584
123080 0.2875891
123090 0.2864669
123100 0.2940341
123110 0.3108103
123120 0.3031887
123130 0.3112108
123140 0.3100659
123150 0.3060336
123160 0.3090815
123170 0.3120345
123180 0.2921119
123190 0.3037555
123200 0.3002777
123210 0.3123092
123220 0.3093191
123230 0.3073066
123240 0.2914664
123250 0.3044071
123260 0.3043587
123270 0.3032894
123280 0.3004933
123290 0.3060179
123300 0.3271617
123310 0.3129647
123320 0.3190902
123330 0.3206249
123340 0.3201306
123350 0.3005544
123360 0.2951269
123370 0.2884354
123380 0.2883061
123390 0.2883605
123400 0.3013436
123410 0.2986971
123420 0.3144283
123430 0.2900491
123440 0.2824487
123450 0.3037428
123460 0.2924925
123470 0.2895281
123480 0.2886409
123490 0.3067821
123500 0.3012433
123510 0.3028079
123520 0.3137423
123530 0.2962528
123540 0.3095551
123550 0.3129912
123560 0.3181177
123570 0.3031162
123580 0.3122624
123590 0.3081524
123600 0.3296876
123610 0.3207478
123620 0.3150986
123630 0.3217933
123640 0.3085722
123650 0.2977626
123660 0.3078258
123670 0.306753
123680 0.3182348
123690 0.3194721
123700 0.3000137
123710 0.3044139
123720 0.3074816
123730 0.3167409
123740 0.2828107
123750 0.3106805
123760 0.2943169
123770 0.3011208
123780 0.2919237
123790 0.2918333
123800 0.2797241
123810 0.2856393
123820 0.2910966
123830 0.2790903
123840 0.2852117
123850 0.2994131
123860 0.3074261
123870 0.2807272
123880 0.2751926
123890 0.2852906
123900 0.2985843
123910 0.2994963
123920 0.3143689
123930 0.3021235
123940 0.3082069
123950 0.2794254
123960 0.2886946
123970 0.284587
123980 0.2856684
123990 0.2861025
124000 0.2672914
124010 0.2839639
124020 0.2921203
124030 0.2807373
124040 0.2831868
124050 0.2900613
124060 0.2727894
124070 0.2802854
124080 0.2827784
124090 0.292797
124100 0.2894968
124110 0.2848063
124120 0.2746292
124130 0.2943296
124140 0.2980128
124150 0.2750594
124160 0.2721952
124170 0.2937292
124180 0.2782637
124190 0.2752017
124200 0.2776701
124210 0.2834163
124220 0.27967
124230 0.2860094
124240 0.297144
124250 0.3000141
124260 0.2921222
124270 0.2897343
124280 0.2849633
124290 0.2834444
124300 0.2833781
124310 0.27042
124320 0.2727084
124330 0.2799636
124340 0.2699656
124350 0.2774285
124360 0.2837524
124370 0.282229
124380 0.2823141
124390 0.2873355
124400 0.2951473
124410 0.2756147
124420 0.2762465
124430 0.2838055
124440 0.2883538
124450 0.2976484
124460 0.2999351
124470 0.30606
124480 0.2948113
124490 0.3066033
124500 0.3060786
124510 0.307771
124520 0.2942484
124530 0.2909705
124540 0.3014271
124550 0.299406
124560 0.2867544
124570 0.2751248
124580 0.3020444
124590 0.3100946
124600 0.3141556
124610 0.3112468
124620 0.3094038
124630 0.3170245
124640 0.2966956
124650 0.2998147
124660 0.311403
124670 0.3073327
124680 0.3131457
124690 0.289574
124700 0.2977419
124710 0.2906028
124720 0.2812613
124730 0.2963792
124740 0.2973175
124750 0.2900571
124760 0.3013331
124770 0.2872846
124780 0.2921073
124790 0.2998709
124800 0.2831069
124810 0.2890497
124820 0.2867684
124830 0.2795468
124840 0.2560155
124850 0.2895
124860 0.2756141
124870 0.2835771
124880 0.2991049
124890 0.3001163
124900 0.3147425
124910 0.2852179
124920 0.3091219
124930 0.3136716
124940 0.2975987
124950 0.3041336
124960 0.3028202
124970 0.2779288
124980 0.2772109
124990 0.2906055
125000 0.3073623
125010 0.2995026
125020 0.3010403
125030 0.2988712
125040 0.290588
125050 0.3039168
125060 0.3073291
125070 0.2896929
125080 0.2964855
125090 0.294594
125100 0.28817
125110 0.2839569
125120 0.2792047
125130 0.2967198
125140 0.2994435
125150 0.2879073
125160 0.3013728
125170 0.3116559
125180 0.3081536
125190 0.2941663
125200 0.3024422
125210 0.3089993
125220 0.30974
125230 0.2837139
125240 0.2871535
125250 0.297481
125260 0.3001321
125270 0.2955194
125280 0.3038372
125290 0.3038792
125300 0.3030823
125310 0.2960559
125320 0.3010711
125330 0.2976904
125340 0.2950415
125350 0.2913663
125360 0.302499
125370 0.2948937
125380 0.2773567
125390 0.3018968
125400 0.2640917
125410 0.2925018
125420 0.2841646
125430 0.2981717
125440 0.2879611
125450 0.2856371
125460 0.2777606
125470 0.2711262
125480 0.2803716
125490 0.2777906
125500 0.2919271
125510 0.2983268
125520 0.2959252
125530 0.2920664
125540 0.2970372
125550 0.2814355
125560 0.2995159
125570 0.2950566
125580 0.3029284
125590 0.2995153
125600 0.2987364
125610 0.2959289
125620 0.2959365
125630 0.3044483
125640 0.2972597
125650 0.3149093
125660 0.3182547
125670 0.3056518
125680 0.3119865
125690 0.3252633
125700 0.3105917
125710 0.310077
125720 0.3191581
125730 0.3149322
125740 0.3110696
125750 0.296388
125760 0.3065635
125770 0.2914959
125780 0.2898563
125790 0.3035583
125800 0.2954083
125810 0.3016283
125820 0.3019321
125830 0.3111508
125840 0.3146699
125850 0.3049232
125860 0.303885
125870 0.3137569
125880 0.3327295
125890 0.315441
125900 0.3293935
125910 0.3243199
125920 0.3180408
125930 0.3201777
125940 0.3170342
125950 0.3137813
125960 0.3238891
125970 0.3380947
125980 0.3176518
125990 0.3364168
126000 0.3189622
126010 0.2978654
126020 0.3024014
126030 0.3082023
126040 0.3047941
126050 0.3108988
126060 0.3204201
126070 0.3284322
126080 0.3287632
126090 0.3285113
126100 0.3274312
126110 0.3043375
126120 0.3181201
126130 0.3169681
126140 0.2996781
126150 0.3126425
126160 0.3132451
126170 0.3070446
126180 0.3039496
126190 0.3095341
126200 0.2979859
126210 0.3238367
126220 0.3145466
126230 0.3066901
126240 0.3262454
126250 0.3170472
126260 0.2928181
126270 0.2925382
126280 0.2978252
126290 0.2989325
126300 0.2906847
126310 0.3165835
126320 0.2990351
126330 0.2895353
126340 0.2948472
126350 0.3112293
126360 0.3018361
126370 0.2982827
126380 0.3192009
126390 0.2934855
126400 0.3129416
126410 0.3084732
126420 0.3103543
126430 0.3122719
126440 0.3098518
126450 0.3006008
126460 0.2874538
126470 0.2924015
126480 0.310001
126490 0.3215785
126500 0.3130183
126510 0.3309383
126520 0.3154683
126530 0.308535
126540 0.3052648
126550 0.2800167
126560 0.2985103
126570 0.2965871
126580 0.30433
126590 0.2994373
126600 0.3139647
126610 0.3203385
126620 0.3046513
126630 0.3122377
126640 0.308538
126650 0.3183979
126660 0.3095738
126670 0.2956758
126680 0.3105038
126690 0.3096861
126700 0.3027049
126710 0.2907432
126720 0.2915742
126730 0.3048137
126740 0.2992733
126750 0.2989633
126760 0.2989219
126770 0.2917574
126780 0.3088014
126790 0.3019489
126800 0.2837384
126810 0.2980798
126820 0.3096573
126830 0.2967218
126840 0.3072606
126850 0.3039072
126860 0.3071958
126870 0.3087548
126880 0.3043361
126890 0.3166566
126900 0.2962359
126910 0.3141773
126920 0.3144356
126930 0.3229189
126940 0.3127449
126950 0.297087
126960 0.3058808
126970 0.3150278
126980 0.2990822
126990 0.2699537
127000 0.2989296
127010 0.2862666
127020 0.2849866
127030 0.2914562
127040 0.2967817
127050 0.3209779
127060 0.2989615
127070 0.2927698
127080 0.2916293
127090 0.2946119
127100 0.286214
127110 0.2950068
127120 0.2759709
127130 0.307693
127140 0.3142493
127150 0.3197983
127160 0.2966729
127170 0.3037696
127180 0.2939989
127190 0.298796
127200 0.3140915
127210 0.3033506
127220 0.3073368
127230 0.3146231
127240 0.3194187
127250 0.3011854
127260 0.3074324
127270 0.2830715
127280 0.277509
127290 0.2918748
127300 0.3045208
127310 0.3096773
127320 0.3111147
127330 0.3071308
127340 0.2961339
127350 0.2991824
127360 0.2995459
127370 0.3070663
127380 0.3109029
127390 0.3069041
127400 0.3022059
127410 0.2942241
127420 0.295719
127430 0.2916771
127440 0.3018452
127450 0.2914283
127460 0.3123884
127470 0.3125256
127480 0.290716
127490 0.2890597
127500 0.2971168
127510 0.2928677
127520 0.2794097
127530 0.2726962
127540 0.2853937
127550 0.2871927
127560 0.2953514
127570 0.294661
127580 0.2817259
127590 0.2989021
127600 0.3159795
127610 0.2955868
127620 0.3028868
127630 0.3021289
127640 0.3029164
127650 0.2904769
127660 0.3043821
127670 0.3095722
127680 0.326198
127690 0.3181968
127700 0.3127855
127710 0.3235848
127720 0.3208266
127730 0.3186121
127740 0.3041162
127750 0.333673
127760 0.2896424
127770 0.2964823
127780 0.2940578
127790 0.3128282
127800 0.3169217
127810 0.314447
127820 0.3092232
127830 0.331095
127840 0.3329424
127850 0.3359672
127860 0.3239793
127870 0.3441835
127880 0.3312367
127890 0.33239
127900 0.3118386
127910 0.3167121
127920 0.2821428
127930 0.2957413
127940 0.2993
127950 0.2999879
127960 0.2905279
127970 0.2849596
127980 0.3011061
127990 0.2986471
128000 0.2957285
128010 0.2879292
128020 0.2981204
128030 0.2980122
128040 0.2825763
128050 0.2942925
128060 0.2864248
128070 0.287287
128080 0.304367
128090 0.3059268
128100 0.3040243
128110 0.2893477
128120 0.2938189
128130 0.2953362
128140 0.2928025
128150 0.2873186
128160 0.2857712
128170 0.2862014
128180 0.3093535
128190 0.3078086
128200 0.2989782
128210 0.3097289
128220 0.2909364
128230 0.2873287
128240 0.2983941
128250 0.300458
128260 0.2943099
128270 0.3023823
128280 0.3007308
128290 0.3108428
128300 0.3056633
128310 0.2993621
128320 0.3092286
128330 0.3081373
128340 0.3289493
128350 0.3334905
128360 0.3207048
128370 0.3244043
128380 0.3035427
128390 0.3066886
128400 0.3013511
128410 0.316264
128420 0.2965556
128430 0.3011487
128440 0.2882358
128450 0.289557
128460 0.3150752
128470 0.2935225
128480 0.2876934
128490 0.3000363
128500 0.2947015
128510 0.2956488
128520 0.2948024
128530 0.2864421
128540 0.2925034
128550 0.2968043
128560 0.2805755
128570 0.288727
128580 0.2881012
128590 0.2844193
128600 0.2884233
128610 0.2854521
128620 0.2983706
128630 0.3014565
128640 0.2957949
128650 0.2905895
128660 0.2961091
128670 0.3003444
128680 0.3027574
128690 0.3012118
128700 0.2998551
128710 0.2939308
128720 0.2962001
128730 0.3176025
128740 0.3228779
128750 0.3202052
128760 0.307109
128770 0.2904719
128780 0.3078631
128790 0.3197992
128800 0.30691
128810 0.319315
128820 0.2956112
128830 0.292192
128840 0.3029642
128850 0.2858652
128860 0.2859348
128870 0.2770216
128880 0.2958873
128890 0.2872999
128900 0.3047808
128910 0.306106
128920 0.3073052
128930 0.3095875
128940 0.302669
128950 0.286065
128960 0.3076428
128970 0.3037739
128980 0.304363
128990 0.3089418
129000 0.3005688
129010 0.308878
129020 0.3171055
129030 0.3043157
129040 0.300243
129050 0.2981757
129060 0.3182289
129070 0.3210769
129080 0.2998616
129090 0.2880371
129100 0.292991
129110 0.2787433
129120 0.2703331
129130 0.2867578
129140 0.3030543
129150 0.295505
129160 0.290674
129170 0.2898186
129180 0.3019221
129190 0.2861913
129200 0.2918782
129210 0.3011594
129220 0.2843861
129230 0.3039776
129240 0.2668253
129250 0.2794508
129260 0.2884244
129270 0.3055225
129280 0.2842823
129290 0.286885
129300 0.2886401
129310 0.2886681
129320 0.2852802
129330 0.3006461
129340 0.2921402
129350 0.2977158
129360 0.289546
129370 0.3079239
129380 0.2845629
129390 0.2850385
129400 0.2916016
129410 0.2987454
129420 0.304994
129430 0.2945073
129440 0.2973571
129450 0.2672262
129460 0.2718168
129470 0.2931986
129480 0.3007835
129490 0.3267786
129500 0.338431
129510 0.3114129
129520 0.3113487
129530 0.3123369
129540 0.2992445
129550 0.2947389
129560 0.2835494
129570 0.3019524
129580 0.3135348
129590 0.3145426
129600 0.3067354
129610 0.3103238
129620 0.3100342
129630 0.3097562
129640 0.3088672
129650 0.3087105
129660 0.29762
129670 0.3025047
129680 0.3040294
129690 0.3196816
129700 0.2917302
129710 0.2825964
129720 0.2871155
129730 0.3076328
129740 0.2962995
129750 0.3056151
129760 0.3220005
129770 0.3020575
129780 0.3190683
129790 0.3094625
129800 0.2998119
129810 0.304817
129820 0.2895166
129830 0.2686088
129840 0.2852646
129850 0.2938068
129860 0.2751909
129870 0.2953984
129880 0.2793216
129890 0.2780795
129900 0.2818809
129910 0.2826319
129920 0.2955357
129930 0.2837537
129940 0.2846377
129950 0.2748847
129960 0.2843471
129970 0.2965256
129980 0.2935567
129990 0.2881003
130000 0.2888242
130010 0.2853088
130020 0.2922248
130030 0.2974762
130040 0.2853926
130050 0.2903238
130060 0.2837581
130070 0.2915989
130080 0.3092652
130090 0.2844349
130100 0.310212
130110 0.3007748
130120 0.2650769
130130 0.2766207
130140 0.2828438
130150 0.2726388
130160 0.263384
130170 0.276252
130180 0.2773652
130190 0.2675532
130200 0.2827568
130210 0.2798188
130220 0.2810971
130230 0.2793127
130240 0.3068661
130250 0.2868883
130260 0.2952242
130270 0.2888832
130280 0.2860321
130290 0.2737691
130300 0.2904666
130310 0.296414
130320 0.3019343
130330 0.2874913
130340 0.2803918
130350 0.28893
130360 0.2881072
130370 0.2731201
130380 0.2835393
130390 0.2912537
130400 0.2666462
130410 0.2841269
130420 0.2841682
130430 0.2715893
130440 0.2903858
130450 0.2882317
130460 0.2814305
130470 0.2813837
130480 0.2999848
130490 0.2690481
130500 0.2788974
130510 0.276169
130520 0.2577546
130530 0.27657
130540 0.2790025
130550 0.3113077
130560 0.3160487
130570 0.2944222
130580 0.3017075
130590 0.3174034
130600 0.3047264
130610 0.2866139
130620 0.27487
130630 0.3058678
130640 0.3006141
130650 0.2906024
130660 0.3073934
130670 0.3037743
130680 0.2974567
130690 0.2939241
130700 0.3035961
130710 0.3040704
130720 0.2959939
130730 0.3168738
130740 0.3155676
130750 0.3041137
130760 0.2993943
130770 0.3093426
130780 0.2814602
130790 0.2895469
130800 0.2937392
130810 0.2850792
130820 0.2799582
130830 0.2799471
130840 0.2721476
130850 0.2935927
130860 0.286639
130870 0.2913003
130880 0.2894132
130890 0.2860787
130900 0.2832818
130910 0.2737758
130920 0.2944053
130930 0.2948607
130940 0.2941036
130950 0.2792381
130960 0.2790293
130970 0.2816203
130980 0.2739147
130990 0.2725336
131000 0.2954562
131010 0.3000705
131020 0.2893754
131030 0.2944534
131040 0.3014356
131050 0.2868194
131060 0.2913926
131070 0.293432
131080 0.2953551
131090 0.3045518
131100 0.2863227
131110 0.2987309
131120 0.2835408
131130 0.275667
131140 0.2912538
131150 0.2938962
131160 0.2913266
131170 0.299308
131180 0.2940547
131190 0.3061508
131200 0.2906151
131210 0.2877879
131220 0.296462
131230 0.2810145
131240 0.2924863
131250 0.301223
131260 0.2945323
131270 0.2928142
131280 0.2943958
131290 0.3022497
131300 0.3307351
131310 0.3187933
131320 0.3158888
131330 0.3236039
131340 0.2954882
131350 0.2859438
131360 0.2929899
131370 0.3372521
131380 0.3188696
131390 0.300747
131400 0.319901
131410 0.3078808
131420 0.3142273
131430 0.306914
131440 0.3098264
131450 0.3140538
131460 0.3148651
131470 0.3107231
131480 0.290365
131490 0.2944899
131500 0.2966887
131510 0.2950215
131520 0.2919718
131530 0.3125806
131540 0.3259122
131550 0.3097197
131560 0.3115924
131570 0.313764
131580 0.3117264
131590 0.313561
131600 0.2973135
131610 0.3020834
131620 0.3325487
131630 0.2987548
131640 0.31061
131650 0.2873538
131660 0.3049499
131670 0.295152
131680 0.2988639
131690 0.3056882
131700 0.3148655
131710 0.3016021
131720 0.3055742
131730 0.2950381
131740 0.2886252
131750 0.2866637
131760 0.2732614
131770 0.2703893
131780 0.2613571
131790 0.2690992
131800 0.2743405
131810 0.2800535
131820 0.2744291
131830 0.2783573
131840 0.2658829
131850 0.2764932
131860 0.2682962
131870 0.2801975
131880 0.2474484
131890 0.2798673
131900 0.275771
131910 0.2774754
131920 0.2716837
131930 0.2764389
131940 0.2695912
131950 0.2887531
131960 0.280087
131970 0.2766562
131980 0.2696347
131990 0.2719079
132000 0.2893535
132010 0.2772929
132020 0.2906128
132030 0.3008476
132040 0.3011756
132050 0.2957043
132060 0.2950497
132070 0.2934469
132080 0.2770458
132090 0.2872432
132100 0.2914886
132110 0.2828037
132120 0.2834664
132130 0.2833877
132140 0.2972783
132150 0.2747603
132160 0.305671
132170 0.3040185
132180 0.2903201
132190 0.2870552
132200 0.2888739
132210 0.2867384
132220 0.3080852
132230 0.3162565
132240 0.3116089
132250 0.294467
132260 0.2805371
132270 0.2776617
132280 0.2841227
132290 0.2912473
132300 0.3169682
132310 0.2869902
132320 0.2762898
132330 0.2992236
132340 0.2876895
132350 0.2734306
132360 0.2831944
132370 0.278725
132380 0.2732184
132390 0.2794414
132400 0.2696379
132410 0.2808994
132420 0.2723752
132430 0.2775543
132440 0.2741449
132450 0.2891916
132460 0.2754304
132470 0.2786543
132480 0.2788239
132490 0.2810249
132500 0.2822792
132510 0.2857961
132520 0.2828919
132530 0.2830451
132540 0.2907012
132550 0.290884
132560 0.2959517
132570 0.2851394
132580 0.2826917
132590 0.2876833
132600 0.2800668
132610 0.2725326
132620 0.2742835
132630 0.2771689
132640 0.2654629
132650 0.2879281
132660 0.2830228
132670 0.2732041
132680 0.2666349
132690 0.2882117
132700 0.2860081
132710 0.2830674
132720 0.2942562
132730 0.2995708
132740 0.2941936
132750 0.2977502
132760 0.2905598
132770 0.2948543
132780 0.3057545
132790 0.2915188
132800 0.2905507
132810 0.2977354
132820 0.3043807
132830 0.3130055
132840 0.3100719
132850 0.3045706
132860 0.3245378
132870 0.3010339
132880 0.308546
132890 0.3202851
132900 0.3189575
132910 0.3166216
132920 0.3263335
132930 0.3103767
132940 0.3291224
132950 0.315649
132960 0.3275552
132970 0.3141446
132980 0.3148885
132990 0.326116
133000 0.3140659
133010 0.3010345
133020 0.3025035
133030 0.3143316
133040 0.301545
133050 0.3084927
133060 0.2988122
133070 0.3042006
133080 0.3077326
133090 0.2763505
133100 0.2892809
133110 0.2906746
133120 0.3148856
133130 0.3026297
133140 0.2913133
133150 0.2830963
133160 0.2907335
133170 0.2889237
133180 0.2907189
133190 0.279209
133200 0.2823923
133210 0.2758799
133220 0.2969681
133230 0.2802958
133240 0.2793967
133250 0.2890922
133260 0.3037318
133270 0.2874691
133280 0.2992879
133290 0.308438
133300 0.3031058
133310 0.2950564
133320 0.3171782
133330 0.3082235
133340 0.3046928
133350 0.3154877
133360 0.2894621
133370 0.2936717
133380 0.2753292
133390 0.2894154
133400 0.2880214
133410 0.2892817
133420 0.2901774
133430 0.2966501
133440 0.2887843
133450 0.2796933
133460 0.2926439
133470 0.2835287
133480 0.2879388
133490 0.2971131
133500 0.3012548
133510 0.3015116
133520 0.2977455
133530 0.2926427
133540 0.2846503
133550 0.286627
133560 0.2813783
133570 0.2731315
133580 0.2810301
133590 0.2838438
133600 0.2821363
133610 0.291628
133620 0.2837418
133630 0.2860792
133640 0.2813756
133650 0.2664981
133660 0.2750219
133670 0.2907836
133680 0.2863072
133690 0.293226
133700 0.3029777
133710 0.3046118
133720 0.2825918
133730 0.2979192
133740 0.2815529
133750 0.2934765
133760 0.3058582
133770 0.2964725
133780 0.2952835
133790 0.3008686
133800 0.2947738
133810 0.2701052
133820 0.298624
133830 0.2821934
133840 0.3047172
133850 0.2977492
133860 0.2863451
133870 0.3027761
133880 0.304765
133890 0.3005235
133900 0.3019376
133910 0.310941
133920 0.298014
133930 0.2949298
133940 0.2914698
133950 0.299833
133960 0.2871435
133970 0.2836855
133980 0.2779723
133990 0.2855816
134000 0.2927961
134010 0.2981561
134020 0.3122249
134030 0.2835368
134040 0.2873401
134050 0.2978313
134060 0.2991272
134070 0.280927
134080 0.2881486
134090 0.2997989
134100 0.3110863
134110 0.2814097
134120 0.2712623
134130 0.2984639
134140 0.3051754
134150 0.2944569
134160 0.2993667
134170 0.2904127
134180 0.2997261
134190 0.2999676
134200 0.280286
134210 0.288866
134220 0.2933957
134230 0.310082
134240 0.2983772
134250 0.3022445
134260 0.3068586
134270 0.3133149
134280 0.2907568
134290 0.3014624
134300 0.3053491
134310 0.2986989
134320 0.2986671
134330 0.3056759
134340 0.294118
134350 0.3070938
134360 0.2893067
134370 0.2881233
134380 0.296323
134390 0.3085518
134400 0.3052854
134410 0.3152129
134420 0.2942369
134430 0.3022927
134440 0.2954421
134450 0.2877193
134460 0.3047234
134470 0.3020272
134480 0.3032932
134490 0.2841401
134500 0.2957425
134510 0.2876003
134520 0.2782031
134530 0.2885996
134540 0.2912107
134550 0.2671985
134560 0.2735643
134570 0.2649669
134580 0.2727139
134590 0.2936852
134600 0.293551
134610 0.3063421
134620 0.2905552
134630 0.3018111
134640 0.2864914
134650 0.2991337
134660 0.2908155
134670 0.2976409
134680 0.2935887
134690 0.2873576
134700 0.2928705
134710 0.2908602
134720 0.2820573
134730 0.279761
134740 0.2873014
134750 0.288611
134760 0.2805154
134770 0.2972455
134780 0.2907447
134790 0.3092418
134800 0.2976891
134810 0.2883555
134820 0.2870261
134830 0.2863136
134840 0.3020701
134850 0.2899317
134860 0.2863176
134870 0.2872167
134880 0.2706292
134890 0.2886211
134900 0.2845727
134910 0.2869571
134920 0.3008852
134930 0.2966392
134940 0.2970184
134950 0.3041643
134960 0.3033222
134970 0.2912202
134980 0.2972599
134990 0.2969715
135000 0.2815285
135010 0.2796063
135020 0.2768776
135030 0.293003
135040 0.2764928
135050 0.294266
135060 0.2869161
135070 0.2824854
135080 0.2839964
135090 0.2828582
135100 0.2860921
135110 0.2969437
135120 0.3074529
135130 0.2962107
135140 0.2856042
135150 0.2983817
135160 0.3010745
135170 0.2950303
135180 0.2842756
135190 0.2829959
135200 0.2882381
135210 0.2953961
135220 0.2869318
135230 0.2984271
135240 0.3007187
135250 0.2999422
135260 0.29578
135270 0.2739567
135280 0.2870079
135290 0.2996436
135300 0.3012027
135310 0.3081749
135320 0.3091962
135330 0.3058595
135340 0.3041005
135350 0.2813009
135360 0.2814618
135370 0.295647
135380 0.2758656
135390 0.3135562
135400 0.2920906
135410 0.2853041
135420 0.2967665
135430 0.2964166
135440 0.2835091
135450 0.2882099
135460 0.270052
135470 0.2762477
135480 0.2704503
135490 0.2699931
135500 0.2792298
135510 0.2866503
135520 0.2898252
135530 0.2888946
135540 0.2722955
135550 0.2790185
135560 0.2866688
135570 0.2734028
135580 0.2785837
135590 0.2903347
135600 0.296565
135610 0.3018169
135620 0.282199
135630 0.2970691
135640 0.2937672
135650 0.3016321
135660 0.3024641
135670 0.3087203
135680 0.2992562
135690 0.2846247
135700 0.3001799
135710 0.2968094
135720 0.3089273
135730 0.3002911
135740 0.2810803
135750 0.2799403
135760 0.2939869
135770 0.2975036
135780 0.2848649
135790 0.297742
135800 0.3058033
135810 0.2992708
135820 0.3028975
135830 0.3193754
135840 0.2861602
135850 0.3128747
135860 0.3032398
135870 0.3250916
135880 0.3136833
135890 0.3184394
135900 0.3048632
135910 0.3080941
135920 0.3154028
135930 0.3073123
135940 0.313061
135950 0.3277045
135960 0.3019827
135970 0.3124341
135980 0.3209689
135990 0.3137103
136000 0.3103155
136010 0.3330049
136020 0.326146
136030 0.3424498
136040 0.3473341
136050 0.3289514
136060 0.3302674
136070 0.3238013
136080 0.3134996
136090 0.3233353
136100 0.3329604
136110 0.3239615
136120 0.3176154
136130 0.3195405
136140 0.3200627
136150 0.3002554
136160 0.3055736
136170 0.3137338
136180 0.3113778
136190 0.3121009
136200 0.3055031
136210 0.3258226
136220 0.3222832
136230 0.3042817
136240 0.309768
136250 0.3065357
136260 0.2978884
136270 0.2952636
136280 0.3028392
136290 0.2991236
136300 0.2957903
136310 0.2935154
136320 0.2956642
136330 0.3004439
136340 0.3216776
136350 0.2999803
136360 0.298771
136370 0.301285
136380 0.3083239
136390 0.3032247
136400 0.3080255
136410 0.3069429
136420 0.2974499
136430 0.3024956
136440 0.3000331
136450 0.3141946
136460 0.3028853
136470 0.2865656
136480 0.2948463
136490 0.2979307
136500 0.2919452
136510 0.3069346
136520 0.3170402
136530 0.3189843
136540 0.3078699
136550 0.3135059
136560 0.3320198
136570 0.3075386
136580 0.3224417
136590 0.3254665
136600 0.3328532
136610 0.3295328
136620 0.3260442
136630 0.3156612
136640 0.3248508
136650 0.3201583
136660 0.3184426
136670 0.2854875
136680 0.2989967
136690 0.3181328
136700 0.3112704
136710 0.2975422
136720 0.2856932
136730 0.2940135
136740 0.2934285
136750 0.3069243
136760 0.3026322
136770 0.2761323
136780 0.2849045
136790 0.2894341
136800 0.2905663
136810 0.2866065
136820 0.2892379
136830 0.2814378
136840 0.2997899
136850 0.2869439
136860 0.2885432
136870 0.294369
136880 0.2971403
136890 0.2867956
136900 0.2953691
136910 0.2943308
136920 0.2785113
136930 0.2811193
136940 0.2878668
136950 0.2818052
136960 0.2992698
136970 0.2997693
136980 0.2881817
136990 0.2912199
137000 0.30551
137010 0.3072431
137020 0.3027702
137030 0.3136207
137040 0.3106288
137050 0.317598
137060 0.3279983
137070 0.3216225
137080 0.3229356
137090 0.3129007
137100 0.3083975
137110 0.3063623
137120 0.3119214
137130 0.3076212
137140 0.301991
137150 0.3077192
137160 0.3023047
137170 0.3160272
137180 0.3182839
137190 0.3119875
137200 0.3056138
137210 0.3107519
137220 0.3183729
137230 0.2915708
137240 0.2928782
137250 0.3064182
137260 0.2926021
137270 0.3158686
137280 0.2953848
137290 0.2960845
137300 0.2871833
137310 0.3054195
137320 0.3036676
137330 0.2945862
137340 0.3025804
137350 0.3090185
137360 0.303653
137370 0.2909677
137380 0.3099627
137390 0.3078769
137400 0.3043306
137410 0.2972234
137420 0.3021241
137430 0.3027546
137440 0.2978691
137450 0.3109048
137460 0.3079318
137470 0.3398644
137480 0.3157451
137490 0.3127375
137500 0.3145873
137510 0.3088338
137520 0.3072243
137530 0.2939705
137540 0.3015016
137550 0.305447
137560 0.2989422
137570 0.2920121
137580 0.2863612
137590 0.2994696
137600 0.308285
137610 0.2850589
137620 0.2931784
137630 0.2980699
137640 0.3015787
137650 0.2911735
137660 0.3133323
137670 0.3085579
137680 0.3022891
137690 0.2996848
137700 0.310581
137710 0.2894219
137720 0.2982789
137730 0.3054384
137740 0.3088906
137750 0.2992338
137760 0.2995861
137770 0.2946732
137780 0.2891577
137790 0.2934196
137800 0.2946557
137810 0.2889484
137820 0.2922244
137830 0.2945741
137840 0.2877974
137850 0.2817021
137860 0.2709193
137870 0.2796952
137880 0.2972538
137890 0.2707461
137900 0.298483
137910 0.2990553
137920 0.2946238
137930 0.2957922
137940 0.2950903
137950 0.2961832
137960 0.3006782
137970 0.3097758
137980 0.2902294
137990 0.2890394
138000 0.2959116
138010 0.2866361
138020 0.2916385
138030 0.2877672
138040 0.2840124
138050 0.2955451
138060 0.2987551
138070 0.3064017
138080 0.2958645
138090 0.2979662
138100 0.2870651
138110 0.2931677
138120 0.2839837
138130 0.3129505
138140 0.2863047
138150 0.2887244
138160 0.300162
138170 0.2971637
138180 0.2885517
138190 0.2897632
138200 0.3010002
138210 0.3066313
138220 0.2986057
138230 0.2943597
138240 0.3131456
138250 0.3117341
138260 0.3033347
138270 0.2970742
138280 0.2892292
138290 0.2881715
138300 0.2780739
138310 0.2990015
138320 0.2782924
138330 0.2805323
138340 0.2996129
138350 0.2850216
138360 0.289479
138370 0.2764476
138380 0.2944615
138390 0.3129129
138400 0.299816
138410 0.294155
138420 0.2853279
138430 0.2880497
138440 0.2812687
138450 0.2840672
138460 0.278659
138470 0.2746795
138480 0.3000469
138490 0.2736763
138500 0.2859697
138510 0.2708526
138520 0.2866695
138530 0.3019935
138540 0.274357
138550 0.2916531
138560 0.3025387
138570 0.3143569
138580 0.3049866
138590 0.312411
138600 0.3054816
138610 0.3064605
138620 0.2967039
138630 0.306884
138640 0.308208
138650 0.2812472
138660 0.292835
138670 0.2857131
138680 0.2713886
138690 0.2944705
138700 0.2786425
138710 0.2861557
138720 0.2780567
138730 0.2797059
138740 0.2851583
138750 0.2925297
138760 0.2973451
138770 0.2698249
138780 0.2918381
138790 0.2879798
138800 0.2996793
138810 0.2912126
138820 0.2891941
138830 0.296799
138840 0.2747708
138850 0.2774485
138860 0.2841458
138870 0.2951871
138880 0.284372
138890 0.2602096
138900 0.2696461
138910 0.2782528
138920 0.26752
138930 0.2671797
138940 0.2702056
138950 0.2777851
138960 0.2709955
138970 0.2783422
138980 0.2806753
138990 0.2752847
139000 0.2821837
139010 0.2673618
139020 0.2737994
139030 0.2664604
139040 0.2822714
139050 0.2868536
139060 0.2779462
139070 0.2980276
139080 0.2778002
139090 0.2737588
139100 0.294962
139110 0.2807161
139120 0.2870276
139130 0.2873977
139140 0.2859862
139150 0.2927583
139160 0.2765873
139170 0.2997058
139180 0.2818296
139190 0.2981387
139200 0.2937344
139210 0.2897661
139220 0.2750527
139230 0.2865522
139240 0.2735814
139250 0.2758767
139260 0.2973882
139270 0.2940435
139280 0.302224
139290 0.2842752
139300 0.2813946
139310 0.2807482
139320 0.2894075
139330 0.2958565
139340 0.2970122
139350 0.2781853
139360 0.2789767
139370 0.2944641
139380 0.279354
139390 0.2821356
139400 0.2846777
139410 0.2896069
139420 0.2929163
139430 0.2799646
139440 0.280641
139450 0.2721441
139460 0.2669624
139470 0.276116
139480 0.2842245
139490 0.2890355
139500 0.2814342
139510 0.2792585
139520 0.2888405
139530 0.2732482
139540 0.287212
139550 0.2916696
139560 0.2824498
139570 0.2838336
139580 0.2844829
139590 0.2908525
139600 0.2701323
139610 0.284146
139620 0.2920337
139630 0.2854307
139640 0.3054178
139650 0.2936304
139660 0.2760143
139670 0.280766
139680 0.2805989
139690 0.2716182
139700 0.2801819
139710 0.262299
139720 0.2689467
139730 0.2761798
139740 0.2829449
139750 0.2899157
139760 0.275803
139770 0.2793053
139780 0.2905098
139790 0.2908194
139800 0.2940329
139810 0.2878361
139820 0.2759736
139830 0.2858089
139840 0.2856118
139850 0.2824438
139860 0.2835766
139870 0.2942717
139880 0.2947634
139890 0.3125323
139900 0.2905728
139910 0.2773318
139920 0.2881306
139930 0.2866118
139940 0.2956999
139950 0.2893602
139960 0.2888514
139970 0.2984112
139980 0.2951606
139990 0.2833851
140000 0.2841091
140010 0.2779761
140020 0.282389
140030 0.2597827
140040 0.2490997
140050 0.2670955
140060 0.2794352
140070 0.2680675
140080 0.3047914
140090 0.3007196
140100 0.2996824
140110 0.2894545
140120 0.307067
140130 0.3010116
140140 0.2936304
140150 0.2967798
140160 0.2858632
140170 0.2991712
140180 0.2882798
140190 0.2952799
140200 0.2949928
140210 0.3164381
140220 0.2920573
140230 0.2972962
140240 0.2923693
140250 0.3043494
140260 0.2925039
140270 0.2987136
140280 0.3145362
140290 0.3140082
140300 0.3002146
140310 0.296107
140320 0.2816143
140330 0.3017438
140340 0.2876092
140350 0.2982788
140360 0.2915943
140370 0.30302
140380 0.304619
140390 0.2892125
140400 0.3010345
140410 0.2979593
140420 0.3128313
140430 0.2974427
140440 0.3190121
140450 0.3110938
140460 0.3059113
140470 0.3217365
140480 0.3059631
140490 0.3135068
140500 0.2980417
140510 0.2997532
140520 0.3128715
140530 0.3080372
140540 0.3168343
140550 0.3205418
140560 0.2999755
140570 0.3294921
140580 0.3244952
140590 0.2978548
140600 0.3020861
140610 0.3092265
140620 0.3147655
140630 0.3290307
140640 0.2996537
140650 0.2933998
140660 0.2685866
140670 0.3021912
140680 0.2801664
140690 0.2786483
140700 0.3037869
140710 0.3028589
140720 0.2987764
140730 0.2853586
140740 0.2630312
140750 0.2956695
140760 0.293807
140770 0.3036213
140780 0.3045253
140790 0.3159865
140800 0.3083989
140810 0.2820002
140820 0.2931674
140830 0.3175097
140840 0.3078335
140850 0.2920053
140860 0.2829434
140870 0.3033889
140880 0.3212527
140890 0.2935075
140900 0.3022123
140910 0.2988069
140920 0.2808109
140930 0.2768342
140940 0.2906904
140950 0.299029
140960 0.2602595
140970 0.2995816
140980 0.3077795
140990 0.3150874
141000 0.3134784
141010 0.3128568
141020 0.294827
141030 0.2952536
141040 0.2924531
141050 0.2967025
141060 0.2865871
141070 0.2777233
141080 0.2845256
141090 0.296238
141100 0.2853962
141110 0.2878492
141120 0.2867724
141130 0.2793376
141140 0.2863546
141150 0.3032227
141160 0.2971413
141170 0.2861667
141180 0.2822084
141190 0.2842363
141200 0.287578
141210 0.3046457
141220 0.2972714
141230 0.2982452
141240 0.284716
141250 0.2769698
141260 0.2868421
141270 0.2697287
141280 0.2901908
141290 0.3011539
141300 0.2864639
141310 0.2789918
141320 0.2995278
141330 0.2912109
141340 0.2856146
141350 0.2793213
141360 0.289955
141370 0.2872719
141380 0.2990305
141390 0.3080231
141400 0.2985782
141410 0.2951048
141420 0.2924498
141430 0.2965007
141440 0.3152174
141450 0.3043301
141460 0.3005189
141470 0.290955
141480 0.297357
141490 0.2990552
141500 0.3006093
141510 0.2965136
141520 0.2986085
141530 0.2944614
141540 0.2961524
141550 0.3099597
141560 0.28916
141570 0.2961132
141580 0.3020303
141590 0.3103032
141600 0.3078524
141610 0.3128507
141620 0.290655
141630 0.3036557
141640 0.2982357
141650 0.3271506
141660 0.3074609
141670 0.3060173
141680 0.2999256
141690 0.2994118
141700 0.303212
141710 0.3076815
141720 0.3233387
141730 0.3054635
141740 0.2855952
141750 0.2897751
141760 0.3106943
141770 0.2932287
141780 0.3026514
141790 0.3144262
141800 0.310721
141810 0.3120219
141820 0.2952518
141830 0.2811283
141840 0.3077766
141850 0.2968776
141860 0.2845182
141870 0.2989877
141880 0.311492
141890 0.3207112
141900 0.3074736
141910 0.3009202
141920 0.2912006
141930 0.2812072
141940 0.2912479
141950 0.2951681
141960 0.2832872
141970 0.2970288
141980 0.288919
141990 0.2945389
142000 0.2916059
142010 0.2675572
142020 0.2833686
142030 0.2839278
142040 0.2985585
142050 0.2991906
142060 0.296838
142070 0.3073511
142080 0.2980709
142090 0.284449
142100 0.2892107
142110 0.2872718
142120 0.3024125
142130 0.3132036
142140 0.2983175
142150 0.2985609
142160 0.2947255
142170 0.3090434
142180 0.3121187
142190 0.3050334
142200 0.2928845
142210 0.2853517
142220 0.3083063
142230 0.2816267
142240 0.3114661
142250 0.3118702
142260 0.3041553
142270 0.2976852
142280 0.2934566
142290 0.2996945
142300 0.2956239
142310 0.2885492
142320 0.2804909
142330 0.280049
142340 0.2887323
142350 0.2795305
142360 0.2937161
142370 0.2970839
142380 0.2982697
142390 0.3037019
142400 0.3231643
142410 0.3206229
142420 0.3208256
142430 0.2922154
142440 0.2969447
142450 0.3026869
142460 0.2971802
142470 0.3145898
142480 0.3050269
142490 0.3054562
142500 0.2959494
142510 0.3036443
142520 0.2840012
142530 0.3023267
142540 0.3039392
142550 0.3090402
142560 0.2979069
142570 0.305245
142580 0.2766725
142590 0.2829466
142600 0.2818665
142610 0.3085054
142620 0.285063
142630 0.2994331
142640 0.3082351
142650 0.2929412
142660 0.3261961
142670 0.3144078
142680 0.3141252
142690 0.3050282
142700 0.2978623
142710 0.2871645
142720 0.3041753
142730 0.3084865
142740 0.2815281
142750 0.3010806
142760 0.3069741
142770 0.3144158
142780 0.2927513
142790 0.2984359
142800 0.3164325
142810 0.3018125
142820 0.3130529
142830 0.3160526
142840 0.3244591
142850 0.3181692
142860 0.3249105
142870 0.312995
142880 0.3110069
142890 0.3048611
142900 0.2991399
142910 0.3014334
142920 0.3065757
142930 0.3080918
142940 0.2902896
142950 0.2918793
142960 0.2963097
142970 0.2867405
142980 0.3105913
142990 0.3120856
143000 0.3163184
143010 0.3259121
143020 0.3052081
143030 0.3009867
143040 0.2939839
143050 0.287567
143060 0.2991802
143070 0.3027491
143080 0.3019347
143090 0.3054275
143100 0.3014368
143110 0.3115326
143120 0.2956975
143130 0.2861283
143140 0.2880165
143150 0.294943
143160 0.3042087
143170 0.289935
143180 0.297263
143190 0.296738
143200 0.2975951
143210 0.2902304
143220 0.2908108
143230 0.2970928
143240 0.3016818
143250 0.3126242
143260 0.3134682
143270 0.3174535
143280 0.3208394
143290 0.2965729
143300 0.2848638
143310 0.2939865
143320 0.2949944
143330 0.3080181
143340 0.2841626
143350 0.3039306
143360 0.2968009
143370 0.2803444
143380 0.2986031
143390 0.2817884
143400 0.297421
143410 0.2973431
143420 0.3015702
143430 0.2991887
143440 0.2801617
143450 0.2844277
143460 0.2933614
143470 0.270593
143480 0.2890622
143490 0.2976609
143500 0.2799458
143510 0.2950166
143520 0.3131239
143530 0.3211812
143540 0.3032869
143550 0.3153958
143560 0.3036298
143570 0.3098768
143580 0.2934979
143590 0.3160048
143600 0.3296094
143610 0.3192655
143620 0.3025719
143630 0.2906533
143640 0.290273
143650 0.2977239
143660 0.2964603
143670 0.2944827
143680 0.2829923
143690 0.2849044
143700 0.2786479
143710 0.2947855
143720 0.2904519
143730 0.2745554
143740 0.2787864
143750 0.2766155
143760 0.2904016
143770 0.3203235
143780 0.2963281
143790 0.3082407
143800 0.2962659
143810 0.2984173
143820 0.300258
143830 0.2975407
143840 0.2925439
143850 0.2966103
143860 0.2806195
143870 0.2774234
143880 0.2673249
143890 0.2889193
143900 0.2887183
143910 0.2909519
143920 0.280348
143930 0.2941573
143940 0.2880397
143950 0.2966942
143960 0.2978153
143970 0.2881022
143980 0.3081723
143990 0.2946105
144000 0.2837216
144010 0.2938504
144020 0.3036516
144030 0.2827904
144040 0.2911131
144050 0.2989074
144060 0.3146345
144070 0.3062209
144080 0.2990003
144090 0.2977534
144100 0.291995
144110 0.2990763
144120 0.3111178
144130 0.2872534
144140 0.3158054
144150 0.3170128
144160 0.3170077
144170 0.2901706
144180 0.2989561
144190 0.3033837
144200 0.2947333
144210 0.2995619
144220 0.2909611
144230 0.298034
144240 0.2812775
144250 0.3031485
144260 0.3039298
144270 0.3196924
144280 0.2967952
144290 0.3038375
144300 0.3031614
144310 0.3114356
144320 0.3293421
144330 0.2987042
144340 0.307169
144350 0.2930596
144360 0.2983142
144370 0.29892
144380 0.3186106
144390 0.3173027
144400 0.3291046
144410 0.3279186
144420 0.3168146
144430 0.3182393
144440 0.3187115
144450 0.2968407
144460 0.3098499
144470 0.3150513
144480 0.316004
144490 0.3217229
144500 0.3273612
144510 0.3117335
144520 0.3249894
144530 0.2982081
144540 0.3024184
144550 0.3034628
144560 0.3124763
144570 0.3169295
144580 0.3098917
144590 0.3338083
144600 0.3290673
144610 0.3082117
144620 0.3159547
144630 0.3133285
144640 0.3099848
144650 0.3095986
144660 0.3003165
144670 0.2894186
144680 0.3043171
144690 0.3113183
144700 0.2800441
144710 0.300758
144720 0.2985099
144730 0.3084593
144740 0.3051052
144750 0.303304
144760 0.3160923
144770 0.2859351
144780 0.2882054
144790 0.2926957
144800 0.2573545
144810 0.2782547
144820 0.2901931
144830 0.3016528
144840 0.2846234
144850 0.2860018
144860 0.2755879
144870 0.285368
144880 0.3005907
144890 0.2961815
144900 0.3124976
144910 0.2885547
144920 0.2805925
144930 0.2747038
144940 0.2828831
144950 0.2821462
144960 0.2768507
144970 0.2854156
144980 0.2789982
144990 0.2953591
145000 0.2986213
145010 0.303199
145020 0.27849
145030 0.2907485
145040 0.3043145
145050 0.2929744
145060 0.2854995
145070 0.2956308
145080 0.2956927
145090 0.2879497
145100 0.2856276
145110 0.2840436
145120 0.2863248
145130 0.2814429
145140 0.287766
145150 0.3038709
145160 0.2958734
145170 0.3148796
145180 0.3031409
145190 0.2977136
145200 0.2954859
145210 0.2944536
145220 0.2847215
145230 0.2895997
145240 0.287432
145250 0.305323
145260 0.2925411
145270 0.2816315
145280 0.2843382
145290 0.2917957
145300 0.3122534
145310 0.2967364
145320 0.3125468
145330 0.3095816
145340 0.3194306
145350 0.3076642
145360 0.2806355
145370 0.306475
145380 0.2971978
145390 0.2864255
145400 0.2890669
145410 0.2945848
145420 0.2985373
145430 0.3046854
145440 0.2943921
145450 0.2822002
145460 0.2914152
145470 0.3088579
145480 0.2925605
145490 0.288775
145500 0.2856489
145510 0.3038763
145520 0.3268124
145530 0.3113728
145540 0.3159594
145550 0.3013301
145560 0.2813467
145570 0.2958845
145580 0.2837684
145590 0.2830451
145600 0.2827515
145610 0.304773
145620 0.3012198
145630 0.3004106
145640 0.2959957
145650 0.2919251
145660 0.2785652
145670 0.2971102
145680 0.2868064
145690 0.2761781
145700 0.2872637
145710 0.3105455
145720 0.3106369
145730 0.2938325
145740 0.2922617
145750 0.2988622
145760 0.3127081
145770 0.2988225
145780 0.3126791
145790 0.3013574
145800 0.2777644
145810 0.2877345
145820 0.2890033
145830 0.28469
145840 0.2868327
145850 0.2947034
145860 0.2978755
145870 0.284198
145880 0.3063631
145890 0.2829513
145900 0.2938937
145910 0.2866478
145920 0.2959354
145930 0.2918111
145940 0.2764209
145950 0.2894797
145960 0.2858813
145970 0.2973115
145980 0.3100416
145990 0.2896048
146000 0.2795644
146010 0.2996187
146020 0.2950378
146030 0.3103748
146040 0.3067567
146050 0.2962727
146060 0.3006
146070 0.3091092
146080 0.309268
146090 0.3100545
146100 0.3120224
146110 0.2973391
146120 0.3070209
146130 0.3060504
146140 0.2824264
146150 0.295951
146160 0.2856946
146170 0.290133
146180 0.2928154
146190 0.2983518
146200 0.2916732
146210 0.2830939
146220 0.2857667
146230 0.2737339
146240 0.2942639
146250 0.3074913
146260 0.2884261
146270 0.2943547
146280 0.2852772
146290 0.3006017
146300 0.2951295
146310 0.2905347
146320 0.2798932
146330 0.2826692
146340 0.299375
146350 0.2775473
146360 0.2865332
146370 0.2670512
146380 0.2771175
146390 0.2993204
146400 0.3034129
146410 0.2824264
146420 0.2721693
146430 0.2815939
146440 0.2873493
146450 0.2937877
146460 0.2850155
146470 0.2977754
146480 0.3076739
146490 0.291627
146500 0.2988755
146510 0.302487
146520 0.2905325
146530 0.2918271
146540 0.2900979
146550 0.3004045
146560 0.3066296
146570 0.3008644
146580 0.2980832
146590 0.3009623
146600 0.3136661
146610 0.3053761
146620 0.2883638
146630 0.3080247
146640 0.3148388
146650 0.3061748
146660 0.3112858
146670 0.3254759
146680 0.325817
146690 0.3263816
146700 0.3211545
146710 0.3186106
146720 0.3260247
146730 0.3296109
146740 0.2961756
146750 0.3089506
146760 0.277745
146770 0.2663502
146780 0.2780688
146790 0.2958593
146800 0.2925079
146810 0.2836025
146820 0.2991359
146830 0.2898366
146840 0.2863159
146850 0.2941276
146860 0.2961309
146870 0.2985418
146880 0.2730815
146890 0.281188
146900 0.294937
146910 0.2954078
146920 0.3099172
146930 0.2875372
146940 0.2923625
146950 0.2901887
146960 0.2848061
146970 0.294132
146980 0.2851018
146990 0.2885228
147000 0.2891409
147010 0.2895533
147020 0.3044598
147030 0.2819399
147040 0.2738388
147050 0.2681498
147060 0.2797581
147070 0.299596
147080 0.2880341
147090 0.295808
147100 0.2906874
147110 0.2935606
147120 0.2827414
147130 0.2830325
147140 0.293027
147150 0.3089509
147160 0.310921
147170 0.2961228
147180 0.300531
147190 0.3048589
147200 0.290395
147210 0.2892244
147220 0.3025671
147230 0.3118137
147240 0.2877
147250 0.2843289
147260 0.2883877
147270 0.2803739
147280 0.2746855
147290 0.2786863
147300 0.2779059
147310 0.277752
147320 0.2705443
147330 0.2834886
147340 0.286005
147350 0.2838393
147360 0.2880016
147370 0.2843659
147380 0.2692777
147390 0.2736535
147400 0.2672084
147410 0.2794821
147420 0.2831512
147430 0.2893777
147440 0.2987319
147450 0.2915661
147460 0.2818268
147470 0.2681121
147480 0.2698592
147490 0.2677793
147500 0.2835039
147510 0.2526886
147520 0.2675025
147530 0.2758417
147540 0.2815186
147550 0.285549
147560 0.2813015
147570 0.2818372
147580 0.2841837
147590 0.2689262
147600 0.2798425
147610 0.2765814
147620 0.2879212
147630 0.2873036
147640 0.2972656
147650 0.3051049
147660 0.2891915
147670 0.294187
147680 0.2884406
147690 0.2781994
147700 0.2797229
147710 0.293376
147720 0.2970081
147730 0.3003472
147740 0.2973149
147750 0.2891495
147760 0.2967229
147770 0.3076289
147780 0.3025906
147790 0.2883461
147800 0.3007467
147810 0.304872
147820 0.2998891
147830 0.3076907
147840 0.3000958
147850 0.2887767
147860 0.2885272
147870 0.2945651
147880 0.3019665
147890 0.2999355
147900 0.2955869
147910 0.2893409
147920 0.2947782
147930 0.3003584
147940 0.2976928
147950 0.3023761
147960 0.2947709
147970 0.2920372
147980 0.2974122
147990 0.3011986
148000 0.2897327
148010 0.2975431
148020 0.3110898
148030 0.2980308
148040 0.3183222
148050 0.2983312
148060 0.2996872
148070 0.2896724
148080 0.310976
148090 0.292259
148100 0.3147995
148110 0.3072806
148120 0.3234988
148130 0.3096702
148140 0.3046187
148150 0.2944138
148160 0.2867081
148170 0.3022283
148180 0.2847185
148190 0.3146306
148200 0.3128308
148210 0.2940761
148220 0.2836132
148230 0.2936414
148240 0.3108287
148250 0.2879273
148260 0.288536
148270 0.294241
148280 0.2770244
148290 0.293232
148300 0.3009653
148310 0.2977517
148320 0.3065719
148330 0.3000527
148340 0.2886255
148350 0.2954678
148360 0.2949699
148370 0.3039813
148380 0.3037634
148390 0.300719
148400 0.2883122
148410 0.2902461
148420 0.2690943
148430 0.2849091
148440 0.2833272
148450 0.2835555
148460 0.2864878
148470 0.2811575
148480 0.2889258
148490 0.2813434
148500 0.2903019
148510 0.2997337
148520 0.2863485
148530 0.2854702
148540 0.2970791
148550 0.298814
148560 0.2962066
148570 0.2994528
148580 0.2994714
148590 0.299616
148600 0.2950242
148610 0.2953066
148620 0.3011754
148630 0.2885957
148640 0.3099036
148650 0.3033324
148660 0.307795
148670 0.3194966
148680 0.2975138
148690 0.3023234
148700 0.3046116
148710 0.3029887
148720 0.3130484
148730 0.3165847
148740 0.319892
148750 0.2905625
148760 0.3037408
148770 0.2897326
148780 0.31043
148790 0.3070873
148800 0.2944451
148810 0.3142284
148820 0.3159441
148830 0.3005411
148840 0.2895206
148850 0.3037039
148860 0.3076459
148870 0.305145
148880 0.2901351
148890 0.3037507
148900 0.297419
148910 0.301313
148920 0.3118854
148930 0.3134717
148940 0.3125173
148950 0.3044028
148960 0.3043075
148970 0.3124097
148980 0.2874901
148990 0.2879782
149000 0.2794568
149010 0.2898689
149020 0.2836731
149030 0.2989966
149040 0.2943555
149050 0.2944037
149060 0.3039324
149070 0.2935237
149080 0.3078702
149090 0.3064137
149100 0.2989071
149110 0.2874463
149120 0.3036432
149130 0.3118119
149140 0.3283558
149150 0.3133378
149160 0.3051064
149170 0.2991533
149180 0.2818191
149190 0.271663
149200 0.2803108
149210 0.2776412
149220 0.2797029
149230 0.2886526
149240 0.2708754
149250 0.2696474
149260 0.2785227
149270 0.2882725
149280 0.2923428
149290 0.2929765
149300 0.3002778
149310 0.291843
149320 0.2916184
149330 0.2875364
149340 0.2948753
149350 0.2895182
149360 0.30166
149370 0.2860173
149380 0.3199368
149390 0.3051294
149400 0.29681
149410 0.2817362
149420 0.3004094
149430 0.2909435
149440 0.3066504
149450 0.2975802
149460 0.3137383
149470 0.3146152
149480 0.2923835
149490 0.2993303
149500 0.2993385
149510 0.307409
149520 0.3010596
149530 0.2989436
149540 0.2867669
149550 0.2978763
149560 0.2970374
149570 0.2918752
149580 0.2912651
149590 0.276435
149600 0.2953947
149610 0.2938674
149620 0.2932351
149630 0.2733673
149640 0.306095
149650 0.2943215
149660 0.2948303
149670 0.307812
149680 0.3062656
149690 0.3020417
149700 0.2937081
149710 0.2968828
149720 0.2906162
149730 0.3055841
149740 0.3083098
149750 0.2954812
149760 0.3045689
149770 0.2945934
149780 0.2870696
149790 0.2823964
149800 0.270873
149810 0.2824635
149820 0.297799
149830 0.2812156
149840 0.2827174
149850 0.2816124
149860 0.2758141
149870 0.3028868
149880 0.2748082
149890 0.2828923
149900 0.2806247
149910 0.2965401
149920 0.309228
149930 0.314286
149940 0.2936814
149950 0.2832402
149960 0.2952364
149970 0.2890159
149980 0.3243935
149990 0.3149522
150000 0.3146539
150010 0.3261893
150020 0.3132153
150030 0.2979801
150040 0.2865
150050 0.292433
150060 0.2750514
150070 0.2869963
150080 0.2680199
150090 0.288218
150100 0.3031746
150110 0.3130417
150120 0.3073425
150130 0.2998829
150140 0.3061338
150150 0.2953508
150160 0.3061377
150170 0.3227603
150180 0.3103702
150190 0.2945261
150200 0.2965108
150210 0.2916767
150220 0.2858321
150230 0.2951345
150240 0.2795105
150250 0.2763385
150260 0.2992886
150270 0.2908165
150280 0.2867416
150290 0.2786222
150300 0.2901432
150310 0.2914223
150320 0.295102
150330 0.2784944
150340 0.2929995
150350 0.2891372
150360 0.2876043
150370 0.2818238
150380 0.2967902
150390 0.2973897
150400 0.2873992
150410 0.2882076
150420 0.2813266
150430 0.2743114
150440 0.3025942
150450 0.2783984
150460 0.3006674
150470 0.3222927
150480 0.3015088
150490 0.2920112
150500 0.2855071
150510 0.2838611
150520 0.3117462
150530 0.3070054
150540 0.2860445
150550 0.2905583
150560 0.3095263
150570 0.3157421
150580 0.3022415
150590 0.2858528
150600 0.2881532
150610 0.2949484
150620 0.2838684
150630 0.3040834
150640 0.3032585
150650 0.2901354
150660 0.3050299
150670 0.2903315
150680 0.3060343
150690 0.3125245
150700 0.3037743
150710 0.3221057
150720 0.2960787
150730 0.2992085
150740 0.3054219
150750 0.2884443
150760 0.3057734
150770 0.2916512
150780 0.2760056
150790 0.3056081
150800 0.3106756
150810 0.3189271
150820 0.3035133
150830 0.3102125
150840 0.3091775
150850 0.3201738
150860 0.297433
150870 0.3051214
150880 0.3047464
150890 0.3140703
150900 0.3008178
150910 0.30237
150920 0.2923131
150930 0.3088101
150940 0.3094154
150950 0.3049152
150960 0.3043611
150970 0.2903328
150980 0.2904552
150990 0.2975377
151000 0.2986568
151010 0.2916639
151020 0.2818793
151030 0.2896637
151040 0.3020844
151050 0.3015576
151060 0.3039566
151070 0.2808607
151080 0.3089042
151090 0.3189208
151100 0.3038729
151110 0.3151446
151120 0.3202815
151130 0.2968645
151140 0.3036457
151150 0.2867616
151160 0.3167464
151170 0.3133302
151180 0.3130317
151190 0.3025094
151200 0.3182785
151210 0.3109762
151220 0.3086149
151230 0.3109446
151240 0.3127911
151250 0.2931101
151260 0.311653
151270 0.31089
151280 0.323342
151290 0.3087087
151300 0.3034722
151310 0.3052206
151320 0.296381
151330 0.2939195
151340 0.3137588
151350 0.3134135
151360 0.3046331
151370 0.2998835
151380 0.3082786
151390 0.3118042
151400 0.3146294
151410 0.3220767
151420 0.3033674
151430 0.304063
151440 0.3153873
151450 0.3007836
151460 0.2984918
151470 0.2941131
151480 0.3036629
151490 0.3047414
151500 0.2803491
151510 0.2853481
151520 0.2802992
151530 0.2937426
151540 0.2840223
151550 0.3010735
151560 0.2980762
151570 0.2798744
151580 0.2882756
151590 0.2828619
151600 0.2940284
151610 0.2992642
151620 0.285093
151630 0.2872004
151640 0.2938801
151650 0.2919582
151660 0.3029902
151670 0.2929037
151680 0.3005498
151690 0.2956391
151700 0.2926846
151710 0.3038613
151720 0.2911475
151730 0.3108152
151740 0.3065745
151750 0.3165729
151760 0.3120697
151770 0.2991186
151780 0.2913984
151790 0.3020737
151800 0.3021901
151810 0.3081407
151820 0.3087322
151830 0.3035964
151840 0.3065806
151850 0.3104358
151860 0.3008387
151870 0.2987767
151880 0.2939209
151890 0.2836541
151900 0.2851354
151910 0.3091217
151920 0.2923165
151930 0.2963218
151940 0.2968644
151950 0.2951602
151960 0.3130818
151970 0.3269459
151980 0.320731
151990 0.3085771
152000 0.3157474
152010 0.3044842
152020 0.3057629
152030 0.3035231
152040 0.2862328
152050 0.3006976
152060 0.2993824
152070 0.2996098
152080 0.3017201
152090 0.2899572
152100 0.2986219
152110 0.2965011
152120 0.2767707
152130 0.2933677
152140 0.3045788
152150 0.3023686
152160 0.3133072
152170 0.3140776
152180 0.3090955
152190 0.2906002
152200 0.2965171
152210 0.3080262
152220 0.2847028
152230 0.305067
152240 0.3075114
152250 0.2774288
152260 0.2976108
152270 0.2931481
152280 0.3028601
152290 0.3086978
152300 0.3073866
152310 0.2987702
152320 0.3070625
152330 0.3009579
152340 0.3152092
152350 0.3181116
152360 0.296248
152370 0.2985297
152380 0.3120497
152390 0.3164515
152400 0.3246127
152410 0.3119077
152420 0.2938063
152430 0.2898564
152440 0.304206
152450 0.284136
152460 0.2909747
152470 0.2963587
152480 0.2850398
152490 0.2820627
152500 0.2892055
152510 0.2853228
152520 0.2912063
152530 0.2747175
152540 0.2842049
152550 0.2820995
152560 0.2882308
152570 0.2884745
152580 0.2938861
152590 0.2771765
152600 0.2914834
152610 0.2986391
152620 0.2825765
152630 0.273147
152640 0.2901284
152650 0.2847463
152660 0.297619
152670 0.2894959
152680 0.2936806
152690 0.3057083
152700 0.2891189
152710 0.2962683
152720 0.2995914
152730 0.2980719
152740 0.2785513
152750 0.3001785
152760 0.3089972
152770 0.3063304
152780 0.3018899
152790 0.3419565
152800 0.3070453
152810 0.3279705
152820 0.3145099
152830 0.3060368
152840 0.3054914
152850 0.3102578
152860 0.2974218
152870 0.2923251
152880 0.3144243
152890 0.2998417
152900 0.3169937
152910 0.2906972
152920 0.293469
152930 0.2883314
152940 0.3152117
152950 0.3042912
152960 0.2930902
152970 0.2878095
152980 0.3037012
152990 0.3139853
153000 0.3079526
153010 0.3004583
153020 0.3292784
153030 0.2968994
153040 0.2841809
153050 0.2898872
153060 0.3021486
153070 0.2863153
153080 0.2949803
153090 0.2671748
153100 0.2996686
153110 0.286169
153120 0.2924867
153130 0.3048844
153140 0.2960119
153150 0.3058479
153160 0.2996314
153170 0.2983473
153180 0.3001678
153190 0.3052045
153200 0.3073548
153210 0.2996458
153220 0.3025488
153230 0.299402
153240 0.3039841
153250 0.3141474
153260 0.319791
153270 0.3138215
153280 0.3113279
153290 0.3264272
153300 0.3077567
153310 0.3187867
153320 0.3127066
153330 0.2967919
153340 0.3127696
153350 0.3135237
153360 0.291635
153370 0.2933433
153380 0.3012174
153390 0.2940299
153400 0.3066311
153410 0.3078305
153420 0.3138315
153430 0.3044386
153440 0.3054678
153450 0.2939886
153460 0.3059651
153470 0.3137927
153480 0.3079542
153490 0.2964723
153500 0.2999116
153510 0.3040101
153520 0.3178785
153530 0.3230943
153540 0.3288679
153550 0.3229644
153560 0.3124471
153570 0.2976875
153580 0.328523
153590 0.3392861
153600 0.3163143
153610 0.3044548
153620 0.331359
153630 0.3119461
153640 0.3241024
153650 0.3334731
153660 0.3210627
153670 0.3163708
153680 0.3238747
153690 0.3206423
153700 0.3087315
153710 0.3021099
153720 0.2988763
153730 0.3047111
153740 0.2973706
153750 0.3039726
153760 0.3005732
153770 0.3137281
153780 0.3174286
153790 0.3067013
153800 0.3183471
153810 0.3398717
153820 0.3330871
153830 0.3206133
153840 0.3170211
153850 0.2974073
153860 0.311114
153870 0.298019
153880 0.3134326
153890 0.3068669
153900 0.3213872
153910 0.32166
153920 0.3111113
153930 0.3000028
153940 0.2918661
153950 0.3021349
153960 0.3098139
153970 0.3310028
153980 0.3114499
153990 0.2912433
154000 0.2895662
154010 0.2994808
154020 0.2889764
154030 0.2896148
154040 0.2872411
154050 0.3061915
154060 0.3030399
154070 0.3001783
154080 0.2989895
154090 0.2894825
154100 0.3021666
154110 0.2994653
154120 0.3073367
154130 0.3289282
154140 0.2948721
154150 0.2974367
154160 0.2993101
154170 0.3220097
154180 0.3215591
154190 0.3155767
154200 0.3216053
154210 0.3111309
154220 0.3386598
154230 0.3596538
154240 0.3306971
154250 0.3535944
154260 0.3179737
154270 0.3270943
154280 0.3141444
154290 0.3052468
154300 0.3217027
154310 0.3069104
154320 0.3030007
154330 0.2947126
154340 0.3103385
154350 0.3084257
154360 0.3199961
154370 0.3029512
154380 0.3139121
154390 0.3050896
154400 0.2901338
154410 0.2868912
154420 0.2897831
154430 0.3115042
154440 0.3011929
154450 0.2974079
154460 0.3074633
154470 0.3093397
154480 0.3065182
154490 0.3022634
154500 0.2817645
154510 0.2850831
154520 0.3090674
154530 0.2965949
154540 0.2967076
154550 0.308283
154560 0.3124113
154570 0.3118319
154580 0.2836474
154590 0.2913011
154600 0.2911831
154610 0.3054398
154620 0.2843628
154630 0.2906612
154640 0.2914554
154650 0.2921489
154660 0.3043368
154670 0.303845
154680 0.3058548
154690 0.2939174
154700 0.3002755
154710 0.2951689
154720 0.2981555
154730 0.2935176
154740 0.3082989
154750 0.290686
154760 0.303118
154770 0.2771292
154780 0.3090381
154790 0.2749918
154800 0.274708
154810 0.2753122
154820 0.2954027
154830 0.2701828
154840 0.2881823
154850 0.2763992
154860 0.2861048
154870 0.2828291
154880 0.2886737
154890 0.2978245
154900 0.2969343
154910 0.2841536
154920 0.2885579
154930 0.2929224
154940 0.2906414
154950 0.2892349
154960 0.2990013
154970 0.2977472
154980 0.3053292
154990 0.3046464
155000 0.30315
155010 0.3154998
155020 0.3073392
155030 0.3157649
155040 0.2983307
155050 0.28538
155060 0.2981504
155070 0.3087238
155080 0.3028585
155090 0.3046316
155100 0.3174491
155110 0.2888554
155120 0.2979458
155130 0.2918386
155140 0.2971562
155150 0.3141639
155160 0.3301766
155170 0.3345761
155180 0.3324763
155190 0.3141245
155200 0.3327608
155210 0.3245821
155220 0.3086186
155230 0.309409
155240 0.2930624
155250 0.3050645
155260 0.3272393
155270 0.3187222
155280 0.2917513
155290 0.2940132
155300 0.3005862
155310 0.3034874
155320 0.3106829
155330 0.3137206
155340 0.3025191
155350 0.2908282
155360 0.2922827
155370 0.3247119
155380 0.2959521
155390 0.3166108
155400 0.3101606
155410 0.3070684
155420 0.3053914
155430 0.3087409
155440 0.3025338
155450 0.2889254
155460 0.2867179
155470 0.2882958
155480 0.3167822
155490 0.3018422
155500 0.2961947
155510 0.2968539
155520 0.3127941
155530 0.3249125
155540 0.3188992
155550 0.3169754
155560 0.3026261
155570 0.3327593
155580 0.3184177
155590 0.3098807
155600 0.3255506
155610 0.3252125
155620 0.307646
155630 0.3121883
155640 0.3121432
155650 0.3334831
155660 0.3220436
155670 0.3250095
155680 0.3374788
155690 0.320917
155700 0.3171121
155710 0.3027938
155720 0.2869291
155730 0.2870919
155740 0.2975937
155750 0.3047367
155760 0.3120857
155770 0.3023644
155780 0.2887255
155790 0.2952884
155800 0.2926954
155810 0.2955258
155820 0.3024438
155830 0.3007235
155840 0.2820969
155850 0.3158344
155860 0.3096614
155870 0.3336793
155880 0.3131842
155890 0.3230189
155900 0.3170519
155910 0.2929732
155920 0.3106569
155930 0.3030027
155940 0.3185785
155950 0.3097345
155960 0.293983
155970 0.307068
155980 0.3216445
155990 0.2943474
156000 0.2959449
156010 0.2901691
156020 0.2971618
156030 0.2972831
156040 0.2866311
156050 0.288458
156060 0.2955507
156070 0.2823918
156080 0.2904675
156090 0.2975022
156100 0.2911005
156110 0.2737151
156120 0.2635364
156130 0.297109
156140 0.3063219
156150 0.2812566
156160 0.2923414
156170 0.2952912
156180 0.3043585
156190 0.2978157
156200 0.2991863
156210 0.2853583
156220 0.2883714
156230 0.2897635
156240 0.3012218
156250 0.2964073
156260 0.3050412
156270 0.3084866
156280 0.2971609
156290 0.3016884
156300 0.3142305
156310 0.3023443
156320 0.3029985
156330 0.2861558
156340 0.3107922
156350 0.3141495
156360 0.3006859
156370 0.3081937
156380 0.3029539
156390 0.2951087
156400 0.2954325
156410 0.2828579
156420 0.2976969
156430 0.315334
156440 0.30017
156450 0.3153487
156460 0.2987154
156470 0.2865907
156480 0.3056613
156490 0.2969467
156500 0.2847946
156510 0.3040141
156520 0.3038011
156530 0.2916899
156540 0.2936875
156550 0.3053626
156560 0.300714
156570 0.3246752
156580 0.3030587
156590 0.305565
156600 0.3015259
156610 0.2959863
156620 0.3304674
156630 0.3163311
156640 0.3204837
156650 0.2998176
156660 0.2861955
156670 0.2863677
156680 0.3030555
156690 0.2681349
156700 0.2818279
156710 0.2598515
156720 0.2959494
156730 0.2909058
156740 0.2853991
156750 0.3055844
156760 0.3006144
156770 0.2913777
156780 0.2901178
156790 0.2919915
156800 0.2940064
156810 0.290079
156820 0.2891763
156830 0.282089
156840 0.2975239
156850 0.2756507
156860 0.2740325
156870 0.271674
156880 0.2699265
156890 0.2716495
156900 0.2752156
156910 0.2840018
156920 0.2744333
156930 0.2998293
156940 0.2945365
156950 0.2928687
156960 0.2966599
156970 0.3102451
156980 0.2964583
156990 0.30384
157000 0.3052347
157010 0.2807418
157020 0.3064367
157030 0.3214061
157040 0.3011681
157050 0.3116495
157060 0.3355239
157070 0.308461
157080 0.3215588
157090 0.3148617
157100 0.3242477
157110 0.2941299
157120 0.2949775
157130 0.301
157140 0.3070396
157150 0.2917288
157160 0.2876606
157170 0.2946083
157180 0.3018445
157190 0.3197693
157200 0.3086241
157210 0.3012142
157220 0.298388
157230 0.2988821
157240 0.2853853
157250 0.2933267
157260 0.2722623
157270 0.2779474
157280 0.245785
157290 0.2688852
157300 0.27346
157310 0.2615872
157320 0.2681994
157330 0.2783178
157340 0.2873602
157350 0.2589363
157360 0.2776864
157370 0.2764352
157380 0.2699805
157390 0.2982885
157400 0.2848586
157410 0.2987692
157420 0.2882748
157430 0.2860465
157440 0.272815
157450 0.2654408
157460 0.2848143
157470 0.2871121
157480 0.262578
157490 0.2733894
157500 0.2675157
157510 0.2745604
157520 0.2881111
157530 0.2801431
157540 0.2752252
157550 0.2846753
157560 0.291664
157570 0.2815498
157580 0.2613948
157590 0.2693302
157600 0.2692728
157610 0.2798649
157620 0.2799282
157630 0.295765
157640 0.2881706
157650 0.275637
157660 0.2664342
157670 0.2661751
157680 0.2873747
157690 0.2789927
157700 0.2899282
157710 0.2835516
157720 0.2859102
157730 0.2607593
157740 0.2833157
157750 0.2796664
157760 0.2898074
157770 0.283864
157780 0.2824731
157790 0.284667
157800 0.28083
157810 0.2818997
157820 0.2710263
157830 0.30112
157840 0.2797956
157850 0.2936198
157860 0.2796454
157870 0.2669835
157880 0.2849799
157890 0.3071677
157900 0.2839767
157910 0.2865668
157920 0.2893922
157930 0.2623438
157940 0.2889266
157950 0.3024204
157960 0.2851296
157970 0.2905361
157980 0.2739582
157990 0.2874784
158000 0.2867905
158010 0.2696598
158020 0.2795623
158030 0.285217
158040 0.2840479
158050 0.2858416
158060 0.2727142
158070 0.2755684
158080 0.2755924
158090 0.2881831
158100 0.2867757
158110 0.2744179
158120 0.2706496
158130 0.2783047
158140 0.2778631
158150 0.2615795
158160 0.2652146
158170 0.2719284
158180 0.2751975
158190 0.2595399
158200 0.2758715
158210 0.2674014
158220 0.2568506
158230 0.2721582
158240 0.2599604
158250 0.2630509
158260 0.2754744
158270 0.2612033
158280 0.2541994
158290 0.2687073
158300 0.2618435
158310 0.2665792
158320 0.2638494
158330 0.2705851
158340 0.2736751
158350 0.2729307
158360 0.2817204
158370 0.2703287
158380 0.2835721
158390 0.2950079
158400 0.2848464
158410 0.2705112
158420 0.2699302
158430 0.2497872
158440 0.2742509
158450 0.2555766
158460 0.2797804
158470 0.2541692
158480 0.2625102
158490 0.2445168
158500 0.2574409
158510 0.2459385
158520 0.2712316
158530 0.2697273
158540 0.2621489
158550 0.267401
158560 0.261998
158570 0.2903533
158580 0.2580578
158590 0.2746194
158600 0.2580489
158610 0.2831534
158620 0.2978656
158630 0.2743724
158640 0.2703738
158650 0.2745863
158660 0.2924304
158670 0.2768672
158680 0.2726404
158690 0.2682988
158700 0.2672033
158710 0.2476798
158720 0.2499772
158730 0.2830051
158740 0.2764686
158750 0.2818275
158760 0.2748153
158770 0.2761377
158780 0.288612
158790 0.2818091
158800 0.2718973
158810 0.279112
158820 0.2707531
158830 0.2515342
158840 0.2867196
158850 0.2647726
158860 0.2629142
158870 0.2875275
158880 0.2599617
158890 0.2738066
158900 0.272213
158910 0.2837888
158920 0.2741956
158930 0.2674718
158940 0.2872191
158950 0.2692003
158960 0.2685138
158970 0.2669328
158980 0.2706234
158990 0.2598481
159000 0.2829002
159010 0.2755688
159020 0.2825002
159030 0.27141
159040 0.2764519
159050 0.2870241
159060 0.2902425
159070 0.2835882
159080 0.291182
159090 0.2850362
159100 0.2918147
159110 0.2754588
159120 0.2763273
159130 0.2867934
159140 0.2830639
159150 0.3046628
159160 0.2756051
159170 0.2816761
159180 0.2950146
159190 0.2985363
159200 0.2970948
159210 0.2985126
159220 0.2992838
159230 0.2678929
159240 0.2815137
159250 0.2760044
159260 0.2858911
159270 0.2924816
159280 0.2758063
159290 0.2768632
159300 0.2849704
159310 0.2873656
159320 0.2830689
159330 0.2835148
159340 0.2811683
159350 0.2825606
159360 0.2900361
159370 0.2635265
159380 0.2879309
159390 0.2649043
159400 0.2676945
159410 0.2573257
159420 0.2856047
159430 0.2806728
159440 0.2800286
159450 0.3011278
159460 0.2815858
159470 0.2936684
159480 0.2822273
159490 0.2850129
159500 0.2787987
159510 0.2940956
159520 0.2944794
159530 0.3009936
159540 0.2878636
159550 0.288818
159560 0.2872568
159570 0.2940658
159580 0.2808262
159590 0.2777202
159600 0.280825
159610 0.2774122
159620 0.2751125
159630 0.2870624
159640 0.2947852
159650 0.2972827
159660 0.297859
159670 0.2940825
159680 0.2859426
159690 0.2743311
159700 0.2680186
159710 0.2890834
159720 0.2808422
159730 0.2868495
159740 0.2684547
159750 0.2679743
159760 0.2627257
159770 0.2749843
159780 0.2805282
159790 0.2805542
159800 0.2792586
159810 0.2627624
159820 0.2862493
159830 0.2639311
159840 0.275328
159850 0.2923346
159860 0.2498881
159870 0.2603167
159880 0.2724454
159890 0.2631517
159900 0.2629173
159910 0.2762073
159920 0.2616172
159930 0.2560803
159940 0.2633489
159950 0.2595862
159960 0.2694566
159970 0.2679305
159980 0.2612473
159990 0.2704261
160000 0.2746484
160010 0.2659339
160020 0.2904787
160030 0.2849151
160040 0.2785381
160050 0.2611618
160060 0.2818258
160070 0.2712327
160080 0.2621672
160090 0.2686267
160100 0.2590408
160110 0.2709402
160120 0.2669519
160130 0.2730771
160140 0.2681674
160150 0.2812638
160160 0.284702
160170 0.2914833
160180 0.287592
160190 0.273055
160200 0.2875887
160210 0.2870937
160220 0.2835934
160230 0.2713325
160240 0.2565317
160250 0.2587386
160260 0.2805115
160270 0.2753555
160280 0.2508103
160290 0.2497932
160300 0.2666063
160310 0.2720343
160320 0.2806906
160330 0.25561
160340 0.268779
160350 0.2960978
160360 0.2941744
160370 0.2978937
160380 0.2854463
160390 0.272606
160400 0.2616897
160410 0.2695472
160420 0.261741
160430 0.2722129
160440 0.2495174
160450 0.2728032
160460 0.2721112
160470 0.2649346
160480 0.2983812
160490 0.2776751
160500 0.2566652
160510 0.2840216
160520 0.2786659
160530 0.2759561
160540 0.2814365
160550 0.2952132
160560 0.2726424
160570 0.2812569
160580 0.2647834
160590 0.3011841
160600 0.3040009
160610 0.2942514
160620 0.2946413
160630 0.3093409
160640 0.3244867
160650 0.3114708
160660 0.3298494
160670 0.3091362
160680 0.3173235
160690 0.2834237
160700 0.2773114
160710 0.2741773
160720 0.2726324
160730 0.2591573
160740 0.2848451
160750 0.2868152
160760 0.2867915
160770 0.2940488
160780 0.2874518
160790 0.2614341
160800 0.2706
160810 0.2959677
160820 0.3062072
160830 0.2857905
160840 0.3145488
160850 0.2951207
160860 0.3158816
160870 0.3135422
160880 0.3030505
160890 0.3151001
160900 0.2880833
160910 0.3096512
160920 0.2979239
160930 0.3313735
160940 0.2972617
160950 0.3129227
160960 0.2954741
160970 0.2828856
160980 0.2943746
160990 0.2988949
161000 0.3026747
161010 0.2850814
161020 0.2977712
161030 0.2718959
161040 0.2747902
161050 0.2721279
161060 0.2758291
161070 0.2960236
161080 0.2837493
161090 0.2880359
161100 0.2928002
161110 0.2855365
161120 0.3069729
161130 0.2785927
161140 0.2722714
161150 0.2830214
161160 0.2710486
161170 0.2791228
161180 0.2949816
161190 0.2758563
161200 0.2854191
161210 0.2873217
161220 0.269091
161230 0.2737816
161240 0.2850928
161250 0.2706669
161260 0.2628862
161270 0.2623921
161280 0.2621388
161290 0.2720572
161300 0.2839134
161310 0.2831057
161320 0.2642762
161330 0.2520556
161340 0.2532559
161350 0.2481113
161360 0.2798888
161370 0.2765425
161380 0.2486897
161390 0.2516546
161400 0.2550257
161410 0.2516874
161420 0.2507347
161430 0.2463618
161440 0.2676266
161450 0.2527395
161460 0.2658141
161470 0.2729469
161480 0.2690412
161490 0.276589
161500 0.2496595
161510 0.2693063
161520 0.250778
161530 0.2743948
161540 0.2787426
161550 0.2764092
161560 0.243801
161570 0.2604276
161580 0.2484636
161590 0.2601095
161600 0.2475519
161610 0.2622346
161620 0.2663896
161630 0.2548965
161640 0.2599362
161650 0.248658
161660 0.2783414
161670 0.2608059
161680 0.2618131
161690 0.2633188
161700 0.2421402
161710 0.2495889
161720 0.2656853
161730 0.2685739
161740 0.2385846
161750 0.2605115
161760 0.2596383
161770 0.2483934
161780 0.2490437
161790 0.2600404
161800 0.272997
161810 0.2529101
161820 0.2560693
161830 0.2641177
161840 0.2634843
161850 0.2637081
161860 0.2692891
161870 0.2798618
161880 0.2556295
161890 0.2504843
161900 0.2551021
161910 0.2748241
161920 0.2633425
161930 0.26379
161940 0.2885201
161950 0.2636671
161960 0.2641021
161970 0.267717
161980 0.2649381
161990 0.2730876
162000 0.2768355
162010 0.2614337
162020 0.2619673
162030 0.2648086
162040 0.2671162
162050 0.2572226
162060 0.2569195
162070 0.2346287
162080 0.2520429
162090 0.2494454
162100 0.2411154
162110 0.2551995
162120 0.265945
162130 0.2774224
162140 0.2632646
162150 0.2647481
162160 0.2731015
162170 0.2679741
162180 0.2773046
162190 0.2734966
162200 0.2723479
162210 0.2804487
162220 0.2616915
162230 0.2713703
162240 0.2759267
162250 0.2723687
162260 0.2709293
162270 0.2645904
162280 0.278397
162290 0.2707527
162300 0.2587309
162310 0.2682768
162320 0.2763509
162330 0.2614782
162340 0.2642289
162350 0.2754333
162360 0.259064
162370 0.2516689
162380 0.2443004
162390 0.2739885
162400 0.2788795
162410 0.2865806
162420 0.282668
162430 0.2789104
162440 0.2644576
162450 0.2806422
162460 0.2872943
162470 0.2819862
162480 0.2838275
162490 0.2748429
162500 0.2849576
162510 0.2693443
162520 0.2772553
162530 0.2767411
162540 0.2894222
162550 0.2987256
162560 0.2937012
162570 0.2777121
162580 0.2753181
162590 0.2668067
162600 0.2866357
162610 0.2865828
162620 0.2815863
162630 0.2673211
162640 0.2821071
162650 0.270156
162660 0.2698205
162670 0.2736898
162680 0.2735
162690 0.2843425
162700 0.267743
162710 0.2745109
162720 0.2758082
162730 0.2610337
162740 0.2499812
162750 0.2817449
162760 0.2717025
162770 0.2732128
162780 0.263948
162790 0.2795878
162800 0.2652533
162810 0.2664993
162820 0.2619335
162830 0.2746657
162840 0.2652288
162850 0.2922813
162860 0.2785557
162870 0.2850525
162880 0.2931937
162890 0.2882794
162900 0.2946612
162910 0.2950503
162920 0.289337
162930 0.2832122
162940 0.2626293
162950 0.2806685
162960 0.2841253
162970 0.2778556
162980 0.2711782
162990 0.2839181
163000 0.2730592
163010 0.2596249
163020 0.2865023
163030 0.2762238
163040 0.2691155
163050 0.2798167
163060 0.281322
163070 0.2784559
163080 0.2754491
163090 0.2918523
163100 0.2857685
163110 0.2779253
163120 0.2890719
163130 0.2656856
163140 0.2670092
163150 0.292919
163160 0.2745751
163170 0.2862788
163180 0.2965008
163190 0.2906519
163200 0.3019216
163210 0.2985016
163220 0.2949647
163230 0.2865257
163240 0.2888931
163250 0.2713804
163260 0.2905673
163270 0.2759823
163280 0.2649429
163290 0.2778377
163300 0.2778663
163310 0.2674544
163320 0.2968534
163330 0.2820832
163340 0.2745924
163350 0.2893733
163360 0.2814406
163370 0.2731793
163380 0.2654054
163390 0.2636187
163400 0.2873865
163410 0.2801846
163420 0.2720113
163430 0.2879646
163440 0.2872049
163450 0.2788643
163460 0.2597787
163470 0.2476798
163480 0.2646933
163490 0.2550107
163500 0.2698372
163510 0.2591679
163520 0.2690277
163530 0.2629789
163540 0.2634338
163550 0.255725
163560 0.2445982
163570 0.2369615
163580 0.2337169
163590 0.2507853
163600 0.2432993
163610 0.2298648
163620 0.2376243
163630 0.2529767
163640 0.2577079
163650 0.2642076
163660 0.2474937
163670 0.2515676
163680 0.2864914
163690 0.2728442
163700 0.250712
163710 0.2586515
163720 0.2525193
163730 0.2345848
163740 0.2434056
163750 0.251502
163760 0.2372105
163770 0.2601284
163780 0.2663845
163790 0.2640786
163800 0.280531
163810 0.2484014
163820 0.2691784
163830 0.2679641
163840 0.2457613
163850 0.2551261
163860 0.2603241
163870 0.2515713
163880 0.2461635
163890 0.2320763
163900 0.2448547
163910 0.2593157
163920 0.2651421
163930 0.247411
163940 0.2384473
163950 0.2907661
163960 0.2753466
163970 0.2711919
163980 0.252056
163990 0.2654096
164000 0.2704071
164010 0.2648404
164020 0.2705694
164030 0.2561157
164040 0.2552144
164050 0.2613977
164060 0.2674384
164070 0.2403961
164080 0.2699351
164090 0.2693009
164100 0.2618852
164110 0.2712456
164120 0.2571041
164130 0.284306
164140 0.2518556
164150 0.2609046
164160 0.2752394
164170 0.2726177
164180 0.2895446
164190 0.2591896
164200 0.2757118
164210 0.2625633
164220 0.2491837
164230 0.2618015
164240 0.265585
164250 0.2659284
164260 0.2598982
164270 0.2857423
164280 0.2723853
164290 0.2725308
164300 0.2637034
164310 0.2549037
164320 0.2638327
164330 0.2605732
164340 0.2437509
164350 0.2658762
164360 0.2695433
164370 0.2374914
164380 0.2537062
164390 0.2544573
164400 0.2418264
164410 0.2559488
164420 0.2507804
164430 0.2541842
164440 0.25131
164450 0.2379506
164460 0.2424705
164470 0.2418441
164480 0.2367332
164490 0.2496863
164500 0.2447868
164510 0.2483331
164520 0.2362888
164530 0.237603
164540 0.2280755
164550 0.246643
164560 0.2505632
164570 0.2416713
164580 0.2490796
164590 0.258175
164600 0.2620748
164610 0.2532962
164620 0.2494726
164630 0.2582867
164640 0.2420264
164650 0.2642801
164660 0.2527759
164670 0.2706956
164680 0.2679677
164690 0.2653778
164700 0.2773523
164710 0.2563708
164720 0.2528339
164730 0.2764167
164740 0.2482224
164750 0.2760111
164760 0.2692794
164770 0.2746751
164780 0.2422254
164790 0.2436852
164800 0.2606429
164810 0.2527691
164820 0.2655289
164830 0.2671473
164840 0.2819234
164850 0.2764891
164860 0.2609982
164870 0.264346
164880 0.2549876
164890 0.2628754
164900 0.2700321
164910 0.2617027
164920 0.2606226
164930 0.2384389
164940 0.255887
164950 0.2509258
164960 0.2388973
164970 0.2686542
164980 0.2690368
164990 0.2673331
165000 0.2548533
165010 0.2658496
165020 0.2855987
165030 0.2854832
165040 0.2713208
165050 0.2571243
165060 0.2572656
165070 0.2681943
165080 0.2703307
165090 0.2815272
165100 0.249626
165110 0.2728237
165120 0.2664272
165130 0.2788757
165140 0.2739506
165150 0.2785281
165160 0.2745506
165170 0.272327
165180 0.2697696
165190 0.2453339
165200 0.2448043
165210 0.2400714
165220 0.2564366
165230 0.2530622
165240 0.254077
165250 0.2563394
165260 0.2363503
165270 0.2519784
165280 0.254007
165290 0.2530119
165300 0.2432414
165310 0.2426602
165320 0.2408782
165330 0.2378346
165340 0.2390153
165350 0.2485862
165360 0.254814
165370 0.2435836
165380 0.2447978
165390 0.2445388
165400 0.2428544
165410 0.2531543
165420 0.2583835
165430 0.2573535
165440 0.2587892
165450 0.2476855
165460 0.258231
165470 0.2471931
165480 0.2513424
165490 0.2503619
165500 0.2506312
165510 0.2535784
165520 0.2392579
165530 0.237135
165540 0.2485021
165550 0.2573385
165560 0.2604955
165570 0.2606447
165580 0.264765
165590 0.2503532
165600 0.2653519
165610 0.2593722
165620 0.2697453
165630 0.2751195
165640 0.2648502
165650 0.2640253
165660 0.2626185
165670 0.2779751
165680 0.2588036
165690 0.2730138
165700 0.2758992
165710 0.2697862
165720 0.2662337
165730 0.2733591
165740 0.2823221
165750 0.2709607
165760 0.2800215
165770 0.2698358
165780 0.2689649
165790 0.2622437
165800 0.2725149
165810 0.282847
165820 0.2519054
165830 0.2638776
165840 0.2694195
165850 0.2590536
165860 0.2786427
165870 0.2721704
165880 0.2741072
165890 0.268574
165900 0.2844341
165910 0.2870272
165920 0.2812695
165930 0.2681608
165940 0.2866994
165950 0.2767875
165960 0.2754807
165970 0.2787563
165980 0.2758014
165990 0.2822112
166000 0.2995688
166010 0.285159
166020 0.2666876
166030 0.2456038
166040 0.2875034
166050 0.2703922
166060 0.2656995
166070 0.2634824
166080 0.2731871
166090 0.2696101
166100 0.2779485
166110 0.293385
166120 0.2904951
166130 0.2883238
166140 0.2754279
166150 0.2803734
166160 0.263365
166170 0.3071431
166180 0.2916855
166190 0.3014017
166200 0.303704
166210 0.275813
166220 0.2978857
166230 0.2923255
166240 0.2883485
166250 0.2990392
166260 0.2866519
166270 0.2911738
166280 0.2952751
166290 0.2845653
166300 0.2686089
166310 0.3054405
166320 0.2939323
166330 0.2844583
166340 0.2971458
166350 0.2996253
166360 0.2759627
166370 0.2695988
166380 0.2710595
166390 0.2740146
166400 0.2654901
166410 0.2778226
166420 0.2755457
166430 0.2784541
166440 0.2825981
166450 0.2908157
166460 0.2845033
166470 0.281094
166480 0.2805314
166490 0.2762927
166500 0.2872894
166510 0.2660202
166520 0.2703344
166530 0.2730387
166540 0.2944437
166550 0.2847723
166560 0.2847636
166570 0.294744
166580 0.2991787
166590 0.2665406
166600 0.2796776
166610 0.2738885
166620 0.2730457
166630 0.271652
166640 0.2725282
166650 0.2564078
166660 0.2679292
166670 0.2607658
166680 0.2479459
166690 0.2620327
166700 0.2797076
166710 0.2959302
166720 0.3083247
166730 0.2713703
166740 0.265973
166750 0.2896053
166760 0.2830938
166770 0.2813626
166780 0.2760648
166790 0.2728803
166800 0.2772823
166810 0.2753915
166820 0.2946821
166830 0.2866904
166840 0.3063889
166850 0.3004592
166860 0.2822805
166870 0.2979783
166880 0.3073656
166890 0.2957513
166900 0.2870513
166910 0.3028666
166920 0.3010893
166930 0.2906975
166940 0.2935875
166950 0.2800956
166960 0.2984072
166970 0.3090293
166980 0.2912247
166990 0.2967525
167000 0.29614
167010 0.2947484
167020 0.27691
167030 0.307363
167040 0.2903834
167050 0.2794401
167060 0.2770209
167070 0.2963731
167080 0.2650259
167090 0.2822142
167100 0.3013629
167110 0.2881501
167120 0.2798802
167130 0.2859844
167140 0.2927639
167150 0.2860307
167160 0.302301
167170 0.3111724
167180 0.280797
167190 0.2727807
167200 0.2785488
167210 0.296349
167220 0.3045681
167230 0.2888859
167240 0.2875177
167250 0.2828678
167260 0.2758604
167270 0.271621
167280 0.276075
167290 0.2883394
167300 0.3201008
167310 0.2986406
167320 0.3087882
167330 0.2791183
167340 0.2800342
167350 0.285166
167360 0.2787361
167370 0.2871599
167380 0.3003947
167390 0.2913759
167400 0.2993053
167410 0.3009718
167420 0.3069416
167430 0.3013746
167440 0.2813878
167450 0.2859527
167460 0.2877611
167470 0.2832828
167480 0.2630799
167490 0.2649798
167500 0.2652477
167510 0.2644338
167520 0.2682342
167530 0.2665745
167540 0.2735394
167550 0.2893095
167560 0.2976429
167570 0.263858
167580 0.2715136
167590 0.2820581
167600 0.2808967
167610 0.2750447
167620 0.2760755
167630 0.2764364
167640 0.2693374
167650 0.2687492
167660 0.2736348
167670 0.2744779
167680 0.2771724
167690 0.2617641
167700 0.27232
167710 0.2722254
167720 0.2665628
167730 0.2836714
167740 0.2676332
167750 0.2542891
167760 0.2739295
167770 0.2693321
167780 0.2566014
167790 0.2807412
167800 0.2614657
167810 0.2675348
167820 0.2725621
167830 0.2493216
167840 0.2816949
167850 0.2743721
167860 0.2790661
167870 0.2823201
167880 0.2864602
167890 0.2619737
167900 0.2549092
167910 0.2716615
167920 0.2779169
167930 0.2756235
167940 0.2809987
167950 0.2843733
167960 0.2740191
167970 0.2863566
167980 0.289779
167990 0.2933331
168000 0.2769867
168010 0.286265
168020 0.29352
168030 0.2731262
168040 0.2852544
168050 0.2740068
168060 0.2948217
168070 0.3007573
168080 0.2784211
168090 0.2868335
168100 0.2877122
168110 0.2982
168120 0.2720466
168130 0.290705
168140 0.2875312
168150 0.2821801
168160 0.2877585
168170 0.2675279
168180 0.265083
168190 0.2868613
168200 0.2927728
168210 0.2979049
168220 0.2902364
168230 0.2792297
168240 0.3041627
168250 0.2807176
168260 0.3035063
168270 0.3033616
168280 0.3056738
168290 0.2976874
168300 0.3088478
168310 0.3024732
168320 0.281121
168330 0.2939965
168340 0.2853748
168350 0.2949077
168360 0.2811521
168370 0.2774386
168380 0.2816537
168390 0.3014724
168400 0.2973688
168410 0.282189
168420 0.2810341
168430 0.2809179
168440 0.2995643
168450 0.2869919
168460 0.2933741
168470 0.2975798
168480 0.2955488
168490 0.2920103
168500 0.286169
168510 0.2762631
168520 0.2780533
168530 0.2854704
168540 0.2866695
168550 0.3065093
168560 0.2777957
168570 0.3022003
168580 0.2798596
168590 0.2775487
168600 0.2746216
168610 0.2803796
168620 0.3001571
168630 0.296771
168640 0.2769652
168650 0.281522
168660 0.2849768
168670 0.3000939
168680 0.2840648
168690 0.3107509
168700 0.2801905
168710 0.2967097
168720 0.2783489
168730 0.3103795
168740 0.3008117
168750 0.2761326
168760 0.2950159
168770 0.2986246
168780 0.2930089
168790 0.2829184
168800 0.2838823
168810 0.279889
168820 0.2778322
168830 0.2886826
168840 0.2856242
168850 0.2983492
168860 0.3102584
168870 0.3054917
168880 0.2986409
168890 0.3044541
168900 0.2965822
168910 0.3001815
168920 0.2916014
168930 0.2900973
168940 0.2891259
168950 0.2885963
168960 0.2859256
168970 0.2719312
168980 0.2906307
168990 0.2874416
169000 0.2768678
169010 0.2809143
169020 0.3119633
169030 0.287992
169040 0.2858037
169050 0.2813671
169060 0.293808
169070 0.294953
169080 0.2851863
169090 0.2932601
169100 0.3023666
169110 0.2804528
169120 0.272947
169130 0.265449
169140 0.2892177
169150 0.2883964
169160 0.2854794
169170 0.2972949
169180 0.2806532
169190 0.2877842
169200 0.2951364
169210 0.2854216
169220 0.2919902
169230 0.2853833
169240 0.2714302
169250 0.2569838
169260 0.2691472
169270 0.2535436
169280 0.2598049
169290 0.2792065
169300 0.2690116
169310 0.2726043
169320 0.2841468
169330 0.2760249
169340 0.2706681
169350 0.2824753
169360 0.2650983
169370 0.2705629
169380 0.2559806
169390 0.2694868
169400 0.2702446
169410 0.297213
169420 0.2704197
169430 0.2681385
169440 0.2696255
169450 0.2686506
169460 0.2695389
169470 0.2963156
169480 0.2672258
169490 0.2948153
169500 0.268461
169510 0.2816713
169520 0.2910309
169530 0.2731081
169540 0.2475458
169550 0.2839014
169560 0.2769312
169570 0.2800155
169580 0.2615755
169590 0.2790657
169600 0.2854687
169610 0.2687351
169620 0.2818918
169630 0.3052463
169640 0.2850804
169650 0.2801243
169660 0.2833229
169670 0.2704981
169680 0.2789192
169690 0.2628751
169700 0.2729383
169710 0.2691743
169720 0.2606129
169730 0.2922106
169740 0.2808506
169750 0.2967397
169760 0.2891616
169770 0.3033666
169780 0.2931671
169790 0.3121754
169800 0.2986412
169810 0.2863962
169820 0.2730959
169830 0.2884603
169840 0.276576
169850 0.2690583
169860 0.2951702
169870 0.2940471
169880 0.2824557
169890 0.2891183
169900 0.2841015
169910 0.2747461
169920 0.2876097
169930 0.2721466
169940 0.2839668
169950 0.3019674
169960 0.2898152
169970 0.280565
169980 0.2966841
169990 0.2832476
170000 0.2643569
170010 0.2849827
170020 0.2910978
170030 0.2799227
170040 0.2834792
170050 0.2918787
170060 0.2914567
170070 0.289206
170080 0.2799123
170090 0.2879797
170100 0.2828828
170110 0.2867949
170120 0.285626
170130 0.2851616
170140 0.2930139
170150 0.2914256
170160 0.2878615
170170 0.2973098
170180 0.2921745
170190 0.298642
170200 0.3059366
170210 0.2834228
170220 0.2872624
170230 0.293741
170240 0.3111863
170250 0.3033794
170260 0.2820034
170270 0.282269
170280 0.2715157
170290 0.284933
170300 0.2966403
170310 0.2821173
170320 0.2907746
170330 0.2837641
170340 0.2753102
170350 0.2855427
170360 0.3028532
170370 0.2633851
170380 0.2571485
170390 0.2686684
170400 0.2913738
170410 0.296023
170420 0.2840348
170430 0.2682632
170440 0.2749411
170450 0.2905224
170460 0.2819859
170470 0.2681997
170480 0.2798927
170490 0.2745911
170500 0.2635468
170510 0.2829869
170520 0.2948325
170530 0.2789361
170540 0.2830875
170550 0.2754912
170560 0.3015476
170570 0.2696938
170580 0.2642927
170590 0.2741979
170600 0.2707923
170610 0.2575024
170620 0.2778534
170630 0.2778723
170640 0.2718979
170650 0.2764089
170660 0.2772586
170670 0.2629057
170680 0.2581471
170690 0.2415974
170700 0.2726708
170710 0.2540399
170720 0.2529474
170730 0.2787301
170740 0.2829141
170750 0.3038104
170760 0.3004428
170770 0.2977623
170780 0.2805718
170790 0.2807376
170800 0.2803586
170810 0.285398
170820 0.296344
170830 0.2854785
170840 0.2967328
170850 0.2886388
170860 0.2799687
170870 0.2856756
170880 0.2752879
170890 0.2712583
170900 0.2826074
170910 0.2818677
170920 0.3030166
170930 0.2810684
170940 0.2737003
170950 0.2465376
170960 0.2592611
170970 0.2800551
170980 0.3009623
170990 0.297973
171000 0.2901936
171010 0.298086
171020 0.2726878
171030 0.2759807
171040 0.2739763
171050 0.289316
171060 0.2719256
171070 0.2592503
171080 0.285212
171090 0.2842816
171100 0.2570709
171110 0.276408
171120 0.28565
171130 0.2881752
171140 0.3040856
171150 0.3010211
171160 0.2978855
171170 0.2867689
171180 0.2791767
171190 0.3154627
171200 0.3173222
171210 0.2973262
171220 0.3219954
171230 0.3027022
171240 0.3060647
171250 0.3195715
171260 0.3083592
171270 0.2979688
171280 0.3001609
171290 0.299456
171300 0.320885
171310 0.3003324
171320 0.2852499
171330 0.3003849
171340 0.3069745
171350 0.321011
171360 0.2951287
171370 0.3067969
171380 0.3020358
171390 0.2882838
171400 0.2748405
171410 0.2943416
171420 0.2940438
171430 0.2714391
171440 0.2814281
171450 0.2774767
171460 0.2960265
171470 0.293464
171480 0.3071279
171490 0.3182427
171500 0.3026186
171510 0.305863
171520 0.2995122
171530 0.3053706
171540 0.2999601
171550 0.2955878
171560 0.3007639
171570 0.305218
171580 0.3152017
171590 0.3128977
171600 0.3054651
171610 0.3047165
171620 0.3066842
171630 0.300306
171640 0.3102076
171650 0.3026001
171660 0.3014075
171670 0.2978451
171680 0.2978379
171690 0.2911836
171700 0.3057916
171710 0.278347
171720 0.2978788
171730 0.3056385
171740 0.3062858
171750 0.3156544
171760 0.3282087
171770 0.3248852
171780 0.3068725
171790 0.3021172
171800 0.3095162
171810 0.3032689
171820 0.3045802
171830 0.2992199
171840 0.3044878
171850 0.2968739
171860 0.2901997
171870 0.300942
171880 0.2969596
171890 0.3051021
171900 0.3114679
171910 0.3254428
171920 0.2945977
171930 0.298989
171940 0.2984881
171950 0.3096269
171960 0.3009827
171970 0.3087222
171980 0.3146798
171990 0.3269621
172000 0.3396939
172010 0.3387909
172020 0.3426165
172030 0.3715134
172040 0.3453523
172050 0.332897
172060 0.347201
172070 0.3509136
172080 0.3487299
172090 0.3525882
172100 0.3672711
172110 0.3378177
172120 0.3085679
172130 0.3088587
172140 0.3248374
172150 0.3195817
172160 0.3233119
172170 0.3338101
172180 0.3407142
172190 0.3276705
172200 0.3297451
172210 0.333547
172220 0.335265
172230 0.3409713
172240 0.3297689
172250 0.3313194
172260 0.343246
172270 0.3228292
172280 0.31053
172290 0.3182369
172300 0.3137514
172310 0.3298662
172320 0.3205618
172330 0.3132929
172340 0.3167076
172350 0.3131126
172360 0.308335
172370 0.3205083
172380 0.328258
172390 0.3213086
172400 0.3373829
172410 0.3283238
172420 0.3090171
172430 0.3456887
172440 0.3160159
172450 0.3340993
172460 0.3226967
172470 0.3279354
172480 0.3248507
172490 0.3389878
172500 0.3337151
172510 0.3219849
172520 0.319578
172530 0.3277782
172540 0.3208107
172550 0.3245911
172560 0.3440951
172570 0.3046877
172580 0.2889377
172590 0.2887959
172600 0.3108974
172610 0.3200791
172620 0.3130639
172630 0.3166099
172640 0.3057631
172650 0.3100167
172660 0.2955237
172670 0.3091811
172680 0.3178743
172690 0.3318037
172700 0.3095405
172710 0.3196831
172720 0.3079918
172730 0.320375
172740 0.32546
172750 0.3150623
172760 0.3301045
172770 0.3084311
172780 0.3152767
172790 0.3363295
172800 0.3187053
172810 0.3119498
172820 0.3274159
172830 0.3163523
172840 0.3265038
172850 0.3227385
172860 0.328029
172870 0.3089731
172880 0.3188032
172890 0.3058479
172900 0.2939093
172910 0.3245872
172920 0.339633
172930 0.3193318
172940 0.3179483
172950 0.334953
172960 0.2946254
172970 0.3105018
172980 0.3102052
172990 0.3126309
173000 0.3148243
173010 0.3024742
173020 0.2940341
173030 0.2823561
173040 0.2828365
173050 0.3303983
173060 0.3099363
173070 0.3089489
173080 0.2952855
173090 0.297072
173100 0.2982666
173110 0.3155859
173120 0.288217
173130 0.3078646
173140 0.3081485
173150 0.3191747
173160 0.302259
173170 0.3157114
173180 0.3128843
173190 0.3060395
173200 0.302241
173210 0.2921506
173220 0.3091367
173230 0.2990776
173240 0.2978543
173250 0.2997804
173260 0.3023754
173270 0.3100102
173280 0.3149324
173290 0.291016
173300 0.3031902
173310 0.3037707
173320 0.291853
173330 0.308015
173340 0.2926863
173350 0.3013814
173360 0.2883179
173370 0.2962506
173380 0.3046901
173390 0.3085146
173400 0.3014567
173410 0.3274429
173420 0.32324
173430 0.3152795
173440 0.2999516
173450 0.3287667
173460 0.3237807
173470 0.3098206
173480 0.3176402
173490 0.3148062
173500 0.3061853
173510 0.3008412
173520 0.3053977
173530 0.2998302
173540 0.3193156
173550 0.3267377
173560 0.313299
173570 0.316226
173580 0.3320904
173590 0.3125992
173600 0.3106893
173610 0.307514
173620 0.2870935
173630 0.3015566
173640 0.2914775
173650 0.2917346
173660 0.3018912
173670 0.3031374
173680 0.291668
173690 0.3060081
173700 0.2942681
173710 0.3009319
173720 0.2707304
173730 0.3022468
173740 0.3042549
173750 0.3206086
173760 0.2818321
173770 0.3012759
173780 0.2935547
173790 0.3024281
173800 0.3022371
173810 0.3111565
173820 0.2894621
173830 0.2936075
173840 0.3096236
173850 0.3102316
173860 0.3107819
173870 0.3033336
173880 0.2961876
173890 0.3147418
173900 0.3244866
173910 0.3086174
173920 0.295523
173930 0.32028
173940 0.2954284
173950 0.308322
173960 0.3122724
173970 0.3072176
173980 0.3277393
173990 0.3379935
174000 0.3180905
174010 0.31561
174020 0.3019789
174030 0.3048173
174040 0.3017528
174050 0.2974918
174060 0.3089364
174070 0.3130869
174080 0.3264914
174090 0.3249708
174100 0.3171001
174110 0.3204444
174120 0.3120806
174130 0.3127065
174140 0.2785616
174150 0.2737289
174160 0.2916205
174170 0.2833294
174180 0.2855809
174190 0.309151
174200 0.3120641
174210 0.3040064
174220 0.3037712
174230 0.3101602
174240 0.3046342
174250 0.3223683
174260 0.3016118
174270 0.3167817
174280 0.3296051
174290 0.3160187
174300 0.3140444
174310 0.3000046
174320 0.3269597
174330 0.3268958
174340 0.3305447
174350 0.3275392
174360 0.3107117
174370 0.3084393
174380 0.3161765
174390 0.3143662
174400 0.320007
174410 0.3381633
174420 0.3290133
174430 0.3529803
174440 0.3438591
174450 0.3319736
174460 0.3435692
174470 0.3318751
174480 0.3361044
174490 0.3394557
174500 0.3590531
174510 0.3216269
174520 0.3418324
174530 0.3356793
174540 0.3353457
174550 0.3389918
174560 0.3214814
174570 0.339645
174580 0.3396205
174590 0.318826
174600 0.3259105
174610 0.3388535
174620 0.3312822
174630 0.3184874
174640 0.3129816
174650 0.3289397
174660 0.3176274
174670 0.3185332
174680 0.3206665
174690 0.3373682
174700 0.3334088
174710 0.3339539
174720 0.3277089
174730 0.3121712
174740 0.3197158
174750 0.325892
174760 0.323236
174770 0.3481238
174780 0.3248774
174790 0.3119959
174800 0.3272336
174810 0.3334901
174820 0.3135649
174830 0.3232163
174840 0.3134186
174850 0.3242024
174860 0.3055156
174870 0.3279228
174880 0.3337608
174890 0.2988998
174900 0.3187446
174910 0.3117219
174920 0.3225951
174930 0.3140914
174940 0.3066706
174950 0.3162622
174960 0.3040186
174970 0.311195
174980 0.2955979
174990 0.3166129
175000 0.293112
175010 0.2879536
175020 0.3158729
175030 0.2900413
175040 0.3042912
175050 0.2823147
175060 0.3050227
175070 0.3072591
175080 0.2960955
175090 0.308228
175100 0.2965356
175110 0.3047969
175120 0.3092526
175130 0.315464
175140 0.295932
175150 0.3237966
175160 0.3325329
175170 0.3256965
175180 0.3294475
175190 0.3196429
175200 0.3035533
175210 0.2910219
175220 0.3058182
175230 0.2857854
175240 0.3045495
175250 0.3253253
175260 0.3418381
175270 0.3190899
175280 0.3080922
175290 0.2970296
175300 0.307008
175310 0.2886643
175320 0.2839923
175330 0.2853726
175340 0.3073213
175350 0.3069271
175360 0.3022853
175370 0.3103229
175380 0.3041916
175390 0.3245983
175400 0.2968541
175410 0.3208779
175420 0.3212793
175430 0.3420094
175440 0.3088658
175450 0.2940398
175460 0.3119201
175470 0.3043522
175480 0.304513
175490 0.3152201
175500 0.2959127
175510 0.2892475
175520 0.310689
175530 0.3060051
175540 0.2858714
175550 0.2943407
175560 0.2880481
175570 0.2999566
175580 0.2970981
175590 0.2977094
175600 0.2999538
175610 0.2864058
175620 0.2926122
175630 0.3175275
175640 0.3108513
175650 0.3192719
175660 0.3253236
175670 0.3077564
175680 0.3058225
175690 0.3171806
175700 0.3014755
175710 0.299656
175720 0.2841579
175730 0.2910919
175740 0.2974032
175750 0.2999268
175760 0.3085264
175770 0.2861666
175780 0.2874967
175790 0.2881708
175800 0.2811905
175810 0.2873332
175820 0.2917313
175830 0.2783298
175840 0.2789271
175850 0.2802673
175860 0.2844149
175870 0.285642
175880 0.2597165
175890 0.2934919
175900 0.2910905
175910 0.2958697
175920 0.305691
175930 0.3019899
175940 0.2565177
175950 0.2854009
175960 0.2844821
175970 0.2772889
175980 0.2882368
175990 0.3012479
176000 0.2901647
176010 0.3002419
176020 0.2792918
176030 0.299208
176040 0.2851404
176050 0.2837958
176060 0.2716142
176070 0.2724838
176080 0.2853745
176090 0.2767788
176100 0.270607
176110 0.2922121
176120 0.2715836
176130 0.276163
176140 0.2846568
176150 0.2742767
176160 0.287285
176170 0.2789638
176180 0.2737368
176190 0.2906359
176200 0.3011396
176210 0.3028281
176220 0.3034838
176230 0.3134504
176240 0.3120674
176250 0.2912132
176260 0.2886963
176270 0.2944468
176280 0.296394
176290 0.2778529
176300 0.2888147
176310 0.2942468
176320 0.2888339
176330 0.2754558
176340 0.2784449
176350 0.2935302
176360 0.3133815
176370 0.322118
176380 0.302473
176390 0.2855495
176400 0.2999818
176410 0.2887335
176420 0.3243781
176430 0.2851186
176440 0.2980406
176450 0.303499
176460 0.3005448
176470 0.2993227
176480 0.2937164
176490 0.2825329
176500 0.2704425
176510 0.2942505
176520 0.2963536
176530 0.2800694
176540 0.2897013
176550 0.2874843
176560 0.2776366
176570 0.2933723
176580 0.2807118
176590 0.2934621
176600 0.2872137
176610 0.3035768
176620 0.2961061
176630 0.2818033
176640 0.2893423
176650 0.2776644
176660 0.2884091
176670 0.2585356
176680 0.2837161
176690 0.2956166
176700 0.2782714
176710 0.2978944
176720 0.2865378
176730 0.3018548
176740 0.29765
176750 0.2938291
176760 0.2923158
176770 0.2995357
176780 0.3039433
176790 0.2925618
176800 0.2839152
176810 0.2999585
176820 0.3060414
176830 0.3089358
176840 0.3038845
176850 0.3012391
176860 0.2804843
176870 0.2860445
176880 0.2893231
176890 0.3104339
176900 0.3034146
176910 0.3005929
176920 0.3285685
176930 0.3257921
176940 0.3133204
176950 0.3013713
176960 0.2901462
176970 0.2935971
176980 0.2965343
176990 0.2919416
177000 0.3005845
177010 0.3009418
177020 0.2976424
177030 0.2918098
177040 0.316972
177050 0.2881964
177060 0.3027451
177070 0.2974086
177080 0.2960406
177090 0.2920884
177100 0.2988669
177110 0.3034304
177120 0.2961152
177130 0.2982871
177140 0.2886048
177150 0.3028421
177160 0.2965728
177170 0.3002505
177180 0.286808
177190 0.2904474
177200 0.3043644
177210 0.3065613
177220 0.3027559
177230 0.2998824
177240 0.2932696
177250 0.3187817
177260 0.2988447
177270 0.3065748
177280 0.2997077
177290 0.2954117
177300 0.2951901
177310 0.2981667
177320 0.2974941
177330 0.2754653
177340 0.2979198
177350 0.2959473
177360 0.2832739
177370 0.293777
177380 0.2964211
177390 0.3001473
177400 0.3036376
177410 0.2977871
177420 0.2899885
177430 0.3057649
177440 0.3008606
177450 0.3024321
177460 0.2954156
177470 0.288654
177480 0.2756457
177490 0.2845264
177500 0.2777643
177510 0.2822325
177520 0.2927976
177530 0.2956426
177540 0.3074919
177550 0.2914785
177560 0.2971959
177570 0.3014719
177580 0.2930728
177590 0.2992253
177600 0.3001859
177610 0.2813794
177620 0.2789106
177630 0.2925659
177640 0.2892073
177650 0.2915378
177660 0.2891067
177670 0.2872091
177680 0.2825052
177690 0.2984769
177700 0.2763704
177710 0.2917115
177720 0.3032906
177730 0.3002079
177740 0.2794387
177750 0.2947056
177760 0.3138941
177770 0.3116501
177780 0.2904381
177790 0.2986441
177800 0.314211
177810 0.3126014
177820 0.3107933
177830 0.2968154
177840 0.3177246
177850 0.3152637
177860 0.2985191
177870 0.3045447
177880 0.2929719
177890 0.3001982
177900 0.2902348
177910 0.2868164
177920 0.2964505
177930 0.275298
177940 0.2882217
177950 0.2866314
177960 0.2876352
177970 0.2962322
177980 0.2916203
177990 0.2981337
178000 0.2841204
178010 0.3006996
178020 0.2907391
178030 0.290098
178040 0.2971511
178050 0.2876167
178060 0.300895
178070 0.3056734
178080 0.3095078
178090 0.3220366
178100 0.3198367
178110 0.2888133
178120 0.3097577
178130 0.2841361
178140 0.3028008
178150 0.2933206
178160 0.3049131
178170 0.296771
178180 0.2937887
178190 0.2904704
178200 0.2897988
178210 0.2846367
178220 0.2919999
178230 0.2702024
178240 0.2933855
178250 0.2931611
178260 0.295934
178270 0.2849635
178280 0.2851484
178290 0.2957492
178300 0.3116755
178310 0.2845935
178320 0.2951737
178330 0.2940289
178340 0.2901118
178350 0.2852201
178360 0.29272
178370 0.2823036
178380 0.305315
178390 0.2942186
178400 0.2795581
178410 0.3045111
178420 0.2817223
178430 0.2980468
178440 0.2977902
178450 0.3065597
178460 0.2896691
178470 0.2819721
178480 0.2864676
178490 0.306762
178500 0.2947518
178510 0.2969706
178520 0.2943961
178530 0.2833042
178540 0.2918991
178550 0.2905242
178560 0.2773811
178570 0.2834586
178580 0.2944955
178590 0.2882785
178600 0.2866912
178610 0.2947821
178620 0.3056698
178630 0.2859
178640 0.2988852
178650 0.3105002
178660 0.2917528
178670 0.2858386
178680 0.2900478
178690 0.2998434
178700 0.3100884
178710 0.3112891
178720 0.3008293
178730 0.2953207
178740 0.2901133
178750 0.2743795
178760 0.2893619
178770 0.2761884
178780 0.2977093
178790 0.2799635
178800 0.2987607
178810 0.3183978
178820 0.2944308
178830 0.3012508
178840 0.2979118
178850 0.3017457
178860 0.3072752
178870 0.3052606
178880 0.3026335
178890 0.306796
178900 0.2970013
178910 0.2975818
178920 0.2870653
178930 0.2940706
178940 0.3128127
178950 0.3127768
178960 0.3107806
178970 0.3003179
178980 0.3037489
178990 0.3057363
179000 0.3079219
179010 0.3177662
179020 0.3175024
179030 0.3123399
179040 0.3033849
179050 0.3185036
179060 0.3002576
179070 0.3166866
179080 0.3381951
179090 0.3229159
179100 0.313204
179110 0.3166933
179120 0.3135114
179130 0.3143123
179140 0.2934481
179150 0.3039336
179160 0.3176939
179170 0.3249683
179180 0.3140536
179190 0.3226549
179200 0.3177238
179210 0.3141736
179220 0.3001147
179230 0.3117969
179240 0.2979169
179250 0.3035603
179260 0.2833554
179270 0.3076662
179280 0.3018041
179290 0.2785972
179300 0.2981685
179310 0.3006566
179320 0.3059051
179330 0.3164021
179340 0.3013047
179350 0.2887159
179360 0.2861927
179370 0.2980294
179380 0.3153334
179390 0.3145905
179400 0.3119704
179410 0.2885519
179420 0.3026626
179430 0.2930375
179440 0.2891583
179450 0.299028
179460 0.2975958
179470 0.2920165
179480 0.3098721
179490 0.2880135
179500 0.2947569
179510 0.3076908
179520 0.3072049
179530 0.2943624
179540 0.2880488
179550 0.2993276
179560 0.2962612
179570 0.3001927
179580 0.3003466
179590 0.2930399
179600 0.2908804
179610 0.2953533
179620 0.300754
179630 0.320029
179640 0.3001254
179650 0.3087539
179660 0.293898
179670 0.2898522
179680 0.2994345
179690 0.3023995
179700 0.2954467
179710 0.2954007
179720 0.3171668
179730 0.3211515
179740 0.3152083
179750 0.2982715
179760 0.2946691
179770 0.2804236
179780 0.2943883
179790 0.290224
179800 0.2870653
179810 0.2836304
179820 0.2782065
179830 0.281505
179840 0.2833621
179850 0.2768466
179860 0.2852199
179870 0.2780993
179880 0.2786156
179890 0.2677324
179900 0.2948
179910 0.2884273
179920 0.2700084
179930 0.2770559
179940 0.2709849
179950 0.2877771
179960 0.2864725
179970 0.2824689
179980 0.2871572
179990 0.2887152
180000 0.2983358
180010 0.2812196
180020 0.2852039
180030 0.2859072
180040 0.2987446
180050 0.2735366
180060 0.2834484
180070 0.274598
180080 0.2634123
180090 0.2822918
180100 0.2788348
180110 0.2787102
180120 0.2765348
180130 0.2646597
180140 0.2806455
180150 0.2824177
180160 0.2981555
180170 0.2849325
180180 0.2755248
180190 0.2932791
180200 0.2979994
180210 0.2785713
180220 0.2766958
180230 0.2830226
180240 0.2818611
180250 0.2899722
180260 0.2649955
180270 0.274499
180280 0.2651481
180290 0.2711709
180300 0.2876045
180310 0.2755319
180320 0.278222
180330 0.2886148
180340 0.3014639
180350 0.2914682
180360 0.2930324
180370 0.3001668
180380 0.3009703
180390 0.2960824
180400 0.2817461
180410 0.2729246
180420 0.2832804
180430 0.296453
180440 0.3030206
180450 0.2993314
180460 0.2824636
180470 0.2869804
180480 0.2861698
180490 0.3024317
180500 0.2951777
180510 0.2996838
180520 0.2852394
180530 0.2759832
180540 0.2995357
180550 0.3021104
180560 0.2867409
180570 0.3014612
180580 0.3061252
180590 0.3126855
180600 0.3097939
180610 0.3186677
180620 0.3236752
180630 0.3196404
180640 0.3214503
180650 0.3138087
180660 0.3235383
180670 0.3229352
180680 0.3257662
180690 0.3060911
180700 0.3326927
180710 0.3127684
180720 0.298057
180730 0.3069531
180740 0.3176285
180750 0.3087365
180760 0.2950129
180770 0.3096312
180780 0.3298284
180790 0.3133724
180800 0.314495
180810 0.3134152
180820 0.3168277
180830 0.3089493
180840 0.3062278
180850 0.3019757
180860 0.3038594
180870 0.3077422
180880 0.3061456
180890 0.2965389
180900 0.3092403
180910 0.3042997
180920 0.3206002
180930 0.2757919
180940 0.2886837
180950 0.2643124
180960 0.291809
180970 0.3024504
180980 0.2941151
180990 0.2984012
181000 0.2827625
181010 0.2941788
181020 0.3107257
181030 0.2800291
181040 0.2960425
181050 0.2975959
181060 0.2932415
181070 0.2832506
181080 0.2968787
181090 0.2824962
181100 0.2879535
181110 0.2913316
181120 0.2755873
181130 0.2737099
181140 0.273673
181150 0.2880638
181160 0.2606069
181170 0.284453
181180 0.2867521
181190 0.2871758
181200 0.2853135
181210 0.2831328
181220 0.2908625
181230 0.2917024
181240 0.3129033
181250 0.2997579
181260 0.3018692
181270 0.3057128
181280 0.2998061
181290 0.3043863
181300 0.2748387
181310 0.2757985
181320 0.2790689
181330 0.2766721
181340 0.2975025
181350 0.2995766
181360 0.2965685
181370 0.2898598
181380 0.301302
181390 0.2895007
181400 0.2871166
181410 0.3035025
181420 0.3030513
181430 0.3039281
181440 0.2926334
181450 0.3077259
181460 0.2934467
181470 0.2971382
181480 0.2994292
181490 0.2866729
181500 0.3092368
181510 0.3193839
181520 0.3155013
181530 0.3047775
181540 0.2948065
181550 0.3021274
181560 0.3045053
181570 0.3043237
181580 0.3098182
181590 0.2979722
181600 0.3141318
181610 0.3117141
181620 0.3005557
181630 0.296517
181640 0.3085734
181650 0.2916033
181660 0.2871214
181670 0.3027846
181680 0.2923707
181690 0.302424
181700 0.2906513
181710 0.2969317
181720 0.2942998
181730 0.2901163
181740 0.2916687
181750 0.2911033
181760 0.2800923
181770 0.2898095
181780 0.2907084
181790 0.286934
181800 0.2901065
181810 0.2872706
181820 0.290782
181830 0.2694113
181840 0.2741123
181850 0.2815089
181860 0.2855384
181870 0.2929453
181880 0.2744505
181890 0.2725756
181900 0.2868471
181910 0.2921409
181920 0.2741745
181930 0.2742227
181940 0.3071868
181950 0.3157699
181960 0.3066538
181970 0.3051161
181980 0.3046308
181990 0.3204858
182000 0.3135741
182010 0.2906011
182020 0.2775703
182030 0.2854416
182040 0.2910435
182050 0.2895024
182060 0.2939834
182070 0.2976494
182080 0.2949181
182090 0.2903413
182100 0.2988033
182110 0.2833014
182120 0.2871254
182130 0.2839466
182140 0.2875996
182150 0.2742039
182160 0.2939484
182170 0.2757409
182180 0.2954737
182190 0.2810313
182200 0.2834343
182210 0.267864
182220 0.2697371
182230 0.2896261
182240 0.2972673
182250 0.3029679
182260 0.2890812
182270 0.2891135
182280 0.306935
182290 0.2932481
182300 0.2936721
182310 0.3072397
182320 0.3031776
182330 0.2832619
182340 0.2878061
182350 0.2978213
182360 0.292316
182370 0.2837316
182380 0.2975566
182390 0.2952308
182400 0.3017277
182410 0.2946394
182420 0.2920658
182430 0.3029955
182440 0.2944253
182450 0.2881824
182460 0.292928
182470 0.2693724
182480 0.2774815
182490 0.2871648
182500 0.2919842
182510 0.2642395
182520 0.284894
182530 0.2840351
182540 0.2823535
182550 0.290347
182560 0.302184
182570 0.2626382
182580 0.2902268
182590 0.2818183
182600 0.288305
182610 0.2846372
182620 0.2892152
182630 0.2773155
182640 0.2776416
182650 0.283896
182660 0.3052883
182670 0.2930866
182680 0.2880394
182690 0.2817889
182700 0.2833994
182710 0.3000388
182720 0.2999194
182730 0.3002456
182740 0.2898178
182750 0.3028354
182760 0.3037776
182770 0.2864791
182780 0.285464
182790 0.2953701
182800 0.2999972
182810 0.3167046
182820 0.2979778
182830 0.2872345
182840 0.2912441
182850 0.2877761
182860 0.2851832
182870 0.3004102
182880 0.2815716
182890 0.2718138
182900 0.2865987
182910 0.2984365
182920 0.2959559
182930 0.2773804
182940 0.2852402
182950 0.2859971
182960 0.2814493
182970 0.2838517
182980 0.2844405
182990 0.2871348
183000 0.2993875
183010 0.2913546
183020 0.2855209
183030 0.2826885
183040 0.2731635
183050 0.2785771
183060 0.2793974
183070 0.2852298
183080 0.2824455
183090 0.2989073
183100 0.2684855
183110 0.2780236
183120 0.284196
183130 0.2719648
183140 0.2945995
183150 0.3015892
183160 0.2888726
183170 0.3100428
183180 0.2871634
183190 0.3052513
183200 0.3110069
183210 0.3115722
183220 0.3040794
183230 0.3014758
183240 0.3211545
183250 0.3090197
183260 0.3091649
183270 0.3103449
183280 0.3053255
183290 0.3208349
183300 0.3189639
183310 0.3175608
183320 0.3272589
183330 0.3031784
183340 0.3051601
183350 0.3129509
183360 0.2844306
183370 0.3259747
183380 0.3264516
183390 0.3211086
183400 0.3100598
183410 0.3174139
183420 0.3161659
183430 0.3219503
183440 0.3129635
183450 0.3152571
183460 0.2940411
183470 0.303394
183480 0.3084557
183490 0.3130799
183500 0.310437
183510 0.3076666
183520 0.3166499
183530 0.3262984
183540 0.3440098
183550 0.3308417
183560 0.305929
183570 0.3009036
183580 0.29
183590 0.305393
183600 0.3162173
183610 0.2922222
183620 0.2958439
183630 0.2822151
183640 0.309223
183650 0.3202311
183660 0.3188516
183670 0.335596
183680 0.3131016
183690 0.3137105
183700 0.3387409
183710 0.3256535
183720 0.3365797
183730 0.3194007
183740 0.3351349
183750 0.3268486
183760 0.3220526
183770 0.3118006
183780 0.3287303
183790 0.3169784
183800 0.3127129
183810 0.3033096
183820 0.3066499
183830 0.3054454
183840 0.3291161
183850 0.3207049
183860 0.2948648
183870 0.310698
183880 0.3147593
183890 0.3109822
183900 0.336463
183910 0.3081232
183920 0.3308662
183930 0.3297715
183940 0.3080914
183950 0.289988
183960 0.2951179
183970 0.2886888
183980 0.2796422
183990 0.2780836
184000 0.2842774
184010 0.2820883
184020 0.2965799
184030 0.2888937
184040 0.2995832
184050 0.2981123
184060 0.3142524
184070 0.2958691
184080 0.2947384
184090 0.3031111
184100 0.2826494
184110 0.290576
184120 0.2795578
184130 0.2949337
184140 0.2913916
184150 0.2954384
184160 0.2995587
184170 0.2907925
184180 0.3070207
184190 0.3077928
184200 0.3070895
184210 0.3144518
184220 0.315357
184230 0.2977996
184240 0.2968889
184250 0.3050664
184260 0.3058285
184270 0.2974527
184280 0.2971686
184290 0.3023669
184300 0.2740418
184310 0.2961262
184320 0.2865666
184330 0.2896144
184340 0.3052543
184350 0.3151885
184360 0.2949035
184370 0.2894215
184380 0.3047561
184390 0.2939879
184400 0.3117934
184410 0.3082042
184420 0.3136821
184430 0.3202066
184440 0.2917114
184450 0.2906652
184460 0.2741721
184470 0.2874384
184480 0.2857228
184490 0.298378
184500 0.2812802
184510 0.2780869
184520 0.286811
184530 0.2950487
184540 0.2793031
184550 0.2864154
184560 0.2913895
184570 0.2915523
184580 0.2866952
184590 0.291426
184600 0.2956837
184610 0.2833779
184620 0.288385
184630 0.2942656
184640 0.2947168
184650 0.314634
184660 0.3015391
184670 0.2886992
184680 0.3068935
184690 0.2992913
184700 0.2742786
184710 0.291379
184720 0.2722136
184730 0.2835962
184740 0.2783576
184750 0.2856265
184760 0.2893155
184770 0.269143
184780 0.2845575
184790 0.2756869
184800 0.2779265
184810 0.2742195
184820 0.2788399
184830 0.2984367
184840 0.3005976
184850 0.2900444
184860 0.2704757
184870 0.2843796
184880 0.2809976
184890 0.2762281
184900 0.2859737
184910 0.2734299
184920 0.2985706
184930 0.2953181
184940 0.3014489
184950 0.2884638
184960 0.2813197
184970 0.3178633
184980 0.2956018
184990 0.2967435
185000 0.2937599
185010 0.3036588
185020 0.3110463
185030 0.2819037
185040 0.3085716
185050 0.3103029
185060 0.2885011
185070 0.2882854
185080 0.2900902
185090 0.2957681
185100 0.2883329
185110 0.2984427
185120 0.278527
185130 0.3075052
185140 0.2827553
185150 0.2873708
185160 0.2837752
185170 0.2753304
185180 0.2846521
185190 0.2994584
185200 0.2867248
185210 0.3003208
185220 0.2935134
185230 0.2954695
185240 0.309437
185250 0.3080815
185260 0.3081942
185270 0.279471
185280 0.2893611
185290 0.2787655
185300 0.2939725
185310 0.2783924
185320 0.2983342
185330 0.3021916
185340 0.2791301
185350 0.2940841
185360 0.3123759
185370 0.2828557
185380 0.2906999
185390 0.2984738
185400 0.2798491
185410 0.2880005
185420 0.2893987
185430 0.2883757
185440 0.2837797
185450 0.267838
185460 0.2903676
185470 0.292813
185480 0.2895206
185490 0.2770868
185500 0.2718931
185510 0.2809677
185520 0.3054268
185530 0.3062062
185540 0.3040572
185550 0.295198
185560 0.286133
185570 0.2914154
185580 0.318514
185590 0.3073986
185600 0.2982462
185610 0.3161941
185620 0.3062162
185630 0.2896424
185640 0.2939454
185650 0.2853726
185660 0.3043184
185670 0.3069254
185680 0.2857531
185690 0.2727372
185700 0.2892609
185710 0.2792552
185720 0.305351
185730 0.3019289
185740 0.2861069
185750 0.305463
185760 0.2868655
185770 0.2992486
185780 0.3024318
185790 0.2851146
185800 0.2884438
185810 0.2989698
185820 0.2796191
185830 0.2922443
185840 0.2822633
185850 0.2965868
185860 0.3016399
185870 0.3100874
185880 0.3178238
185890 0.3229301
185900 0.3057601
185910 0.3038835
185920 0.2921278
185930 0.3032165
185940 0.3216605
185950 0.3272166
185960 0.3081757
185970 0.3206667
185980 0.3094779
185990 0.3410676
186000 0.3199434
186010 0.3177766
186020 0.2985898
186030 0.2936598
186040 0.2848417
186050 0.2883225
186060 0.3034807
186070 0.3083538
186080 0.3074638
186090 0.3028286
186100 0.3185259
186110 0.3046863
186120 0.2887422
186130 0.307463
186140 0.3216136
186150 0.3247683
186160 0.313821
186170 0.2955666
186180 0.3155918
186190 0.286153
186200 0.2977236
186210 0.299207
186220 0.3305705
186230 0.3221774
186240 0.3114876
186250 0.3105024
186260 0.3117696
186270 0.3025809
186280 0.3220363
186290 0.2953544
186300 0.2979797
186310 0.2944789
186320 0.2958907
186330 0.3002602
186340 0.2926275
186350 0.2875332
186360 0.3072936
186370 0.290805
186380 0.2881348
186390 0.3087696
186400 0.2955201
186410 0.2805664
186420 0.2777799
186430 0.3243019
186440 0.3056158
186450 0.308602
186460 0.2937159
186470 0.3077751
186480 0.295577
186490 0.2890168
186500 0.2968239
186510 0.2815233
186520 0.31984
186530 0.3235962
186540 0.3148361
186550 0.2957858
186560 0.3036558
186570 0.3092324
186580 0.2922939
186590 0.2926548
186600 0.2843675
186610 0.299526
186620 0.2960431
186630 0.2897771
186640 0.3018497
186650 0.2885519
186660 0.2942137
186670 0.3127124
186680 0.3174537
186690 0.2996022
186700 0.2997002
186710 0.2894555
186720 0.2993872
186730 0.3136851
186740 0.3221431
186750 0.2961887
186760 0.3153156
186770 0.3115588
186780 0.3309263
186790 0.3066309
186800 0.3071894
186810 0.3140022
186820 0.3163602
186830 0.2887459
186840 0.3050229
186850 0.2915311
186860 0.296805
186870 0.2900872
186880 0.2702845
186890 0.2865354
186900 0.2763658
186910 0.3051292
186920 0.3009372
186930 0.3210962
186940 0.3012452
186950 0.3265268
186960 0.3209867
186970 0.3138785
186980 0.3188945
186990 0.305716
187000 0.2911393
187010 0.3028058
187020 0.3038092
187030 0.3006818
187040 0.290945
187050 0.282185
187060 0.2760149
187070 0.2811334
187080 0.3062991
187090 0.3025041
187100 0.301172
187110 0.289753
187120 0.2967685
187130 0.306071
187140 0.2967635
187150 0.2932852
187160 0.2923032
187170 0.3017442
187180 0.3037167
187190 0.2928389
187200 0.312913
187210 0.3194551
187220 0.2970991
187230 0.3138514
187240 0.2920296
187250 0.2856579
187260 0.2808437
187270 0.2806686
187280 0.2921426
187290 0.2977012
187300 0.2893063
187310 0.3045916
187320 0.2902433
187330 0.3015776
187340 0.2988423
187350 0.3086007
187360 0.2853216
187370 0.2847851
187380 0.2843915
187390 0.3108043
187400 0.2992378
187410 0.3123469
187420 0.2883197
187430 0.2837683
187440 0.3084149
187450 0.2951601
187460 0.2958593
187470 0.2841789
187480 0.2931428
187490 0.2965487
187500 0.2997079
187510 0.3017186
187520 0.2882445
187530 0.3037504
187540 0.3003314
187550 0.2847832
187560 0.3003629
187570 0.2933
187580 0.3161803
187590 0.3167539
187600 0.3225077
187610 0.300621
187620 0.2944494
187630 0.3209183
187640 0.3007816
187650 0.3132898
187660 0.3153018
187670 0.3134072
187680 0.3087629
187690 0.3021159
187700 0.3157397
187710 0.3106504
187720 0.3010214
187730 0.3117137
187740 0.3073509
187750 0.2928588
187760 0.3072874
187770 0.322821
187780 0.2995547
187790 0.3256149
187800 0.3138885
187810 0.3087765
187820 0.287497
187830 0.3034724
187840 0.3165137
187850 0.2964698
187860 0.3035788
187870 0.2931114
187880 0.295628
187890 0.2687275
187900 0.3059041
187910 0.3073329
187920 0.2998374
187930 0.2913799
187940 0.2889947
187950 0.2847942
187960 0.3143032
187970 0.3078081
187980 0.2849309
187990 0.2933814
188000 0.3069019
188010 0.2973844
188020 0.3089451
188030 0.2969121
188040 0.301573
188050 0.291699
188060 0.3040738
188070 0.3001733
188080 0.2714151
188090 0.2887151
188100 0.2705329
188110 0.2765934
188120 0.2787241
188130 0.279852
188140 0.2768614
188150 0.2841177
188160 0.2802077
188170 0.2885216
188180 0.28978
188190 0.2687895
188200 0.2780102
188210 0.2751528
188220 0.2937225
188230 0.302898
188240 0.2889118
188250 0.2848716
188260 0.2755425
188270 0.2738297
188280 0.2853868
188290 0.2788517
188300 0.2783955
188310 0.2896791
188320 0.278367
188330 0.2719982
188340 0.2934836
188350 0.2871681
188360 0.2932184
188370 0.2957328
188380 0.3224584
188390 0.2883755
188400 0.2726525
188410 0.301771
188420 0.2793332
188430 0.2843615
188440 0.2977678
188450 0.274161
188460 0.3090947
188470 0.2957557
188480 0.3026267
188490 0.2929108
188500 0.2844963
188510 0.2877029
188520 0.2874671
188530 0.2870386
188540 0.2951811
188550 0.285563
188560 0.2903396
188570 0.2910341
188580 0.2758848
188590 0.2758306
188600 0.2783571
188610 0.2714794
188620 0.2673756
188630 0.287758
188640 0.2903598
188650 0.2954905
188660 0.2815638
188670 0.2922488
188680 0.3090494
188690 0.2696773
188700 0.2758621
188710 0.2779867
188720 0.262075
188730 0.2833294
188740 0.2797606
188750 0.284074
188760 0.2893718
188770 0.2858159
188780 0.3034638
188790 0.2880372
188800 0.2726882
188810 0.2717507
188820 0.2795768
188830 0.2808296
188840 0.286645
188850 0.2680734
188860 0.2616896
188870 0.2816364
188880 0.3019359
188890 0.2921325
188900 0.2775871
188910 0.2783361
188920 0.2731548
188930 0.2618883
188940 0.2786439
188950 0.2900976
188960 0.2778729
188970 0.278337
188980 0.2843853
188990 0.2612345
189000 0.2729589
189010 0.2788608
189020 0.2742455
189030 0.2758282
189040 0.2713372
189050 0.286807
189060 0.267491
189070 0.2753171
189080 0.2682456
189090 0.282237
189100 0.2638622
189110 0.2672047
189120 0.2532365
189130 0.2614877
189140 0.2516834
189150 0.2709047
189160 0.3102185
189170 0.2679225
189180 0.2691647
189190 0.2409756
189200 0.2498311
189210 0.2660429
189220 0.2608278
189230 0.2594245
189240 0.2604941
189250 0.288108
189260 0.2596803
189270 0.2635511
189280 0.2670426
189290 0.2650997
189300 0.2657752
189310 0.2782689
189320 0.2678695
189330 0.2979151
189340 0.2742625
189350 0.2652651
189360 0.2748191
189370 0.2890773
189380 0.2767207
189390 0.2534658
189400 0.2705995
189410 0.2692514
189420 0.2587016
189430 0.2767479
189440 0.2750978
189450 0.2785571
189460 0.279451
189470 0.2652132
189480 0.2713906
189490 0.2918188
189500 0.2809761
189510 0.2675768
189520 0.2618689
189530 0.2695156
189540 0.2678205
189550 0.2675493
189560 0.2695011
189570 0.277363
189580 0.2747748
189590 0.2667578
189600 0.2621193
189610 0.279378
189620 0.2732607
189630 0.2877469
189640 0.2724411
189650 0.2524455
189660 0.2668896
189670 0.2720333
189680 0.2548518
189690 0.2798641
189700 0.2758518
189710 0.265684
189720 0.2810731
189730 0.2666882
189740 0.2560893
189750 0.2568245
189760 0.2718518
189770 0.2788883
189780 0.2936842
189790 0.2884093
189800 0.2713205
189810 0.271011
189820 0.2829933
189830 0.275694
189840 0.2791507
189850 0.2805234
189860 0.2858599
189870 0.2654171
189880 0.2796256
189890 0.2942127
189900 0.2933798
189910 0.2611958
189920 0.2813914
189930 0.3014088
189940 0.2595339
189950 0.262933
189960 0.2816224
189970 0.2610231
189980 0.2636101
189990 0.2647119
190000 0.2660339
190010 0.2695718
190020 0.2629279
190030 0.2794038
190040 0.2666878
190050 0.2595286
190060 0.2656118
190070 0.251398
190080 0.2788646
190090 0.2629918
190100 0.2555387
190110 0.261206
190120 0.2679647
190130 0.265331
190140 0.280757
190150 0.2838218
190160 0.2606648
190170 0.2756765
190180 0.2622997
190190 0.2686488
190200 0.2681658
190210 0.2780999
190220 0.2710756
190230 0.2837214
190240 0.2751104
190250 0.2702421
190260 0.2788548
190270 0.2907281
190280 0.2803346
190290 0.2868737
190300 0.275255
190310 0.2760929
190320 0.2927499
190330 0.2908503
190340 0.303319
190350 0.2912721
190360 0.2741331
190370 0.2704891
190380 0.2732996
190390 0.2727854
190400 0.2736069
190410 0.275362
190420 0.2620977
190430 0.2716435
190440 0.2578251
190450 0.270066
190460 0.2828353
190470 0.2703719
190480 0.2794966
190490 0.2794879
190500 0.2734257
190510 0.2713823
190520 0.2730792
190530 0.2623931
190540 0.2538666
190550 0.2658879
190560 0.272238
190570 0.2750313
190580 0.2767933
190590 0.2817877
190600 0.2921872
190610 0.269637
190620 0.289135
190630 0.2877019
190640 0.2817553
190650 0.2826121
190660 0.2715753
190670 0.2879893
190680 0.2792044
190690 0.3049444
190700 0.270476
190710 0.2782051
190720 0.2566154
190730 0.2662833
190740 0.2742371
190750 0.2682948
190760 0.2727814
190770 0.2590208
190780 0.2687978
190790 0.2823099
190800 0.266293
190810 0.2778255
190820 0.2826772
190830 0.2723458
190840 0.2657536
190850 0.2735146
190860 0.2723775
190870 0.2754026
190880 0.2725382
190890 0.2817649
190900 0.2728914
190910 0.2669114
190920 0.2658078
190930 0.2742125
190940 0.2654262
190950 0.2713384
190960 0.2733045
190970 0.290585
190980 0.2741394
190990 0.261048
191000 0.2736689
191010 0.2733295
191020 0.2817205
191030 0.2646319
191040 0.2744839
191050 0.2776935
191060 0.2643131
191070 0.2664777
191080 0.271363
191090 0.2834033
191100 0.2736583
191110 0.2728134
191120 0.2657322
191130 0.271756
191140 0.2708413
191150 0.2681051
191160 0.2836789
191170 0.2861161
191180 0.2772069
191190 0.2828135
191200 0.2677898
191210 0.2629524
191220 0.2657458
191230 0.2613325
191240 0.2643388
191250 0.2886104
191260 0.2961965
191270 0.3098724
191280 0.3006165
191290 0.2968723
191300 0.3145903
191310 0.2971345
191320 0.2932798
191330 0.279406
191340 0.2806927
191350 0.3037275
191360 0.3113799
191370 0.2785378
191380 0.2977533
191390 0.2867668
191400 0.2699084
191410 0.2817648
191420 0.2842256
191430 0.2913452
191440 0.2909464
191450 0.2755243
191460 0.2757886
191470 0.2612657
191480 0.2696741
191490 0.2745639
191500 0.2675693
191510 0.2572389
191520 0.2899615
191530 0.2560333
191540 0.271895
191550 0.2733446
191560 0.2612058
191570 0.2625444
191580 0.2664054
191590 0.2672958
191600 0.2627517
191610 0.2699144
191620 0.2649059
191630 0.2672571
191640 0.2806397
191650 0.2840229
191660 0.2826625
191670 0.274085
191680 0.2873112
191690 0.2838454
191700 0.278289
191710 0.2788468
191720 0.2782117
191730 0.2799267
191740 0.2735316
191750 0.2738129
191760 0.2679891
191770 0.2670716
191780 0.2702244
191790 0.256642
191800 0.2782986
191810 0.2768872
191820 0.2692647
191830 0.2818885
191840 0.2673724
191850 0.2811224
191860 0.2698299
191870 0.2758845
191880 0.2744826
191890 0.2709428
191900 0.2865244
191910 0.2768146
191920 0.2751776
191930 0.2859437
191940 0.2773556
191950 0.2880872
191960 0.2750426
191970 0.2722082
191980 0.2863243
191990 0.2811722
192000 0.2860976
192010 0.3044164
192020 0.2995646
192030 0.2989777
192040 0.2877347
192050 0.2943017
192060 0.2916462
192070 0.2800716
192080 0.28707
192090 0.3039328
192100 0.2874832
192110 0.2837469
192120 0.2864814
192130 0.2703036
192140 0.2678466
192150 0.2842256
192160 0.2818197
192170 0.2847657
192180 0.2682869
192190 0.2485502
192200 0.2550524
192210 0.2603115
192220 0.2826934
192230 0.2677496
192240 0.2562858
192250 0.2706102
192260 0.2647467
192270 0.2767082
192280 0.2684089
192290 0.2604977
192300 0.26146
192310 0.2644181
192320 0.2595046
192330 0.2648838
192340 0.2557258
192350 0.2755494
192360 0.2845055
192370 0.2642812
192380 0.2614014
192390 0.269296
192400 0.2823827
192410 0.2630925
192420 0.2747816
192430 0.2703396
192440 0.2786589
192450 0.2737647
192460 0.2758489
192470 0.2757435
192480 0.283026
192490 0.2785873
192500 0.2665446
192510 0.2619337
192520 0.2568807
192530 0.2625736
192540 0.2807658
192550 0.2647077
192560 0.2780028
192570 0.2579958
192580 0.2776129
192590 0.2719826
192600 0.2721449
192610 0.2775822
192620 0.26412
192630 0.2769377
192640 0.2736267
192650 0.2638605
192660 0.2700569
192670 0.2859381
192680 0.263801
192690 0.2629535
192700 0.2640257
192710 0.2832468
192720 0.2741375
192730 0.2691242
192740 0.2648797
192750 0.2742066
192760 0.2728744
192770 0.2865859
192780 0.2798142
192790 0.2886109
192800 0.2791848
192810 0.2769482
192820 0.2881532
192830 0.2810736
192840 0.298947
192850 0.2841862
192860 0.2963403
192870 0.2897339
192880 0.282788
192890 0.2963815
192900 0.2814911
192910 0.2640718
192920 0.2636271
192930 0.2773985
192940 0.2565952
192950 0.2644152
192960 0.274492
192970 0.2748354
192980 0.2768671
192990 0.2791598
193000 0.2599801
193010 0.2901434
193020 0.2551327
193030 0.2697645
193040 0.2771498
193050 0.2711837
193060 0.2660754
193070 0.2531169
193080 0.2567833
193090 0.2578918
193100 0.2595025
193110 0.2574053
193120 0.282
193130 0.2882074
193140 0.2960086
193150 0.3069265
193160 0.2924948
193170 0.2964163
193180 0.3096074
193190 0.2799129
193200 0.2924922
193210 0.2916045
193220 0.2899422
193230 0.3088555
193240 0.2704263
193250 0.2818688
193260 0.2643298
193270 0.2716933
193280 0.2734106
193290 0.2984441
193300 0.2873302
193310 0.295595
193320 0.3005194
193330 0.2842592
193340 0.2712843
193350 0.2700153
193360 0.2909466
193370 0.2838119
193380 0.292201
193390 0.2683223
193400 0.2724659
193410 0.2695642
193420 0.2849609
193430 0.2927635
193440 0.2851903
193450 0.2848235
193460 0.2851456
193470 0.2977695
193480 0.2804889
193490 0.2861471
193500 0.2833836
193510 0.274602
193520 0.2859053
193530 0.2784776
193540 0.2850321
193550 0.2633529
193560 0.2731558
193570 0.2717965
193580 0.2806903
193590 0.2603086
193600 0.2739999
193610 0.2913149
193620 0.2752815
193630 0.2825128
193640 0.2722844
193650 0.2728456
193660 0.283759
193670 0.2756541
193680 0.2847805
193690 0.2949685
193700 0.2758896
193710 0.2927964
193720 0.3025234
193730 0.2931667
193740 0.2809912
193750 0.2834152
193760 0.287326
193770 0.287548
193780 0.2827137
193790 0.2739924
193800 0.2773541
193810 0.285311
193820 0.2939064
193830 0.2825893
193840 0.2904757
193850 0.283061
193860 0.2950973
193870 0.2983485
193880 0.3002621
193890 0.2842506
193900 0.2705355
193910 0.265185
193920 0.2668069
193930 0.2745056
193940 0.2768263
193950 0.2871825
193960 0.2837654
193970 0.2653095
193980 0.2693965
193990 0.2786518
194000 0.2806545
194010 0.2793865
194020 0.2734563
194030 0.2612152
194040 0.276222
194050 0.271985
194060 0.2709244
194070 0.2748573
194080 0.2700653
194090 0.2607864
194100 0.2701671
194110 0.270963
194120 0.2932307
194130 0.2753077
194140 0.2803732
194150 0.2695341
194160 0.2824444
194170 0.2925799
194180 0.2758482
194190 0.281259
194200 0.2798182
194210 0.281835
194220 0.2908186
194230 0.2863094
194240 0.2957979
194250 0.2968264
194260 0.2985363
194270 0.2848677
194280 0.2733679
194290 0.2660208
194300 0.278484
194310 0.285877
194320 0.2860007
194330 0.3045329
194340 0.2870502
194350 0.2842058
194360 0.2718041
194370 0.2868477
194380 0.2840573
194390 0.2739721
194400 0.2828548
194410 0.289823
194420 0.2954303
194430 0.2807097
194440 0.2817421
194450 0.2718885
194460 0.2888086
194470 0.2996342
194480 0.3033637
194490 0.2772492
194500 0.2931203
194510 0.2922696
194520 0.2805337
194530 0.269195
194540 0.2726874
194550 0.2864818
194560 0.2751731
194570 0.285481
194580 0.2909431
194590 0.3036767
194600 0.2925675
194610 0.2900083
194620 0.3063255
194630 0.2851113
194640 0.2854075
194650 0.2749762
194660 0.2872179
194670 0.2884272
194680 0.2932212
194690 0.2886655
194700 0.2886935
194710 0.2973397
194720 0.2884671
194730 0.3053208
194740 0.2890508
194750 0.2821147
194760 0.2720872
194770 0.2712908
194780 0.2633323
194790 0.2522974
194800 0.2576416
194810 0.2606708
194820 0.2582316
194830 0.2839293
194840 0.2760419
194850 0.2835941
194860 0.2928011
194870 0.3000127
194880 0.2972238
194890 0.2979407
194900 0.27928
194910 0.2780111
194920 0.2980637
194930 0.3098727
194940 0.2875491
194950 0.3145495
194960 0.2988897
194970 0.284923
194980 0.3056464
194990 0.289194
195000 0.300709
195010 0.2971399
195020 0.270312
195030 0.2950125
195040 0.3062955
195050 0.2887241
195060 0.2825282
195070 0.3101191
195080 0.2836854
195090 0.2649781
195100 0.2809828
195110 0.2751695
195120 0.297462
195130 0.3060098
195140 0.2848144
195150 0.2981369
195160 0.2746439
195170 0.2602907
195180 0.2806694
195190 0.2473145
195200 0.2830957
195210 0.2550338
195220 0.2782097
195230 0.2824238
195240 0.2734754
195250 0.2876037
195260 0.2839251
195270 0.2789743
195280 0.2809444
195290 0.2786742
195300 0.2909797
195310 0.2888929
195320 0.2848185
195330 0.2558346
195340 0.2600901
195350 0.2526726
195360 0.2610268
195370 0.2507617
195380 0.2388559
195390 0.2729976
195400 0.2662135
195410 0.2553684
195420 0.264175
195430 0.2545098
195440 0.258871
195450 0.2420237
195460 0.2416562
195470 0.2585635
195480 0.2731643
195490 0.261652
195500 0.2701007
195510 0.2630664
195520 0.2556566
195530 0.2294014
195540 0.2704688
195550 0.2598665
195560 0.2462504
195570 0.2577629
195580 0.2894987
195590 0.2768721
195600 0.2551113
195610 0.2909967
195620 0.2744358
195630 0.2727858
195640 0.2897661
195650 0.2791389
195660 0.2827009
195670 0.2604271
195680 0.2685888
195690 0.2545804
195700 0.2575363
195710 0.268419
195720 0.2458661
195730 0.2693637
195740 0.2544054
195750 0.2312057
195760 0.2571867
195770 0.2619427
195780 0.2965149
195790 0.2739685
195800 0.277801
195810 0.2874397
195820 0.2795091
195830 0.2761245
195840 0.2834977
195850 0.2662855
195860 0.2753984
195870 0.2620603
195880 0.2931817
195890 0.2799353
195900 0.2660134
195910 0.2801775
195920 0.3048838
195930 0.2931796
195940 0.2899435
195950 0.3037994
195960 0.2969159
195970 0.2889836
195980 0.2961105
195990 0.2966599
196000 0.3153128
196010 0.2754946
196020 0.2831728
196030 0.2850986
196040 0.2850992
196050 0.2837016
196060 0.2776038
196070 0.2626612
196080 0.281656
196090 0.2998856
196100 0.2725924
196110 0.268053
196120 0.259724
196130 0.2903484
196140 0.296894
196150 0.2827109
196160 0.2696775
196170 0.2778242
196180 0.2745574
196190 0.2732476
196200 0.2654576
196210 0.2690292
196220 0.2638297
196230 0.2637437
196240 0.2513722
196250 0.2602481
196260 0.2737336
196270 0.2817231
196280 0.2705005
196290 0.2795601
196300 0.2872909
196310 0.2874873
196320 0.2917396
196330 0.2861755
196340 0.299589
196350 0.2837402
196360 0.3119985
196370 0.3061918
196380 0.3142915
196390 0.2908165
196400 0.2681755
196410 0.2840403
196420 0.2854673
196430 0.3060538
196440 0.2788003
196450 0.2967387
196460 0.2845049
196470 0.3030066
196480 0.3084137
196490 0.3094335
196500 0.3024367
196510 0.2808017
196520 0.2956149
196530 0.3064448
196540 0.3034167
196550 0.2857349
196560 0.3139508
196570 0.2811895
196580 0.2881727
196590 0.2928628
196600 0.2970164
196610 0.2775835
196620 0.3010831
196630 0.2699654
196640 0.2956016
196650 0.2920413
196660 0.2704924
196670 0.2770926
196680 0.2834575
196690 0.2638676
196700 0.2665929
196710 0.263724
196720 0.2731028
196730 0.2733278
196740 0.2642033
196750 0.265585
196760 0.2601776
196770 0.2643041
196780 0.2552286
196790 0.2483255
196800 0.2589488
196810 0.2716776
196820 0.2617916
196830 0.260009
196840 0.2445077
196850 0.2559083
196860 0.2673331
196870 0.2467042
196880 0.2731588
196890 0.2736195
196900 0.2544281
196910 0.261379
196920 0.2733852
196930 0.2769985
196940 0.2606068
196950 0.2500682
196960 0.2664299
196970 0.2764323
196980 0.2697199
196990 0.2775105
197000 0.2838034
197010 0.2757996
197020 0.284637
197030 0.2857831
197040 0.269036
197050 0.280156
197060 0.2835814
197070 0.2918438
197080 0.3028417
197090 0.3122629
197100 0.2970692
197110 0.3040799
197120 0.2795909
197130 0.2637467
197140 0.276162
197150 0.2902673
197160 0.2864541
197170 0.2890072
197180 0.2835384
197190 0.292612
197200 0.2796127
197210 0.2985051
197220 0.2780619
197230 0.2807613
197240 0.2674004
197250 0.2905909
197260 0.2795323
197270 0.2746777
197280 0.2815008
197290 0.2826455
197300 0.2804501
197310 0.2829283
197320 0.3026618
197330 0.2767953
197340 0.2744036
197350 0.290989
197360 0.2824413
197370 0.2907977
197380 0.2656849
197390 0.2849562
197400 0.2806535
197410 0.2856284
197420 0.3048244
197430 0.2769393
197440 0.2920951
197450 0.3034829
197460 0.2865705
197470 0.2938934
197480 0.2963445
197490 0.3029605
197500 0.3178131
197510 0.3072307
197520 0.3228234
197530 0.3152715
197540 0.3056613
197550 0.3047063
197560 0.3276685
197570 0.3170717
197580 0.2833012
197590 0.2702943
197600 0.2921601
197610 0.2846853
197620 0.3047925
197630 0.2947597
197640 0.2966299
197650 0.2988863
197660 0.2804637
197670 0.2837022
197680 0.2971527
197690 0.2838353
197700 0.2718109
197710 0.2763039
197720 0.2816643
197730 0.2792384
197740 0.2725616
197750 0.288946
197760 0.2743933
197770 0.2819052
197780 0.2726026
197790 0.2785768
197800 0.2754484
197810 0.279612
197820 0.2746112
197830 0.3016064
197840 0.3038485
197850 0.2939018
197860 0.3004625
197870 0.2956699
197880 0.2824491
197890 0.2869158
197900 0.2724956
197910 0.2859986
197920 0.2837071
197930 0.2767118
197940 0.2746647
197950 0.2726209
197960 0.2746193
197970 0.2873731
197980 0.2945322
197990 0.2734499
198000 0.2636918
198010 0.275278
198020 0.2827568
198030 0.2719916
198040 0.261897
198050 0.2631707
198060 0.2800817
198070 0.2736974
198080 0.2969289
198090 0.2732326
198100 0.2971193
198110 0.2928983
198120 0.2901155
198130 0.2717263
198140 0.2808878
198150 0.2921256
198160 0.2837337
198170 0.3067414
198180 0.2930043
198190 0.3108845
198200 0.3026431
198210 0.2838843
198220 0.3012963
198230 0.313242
198240 0.3007894
198250 0.3096431
198260 0.3114977
198270 0.274098
198280 0.2879311
198290 0.2736581
198300 0.2972428
198310 0.2827933
198320 0.2821627
198330 0.2907584
198340 0.2722203
198350 0.2748162
198360 0.2774691
198370 0.2898582
198380 0.2865123
198390 0.2874252
198400 0.2998647
198410 0.2779849
198420 0.2801262
198430 0.2923259
198440 0.2917564
198450 0.2881733
198460 0.2935869
198470 0.2897047
198480 0.2976834
198490 0.2747048
198500 0.2717457
198510 0.2742865
198520 0.2761189
198530 0.2703182
198540 0.2700076
198550 0.2655244
198560 0.2827409
198570 0.2971373
198580 0.2854069
198590 0.2762503
198600 0.2672903
198610 0.2703219
198620 0.2683374
198630 0.2581644
198640 0.2691031
198650 0.276884
198660 0.2761785
198670 0.2757605
198680 0.2946454
198690 0.2982582
198700 0.2775301
198710 0.2917062
198720 0.2859239
198730 0.2764987
198740 0.2651718
198750 0.2716248
198760 0.2747878
198770 0.2918387
198780 0.2969231
198790 0.294985
198800 0.2822681
198810 0.2822949
198820 0.2617398
198830 0.2666185
198840 0.2678708
198850 0.2824757
198860 0.2973805
198870 0.2836933
198880 0.2790611
198890 0.2854423
198900 0.2870757
198910 0.2598884
198920 0.2603074
198930 0.2677999
198940 0.274203
198950 0.2850374
198960 0.2754281
198970 0.2733014
198980 0.2649384
198990 0.2578022
199000 0.264966
199010 0.2628416
199020 0.2581526
199030 0.2812891
199040 0.2778373
199050 0.2727335
199060 0.2924893
199070 0.2755513
199080 0.2694494
199090 0.2495995
199100 0.2922688
199110 0.3073429
199120 0.2746632
199130 0.2930952
199140 0.2733655
199150 0.2781422
199160 0.2566828
199170 0.2953361
199180 0.3096633
199190 0.2855335
199200 0.2944205
199210 0.2808664
199220 0.2992311
199230 0.289907
199240 0.2942446
199250 0.3078946
199260 0.3014053
199270 0.3012349
199280 0.2952398
199290 0.2959578
199300 0.28017
199310 0.289236
199320 0.277193
199330 0.2713925
199340 0.2876192
199350 0.2847707
199360 0.3055294
199370 0.2927812
199380 0.2752579
199390 0.3080922
199400 0.2995031
199410 0.2874177
199420 0.2882181
199430 0.2922224
199440 0.2900482
199450 0.2615736
199460 0.2790753
199470 0.2754796
199480 0.273888
199490 0.277482
199500 0.2738065
199510 0.2596587
199520 0.3021994
199530 0.2900319
199540 0.2661449
199550 0.2997906
199560 0.2951392
199570 0.2905122
199580 0.2779298
199590 0.2871418
199600 0.2918726
199610 0.2963115
199620 0.3124223
199630 0.301853
199640 0.3032368
199650 0.3031445
199660 0.3048429
199670 0.2805662
199680 0.2794329
199690 0.2802189
199700 0.295551
199710 0.2950943
199720 0.3089326
199730 0.2976259
199740 0.3111233
199750 0.2941386
199760 0.2835524
199770 0.2781011
199780 0.289968
199790 0.2892348
199800 0.2828317
199810 0.2718553
199820 0.2898894
199830 0.288206
199840 0.2939578
199850 0.2798615
199860 0.2813367
199870 0.2833974
199880 0.2881011
199890 0.2720103
199900 0.2589926
199910 0.2829249
199920 0.282192
199930 0.2822283
199940 0.29544
199950 0.2938215
199960 0.2919997
199970 0.2820474
199980 0.2767563
199990 0.2787669
200000 0.2777021
200010 0.2699878
200020 0.2707625
200030 0.2809801
200040 0.2897185
200050 0.267892
200060 0.2724091
200070 0.2678657
200080 0.2688039
200090 0.2881524
200100 0.2920644
200110 0.2926093
200120 0.2746801
200130 0.2808463
200140 0.2825414
200150 0.2832108
200160 0.2909616
200170 0.2753157
200180 0.2647931
200190 0.2622575
200200 0.2548474
200210 0.2563335
200220 0.2650292
200230 0.2418422
200240 0.2475561
200250 0.2414083
200260 0.2580182
200270 0.2541978
200280 0.2682987
200290 0.2600913
200300 0.2621071
200310 0.2614893
200320 0.2588772
200330 0.2683001
200340 0.2586914
200350 0.2793042
200360 0.2791722
200370 0.2722031
200380 0.2817243
200390 0.285199
200400 0.255096
200410 0.2551858
200420 0.2742956
200430 0.2627221
200440 0.2664362
200450 0.2702838
200460 0.2763379
200470 0.2712654
200480 0.2640965
200490 0.2726448
200500 0.2711393
200510 0.2761124
200520 0.2733786
200530 0.2779176
200540 0.2916804
200550 0.2799446
200560 0.2772439
200570 0.2868159
200580 0.27113
200590 0.279383
200600 0.2896779
200610 0.2823619
200620 0.2739472
200630 0.2607801
200640 0.2666861
200650 0.2476226
200660 0.2433205
200670 0.2487334
200680 0.2702195
200690 0.2680268
200700 0.2793008
200710 0.2858285
200720 0.2771806
200730 0.2960408
200740 0.2826251
200750 0.3024518
200760 0.3158375
200770 0.2961697
200780 0.3038533
200790 0.2919217
200800 0.3111304
200810 0.2960205
200820 0.3079323
200830 0.3206856
200840 0.2960845
200850 0.3122368
200860 0.2941782
200870 0.3054331
200880 0.3029594
200890 0.3099653
200900 0.3269844
200910 0.3124425
200920 0.3043375
200930 0.2846541
200940 0.2753652
200950 0.275824
200960 0.3040639
200970 0.2901549
200980 0.315255
200990 0.3040279
201000 0.288568
201010 0.2932236
201020 0.299173
201030 0.2968336
201040 0.2852983
201050 0.2902157
201060 0.2808886
201070 0.2566659
201080 0.2935019
201090 0.298574
201100 0.2906865
201110 0.2708646
201120 0.2881098
201130 0.2786818
201140 0.2798893
201150 0.2757771
201160 0.294995
201170 0.2799441
201180 0.2911183
201190 0.285266
201200 0.2693365
201210 0.2795914
201220 0.2676988
201230 0.2917224
201240 0.2984733
201250 0.2925905
201260 0.30715
201270 0.3055235
201280 0.3028904
201290 0.3033438
201300 0.312343
201310 0.2950487
201320 0.2973044
201330 0.2879595
201340 0.29204
201350 0.3029305
201360 0.3102065
201370 0.2903385
201380 0.3078901
201390 0.2882051
201400 0.2822841
201410 0.2892525
201420 0.2624469
201430 0.2955678
201440 0.2837208
201450 0.2819206
201460 0.2773443
201470 0.2671667
201480 0.2882322
201490 0.3089018
201500 0.3097539
201510 0.304202
201520 0.304395
201530 0.2985099
201540 0.304754
201550 0.3004645
201560 0.2965508
201570 0.3037847
201580 0.3022547
201590 0.2812425
201600 0.2820126
201610 0.2941099
201620 0.2810407
201630 0.2628215
201640 0.2794824
201650 0.283473
201660 0.285945
201670 0.3024888
201680 0.2975663
201690 0.2855777
201700 0.3118285
201710 0.3113846
201720 0.3051625
201730 0.2709164
201740 0.2986938
201750 0.30246
201760 0.2878531
201770 0.2720668
201780 0.2608857
201790 0.2970932
201800 0.2835345
201810 0.2789936
201820 0.2727295
201830 0.2776783
201840 0.2944744
201850 0.3076606
201860 0.2695671
201870 0.2911757
201880 0.282338
201890 0.30133
201900 0.2804237
201910 0.2671081
201920 0.3010975
201930 0.2713539
201940 0.2886026
201950 0.2772581
201960 0.2670278
201970 0.2753238
201980 0.2827048
201990 0.2763039
202000 0.2676181
202010 0.2726902
202020 0.2721274
202030 0.2784437
202040 0.2692465
202050 0.2744406
202060 0.283689
202070 0.2842411
202080 0.3036588
202090 0.2907406
202100 0.2609729
202110 0.2774341
202120 0.2770332
202130 0.28997
202140 0.2872204
202150 0.2696448
202160 0.2696833
202170 0.2710436
202180 0.2821432
202190 0.273975
202200 0.2684173
202210 0.2709768
202220 0.2874921
202230 0.3094572
202240 0.2987302
202250 0.275698
202260 0.2866588
202270 0.2740745
202280 0.2736771
202290 0.2681211
202300 0.2820407
202310 0.2837429
202320 0.2679065
202330 0.2750034
202340 0.2881512
202350 0.2870775
202360 0.2826379
202370 0.286243
202380 0.2807649
202390 0.2843826
202400 0.288798
202410 0.2770202
202420 0.2709544
202430 0.2793757
202440 0.2821606
202450 0.2681555
202460 0.2666288
202470 0.2892972
202480 0.2897826
202490 0.2893476
202500 0.297428
202510 0.2935982
202520 0.3074509
202530 0.291801
202540 0.2951976
202550 0.2796016
202560 0.3002757
202570 0.2916366
202580 0.304078
202590 0.2974533
202600 0.3201597
202610 0.3268548
202620 0.3100677
202630 0.3148459
202640 0.3316256
202650 0.3230773
202660 0.3052289
202670 0.2897963
202680 0.3109171
202690 0.3334047
202700 0.3157464
202710 0.3041058
202720 0.298923
202730 0.3102585
202740 0.3156454
202750 0.2795819
202760 0.3073137
202770 0.3034648
202780 0.3065149
202790 0.2968296
202800 0.3214836
202810 0.3218253
202820 0.2913678
202830 0.2879457
202840 0.272306
202850 0.2880397
202860 0.2843575
202870 0.28914
202880 0.277272
202890 0.2832638
202900 0.2940119
202910 0.2930943
202920 0.3022506
202930 0.2787004
202940 0.312508
202950 0.3022421
202960 0.2873545
202970 0.2851847
202980 0.2900871
202990 0.2960558
203000 0.3009499
203010 0.3023389
203020 0.290528
203030 0.3078326
203040 0.311976
203050 0.2894716
203060 0.2839336
203070 0.3202455
203080 0.2883233
203090 0.3093331
203100 0.2831431
203110 0.288593
203120 0.2843143
203130 0.2887709
203140 0.2879752
203150 0.2862873
203160 0.2853114
203170 0.2754632
203180 0.3073527
203190 0.2889429
203200 0.2830297
203210 0.2709193
203220 0.2737314
203230 0.2665303
203240 0.2577009
203250 0.2752251
203260 0.2733355
203270 0.2663692
203280 0.2739201
203290 0.2681446
203300 0.2789938
203310 0.270349
203320 0.2611149
203330 0.2758435
203340 0.2735328
203350 0.2600554
203360 0.2899489
203370 0.2698794
203380 0.2970635
203390 0.2675115
203400 0.2813251
203410 0.2829062
203420 0.2742155
203430 0.275286
203440 0.2768173
203450 0.2722645
203460 0.2885689
203470 0.2763337
203480 0.283635
203490 0.2674499
203500 0.2746327
203510 0.2580683
203520 0.2845669
203530 0.2734176
203540 0.2842032
203550 0.2855257
203560 0.2699036
203570 0.2723359
203580 0.2830323
203590 0.2787399
203600 0.2758102
203610 0.2807031
203620 0.2896878
203630 0.2775278
203640 0.2721126
203650 0.2837723
203660 0.3002821
203670 0.2930297
203680 0.2927476
203690 0.2999319
203700 0.3081073
203710 0.2978199
203720 0.2968658
203730 0.2944322
203740 0.2806914
203750 0.2941594
203760 0.2920187
203770 0.2948973
203780 0.2973485
203790 0.2902778
203800 0.276659
203810 0.2900094
203820 0.2793845
203830 0.2857332
203840 0.3036641
203850 0.2957145
203860 0.2998054
203870 0.2690754
203880 0.300394
203890 0.3023804
203900 0.2910055
203910 0.2869812
203920 0.2848242
203930 0.2715357
203940 0.2759243
203950 0.3026707
203960 0.2819487
203970 0.2832614
203980 0.2883739
203990 0.2913923
204000 0.2579193
204010 0.2659734
204020 0.2633983
204030 0.2542443
204040 0.2672966
204050 0.2620534
204060 0.278872
204070 0.2739814
204080 0.274173
204090 0.2628417
204100 0.2836764
204110 0.2781141
204120 0.2667337
204130 0.2886426
204140 0.2701015
204150 0.2549839
204160 0.2541818
204170 0.2757512
204180 0.300359
204190 0.2921393
204200 0.2773084
204210 0.2746207
204220 0.252124
204230 0.2723457
204240 0.2964434
204250 0.2890147
204260 0.2936572
204270 0.2861977
204280 0.285796
204290 0.2829235
204300 0.2979448
204310 0.2910836
204320 0.2787154
204330 0.2970057
204340 0.2921962
204350 0.2913775
204360 0.3118652
204370 0.2910642
204380 0.2757733
204390 0.2952581
204400 0.2883126
204410 0.2826694
204420 0.276021
204430 0.2777373
204440 0.2702875
204450 0.2756791
204460 0.2738082
204470 0.2673189
204480 0.2792831
204490 0.3080949
204500 0.3030515
204510 0.2772264
204520 0.2909674
204530 0.2760739
204540 0.2828371
204550 0.2828972
204560 0.2822013
204570 0.3012635
204580 0.3039942
204590 0.3274266
204600 0.3142489
204610 0.3150055
204620 0.3118124
204630 0.306558
204640 0.2970395
204650 0.3162789
204660 0.3071149
204670 0.2925856
204680 0.2998537
204690 0.2936837
204700 0.3169454
204710 0.3003212
204720 0.3101257
204730 0.3071722
204740 0.3003547
204750 0.2881398
204760 0.2982959
204770 0.3005774
204780 0.3049224
204790 0.2978253
204800 0.3116385
204810 0.3161928
204820 0.3308433
204830 0.3267437
204840 0.3066081
204850 0.3221267
204860 0.3175819
204870 0.2975891
204880 0.2930287
204890 0.3020894
204900 0.2881506
204910 0.2902165
204920 0.3000413
204930 0.2867427
204940 0.3217573
204950 0.317347
204960 0.2991577
204970 0.3018349
204980 0.2973766
204990 0.2919833
205000 0.293376
205010 0.2881541
205020 0.2735817
205030 0.2973712
205040 0.2610487
205050 0.2914449
205060 0.298371
205070 0.2850235
205080 0.3036156
205090 0.2943743
205100 0.2779996
205110 0.2791772
205120 0.2911236
205130 0.2706425
205140 0.2862347
205150 0.2783196
205160 0.2788463
205170 0.2959859
205180 0.2801992
205190 0.2943193
205200 0.2787233
205210 0.2830178
205220 0.2918098
205230 0.2848078
205240 0.2877476
205250 0.2848003
205260 0.2886002
205270 0.286633
205280 0.3121506
205290 0.2984514
205300 0.2840089
205310 0.3019739
205320 0.300027
205330 0.2848417
205340 0.2818842
205350 0.2774326
205360 0.281246
205370 0.3052404
205380 0.2911319
205390 0.3004826
205400 0.2889747
205410 0.2899735
205420 0.3115426
205430 0.2952103
205440 0.3029953
205450 0.2918839
205460 0.3083246
205470 0.3063231
205480 0.3172118
205490 0.3007284
205500 0.2975866
205510 0.2951162
205520 0.2974368
205530 0.295682
205540 0.2778385
205550 0.2982724
205560 0.2913519
205570 0.2978165
205580 0.2968481
205590 0.2853906
205600 0.2757237
205610 0.2826802
205620 0.2894319
205630 0.2815938
205640 0.2691006
205650 0.2721267
205660 0.3048209
205670 0.2892796
205680 0.2912569
205690 0.2904113
205700 0.2654615
205710 0.2758433
205720 0.2818579
205730 0.2614655
205740 0.2861458
205750 0.2875857
205760 0.2869582
205770 0.2623289
205780 0.2676082
205790 0.2909105
205800 0.2956209
205810 0.3063115
205820 0.2888234
205830 0.2799057
205840 0.2827916
205850 0.2711154
205860 0.2957958
205870 0.2755426
205880 0.285388
205890 0.286754
205900 0.2701245
205910 0.2838488
205920 0.2687588
205930 0.274394
205940 0.2679312
205950 0.2751829
205960 0.2647216
205970 0.276377
205980 0.2949238
205990 0.278276
206000 0.2898712
206010 0.2730656
206020 0.2745356
206030 0.2714022
206040 0.2726645
206050 0.2734386
206060 0.2693458
206070 0.2898826
206080 0.2607515
206090 0.2618358
206100 0.2705642
206110 0.2868603
206120 0.2812417
206130 0.2729966
206140 0.2704806
206150 0.2917272
206160 0.2913384
206170 0.2892348
206180 0.2729777
206190 0.2992273
206200 0.2817329
206210 0.2897609
206220 0.2811211
206230 0.2825997
206240 0.2957718
206250 0.292827
206260 0.2948729
206270 0.2856634
206280 0.2706209
206290 0.2875324
206300 0.2720412
206310 0.2573792
206320 0.2665816
206330 0.26127
206340 0.2518805
206350 0.2475815
206360 0.2539568
206370 0.2580998
206380 0.2623659
206390 0.2542159
206400 0.2602829
206410 0.2568761
206420 0.2704692
206430 0.263819
206440 0.2617635
206450 0.2654893
206460 0.265082
206470 0.2583786
206480 0.2539668
206490 0.2688887
206500 0.2804995
206510 0.2650011
206520 0.2577488
206530 0.2640073
206540 0.269985
206550 0.2477387
206560 0.2578152
206570 0.2838962
206580 0.257136
206590 0.2619834
206600 0.2392408
206610 0.265152
206620 0.2689754
206630 0.2619452
206640 0.2439787
206650 0.2623916
206660 0.2491412
206670 0.2888988
206680 0.2684172
206690 0.2728186
206700 0.277858
206710 0.282648
206720 0.2693127
206730 0.2667634
206740 0.2608651
206750 0.2793699
206760 0.2692978
206770 0.2948585
206780 0.2988656
206790 0.2759913
206800 0.2715791
206810 0.2941556
206820 0.2948468
206830 0.29174
206840 0.2683086
206850 0.2802884
206860 0.2604893
206870 0.2607121
206880 0.2775441
206890 0.2923905
206900 0.2828181
206910 0.2807969
206920 0.2980909
206930 0.2969407
206940 0.279683
206950 0.2607755
206960 0.2544757
206970 0.2721885
206980 0.2651049
206990 0.2661069
207000 0.3032427
207010 0.2672694
207020 0.2820029
207030 0.2989346
207040 0.2758988
207050 0.2977212
207060 0.3052825
207070 0.2846596
207080 0.2593833
207090 0.2522087
207100 0.2415684
207110 0.238936
207120 0.2730445
207130 0.2639323
207140 0.2755719
207150 0.2951954
207160 0.2707784
207170 0.2586082
207180 0.2577991
207190 0.2583278
207200 0.2741937
207210 0.2584709
207220 0.2746702
207230 0.2764103
207240 0.2671703
207250 0.2619202
207260 0.2687899
207270 0.2654918
207280 0.2641238
207290 0.2725662
207300 0.2695762
207310 0.2862111
207320 0.2713302
207330 0.2747868
207340 0.2852325
207350 0.2749014
207360 0.2602334
207370 0.2819982
207380 0.2686045
207390 0.2780232
207400 0.2893535
207410 0.3076455
207420 0.2901954
207430 0.3072267
207440 0.3099326
207450 0.2851796
207460 0.2970371
207470 0.299233
207480 0.2982311
207490 0.2791444
207500 0.2841537
207510 0.2749648
207520 0.2933743
207530 0.2802503
207540 0.2794488
207550 0.2760768
207560 0.2691894
207570 0.2880269
207580 0.2825919
207590 0.2795133
207600 0.2749132
207610 0.2832371
207620 0.2815659
207630 0.2868257
207640 0.284173
207650 0.2825962
207660 0.2783009
207670 0.2925188
207680 0.3003621
207690 0.2954147
207700 0.3022485
207710 0.3071117
207720 0.3207281
207730 0.3001284
207740 0.3125508
207750 0.318574
207760 0.307972
207770 0.2959802
207780 0.2870374
207790 0.3069953
207800 0.3047457
207810 0.2965541
207820 0.2909324
207830 0.2968573
207840 0.2924167
207850 0.2961675
207860 0.2950835
207870 0.3034949
207880 0.2950729
207890 0.3057483
207900 0.2847171
207910 0.2830844
207920 0.2743642
207930 0.2896171
207940 0.3047644
207950 0.2959676
207960 0.297555
207970 0.2767623
207980 0.3140311
207990 0.2892608
208000 0.3062019
208010 0.3062235
208020 0.2899123
208030 0.283956
208040 0.2902401
208050 0.2654554
208060 0.2772491
208070 0.2828368
208080 0.2741559
208090 0.2648537
208100 0.2736265
208110 0.2789555
208120 0.2767697
208130 0.2889327
208140 0.2932074
208150 0.2815106
208160 0.300408
208170 0.298527
208180 0.3159641
208190 0.3105734
208200 0.2910844
208210 0.2871824
208220 0.2807082
208230 0.300865
208240 0.3074179
208250 0.2964151
208260 0.2782995
208270 0.286916
208280 0.2767597
208290 0.2738898
208300 0.283366
208310 0.2769166
208320 0.2853451
208330 0.2938485
208340 0.2955157
208350 0.2694518
208360 0.255403
208370 0.2787571
208380 0.2480377
208390 0.2531239
208400 0.2466899
208410 0.2543921
208420 0.2618941
208430 0.2607741
208440 0.2616315
208450 0.2647469
208460 0.2548208
208470 0.2729404
208480 0.2527252
208490 0.2657787
208500 0.2558998
208510 0.2688012
208520 0.2835914
208530 0.2731336
208540 0.294078
208550 0.259423
208560 0.2795165
208570 0.2508422
208580 0.2542142
208590 0.2596333
208600 0.2875013
208610 0.261482
208620 0.2608389
208630 0.2654525
208640 0.2550116
208650 0.2844293
208660 0.2809319
208670 0.2608578
208680 0.2621956
208690 0.2458443
208700 0.2546199
208710 0.2628011
208720 0.2826719
208730 0.2631628
208740 0.2600303
208750 0.2549619
208760 0.2769836
208770 0.2670954
208780 0.2729417
208790 0.2535425
208800 0.2787816
208810 0.2588283
208820 0.2680534
208830 0.2784395
208840 0.2792724
208850 0.2541741
208860 0.265511
208870 0.2669715
208880 0.2700758
208890 0.2667238
208900 0.2521303
208910 0.2622906
208920 0.2434708
208930 0.2651024
208940 0.2368269
208950 0.2591484
208960 0.2544361
208970 0.2671203
208980 0.2734809
208990 0.2873141
209000 0.2570441
209010 0.2842947
209020 0.2799231
209030 0.2640049
209040 0.2639695
209050 0.2505519
209060 0.2568056
209070 0.2524081
209080 0.2510107
209090 0.2651645
209100 0.2519294
209110 0.262033
209120 0.2559855
209130 0.2665039
209140 0.2863516
209150 0.2852904
209160 0.2737297
209170 0.2951251
209180 0.2672555
209190 0.2530901
209200 0.2572979
209210 0.2705756
209220 0.2625372
209230 0.268315
209240 0.2782017
209250 0.2758279
209260 0.2822301
209270 0.2853656
209280 0.2874862
209290 0.2742592
209300 0.2697568
209310 0.2596217
209320 0.2724849
209330 0.2654201
209340 0.277174
209350 0.278257
209360 0.2692465
209370 0.2731064
209380 0.2599758
209390 0.2613424
209400 0.2645217
209410 0.2803783
209420 0.2760426
209430 0.2600369
209440 0.2829532
209450 0.2996659
209460 0.2965166
209470 0.2920422
209480 0.2869821
209490 0.2892809
209500 0.2786298
209510 0.3078182
209520 0.2920384
209530 0.2754408
209540 0.2755229
209550 0.2915656
209560 0.2803595
209570 0.279187
209580 0.2855304
209590 0.2775563
209600 0.2835473
209610 0.2948253
209620 0.2843454
209630 0.3040846
209640 0.2953395
209650 0.2876834
209660 0.2884603
209670 0.2905222
209680 0.272085
209690 0.2872218
209700 0.2830715
209710 0.2649567
209720 0.2732405
209730 0.2850556
209740 0.2827559
209750 0.2790484
209760 0.2725261
209770 0.2729129
209780 0.2624151
209790 0.2689131
209800 0.260672
209810 0.2768624
209820 0.279224
209830 0.2905347
209840 0.269991
209850 0.2590031
209860 0.2813232
209870 0.2727147
209880 0.2710901
209890 0.2773518
209900 0.2816014
209910 0.2850126
209920 0.2737381
209930 0.2787783
209940 0.2663008
209950 0.2895512
209960 0.2577311
209970 0.2738268
209980 0.2678141
209990 0.2792862
210000 0.2723609
210010 0.2714478
210020 0.2579635
210030 0.2511373
210040 0.2628771
210050 0.27526
210060 0.2597967
210070 0.2480209
210080 0.272386
210090 0.2870649
210100 0.2821282
210110 0.2932325
210120 0.2812179
210130 0.2747072
210140 0.2729915
210150 0.2790768
210160 0.2931697
210170 0.2973499
210180 0.2771658
210190 0.2884671
210200 0.2903461
210210 0.3033553
210220 0.3007369
210230 0.2982872
210240 0.2768131
210250 0.2793599
210260 0.2855588
210270 0.284628
210280 0.2880139
210290 0.3055413
210300 0.2875821
210310 0.2943189
210320 0.3055383
210330 0.2866143
210340 0.2859209
210350 0.3122041
210360 0.2917592
210370 0.3071936
210380 0.2836701
210390 0.2882595
210400 0.2786965
210410 0.2872658
210420 0.2924657
210430 0.2951159
210440 0.2965152
210450 0.2953593
210460 0.2973355
210470 0.2801832
210480 0.2984178
210490 0.2795144
210500 0.2691349
210510 0.2803806
210520 0.2779381
210530 0.2786201
210540 0.2685072
210550 0.2825011
210560 0.2844893
210570 0.2814239
210580 0.2654417
210590 0.2621841
210600 0.276232
210610 0.281274
210620 0.3006774
210630 0.2997691
210640 0.2718414
210650 0.2821525
210660 0.2743301
210670 0.2803974
210680 0.2711588
210690 0.2771137
210700 0.2947513
210710 0.2920598
210720 0.2817297
210730 0.2901805
210740 0.2752082
210750 0.2744951
210760 0.2947203
210770 0.278893
210780 0.2977889
210790 0.2846316
210800 0.2917361
210810 0.2741596
210820 0.2840976
210830 0.2717055
210840 0.2847573
210850 0.2822833
210860 0.2843739
210870 0.26608
210880 0.2723472
210890 0.2924264
210900 0.2920431
210910 0.2819601
210920 0.2915175
210930 0.2785186
210940 0.2793893
210950 0.2819921
210960 0.2861986
210970 0.2814563
210980 0.2900253
210990 0.2801914
211000 0.2744851
211010 0.2707596
211020 0.2789417
211030 0.2767728
211040 0.2739536
211050 0.2915825
211060 0.2963485
211070 0.3115287
211080 0.3022996
211090 0.288253
211100 0.2986058
211110 0.2855092
211120 0.295178
211130 0.2820365
211140 0.2983875
211150 0.3156943
211160 0.3001722
211170 0.2945334
211180 0.3033024
211190 0.2750821
211200 0.2748351
211210 0.2640967
211220 0.2904651
211230 0.2793809
211240 0.2799567
211250 0.3188919
211260 0.2954969
211270 0.3001233
211280 0.2811939
211290 0.2750275
211300 0.2943236
211310 0.3001188
211320 0.2799838
211330 0.3163731
211340 0.285815
211350 0.3098791
211360 0.300133
211370 0.2690308
211380 0.3057037
211390 0.3109295
211400 0.3027877
211410 0.2881452
211420 0.3065435
211430 0.3078265
211440 0.2943364
211450 0.295914
211460 0.2976396
211470 0.2945699
211480 0.2880462
211490 0.2922707
211500 0.3097767
211510 0.3057295
211520 0.2903568
211530 0.2899407
211540 0.2981552
211550 0.3094187
211560 0.2717344
211570 0.2888703
211580 0.2926055
211590 0.3065374
211600 0.2931799
211610 0.2852919
211620 0.2914409
211630 0.3085934
211640 0.304361
211650 0.3081141
211660 0.3077793
211670 0.3010693
211680 0.3180701
211690 0.2974432
211700 0.2871337
211710 0.2961827
211720 0.2943194
211730 0.2934181
211740 0.2920726
211750 0.292642
211760 0.287323
211770 0.2740885
211780 0.2804583
211790 0.2863154
211800 0.2786495
211810 0.2876402
211820 0.2857895
211830 0.2823552
211840 0.2760454
211850 0.2967921
211860 0.3077229
211870 0.2907535
211880 0.3053102
211890 0.2980897
211900 0.2991471
211910 0.2847225
211920 0.2873798
211930 0.2831161
211940 0.2822635
211950 0.2816332
211960 0.2827414
211970 0.2849795
211980 0.2745683
211990 0.2823964
212000 0.2851582
212010 0.2823393
212020 0.2718091
212030 0.2754091
212040 0.2696463
212050 0.291767
212060 0.2937766
212070 0.2961512
212080 0.3117934
212090 0.2955227
212100 0.298556
212110 0.2958711
212120 0.2940662
212130 0.2870008
212140 0.2773697
212150 0.2827065
212160 0.2875944
212170 0.2887131
212180 0.2924696
212190 0.3017249
212200 0.3111026
212210 0.3012499
212220 0.3040339
212230 0.3172913
212240 0.3144157
212250 0.3128704
212260 0.3184362
212270 0.3001815
212280 0.2947555
212290 0.3007882
212300 0.3033306
212310 0.3048426
212320 0.3064649
212330 0.2951461
212340 0.3077696
212350 0.301544
212360 0.2959721
212370 0.302808
212380 0.3077854
212390 0.2948798
212400 0.2992301
212410 0.294191
212420 0.3006099
212430 0.2837604
212440 0.2779614
212450 0.2955548
212460 0.298801
212470 0.291521
212480 0.2947667
212490 0.2938267
212500 0.285702
212510 0.2837976
212520 0.291209
212530 0.2953017
212540 0.2837839
212550 0.2805758
212560 0.2768595
212570 0.2886936
212580 0.2753872
212590 0.276704
212600 0.2671148
212610 0.2670809
212620 0.2766727
212630 0.2691061
212640 0.2768089
212650 0.278991
212660 0.3000068
212670 0.2673756
212680 0.2720366
212690 0.2797354
212700 0.2700575
212710 0.2586269
212720 0.2567066
212730 0.2839479
212740 0.2811131
212750 0.2804215
212760 0.2672272
212770 0.2780607
212780 0.2928739
212790 0.2890812
212800 0.2750135
212810 0.267158
212820 0.260823
212830 0.2673912
212840 0.262409
212850 0.2816686
212860 0.2861331
212870 0.2711573
212880 0.2722947
212890 0.2757384
212900 0.2675437
212910 0.2821864
212920 0.2882593
212930 0.2748344
212940 0.265676
212950 0.2611964
212960 0.2857574
212970 0.27975
212980 0.2694358
212990 0.2519536
213000 0.2742694
213010 0.2792536
213020 0.2699088
213030 0.2909165
213040 0.2656897
213050 0.2802159
213060 0.2574944
213070 0.2696361
213080 0.2432102
213090 0.2611107
213100 0.2629374
213110 0.2707699
213120 0.2502003
213130 0.2763827
213140 0.2863486
213150 0.2761372
213160 0.2737695
213170 0.2674442
213180 0.2630674
213190 0.2929821
213200 0.2744727
213210 0.2801718
213220 0.2785553
213230 0.2790816
213240 0.2631911
213250 0.2783443
213260 0.2911328
213270 0.2774998
213280 0.2682332
213290 0.2870985
213300 0.2669092
213310 0.2665382
213320 0.2702357
213330 0.2638001
213340 0.2865624
213350 0.2767633
213360 0.2756593
213370 0.2572929
213380 0.2502673
213390 0.2636181
213400 0.268029
213410 0.2645067
213420 0.2747751
213430 0.2817875
213440 0.2826679
213450 0.2626769
213460 0.259012
213470 0.2812881
213480 0.2704475
213490 0.261315
213500 0.2679203
213510 0.2640713
213520 0.2706911
213530 0.28271
213540 0.2882217
213550 0.2946442
213560 0.2924637
213570 0.2759628
213580 0.2898228
213590 0.2720492
213600 0.2848388
213610 0.2829478
213620 0.2725317
213630 0.2608187
213640 0.2535055
213650 0.249418
213660 0.2617922
213670 0.2757558
213680 0.2432229
213690 0.2662457
213700 0.2655112
213710 0.2781504
213720 0.2670215
213730 0.2889157
213740 0.2694889
213750 0.2684262
213760 0.2849959
213770 0.2743159
213780 0.2765911
213790 0.2607552
213800 0.269232
213810 0.2771463
213820 0.2804765
213830 0.2625552
213840 0.2858347
213850 0.28299
213860 0.3049123
213870 0.2826802
213880 0.2877309
213890 0.2705027
213900 0.2859715
213910 0.2913077
213920 0.2722116
213930 0.2700752
213940 0.2706707
213950 0.2601934
213960 0.2812295
213970 0.2834888
213980 0.2846338
213990 0.2809768
214000 0.2928562
214010 0.2905756
214020 0.3042384
214030 0.3083592
214040 0.2977858
214050 0.2970805
214060 0.282902
214070 0.279351
214080 0.2645474
214090 0.2729691
214100 0.2832474
214110 0.2662633
214120 0.271845
214130 0.2842538
214140 0.2704601
214150 0.2802423
214160 0.2739119
214170 0.2759656
214180 0.2615768
214190 0.2756673
214200 0.2622975
214210 0.2893178
214220 0.2904379
214230 0.2971098
214240 0.2845158
214250 0.273118
214260 0.2680792
214270 0.2520299
214280 0.2712062
214290 0.2611179
214300 0.2618426
214310 0.2516517
214320 0.259771
214330 0.2464613
214340 0.2642138
214350 0.2727904
214360 0.2540434
214370 0.2550004
214380 0.2648484
214390 0.258721
214400 0.2579441
214410 0.2487852
214420 0.2444502
214430 0.2743667
214440 0.264155
214450 0.2724828
214460 0.2756648
214470 0.2834626
214480 0.2804225
214490 0.2838207
214500 0.263705
214510 0.2752624
214520 0.2806956
214530 0.2774932
214540 0.285914
214550 0.2808167
214560 0.2932097
214570 0.2897866
214580 0.2956466
214590 0.2876202
214600 0.3040908
214610 0.2927431
214620 0.3136191
214630 0.3252191
214640 0.3158579
214650 0.3197722
214660 0.3269351
214670 0.299463
214680 0.3187149
214690 0.2938465
214700 0.301118
214710 0.3047247
214720 0.309639
214730 0.3124785
214740 0.2889685
214750 0.2894423
214760 0.2901252
214770 0.2804513
214780 0.2748366
214790 0.2744193
214800 0.2858391
214810 0.2825572
214820 0.2883832
214830 0.2826219
214840 0.3048092
214850 0.305218
214860 0.3057536
214870 0.2946823
214880 0.2766463
214890 0.2897855
214900 0.300213
214910 0.3074502
214920 0.2883092
214930 0.2961372
214940 0.3026394
214950 0.2951006
214960 0.2839929
214970 0.288137
214980 0.2892525
214990 0.3170251
215000 0.2944302
215010 0.2754675
215020 0.3042462
215030 0.3113971
215040 0.2894899
215050 0.3104443
215060 0.3167646
215070 0.3338493
215080 0.3171916
215090 0.3047809
215100 0.3041659
215110 0.2960551
215120 0.2885833
215130 0.294241
215140 0.2842884
215150 0.3017197
215160 0.2927797
215170 0.2985185
215180 0.2888072
215190 0.3097927
215200 0.3028518
215210 0.3016711
215220 0.2920734
215230 0.3051443
215240 0.2900838
215250 0.3121607
215260 0.2963226
215270 0.2972509
215280 0.2956651
215290 0.2921304
215300 0.2948186
215310 0.2891967
215320 0.2897323
215330 0.3076138
215340 0.2945333
215350 0.2897609
215360 0.2778865
215370 0.2804093
215380 0.2693187
215390 0.2820905
215400 0.3040233
215410 0.2795191
215420 0.2978537
215430 0.2972403
215440 0.2998186
215450 0.3081441
215460 0.3071958
215470 0.3098547
215480 0.2970362
215490 0.299348
215500 0.2895249
215510 0.2809147
215520 0.3006778
215530 0.3013139
215540 0.2853903
215550 0.3053363
215560 0.2819296
215570 0.2997734
215580 0.2808172
215590 0.2944351
215600 0.28187
215610 0.2950366
215620 0.2896413
215630 0.305294
215640 0.2810262
215650 0.296294
215660 0.2960603
215670 0.3026928
215680 0.304108
215690 0.2939978
215700 0.2771526
215710 0.2657481
215720 0.2685656
215730 0.2693152
215740 0.2768809
215750 0.2905368
215760 0.2837494
215770 0.2799504
215780 0.2831414
215790 0.2817722
215800 0.306001
215810 0.2908157
215820 0.2927549
215830 0.2781911
215840 0.269432
215850 0.2845814
215860 0.2653753
215870 0.2867672
215880 0.2839897
215890 0.2833871
215900 0.2794478
215910 0.2878781
215920 0.2837945
215930 0.2841337
215940 0.2757525
215950 0.2831347
215960 0.2892982
215970 0.2938777
215980 0.2847391
215990 0.2874328
216000 0.285592
216010 0.2717203
216020 0.301517
216030 0.2993355
216040 0.2808678
216050 0.2830016
216060 0.3003841
216070 0.2832224
216080 0.2888327
216090 0.2859136
216100 0.2825997
216110 0.2851167
216120 0.2659784
216130 0.2641882
216140 0.2847392
216150 0.2964509
216160 0.2779159
216170 0.2734499
216180 0.2863325
216190 0.2859417
216200 0.3102019
216210 0.2953309
216220 0.3062181
216230 0.2855621
216240 0.2830693
216250 0.2780675
216260 0.2787271
216270 0.2978744
216280 0.2976243
216290 0.2850482
216300 0.2839968
216310 0.2780801
216320 0.2783828
216330 0.2954924
216340 0.2894143
216350 0.3032719
216360 0.2874407
216370 0.3103642
216380 0.3290821
216390 0.3012552
216400 0.3085024
216410 0.2952727
216420 0.2952806
216430 0.3035468
216440 0.2955142
216450 0.3063453
216460 0.2793902
216470 0.2989964
216480 0.299425
216490 0.2799067
216500 0.2769388
216510 0.3043234
216520 0.3086806
216530 0.2970326
216540 0.2936714
216550 0.2902011
216560 0.3111057
216570 0.2885973
216580 0.3182305
216590 0.2833043
216600 0.2750113
216610 0.2740275
216620 0.2625408
216630 0.2698484
216640 0.2899375
216650 0.2762336
216660 0.2788084
216670 0.2767037
216680 0.2681797
216690 0.2634712
216700 0.2667573
216710 0.2663271
216720 0.3012638
216730 0.2987127
216740 0.272782
216750 0.2841817
216760 0.3136365
216770 0.2981735
216780 0.2820044
216790 0.2976442
216800 0.2798413
216810 0.2758404
216820 0.2617341
216830 0.2812859
216840 0.2775447
216850 0.266712
216860 0.2579968
216870 0.2761622
216880 0.2707687
216890 0.2915716
216900 0.3142615
216910 0.2953367
216920 0.3093739
216930 0.2776625
216940 0.272068
216950 0.285695
216960 0.2878521
216970 0.2839783
216980 0.2835022
216990 0.2584223
217000 0.2754959
217010 0.2795641
217020 0.2899644
217030 0.2811016
217040 0.2723978
217050 0.2628056
217060 0.27337
217070 0.2755661
217080 0.270879
217090 0.2826092
217100 0.2795206
217110 0.2794422
217120 0.2849099
217130 0.2802041
217140 0.2652438
217150 0.2804258
217160 0.2832864
217170 0.2882582
217180 0.2925975
217190 0.2784347
217200 0.2659934
217210 0.2812728
217220 0.2817806
217230 0.2582576
217240 0.2590363
217250 0.2710537
217260 0.2856534
217270 0.2906998
217280 0.2757336
217290 0.2845085
217300 0.2883665
217310 0.281215
217320 0.2685991
217330 0.281882
217340 0.3139821
217350 0.292837
217360 0.2973228
217370 0.278595
217380 0.2838292
217390 0.2788508
217400 0.2918524
217410 0.2997001
217420 0.3058427
217430 0.28947
217440 0.2894522
217450 0.2859444
217460 0.2978828
217470 0.2865249
217480 0.295913
217490 0.2967961
217500 0.304207
217510 0.3068791
217520 0.2833032
217530 0.2832232
217540 0.2783362
217550 0.2932364
217560 0.2755137
217570 0.307196
217580 0.3119364
217590 0.3116306
217600 0.2954189
217610 0.2806092
217620 0.3048726
217630 0.283949
217640 0.3158396
217650 0.3141226
217660 0.3169996
217670 0.3197944
217680 0.3013434
217690 0.2931694
217700 0.3137638
217710 0.3130306
217720 0.3023674
217730 0.2921676
217740 0.2853329
217750 0.3068545
217760 0.2874118
217770 0.2892023
217780 0.2908691
217790 0.3145348
217800 0.3143998
217810 0.2895702
217820 0.2835008
217830 0.2984107
217840 0.3052498
217850 0.2796623
217860 0.3128789
217870 0.2866776
217880 0.3035727
217890 0.2959865
217900 0.3079853
217910 0.2923557
217920 0.3024249
217930 0.2901923
217940 0.3034311
217950 0.3020846
217960 0.3072052
217970 0.3049573
217980 0.3013797
217990 0.2954303
218000 0.2831405
218010 0.2698087
218020 0.2760531
218030 0.2882405
218040 0.2887101
218050 0.2876017
218060 0.2903682
218070 0.2864567
218080 0.3043465
218090 0.3063119
218100 0.3001533
218110 0.3024067
218120 0.3009869
218130 0.3109237
218140 0.318846
218150 0.3150421
218160 0.3204076
218170 0.33057
218180 0.3064581
218190 0.2833219
218200 0.307033
218210 0.3156199
218220 0.3096481
218230 0.3183901
218240 0.3015091
218250 0.3004706
218260 0.2857545
218270 0.2841888
218280 0.3167461
218290 0.3043789
218300 0.2878138
218310 0.3066197
218320 0.2974688
218330 0.3117235
218340 0.2925169
218350 0.2996903
218360 0.2828923
218370 0.289759
218380 0.2885648
218390 0.2737944
218400 0.2861595
218410 0.2663444
218420 0.2781987
218430 0.2720295
218440 0.2857053
218450 0.2651608
218460 0.2570956
218470 0.2628067
218480 0.2659976
218490 0.2804953
218500 0.2914443
218510 0.26715
218520 0.2794601
218530 0.2725874
218540 0.2621808
218550 0.2951446
218560 0.2770759
218570 0.2779986
218580 0.2901147
218590 0.3006565
218600 0.2899306
218610 0.2692066
218620 0.2848011
218630 0.2759009
218640 0.2857493
218650 0.283241
218660 0.284928
218670 0.280178
218680 0.2705089
218690 0.2660364
218700 0.2923221
218710 0.2882991
218720 0.2847843
218730 0.2716114
218740 0.2913175
218750 0.2997024
218760 0.2820615
218770 0.2773651
218780 0.286192
218790 0.3040471
218800 0.2947973
218810 0.3022713
218820 0.2701669
218830 0.2884763
218840 0.304304
218850 0.2907994
218860 0.2904146
218870 0.2884896
218880 0.3006744
218890 0.2884464
218900 0.3006377
218910 0.2997208
218920 0.300947
218930 0.293539
218940 0.300569
218950 0.2983826
218960 0.2721937
218970 0.2885508
218980 0.2913424
218990 0.2942136
219000 0.2836164
219010 0.303297
219020 0.2910752
219030 0.3076804
219040 0.3099843
219050 0.2965539
219060 0.3078989
219070 0.3081963
219080 0.292156
219090 0.2905862
219100 0.3312066
219110 0.3360584
219120 0.2942103
219130 0.303203
219140 0.2877812
219150 0.2834547
219160 0.2761512
219170 0.2860926
219180 0.2710333
219190 0.2817785
219200 0.2961412
219210 0.2959593
219220 0.2932951
219230 0.2921693
219240 0.2971993
219250 0.3047274
219260 0.3047498
219270 0.3043021
219280 0.2999863
219290 0.2841843
219300 0.2955627
219310 0.2925569
219320 0.3050992
219330 0.283097
219340 0.2770315
219350 0.2586657
219360 0.2679159
219370 0.271638
219380 0.2787358
219390 0.2636161
219400 0.2612253
219410 0.2567225
219420 0.2698062
219430 0.2719996
219440 0.2754505
219450 0.2908815
219460 0.2849827
219470 0.2933564
219480 0.2885171
219490 0.2872492
219500 0.2905748
219510 0.279047
219520 0.2846451
219530 0.2773399
219540 0.2946212
219550 0.2897602
219560 0.279362
219570 0.2963517
219580 0.3051777
219590 0.2937471
219600 0.2729732
219610 0.2926287
219620 0.2770635
219630 0.289028
219640 0.2781401
219650 0.292331
219660 0.2770655
219670 0.2858649
219680 0.3017691
219690 0.291859
219700 0.2798863
219710 0.2871161
219720 0.2881962
219730 0.3105074
219740 0.2661071
219750 0.282488
219760 0.2942382
219770 0.3029795
219780 0.2847683
219790 0.3149372
219800 0.3056645
219810 0.313228
219820 0.3081994
219830 0.2945615
219840 0.2940438
219850 0.2963225
219860 0.3007195
219870 0.2990934
219880 0.2993012
219890 0.2769206
219900 0.2776696
219910 0.2890899
219920 0.2931092
219930 0.2699246
219940 0.303235
219950 0.2841192
219960 0.2954701
219970 0.278668
219980 0.2950193
219990 0.2858201
220000 0.2952828
220010 0.2883354
220020 0.3097076
220030 0.2911487
220040 0.2995857
220050 0.2849877
220060 0.2849664
220070 0.2772517
220080 0.2722662
220090 0.3000317
220100 0.2842519
220110 0.2989208
220120 0.3013942
220130 0.3246621
220140 0.306845
220150 0.2798401
220160 0.3001719
220170 0.2819042
220180 0.2998177
220190 0.2869797
220200 0.313362
220210 0.2860468
220220 0.2992064
220230 0.3142754
220240 0.3017035
220250 0.3129317
220260 0.2918212
220270 0.3137279
220280 0.3211241
220290 0.3124245
220300 0.3065632
220310 0.3148127
220320 0.3443718
220330 0.3068793
220340 0.3145871
220350 0.3208633
220360 0.311297
220370 0.3114834
220380 0.324723
220390 0.3169787
220400 0.3325002
220410 0.3261809
220420 0.3342882
220430 0.3106152
220440 0.3399989
220450 0.3163748
220460 0.3097326
220470 0.3219843
220480 0.3073343
220490 0.2948839
220500 0.3020969
220510 0.3004969
220520 0.3186459
220530 0.3102237
220540 0.3271498
220550 0.3257141
220560 0.3240588
220570 0.3350734
220580 0.3266121
220590 0.3261662
220600 0.3179635
220610 0.3372655
220620 0.3301815
220630 0.3081062
220640 0.2984852
220650 0.3007365
220660 0.3152772
220670 0.334067
220680 0.3277843
220690 0.325153
220700 0.3229192
220710 0.3287538
220720 0.3419721
220730 0.3065231
220740 0.3204168
220750 0.305213
220760 0.3227026
220770 0.3316951
220780 0.3317793
220790 0.3284266
220800 0.331709
220810 0.3235117
220820 0.3064256
220830 0.302998
220840 0.3183461
220850 0.2899699
220860 0.2879276
220870 0.2725618
220880 0.2888787
220890 0.3008579
220900 0.2935301
220910 0.2796477
220920 0.2902171
220930 0.3048829
220940 0.3108034
220950 0.3080596
220960 0.3053357
220970 0.3040072
220980 0.2935242
220990 0.2865631
221000 0.2976417
221010 0.3049253
221020 0.3113231
221030 0.2894953
221040 0.2982187
221050 0.2900748
221060 0.3023921
221070 0.2792736
221080 0.283262
221090 0.280677
221100 0.3035038
221110 0.3126763
221120 0.3045445
221130 0.3072011
221140 0.2879034
221150 0.3182377
221160 0.3084277
221170 0.2991973
221180 0.2971737
221190 0.3050818
221200 0.2972524
221210 0.2820766
221220 0.2888187
221230 0.2771467
221240 0.2780894
221250 0.2902251
221260 0.2919282
221270 0.3180879
221280 0.2954218
221290 0.2952124
221300 0.2876785
221310 0.2837075
221320 0.2773953
221330 0.2730713
221340 0.268009
221350 0.2900545
221360 0.2927415
221370 0.3103109
221380 0.2927329
221390 0.2936619
221400 0.2950839
221410 0.2917035
221420 0.2758707
221430 0.3085333
221440 0.2821854
221450 0.3112974
221460 0.3176006
221470 0.3219322
221480 0.3105299
221490 0.3009185
221500 0.2985006
221510 0.2762058
221520 0.2828676
221530 0.2949026
221540 0.2793774
221550 0.2870534
221560 0.3093169
221570 0.3176208
221580 0.2994809
221590 0.3003732
221600 0.2972081
221610 0.2766348
221620 0.2946595
221630 0.2810212
221640 0.2885483
221650 0.3047801
221660 0.2954724
221670 0.3033384
221680 0.2985175
221690 0.3148001
221700 0.2847534
221710 0.3057075
221720 0.285388
221730 0.2759897
221740 0.2773645
221750 0.2874755
221760 0.3080734
221770 0.2835572
221780 0.2847701
221790 0.282871
221800 0.3026756
221810 0.2890517
221820 0.3021229
221830 0.3040597
221840 0.31587
221850 0.3031005
221860 0.2958745
221870 0.2853543
221880 0.305389
221890 0.2911151
221900 0.3233869
221910 0.3228562
221920 0.3046688
221930 0.3061523
221940 0.3125112
221950 0.304641
221960 0.3162599
221970 0.2868613
221980 0.3059728
221990 0.304513
222000 0.2987318
222010 0.2946516
222020 0.3219203
222030 0.30086
222040 0.3140857
222050 0.2989629
222060 0.2996924
222070 0.2986142
222080 0.3125853
222090 0.2914256
222100 0.2938208
222110 0.2915586
222120 0.2933956
222130 0.2960087
222140 0.2879254
222150 0.2875543
222160 0.2960583
222170 0.3035558
222180 0.2945257
222190 0.2974541
222200 0.3110588
222210 0.3162417
222220 0.3037704
222230 0.2980629
222240 0.2870577
222250 0.2978376
222260 0.3144475
222270 0.2923798
222280 0.30341
222290 0.2940543
222300 0.2975193
222310 0.3123525
222320 0.3194491
222330 0.3105842
222340 0.2945288
222350 0.2920794
222360 0.2894498
222370 0.3124599
222380 0.298948
222390 0.2766204
222400 0.2845706
222410 0.2943209
222420 0.290733
222430 0.2870447
222440 0.2917917
222450 0.2936075
222460 0.3018544
222470 0.2925561
222480 0.2967367
222490 0.2980277
222500 0.2812762
222510 0.2878935
222520 0.3076855
222530 0.3031943
222540 0.3119931
222550 0.3020484
222560 0.2828407
222570 0.2931775
222580 0.3071164
222590 0.297854
222600 0.318833
222610 0.3077516
222620 0.2985107
222630 0.3019749
222640 0.2991775
222650 0.2945503
222660 0.2968154
222670 0.3306412
222680 0.3144076
222690 0.3072759
222700 0.3111543
222710 0.2950099
222720 0.309558
222730 0.3315965
222740 0.307797
222750 0.3045742
222760 0.3367243
222770 0.3193729
222780 0.3113106
222790 0.3305795
222800 0.3506045
222810 0.3256006
222820 0.3010654
222830 0.2956809
222840 0.2847352
222850 0.2889117
222860 0.2998741
222870 0.3125334
222880 0.3133897
222890 0.3022798
222900 0.2946364
222910 0.3043229
222920 0.3172306
222930 0.3161443
222940 0.3069036
222950 0.3362715
222960 0.3271041
222970 0.3176934
222980 0.3240764
222990 0.3139728
223000 0.330654
223010 0.3072187
223020 0.305877
223030 0.3015736
223040 0.3122443
223050 0.300484
223060 0.3076339
223070 0.302089
223080 0.2968564
223090 0.3100342
223100 0.2948833
223110 0.3016668
223120 0.2928498
223130 0.2753498
223140 0.2902364
223150 0.2951744
223160 0.3027166
223170 0.3140471
223180 0.324928
223190 0.3028942
223200 0.3112676
223210 0.3021196
223220 0.3281995
223230 0.2995721
223240 0.3046495
223250 0.3015442
223260 0.2987859
223270 0.2937211
223280 0.2951218
223290 0.2908976
223300 0.3059708
223310 0.2895628
223320 0.2867517
223330 0.3006812
223340 0.2930847
223350 0.2971512
223360 0.2879669
223370 0.3010556
223380 0.3087502
223390 0.3022162
223400 0.2845826
223410 0.27949
223420 0.2814519
223430 0.2872431
223440 0.2954993
223450 0.2855441
223460 0.3000267
223470 0.2785348
223480 0.2866307
223490 0.2893566
223500 0.2936814
223510 0.2769581
223520 0.2821313
223530 0.2986621
223540 0.3060161
223550 0.3143926
223560 0.3288023
223570 0.3213936
223580 0.3239164
223590 0.3234162
223600 0.3130766
223610 0.3125596
223620 0.3034856
223630 0.3188086
223640 0.3210466
223650 0.3219032
223660 0.330415
223670 0.3231614
223680 0.3500705
223690 0.3293006
223700 0.3147388
223710 0.3212387
223720 0.3289681
223730 0.3183481
223740 0.3197656
223750 0.3149117
223760 0.3145861
223770 0.3229546
223780 0.3142963
223790 0.3165133
223800 0.300295
223810 0.2998019
223820 0.281141
223830 0.2877445
223840 0.3034709
223850 0.3027522
223860 0.2942514
223870 0.2985492
223880 0.295267
223890 0.2858023
223900 0.2818415
223910 0.2671885
223920 0.2723721
223930 0.2618779
223940 0.272013
223950 0.2884533
223960 0.273418
223970 0.2930025
223980 0.2937625
223990 0.2835684
224000 0.3015205
224010 0.3023823
224020 0.2828431
224030 0.2827701
224040 0.2827196
224050 0.277739
224060 0.2737261
224070 0.2693844
224080 0.2838868
224090 0.2888782
224100 0.2603227
224110 0.2623309
224120 0.2856464
224130 0.2805088
224140 0.2751084
224150 0.2740021
224160 0.2757273
224170 0.2933187
224180 0.2740428
224190 0.2800019
224200 0.2767732
224210 0.2850572
224220 0.2854924
224230 0.2782734
224240 0.2818165
224250 0.2885256
224260 0.2855549
224270 0.2850958
224280 0.3003947
224290 0.2915381
224300 0.2915421
224310 0.281998
224320 0.2768404
224330 0.3008553
224340 0.2664115
224350 0.2889909
224360 0.281025
224370 0.2933158
224380 0.2851401
224390 0.2958207
224400 0.303035
224410 0.2984089
224420 0.2998429
224430 0.3193493
224440 0.3010665
224450 0.3050493
224460 0.295634
224470 0.3134748
224480 0.3038131
224490 0.3207528
224500 0.2911613
224510 0.2995843
224520 0.2885655
224530 0.282825
224540 0.3283452
224550 0.3037935
224560 0.2830203
224570 0.3130102
224580 0.309496
224590 0.2919892
224600 0.2976653
224610 0.3106804
224620 0.3235608
224630 0.3149498
224640 0.3283148
224650 0.3207684
224660 0.2898107
224670 0.310854
224680 0.2873128
224690 0.2771156
224700 0.2882046
224710 0.2840234
224720 0.2887036
224730 0.2862151
224740 0.2900034
224750 0.2858419
224760 0.2795297
224770 0.2879809
224780 0.3150786
224790 0.2973591
224800 0.2996153
224810 0.2961727
224820 0.3063807
224830 0.3073924
224840 0.3244188
224850 0.3285213
224860 0.2971003
224870 0.3129756
224880 0.3162651
224890 0.3109665
224900 0.2938827
224910 0.3035649
224920 0.305648
224930 0.2962444
224940 0.3025607
224950 0.3190793
224960 0.3333222
224970 0.3230082
224980 0.3084359
224990 0.2980257
225000 0.3118
225010 0.2902277
225020 0.2780189
225030 0.3264872
225040 0.3163762
225050 0.3069607
225060 0.2911137
225070 0.3070248
225080 0.2955678
225090 0.2873166
225100 0.2766413
225110 0.2901459
225120 0.2982838
225130 0.2940831
225140 0.3144359
225150 0.2958439
225160 0.2904407
225170 0.2947502
225180 0.3006826
225190 0.3033504
225200 0.2900128
225210 0.3020397
225220 0.2890984
225230 0.3045328
225240 0.2836873
225250 0.2773588
225260 0.2969045
225270 0.2981825
225280 0.2830094
225290 0.2926073
225300 0.3019012
225310 0.2894937
225320 0.2806915
225330 0.2832122
225340 0.2868998
225350 0.2782935
225360 0.2782781
225370 0.2710844
225380 0.2638148
225390 0.2917982
225400 0.2809126
225410 0.2844292
225420 0.2739481
225430 0.2930244
225440 0.2860137
225450 0.2845674
225460 0.2838551
225470 0.2765731
225480 0.2561553
225490 0.2803645
225500 0.2853978
225510 0.258507
225520 0.2653945
225530 0.2593336
225540 0.2652308
225550 0.2813503
225560 0.2844061
225570 0.2770985
225580 0.2842546
225590 0.2738647
225600 0.2837657
225610 0.2764686
225620 0.2834981
225630 0.276802
225640 0.2843948
225650 0.2881104
225660 0.3090626
225670 0.2684029
225680 0.2828803
225690 0.2739001
225700 0.2718669
225710 0.281037
225720 0.2970131
225730 0.2778322
225740 0.2599705
225750 0.2687749
225760 0.2618687
225770 0.2529463
225780 0.2527134
225790 0.2667066
225800 0.2742481
225810 0.2876306
225820 0.293121
225830 0.2857143
225840 0.2655933
225850 0.2785571
225860 0.2814978
225870 0.2942108
225880 0.2705661
225890 0.2635043
225900 0.2716828
225910 0.2830595
225920 0.2863756
225930 0.2860596
225940 0.301638
225950 0.2838321
225960 0.2785736
225970 0.2960152
225980 0.2746185
225990 0.2820902
226000 0.2781201
226010 0.2827976
226020 0.2658044
226030 0.2826986
226040 0.2649858
226050 0.2902126
226060 0.2799418
226070 0.2860102
226080 0.2788749
226090 0.2831363
226100 0.2857387
226110 0.291064
226120 0.2729499
226130 0.2834705
226140 0.2717472
226150 0.2926808
226160 0.2835355
226170 0.2942579
226180 0.2714823
226190 0.2743026
226200 0.3005483
226210 0.2963153
226220 0.2931509
226230 0.2673244
226240 0.2783374
226250 0.2818154
226260 0.3015768
226270 0.2971461
226280 0.306407
226290 0.3092643
226300 0.2858212
226310 0.294001
226320 0.2794778
226330 0.2958467
226340 0.2835531
226350 0.2885047
226360 0.2834615
226370 0.2898539
226380 0.2770141
226390 0.2702864
226400 0.2866715
226410 0.2911569
226420 0.2769625
226430 0.2859209
226440 0.2726764
226450 0.2776603
226460 0.2771372
226470 0.2780097
226480 0.2997614
226490 0.2980534
226500 0.3159932
226510 0.3235939
226520 0.2851374
226530 0.2698253
226540 0.2848065
226550 0.2923924
226560 0.2813966
226570 0.2944839
226580 0.293695
226590 0.2897666
226600 0.2751985
226610 0.2679722
226620 0.2663859
226630 0.2945333
226640 0.3057082
226650 0.2793503
226660 0.278861
226670 0.2911158
226680 0.2939926
226690 0.2800215
226700 0.289347
226710 0.2791783
226720 0.2817007
226730 0.2616954
226740 0.2695187
226750 0.2707912
226760 0.2675187
226770 0.2975577
226780 0.2839106
226790 0.3028766
226800 0.3042779
226810 0.3355523
226820 0.3270085
226830 0.3311079
226840 0.3138021
226850 0.2818397
226860 0.3195591
226870 0.3029087
226880 0.2895437
226890 0.3140616
226900 0.3105613
226910 0.292681
226920 0.266316
226930 0.2778102
226940 0.2789028
226950 0.2814165
226960 0.2828755
226970 0.2879365
226980 0.2846662
226990 0.2880136
227000 0.3115378
227010 0.3005276
227020 0.286924
227030 0.2913227
227040 0.3066961
227050 0.3243034
227060 0.3101955
227070 0.3105561
227080 0.3043549
227090 0.2950225
227100 0.3029007
227110 0.2729456
227120 0.326619
227130 0.3101727
227140 0.2974895
227150 0.3039184
227160 0.2977117
227170 0.2955352
227180 0.2913677
227190 0.2954526
227200 0.3022269
227210 0.2987951
227220 0.3063584
227230 0.3235429
227240 0.3001934
227250 0.3014453
227260 0.2938052
227270 0.3121361
227280 0.291914
227290 0.2969667
227300 0.2871508
227310 0.3042791
227320 0.3108265
227330 0.3023064
227340 0.3009003
227350 0.287754
227360 0.319414
227370 0.3267947
227380 0.312264
227390 0.3143126
227400 0.3161839
227410 0.3061184
227420 0.2998909
227430 0.3107187
227440 0.285991
227450 0.3051159
227460 0.3175789
227470 0.2981654
227480 0.309397
227490 0.3105251
227500 0.30919
227510 0.299697
227520 0.3026091
227530 0.3014629
227540 0.2859184
227550 0.3001113
227560 0.3026927
227570 0.3043167
227580 0.3140278
227590 0.3048418
227600 0.3111795
227610 0.3230036
227620 0.3187534
227630 0.2824475
227640 0.306876
227650 0.2893231
227660 0.2842347
227670 0.2938839
227680 0.2859185
227690 0.3050242
227700 0.2841587
227710 0.2861277
227720 0.266776
227730 0.2643341
227740 0.2585103
227750 0.2796358
227760 0.2903045
227770 0.2923778
227780 0.2928452
227790 0.2749742
227800 0.2931191
227810 0.3066247
227820 0.2772155
227830 0.2659355
227840 0.2815019
227850 0.2915413
227860 0.2801972
227870 0.2858973
227880 0.2968877
227890 0.2881939
227900 0.2907997
227910 0.2927135
227920 0.3124028
227930 0.3056216
227940 0.298559
227950 0.310417
227960 0.306925
227970 0.3081751
227980 0.3175538
227990 0.2970781
228000 0.2937348
228010 0.297386
228020 0.2958063
228030 0.2975048
228040 0.2788362
228050 0.3094417
228060 0.2794065
228070 0.2943803
228080 0.2954765
228090 0.3238313
228100 0.2896598
228110 0.3040427
228120 0.2972465
228130 0.2972808
228140 0.2941048
228150 0.3005669
228160 0.2811476
228170 0.290885
228180 0.2760524
228190 0.2802442
228200 0.2919534
228210 0.3085444
228220 0.2855954
228230 0.2883241
228240 0.285548
228250 0.2919337
228260 0.3130267
228270 0.3066739
228280 0.2953713
228290 0.313961
228300 0.3103693
228310 0.3241179
228320 0.293724
228330 0.2840953
228340 0.2739113
228350 0.2976881
228360 0.2916377
228370 0.2900645
228380 0.2847938
228390 0.2750169
228400 0.2822156
228410 0.3100227
228420 0.2819153
228430 0.2787924
228440 0.2873524
228450 0.2810014
228460 0.2927312
228470 0.2867863
228480 0.2933507
228490 0.2972043
228500 0.2937093
228510 0.2874399
228520 0.3015627
228530 0.3076988
228540 0.3006588
228550 0.2963619
228560 0.2916313
228570 0.2787745
228580 0.3178177
228590 0.2951658
228600 0.2823654
228610 0.3127995
228620 0.2933343
228630 0.2935928
228640 0.2839585
228650 0.3012254
228660 0.2959428
228670 0.2868012
228680 0.2747154
228690 0.2773564
228700 0.2792417
228710 0.2926712
228720 0.2643646
228730 0.2727557
228740 0.2693021
228750 0.2683695
228760 0.2728628
228770 0.2853136
228780 0.2921214
228790 0.2759004
228800 0.3212584
228810 0.2897112
228820 0.2857773
228830 0.2903277
228840 0.2833252
228850 0.2877682
228860 0.2897545
228870 0.3028219
228880 0.2905952
228890 0.3112673
228900 0.2809258
228910 0.2781778
228920 0.2503923
228930 0.2640568
228940 0.2893559
228950 0.2808745
228960 0.3065587
228970 0.3055961
228980 0.2963012
228990 0.2939765
229000 0.289329
229010 0.2788597
229020 0.2897356
229030 0.2996192
229040 0.2871554
229050 0.3115697
229060 0.3020169
229070 0.2877377
229080 0.2912209
229090 0.3192398
229100 0.2957096
229110 0.2961861
229120 0.3122112
229130 0.2929876
229140 0.3190131
229150 0.3141634
229160 0.2827475
229170 0.2738934
229180 0.2904271
229190 0.2939996
229200 0.2920477
229210 0.2839678
229220 0.2832001
229230 0.277627
229240 0.2820117
229250 0.2919947
229260 0.2969268
229270 0.2849257
229280 0.2981613
229290 0.2914441
229300 0.2843411
229310 0.2718346
229320 0.28638
229330 0.2828878
229340 0.2858814
229350 0.2967157
229360 0.3030028
229370 0.2857456
229380 0.2926917
229390 0.2998149
229400 0.2789322
229410 0.2866005
229420 0.2773493
229430 0.2958394
229440 0.2846212
229450 0.2883594
229460 0.2935109
229470 0.2882641
229480 0.2734462
229490 0.3019939
229500 0.2720241
229510 0.2776423
229520 0.2578955
229530 0.2825109
229540 0.2907272
229550 0.2929002
229560 0.2780079
229570 0.2667646
229580 0.2896363
229590 0.2812055
229600 0.2873477
229610 0.302626
229620 0.299555
229630 0.2953326
229640 0.293689
229650 0.2894039
229660 0.2948601
229670 0.3051923
229680 0.3005475
229690 0.2809674
229700 0.2978457
229710 0.3046374
229720 0.3284942
229730 0.328337
229740 0.3275209
229750 0.3121393
229760 0.3271494
229770 0.3074457
229780 0.2947611
229790 0.3030808
229800 0.2747195
229810 0.2925127
229820 0.2977215
229830 0.2963535
229840 0.3054169
229850 0.2857994
229860 0.3166633
229870 0.3055018
229880 0.3023001
229890 0.3296899
229900 0.3314065
229910 0.2952679
229920 0.3124846
229930 0.305038
229940 0.3038111
229950 0.3132324
229960 0.3063904
229970 0.3090791
229980 0.3134257
229990 0.2902846
230000 0.3104653
230010 0.3155919
230020 0.3276512
230030 0.3404208
230040 0.3329233
230050 0.3230436
230060 0.3100685
230070 0.301362
230080 0.3120486
230090 0.3145847
230100 0.3222843
230110 0.3084146
230120 0.3175555
230130 0.3083242
230140 0.309897
230150 0.311758
230160 0.319121
230170 0.3206391
230180 0.3252222
230190 0.3108574
230200 0.3279391
230210 0.2989788
230220 0.3086599
230230 0.2944432
230240 0.3037547
230250 0.3053104
230260 0.3153001
230270 0.3141071
230280 0.3205825
230290 0.3227762
230300 0.3172944
230310 0.3095416
230320 0.3094437
230330 0.3219671
230340 0.3274857
230350 0.3137951
230360 0.3412012
230370 0.3408575
230380 0.3178165
230390 0.3198768
230400 0.3148216
230410 0.3160937
230420 0.325409
230430 0.3211352
230440 0.3351457
230450 0.3184915
230460 0.3128131
230470 0.3205307
230480 0.324522
230490 0.3400946
230500 0.3151602
230510 0.3160353
230520 0.3072833
230530 0.3051297
230540 0.2885088
230550 0.3021438
230560 0.2992211
230570 0.3043728
230580 0.3008629
230590 0.3034997
230600 0.2959178
230610 0.2969522
230620 0.3043137
230630 0.3034602
230640 0.3113856
230650 0.3091469
230660 0.3422301
230670 0.3238916
230680 0.3124989
230690 0.3025925
230700 0.3212484
230710 0.3104556
230720 0.3242918
230730 0.3302711
230740 0.3230107
230750 0.3121595
230760 0.3093662
230770 0.3022452
230780 0.283783
230790 0.291631
230800 0.2817481
230810 0.3155206
230820 0.30177
230830 0.2845473
230840 0.2869628
230850 0.2963664
230860 0.2937718
230870 0.3188183
230880 0.3056238
230890 0.298589
230900 0.3027709
230910 0.2939788
230920 0.2831441
230930 0.3071132
230940 0.3117386
230950 0.3087812
230960 0.3173409
230970 0.3129355
230980 0.3285913
230990 0.3257825
231000 0.3133257
231010 0.3005571
231020 0.2852851
231030 0.3015446
231040 0.3010196
231050 0.2975763
231060 0.2934394
231070 0.2846295
231080 0.2833169
231090 0.2923556
231100 0.2921439
231110 0.303728
231120 0.3022241
231130 0.2996541
231140 0.309608
231150 0.3139116
231160 0.3141811
231170 0.3091417
231180 0.2998405
231190 0.3112998
231200 0.3023012
231210 0.3042535
231220 0.3054829
231230 0.314435
231240 0.3161396
231250 0.3282598
231260 0.3228658
231270 0.3284808
231280 0.3002963
231290 0.3055127
231300 0.2953815
231310 0.2931728
231320 0.2947481
231330 0.2798062
231340 0.2869313
231350 0.2838166
231360 0.3057116
231370 0.3011045
231380 0.296889
231390 0.2941436
231400 0.2861623
231410 0.2811184
231420 0.2885367
231430 0.269077
231440 0.2875284
231450 0.2743991
231460 0.2956869
231470 0.2886111
231480 0.2799901
231490 0.2643438
231500 0.2807552
231510 0.3159739
231520 0.2839379
231530 0.2875988
231540 0.2950834
231550 0.2866229
231560 0.2834037
231570 0.2972803
231580 0.2858567
231590 0.2852085
231600 0.3028359
231610 0.2829448
231620 0.2973829
231630 0.3093109
231640 0.3184151
231650 0.3110426
231660 0.3104576
231670 0.3026583
231680 0.3010493
231690 0.3157859
231700 0.3044829
231710 0.2718014
231720 0.2833669
231730 0.2884985
231740 0.2965793
231750 0.2907805
231760 0.2885152
231770 0.289674
231780 0.2992285
231790 0.2841346
231800 0.2809494
231810 0.2872751
231820 0.3029766
231830 0.3033234
231840 0.2873036
231850 0.2965869
231860 0.3068998
231870 0.2882663
231880 0.3192823
231890 0.2966812
231900 0.2993591
231910 0.3036171
231920 0.2856511
231930 0.2858697
231940 0.3023464
231950 0.304667
231960 0.3162861
231970 0.3145476
231980 0.2997864
231990 0.3056086
232000 0.3009322
232010 0.3084738
232020 0.3046164
232030 0.3078202
232040 0.3140935
232050 0.3132206
232060 0.3191542
232070 0.3191922
232080 0.3113011
232090 0.3024941
232100 0.3079272
232110 0.2892131
232120 0.27945
232130 0.2933671
232140 0.3045004
232150 0.2913147
232160 0.3073194
232170 0.2870921
232180 0.3060699
232190 0.2877839
232200 0.2769594
232210 0.2871178
232220 0.2913432
232230 0.2881441
232240 0.2767693
232250 0.2869643
232260 0.3163901
232270 0.3014571
232280 0.3154239
232290 0.3025851
232300 0.3035075
232310 0.2963164
232320 0.2945202
232330 0.2990184
232340 0.3053397
232350 0.3073538
232360 0.2993587
232370 0.2890042
232380 0.2929844
232390 0.2846653
232400 0.2996472
232410 0.2779824
232420 0.287189
232430 0.2875684
232440 0.2950467
232450 0.2868394
232460 0.2865952
232470 0.2892114
232480 0.3000239
232490 0.3053111
232500 0.314102
232510 0.2993527
232520 0.3005281
232530 0.2909503
232540 0.2996953
232550 0.3014606
232560 0.3010936
232570 0.3072037
232580 0.301062
232590 0.2935127
232600 0.3065677
232610 0.3003699
232620 0.2945289
232630 0.2867992
232640 0.3061554
232650 0.2897322
232660 0.3023948
232670 0.2953045
232680 0.3063446
232690 0.3034517
232700 0.3167243
232710 0.3110976
232720 0.2991321
232730 0.2985815
232740 0.3118412
232750 0.3100889
232760 0.2921758
232770 0.2883745
232780 0.2985438
232790 0.3202837
232800 0.3032221
232810 0.3088206
232820 0.3072294
232830 0.2990853
232840 0.2925081
232850 0.3088849
232860 0.2952104
232870 0.298087
232880 0.2923973
232890 0.294991
232900 0.2822883
232910 0.2889502
232920 0.2844636
232930 0.2964456
232940 0.3206119
232950 0.3234831
232960 0.312322
232970 0.3040222
232980 0.3251925
232990 0.3036467
233000 0.3014282
233010 0.329127
233020 0.294493
233030 0.2916912
233040 0.311631
233050 0.2942007
233060 0.2955685
233070 0.2980404
233080 0.2984738
233090 0.307636
233100 0.2918624
233110 0.3018575
233120 0.3086732
233130 0.2991194
233140 0.3105328
233150 0.3017805
233160 0.2964812
233170 0.2977971
233180 0.2976786
233190 0.2938025
233200 0.2991224
233210 0.2998164
233220 0.2998987
233230 0.3150133
233240 0.3104238
233250 0.3225305
233260 0.2887675
233270 0.2866526
233280 0.3050653
233290 0.2976204
233300 0.2912435
233310 0.2940948
233320 0.3160515
233330 0.3005903
233340 0.3064001
233350 0.3149868
233360 0.3024901
233370 0.3172992
233380 0.3103871
233390 0.3103131
233400 0.3094044
233410 0.3269223
233420 0.2947693
233430 0.310328
233440 0.2921446
233450 0.2983022
233460 0.3008342
233470 0.3036113
233480 0.2962938
233490 0.2935251
233500 0.2869099
233510 0.2986802
233520 0.2839695
233530 0.2978888
233540 0.2933111
233550 0.2864545
233560 0.3065309
233570 0.2968943
233580 0.3000742
233590 0.3173069
233600 0.3060981
233610 0.2948171
233620 0.3099436
233630 0.2905675
233640 0.3023365
233650 0.2925938
233660 0.2986079
233670 0.3166758
233680 0.3069119
233690 0.332873
233700 0.3092128
233710 0.2998379
233720 0.2903579
233730 0.2966771
233740 0.2944212
233750 0.3070289
233760 0.2828098
233770 0.2968889
233780 0.2882573
233790 0.2989062
233800 0.2994307
233810 0.3082424
233820 0.3001175
233830 0.292648
233840 0.3104742
233850 0.2959319
233860 0.3142238
233870 0.3006889
233880 0.291467
233890 0.2951921
233900 0.2894256
233910 0.3066551
233920 0.3179053
233930 0.3012602
233940 0.3309475
233950 0.3086079
233960 0.3045018
233970 0.3137315
233980 0.3072258
233990 0.2925966
234000 0.3000242
234010 0.2990805
234020 0.3065286
234030 0.3161364
234040 0.2935243
234050 0.3014654
234060 0.3038722
234070 0.2990413
234080 0.2810193
234090 0.2956119
234100 0.2857378
234110 0.288844
234120 0.3001212
234130 0.2998745
234140 0.2996422
234150 0.308422
234160 0.2975571
234170 0.2942668
234180 0.2970697
234190 0.2957032
234200 0.2976421
234210 0.2849294
234220 0.2899935
234230 0.2860329
234240 0.3038081
234250 0.289944
234260 0.2864526
234270 0.2998413
234280 0.2928738
234290 0.308284
234300 0.2885241
234310 0.2909077
234320 0.2966538
234330 0.2982022
234340 0.2862855
234350 0.2962539
234360 0.295067
234370 0.2986327
234380 0.3049608
234390 0.2993814
234400 0.292123
234410 0.3009305
234420 0.2944999
234430 0.2759512
234440 0.2956508
234450 0.2918983
234460 0.2977363
234470 0.2743458
234480 0.289201
234490 0.2782791
234500 0.2897767
234510 0.2887767
234520 0.2960369
234530 0.3078729
234540 0.2989933
234550 0.2893072
234560 0.2858688
234570 0.2908835
234580 0.2805478
234590 0.2938091
234600 0.2717508
234610 0.3025437
234620 0.2891244
234630 0.3008536
234640 0.2834833
234650 0.2691132
234660 0.2997704
234670 0.2708137
234680 0.2774495
234690 0.2774342
234700 0.2768875
234710 0.2937205
234720 0.2788761
234730 0.2729155
234740 0.2932627
234750 0.2743737
234760 0.2964768
234770 0.3017403
234780 0.2855595
234790 0.3022242
234800 0.2939239
234810 0.292742
234820 0.285158
234830 0.296042
234840 0.2876984
234850 0.2738845
234860 0.2813159
234870 0.2884876
234880 0.2765336
234890 0.2722313
234900 0.2722676
234910 0.2657405
234920 0.2584677
234930 0.2858281
234940 0.2773574
234950 0.2919358
234960 0.28453
234970 0.2755262
234980 0.2920666
234990 0.2760542
235000 0.2842978
235010 0.2829471
235020 0.278267
235030 0.2889524
235040 0.2875893
235050 0.2840104
235060 0.2994707
235070 0.2769848
235080 0.2881472
235090 0.2844764
235100 0.2831452
235110 0.2909545
235120 0.2913744
235130 0.2948262
235140 0.2848472
235150 0.2810077
235160 0.2763919
235170 0.2748117
235180 0.2837086
235190 0.2828914
235200 0.2861729
235210 0.2852146
235220 0.2714668
235230 0.2894161
235240 0.2755154
235250 0.2841648
235260 0.2855492
235270 0.2774443
235280 0.2779036
235290 0.2785687
235300 0.2820013
235310 0.2754295
235320 0.2922728
235330 0.2905293
235340 0.2950675
235350 0.3059232
235360 0.2955812
235370 0.2859897
235380 0.2948656
235390 0.2977481
235400 0.2943614
235410 0.2787423
235420 0.2849025
235430 0.2841547
235440 0.2918453
235450 0.2989801
235460 0.2912916
235470 0.3069842
235480 0.306723
235490 0.300129
235500 0.3102593
235510 0.3130599
235520 0.2996678
235530 0.3162441
235540 0.2867293
235550 0.2962096
235560 0.2859873
235570 0.2991157
235580 0.3012136
235590 0.2840319
235600 0.2850232
235610 0.2899702
235620 0.3202902
235630 0.2961979
235640 0.2951331
235650 0.2953272
235660 0.2950644
235670 0.2963781
235680 0.2998735
235690 0.3003899
235700 0.2900507
235710 0.2947374
235720 0.2850898
235730 0.2977133
235740 0.2888222
235750 0.2908614
235760 0.304033
235770 0.2812262
235780 0.2783527
235790 0.2740133
235800 0.2877126
235810 0.2994015
235820 0.3009268
235830 0.2967385
235840 0.2972094
235850 0.2993996
235860 0.2979201
235870 0.2913199
235880 0.2966212
235890 0.2971029
235900 0.2952867
235910 0.2982421
235920 0.294305
235930 0.2866253
235940 0.2891375
235950 0.2878399
235960 0.2865507
235970 0.2945571
235980 0.2903455
235990 0.290315
236000 0.2914241
236010 0.2756935
236020 0.3058567
236030 0.2909379
236040 0.2961281
236050 0.3016434
236060 0.2960004
236070 0.2992787
236080 0.296102
236090 0.2854963
236100 0.3092085
236110 0.3059697
236120 0.2968953
236130 0.2952846
236140 0.2920221
236150 0.3062472
236160 0.2956144
236170 0.3035687
236180 0.2993842
236190 0.3110966
236200 0.3124734
236210 0.3139967
236220 0.3057123
236230 0.3003285
236240 0.301598
236250 0.3037671
236260 0.2951632
236270 0.2971095
236280 0.2891529
236290 0.2906855
236300 0.2939243
236310 0.3032906
236320 0.2997625
236330 0.2952714
236340 0.282796
236350 0.292919
236360 0.3128715
236370 0.291135
236380 0.2910174
236390 0.2901544
236400 0.2992837
236410 0.307427
236420 0.3054201
236430 0.3161767
236440 0.2999866
236450 0.3167585
236460 0.309898
236470 0.3029303
236480 0.2954122
236490 0.3117251
236500 0.2862059
236510 0.2939412
236520 0.3023295
236530 0.2961454
236540 0.3082301
236550 0.2984467
236560 0.284589
236570 0.2968305
236580 0.299588
236590 0.3007079
236600 0.3054055
236610 0.2928191
236620 0.2963808
236630 0.2998664
236640 0.3048862
236650 0.3076319
236660 0.3019601
236670 0.296828
236680 0.299077
236690 0.2941183
236700 0.29378
236710 0.2991862
236720 0.3129382
236730 0.3030366
236740 0.2981783
236750 0.3106858
236760 0.3037674
236770 0.3143303
236780 0.3220836
236790 0.2959099
236800 0.2861946
236810 0.2858675
236820 0.2980813
236830 0.2951672
236840 0.2844044
236850 0.3116585
236860 0.3055798
236870 0.3174928
236880 0.309948
236890 0.3101949
236900 0.3074025
236910 0.3030211
236920 0.3087307
236930 0.3018356
236940 0.314519
236950 0.2949087
236960 0.29072
236970 0.3022761
236980 0.2955404
236990 0.3064803
237000 0.2965657
237010 0.3221269
237020 0.3025606
237030 0.3138387
237040 0.319809
237050 0.3143202
237060 0.2916481
237070 0.2868127
237080 0.3030703
237090 0.300395
237100 0.306977
237110 0.2962818
237120 0.288182
237130 0.2892694
237140 0.2953174
237150 0.2989707
237160 0.287532
237170 0.2800865
237180 0.288366
237190 0.2853178
237200 0.2996591
237210 0.2807968
237220 0.2912456
237230 0.2998551
237240 0.3007382
237250 0.3123454
237260 0.2883852
237270 0.281951
237280 0.2941194
237290 0.3026038
237300 0.2928719
237310 0.2890992
237320 0.2852221
237330 0.2785715
237340 0.2800545
237350 0.2872782
237360 0.296198
237370 0.3137495
237380 0.2921656
237390 0.2932453
237400 0.2907118
237410 0.2914827
237420 0.2829616
237430 0.2869649
237440 0.2801116
237450 0.2999284
237460 0.2963187
237470 0.2984241
237480 0.2866208
237490 0.300507
237500 0.2895197
237510 0.2828952
237520 0.2837712
237530 0.2968655
237540 0.299904
237550 0.3110967
237560 0.2945698
237570 0.3016627
237580 0.2994915
237590 0.2870804
237600 0.2883689
237610 0.2833735
237620 0.3006078
237630 0.2803335
237640 0.2898403
237650 0.2939649
237660 0.2837377
237670 0.2976998
237680 0.288605
237690 0.2858816
237700 0.2818283
237710 0.3066459
237720 0.2755554
237730 0.2887189
237740 0.2808455
237750 0.2906425
237760 0.3055114
237770 0.3014258
237780 0.3072947
237790 0.3036629
237800 0.3066522
237810 0.2897971
237820 0.291657
237830 0.2949861
237840 0.3059825
237850 0.3088984
237860 0.3057348
237870 0.3052964
237880 0.2982988
237890 0.2942237
237900 0.2938863
237910 0.3021639
237920 0.2999189
237930 0.3122286
237940 0.3172594
237950 0.3078757
237960 0.2971461
237970 0.310242
237980 0.3019641
237990 0.3028994
238000 0.3031856
238010 0.317646
238020 0.3052915
238030 0.2845915
238040 0.2887265
238050 0.305641
238060 0.3116998
238070 0.3076864
238080 0.3107566
238090 0.3100162
238100 0.314695
238110 0.3052805
238120 0.3174104
238130 0.3019618
238140 0.2889958
238150 0.2883661
238160 0.2971726
238170 0.3004175
238180 0.2987691
238190 0.295029
238200 0.2932008
238210 0.2964438
238220 0.3006236
238230 0.2874167
238240 0.2937118
238250 0.2969887
238260 0.3037627
238270 0.3012725
238280 0.3040093
238290 0.2932636
238300 0.321194
238310 0.3133696
238320 0.31065
238330 0.301374
238340 0.3013941
238350 0.2736941
238360 0.3055298
238370 0.287564
238380 0.3005351
238390 0.2915549
238400 0.2840706
238410 0.301986
238420 0.2889464
238430 0.2890287
238440 0.2940139
238450 0.2923864
238460 0.3018501
238470 0.2956975
238480 0.3069047
238490 0.2924118
238500 0.301295
238510 0.3127069
238520 0.2990318
238530 0.2869468
238540 0.3056028
238550 0.315125
238560 0.3102595
238570 0.3009738
238580 0.3029545
238590 0.2915119
238600 0.2809138
238610 0.2948152
238620 0.3058545
238630 0.3061561
238640 0.2986379
238650 0.2958698
238660 0.2861273
238670 0.2888069
238680 0.2860723
238690 0.3028735
238700 0.3016976
238710 0.3064617
238720 0.3091558
238730 0.3013854
238740 0.3014666
238750 0.2986467
238760 0.3053681
238770 0.2948999
238780 0.2913818
238790 0.2976335
238800 0.2916979
238810 0.3104188
238820 0.2953649
238830 0.3101014
238840 0.294334
238850 0.2993687
238860 0.2991569
238870 0.3048243
238880 0.3031876
238890 0.3081194
238900 0.2927573
238910 0.3031738
238920 0.307229
238930 0.3060001
238940 0.2935899
238950 0.290616
238960 0.2635526
238970 0.2776675
238980 0.2903797
238990 0.2882221
239000 0.3021975
239010 0.2783227
239020 0.2874121
239030 0.2918831
239040 0.2962137
239050 0.2937742
239060 0.2886719
239070 0.2983682
239080 0.2965977
239090 0.2980177
239100 0.2970055
239110 0.2920344
239120 0.2785575
239130 0.3016012
239140 0.2992944
239150 0.3078917
239160 0.3040483
239170 0.2837463
239180 0.3040074
239190 0.2894678
239200 0.2931957
239210 0.2958148
239220 0.295883
239230 0.3017598
239240 0.2852377
239250 0.2835034
239260 0.2931938
239270 0.29069
239280 0.2945297
239290 0.293457
239300 0.29142
239310 0.2774479
239320 0.304128
239330 0.2935356
239340 0.3009723
239350 0.305113
239360 0.2927814
239370 0.3046945
239380 0.2893814
239390 0.2916153
239400 0.2978983
239410 0.2807123
239420 0.2908946
239430 0.2929712
239440 0.3005843
239450 0.3181055
239460 0.2950893
239470 0.2895756
239480 0.2886751
239490 0.280162
239500 0.2986972
239510 0.2968419
239520 0.2920595
239530 0.2933671
239540 0.2906577
239550 0.2865778
239560 0.3010231
239570 0.295238
239580 0.2930867
239590 0.2946333
239600 0.3096469
239610 0.3015495
239620 0.2902179
239630 0.3081951
239640 0.303559
239650 0.3034864
239660 0.2925078
239670 0.3083127
239680 0.3290192
239690 0.3109406
239700 0.3058441
239710 0.2997359
239720 0.3090829
239730 0.3242395
239740 0.313458
239750 0.313007
239760 0.316405
239770 0.2993072
239780 0.3035379
239790 0.3026659
239800 0.3035032
239810 0.3098743
239820 0.3071882
239830 0.3125233
239840 0.3057548
239850 0.3180717
239860 0.3167583
239870 0.3177555
239880 0.3065022
239890 0.3050349
239900 0.3160015
239910 0.3065155
239920 0.3184762
239930 0.3149874
239940 0.2862444
239950 0.3038262
239960 0.2870154
239970 0.2878487
239980 0.2954445
239990 0.3009085
240000 0.2885332
240010 0.3175905
240020 0.3109183
240030 0.3014384
240040 0.3015287
240050 0.296692
240060 0.2994566
240070 0.3166968
240080 0.304363
240090 0.2888518
240100 0.2926346
240110 0.3051418
240120 0.2875148
240130 0.2909337
240140 0.2991804
240150 0.3097083
240160 0.3033763
240170 0.2983299
240180 0.2918523
240190 0.3039144
240200 0.3059863
240210 0.3115889
240220 0.2996702
240230 0.2877944
240240 0.2978568
240250 0.301813
240260 0.3108652
240270 0.3004045
240280 0.2768571
240290 0.2804447
240300 0.2895975
240310 0.2886812
240320 0.2705971
240330 0.2983545
240340 0.3032316
240350 0.3011556
240360 0.3115695
240370 0.3071952
240380 0.2789655
240390 0.2883626
240400 0.2723135
240410 0.2921981
240420 0.2896167
240430 0.2942417
240440 0.2886858
240450 0.2975005
240460 0.2985183
240470 0.3183885
240480 0.2962492
240490 0.3139649
240500 0.3113093
240510 0.3035588
240520 0.2917491
240530 0.2979088
240540 0.2873322
240550 0.3008392
240560 0.3098286
240570 0.3087422
240580 0.3220528
240590 0.3086733
240600 0.2999967
240610 0.302861
240620 0.2941702
240630 0.3090094
240640 0.3017652
240650 0.322997
240660 0.3148737
240670 0.300119
240680 0.2940086
240690 0.316993
240700 0.3032141
240710 0.3289361
240720 0.3256782
240730 0.3225199
240740 0.30299
240750 0.3068278
240760 0.3060165
240770 0.290309
240780 0.2936364
240790 0.290984
240800 0.2932115
240810 0.2858373
240820 0.2791225
240830 0.2893724
240840 0.2955829
240850 0.2976253
240860 0.3019716
240870 0.2966922
240880 0.2911605
240890 0.2987842
240900 0.2882688
240910 0.2886337
240920 0.2916225
240930 0.2974295
240940 0.2947997
240950 0.2970157
240960 0.290062
240970 0.2910182
240980 0.2778153
240990 0.2790829
241000 0.2907272
241010 0.2879817
241020 0.2917128
241030 0.2722248
241040 0.2723193
241050 0.2785832
241060 0.2825193
241070 0.2916518
241080 0.2957292
241090 0.3069656
241100 0.2789739
241110 0.2904589
241120 0.2906424
241130 0.2955941
241140 0.2829821
241150 0.289448
241160 0.2965759
241170 0.2862749
241180 0.2920378
241190 0.3003286
241200 0.2799031
241210 0.2984027
241220 0.2919166
241230 0.2760159
241240 0.2929254
241250 0.2728578
241260 0.29568
241270 0.3062791
241280 0.2866524
241290 0.2912189
241300 0.2972663
241310 0.2924708
241320 0.2762101
241330 0.2798414
241340 0.2823706
241350 0.2781149
241360 0.2730673
241370 0.2740229
241380 0.2786601
241390 0.2943059
241400 0.2833374
241410 0.2896015
241420 0.3120876
241430 0.2893861
241440 0.2799992
241450 0.2752112
241460 0.2896568
241470 0.2945335
241480 0.3001219
241490 0.286839
241500 0.2902052
241510 0.2840667
241520 0.2797224
241530 0.2853929
241540 0.2626771
241550 0.274881
241560 0.2876824
241570 0.2857868
241580 0.2859891
241590 0.2892509
241600 0.2998506
241610 0.3077306
241620 0.2796499
241630 0.2803474
241640 0.2718852
241650 0.282288
241660 0.2834291
241670 0.2743028
241680 0.2802052
241690 0.2938176
241700 0.274363
241710 0.2762114
241720 0.2900559
241730 0.2848384
241740 0.2738487
241750 0.2850059
241760 0.2997611
241770 0.2804946
241780 0.2934368
241790 0.2910279
241800 0.281094
241810 0.2781825
241820 0.2856857
241830 0.2643343
241840 0.2698124
241850 0.2716296
241860 0.2661842
241870 0.2677642
241880 0.2879621
241890 0.2673111
241900 0.3030196
241910 0.2949127
241920 0.2969952
241930 0.2827425
241940 0.2871721
241950 0.2816671
241960 0.281524
241970 0.2971209
241980 0.2997791
241990 0.2965003
242000 0.2849026
242010 0.2920419
242020 0.2742123
242030 0.2741719
242040 0.2916517
242050 0.3021343
242060 0.2828398
242070 0.2929259
242080 0.2983996
242090 0.2951484
242100 0.289593
242110 0.3020925
242120 0.2864943
242130 0.2864563
242140 0.2872024
242150 0.2996065
242160 0.294801
242170 0.2948863
242180 0.2929077
242190 0.2915051
242200 0.3066249
242210 0.2911298
242220 0.2906775
242230 0.2868229
242240 0.2884287
242250 0.2969071
242260 0.2984679
242270 0.2867195
242280 0.292273
242290 0.2927857
242300 0.2921461
242310 0.2933496
242320 0.280845
242330 0.291746
242340 0.2898965
242350 0.2780336
242360 0.2942011
242370 0.2883033
242380 0.2894465
242390 0.2862514
242400 0.2780117
242410 0.2903064
242420 0.2796149
242430 0.2704089
242440 0.2696398
242450 0.2828648
242460 0.277674
242470 0.2815375
242480 0.2824104
242490 0.2777762
242500 0.2871284
242510 0.2687552
242520 0.2898273
242530 0.2881082
242540 0.2627181
242550 0.2803455
242560 0.2677254
242570 0.2675171
242580 0.2585597
242590 0.2682036
242600 0.2740029
242610 0.274857
242620 0.282948
242630 0.2872266
242640 0.3068736
242650 0.3113752
242660 0.3056877
242670 0.297649
242680 0.2886349
242690 0.2832468
242700 0.2691553
242710 0.3033459
242720 0.278894
242730 0.2814795
242740 0.2872074
242750 0.2740102
242760 0.2791195
242770 0.2816159
242780 0.278258
242790 0.2875198
242800 0.2810106
242810 0.2928114
242820 0.2917992
242830 0.2769363
242840 0.2838851
242850 0.2754586
242860 0.2885627
242870 0.2761297
242880 0.2823656
242890 0.2853358
242900 0.2867628
242910 0.2750818
242920 0.274432
242930 0.2727439
242940 0.2809935
242950 0.2827812
242960 0.2885947
242970 0.2949295
242980 0.2879029
242990 0.2826417
243000 0.2953931
243010 0.2843728
243020 0.2868718
243030 0.2950485
243040 0.2917421
243050 0.2783416
243060 0.2894039
243070 0.2761911
243080 0.261938
243090 0.2898428
243100 0.2830185
243110 0.2711484
243120 0.2911683
243130 0.2767819
243140 0.2708811
243150 0.2840829
243160 0.2839983
243170 0.2823965
243180 0.2825446
243190 0.2892195
243200 0.2873685
243210 0.2806445
243220 0.2739967
243230 0.2859549
243240 0.2725305
243250 0.2890372
243260 0.2925974
243270 0.3046611
243280 0.2823721
243290 0.2793978
243300 0.2785252
243310 0.2624483
243320 0.2621835
243330 0.277251
243340 0.2911492
243350 0.3003972
243360 0.2741805
243370 0.2792202
243380 0.2856512
243390 0.2821173
243400 0.2752964
243410 0.2899164
243420 0.2819938
243430 0.2966136
243440 0.3038447
[truncated: 95,538 more chars]
