# Supplementary material for: Targeted systematic evolution of an RNA platform neutralizing DNMT1 function and controlling DNA methylation
Source: Nat Commun. 2023 Jan 6;14:99. doi: 10.1038/s41467-022-35222-4 (PMC9823104; doi:10.1038/s41467-022-35222-4)
Supplement: Supplementary file 6 — Source Data [file 41467_2022_35222_MOESM6_ESM.zip › source data file/Supplementary Figure 14/R5/R5-R5-R2.dat]

0 7e-07
10 0.0818655
20 0.0912695
30 0.101444
40 0.0977792
50 0.0938903
60 0.1307337
70 0.1299358
80 0.1295352
90 0.1239937
100 0.1205841
110 0.1412001
120 0.1115003
130 0.1283781
140 0.1455031
150 0.1430951
160 0.1338482
170 0.1262704
180 0.1249582
190 0.1252723
200 0.1366948
210 0.1415353
220 0.1509302
230 0.1466554
240 0.1690425
250 0.1572729
260 0.1722823
270 0.17739
280 0.1775554
290 0.1818805
300 0.1587229
310 0.1599315
320 0.1713029
330 0.1816916
340 0.1806506
350 0.1948994
360 0.178685
370 0.1779368
380 0.1707905
390 0.1664736
400 0.1808487
410 0.1708729
420 0.18861
430 0.174986
440 0.1759671
450 0.1667953
460 0.1565963
470 0.1603525
480 0.1597721
490 0.1576782
500 0.1595114
510 0.1690776
520 0.1698665
530 0.1433486
540 0.1791549
550 0.1668145
560 0.1640077
570 0.1642774
580 0.1806102
590 0.1791898
600 0.1632504
610 0.1564291
620 0.1688678
630 0.1585737
640 0.1905428
650 0.1608288
660 0.1582273
670 0.1704728
680 0.185418
690 0.1778421
700 0.1676863
710 0.1883572
720 0.167457
730 0.1595088
740 0.1578855
750 0.1670941
760 0.1861747
770 0.1816076
780 0.1796971
790 0.208742
800 0.2237799
810 0.2251438
820 0.2126682
830 0.2459617
840 0.223171
850 0.2373505
860 0.2130176
870 0.213408
880 0.2298078
890 0.2044244
900 0.20321
910 0.2135374
920 0.2287132
930 0.2107004
940 0.2260663
950 0.2270684
960 0.2461555
970 0.2654165
980 0.2462136
990 0.2695589
1000 0.2589149
1010 0.2523426
1020 0.2556392
1030 0.2525363
1040 0.2622803
1050 0.2590058
1060 0.2566651
1070 0.2664157
1080 0.3095517
1090 0.2749802
1100 0.2546554
1110 0.2498294
1120 0.2836722
1130 0.2787969
1140 0.2751469
1150 0.2592234
1160 0.246352
1170 0.2837732
1180 0.2711648
1190 0.2868711
1200 0.2605112
1210 0.2840463
1220 0.2634504
1230 0.2547949
1240 0.2717558
1250 0.2583843
1260 0.241045
1270 0.2802258
1280 0.2785175
1290 0.2527733
1300 0.2552713
1310 0.2676667
1320 0.2642212
1330 0.2566505
1340 0.2563195
1350 0.2502674
1360 0.2707251
1370 0.2739096
1380 0.2753697
1390 0.2724874
1400 0.2896343
1410 0.2802053
1420 0.2832116
1430 0.2684834
1440 0.2762331
1450 0.2806635
1460 0.2881502
1470 0.2565334
1480 0.277833
1490 0.281183
1500 0.2634754
1510 0.2616052
1520 0.2988788
1530 0.2809034
1540 0.3091173
1550 0.2972378
1560 0.2777899
1570 0.2705441
1580 0.2974166
1590 0.277295
1600 0.3070256
1610 0.2607622
1620 0.2824563
1630 0.2596213
1640 0.2597889
1650 0.2607922
1660 0.2733389
1670 0.2636513
1680 0.25958
1690 0.2537719
1700 0.2652216
1710 0.2397333
1720 0.2409632
1730 0.2749302
1740 0.2704802
1750 0.2549265
1760 0.2393491
1770 0.2485751
1780 0.2510107
1790 0.2402106
1800 0.2869159
1810 0.24734
1820 0.2807454
1830 0.2603943
1840 0.266482
1850 0.26588
1860 0.2662222
1870 0.2482539
1880 0.2649797
1890 0.2946315
1900 0.3047045
1910 0.2743968
1920 0.299376
1930 0.319815
1940 0.298758
1950 0.2982537
1960 0.306658
1970 0.2904033
1980 0.307813
1990 0.3229921
2000 0.284528
2010 0.2821684
2020 0.2938389
2030 0.286667
2040 0.3041827
2050 0.3103988
2060 0.2876903
2070 0.3174169
2080 0.2954256
2090 0.2831958
2100 0.3117407
2110 0.287513
2120 0.3054598
2130 0.3001945
2140 0.3117225
2150 0.2835552
2160 0.2965176
2170 0.2707977
2180 0.2763314
2190 0.2660468
2200 0.2881972
2210 0.2870032
2220 0.3159862
2230 0.2975391
2240 0.2880271
2250 0.2844487
2260 0.2908364
2270 0.2891248
2280 0.2842367
2290 0.2902189
2300 0.2821627
2310 0.2993442
2320 0.2681454
2330 0.2775894
2340 0.2830698
2350 0.3046118
2360 0.2872431
2370 0.3050641
2380 0.2809705
2390 0.2918011
2400 0.263452
2410 0.2527693
2420 0.2636392
2430 0.2658355
2440 0.2966836
2450 0.2932222
2460 0.3105398
2470 0.3046046
2480 0.2985433
2490 0.2739592
2500 0.3036236
2510 0.2790635
2520 0.2930686
2530 0.2913351
2540 0.2798621
2550 0.3068126
2560 0.2924039
2570 0.3193997
2580 0.3522997
2590 0.3247654
2600 0.3461649
2610 0.3380755
2620 0.3315855
2630 0.3260419
2640 0.3497227
2650 0.3231115
2660 0.3392814
2670 0.3681719
2680 0.3444028
2690 0.3318417
2700 0.3322657
2710 0.3264905
2720 0.3064524
2730 0.3562666
2740 0.3284883
2750 0.3474816
2760 0.3190826
2770 0.33993
2780 0.296177
2790 0.3019184
2800 0.3045487
2810 0.3143559
2820 0.3013818
2830 0.2891562
2840 0.3002005
2850 0.2776184
2860 0.2924948
2870 0.2919008
2880 0.288448
2890 0.277105
2900 0.2663545
2910 0.2532829
2920 0.2778404
2930 0.26672
2940 0.2758734
2950 0.2549206
2960 0.2604506
2970 0.2800135
2980 0.2922663
2990 0.2870736
3000 0.2738553
3010 0.2625445
3020 0.2894218
3030 0.2935348
3040 0.2927056
3050 0.3124076
3060 0.3127047
3070 0.3120944
3080 0.3258878
3090 0.3431199
3100 0.3349316
3110 0.3127481
3120 0.3293642
3130 0.3118658
3140 0.3162935
3150 0.3116475
3160 0.324465
3170 0.3351979
3180 0.330269
3190 0.338454
3200 0.3228914
3210 0.3414574
3220 0.3856007
3230 0.3833536
3240 0.3760787
3250 0.3838233
3260 0.3840364
3270 0.3861657
3280 0.4123381
3290 0.366446
3300 0.3685938
3310 0.3722333
3320 0.3529413
3330 0.3441136
3340 0.314743
3350 0.3377236
3360 0.3311835
3370 0.3199123
3380 0.3041854
3390 0.3340834
3400 0.3454002
3410 0.3003965
3420 0.2771239
3430 0.2737317
3440 0.284368
3450 0.2831492
3460 0.2619568
3470 0.2663109
3480 0.2714583
3490 0.2518035
3500 0.2819045
3510 0.3001948
3520 0.2667508
3530 0.2696893
3540 0.2667341
3550 0.2832948
3560 0.2764266
3570 0.2879709
3580 0.2785657
3590 0.2768936
3600 0.2662974
3610 0.2712658
3620 0.2785431
3630 0.2846351
3640 0.2628472
3650 0.2626315
3660 0.2457736
3670 0.2622372
3680 0.2620333
3690 0.2695486
3700 0.2745445
3710 0.2628485
3720 0.246204
3730 0.2512275
3740 0.255362
3750 0.2550299
3760 0.2404582
3770 0.2536555
3780 0.2500607
3790 0.255607
3800 0.2671615
3810 0.2711917
3820 0.2707862
3830 0.2516809
3840 0.2552994
3850 0.2541894
3860 0.2512735
3870 0.265317
3880 0.2705748
3890 0.2878866
3900 0.2724167
3910 0.2861499
3920 0.3059421
3930 0.2730614
3940 0.2864333
3950 0.2973805
3960 0.3127276
3970 0.3127965
3980 0.287497
3990 0.3106682
4000 0.2991149
4010 0.3263568
4020 0.3038368
4030 0.2861631
4040 0.2947377
4050 0.2658871
4060 0.2479039
4070 0.2657265
4080 0.2941549
4090 0.2528573
4100 0.2928362
4110 0.3090071
4120 0.2801708
4130 0.2651327
4140 0.2685747
4150 0.2738031
4160 0.2666595
4170 0.2519806
4180 0.2582286
4190 0.2568483
4200 0.255402
4210 0.2710017
4220 0.2642975
4230 0.2546006
4240 0.3068353
4250 0.2720348
4260 0.271276
4270 0.2589832
4280 0.2519637
4290 0.2919439
4300 0.2667514
4310 0.2563637
4320 0.2470094
4330 0.2757795
4340 0.2504785
4350 0.2466253
4360 0.2680253
4370 0.2851659
4380 0.2719031
4390 0.296108
4400 0.2877336
4410 0.2894667
4420 0.292649
4430 0.2804372
4440 0.2762379
4450 0.2681212
4460 0.2595427
4470 0.2822399
4480 0.2685985
4490 0.269686
4500 0.2556266
4510 0.2896002
4520 0.2816651
4530 0.2955295
4540 0.2638038
4550 0.2675188
4560 0.2848085
4570 0.2721077
4580 0.2631449
4590 0.2605249
4600 0.2717077
4610 0.2642204
4620 0.2665204
4630 0.281863
4640 0.3098769
4650 0.2996701
4660 0.3273061
4670 0.3247593
4680 0.2928519
4690 0.322156
4700 0.3086598
4710 0.2989587
4720 0.3255833
4730 0.2917837
4740 0.298088
4750 0.3125504
4760 0.3031874
4770 0.2992395
4780 0.2950004
4790 0.2870634
4800 0.2779868
4810 0.2938909
4820 0.2903759
4830 0.2970352
4840 0.300716
4850 0.2872949
4860 0.2910349
4870 0.2947889
4880 0.3235728
4890 0.306333
4900 0.3141092
4910 0.3060514
4920 0.3147534
4930 0.3124544
4940 0.2903249
4950 0.3123795
4960 0.3162816
4970 0.3097368
4980 0.3262332
4990 0.3220053
5000 0.3432741
5010 0.3315187
5020 0.3482231
5030 0.3124778
5040 0.3463763
5050 0.3101155
5060 0.3237987
5070 0.3146665
5080 0.3163465
5090 0.3314773
5100 0.3202599
5110 0.3285178
5120 0.315253
5130 0.3199338
5140 0.2895277
5150 0.3274932
5160 0.3054282
5170 0.3421419
5180 0.3204784
5190 0.3290448
5200 0.3275914
5210 0.3200114
5220 0.3301696
5230 0.2878726
5240 0.2921329
5250 0.3155158
5260 0.3058962
5270 0.2996776
5280 0.3270572
5290 0.3187993
5300 0.3021482
5310 0.3032242
5320 0.3003959
5330 0.3147601
5340 0.3315674
5350 0.3419766
5360 0.3177362
5370 0.3247732
5380 0.341476
5390 0.3375838
5400 0.3375844
5410 0.3336298
5420 0.3571895
5430 0.3734549
5440 0.3518337
5450 0.3422861
5460 0.3328644
5470 0.3483387
5480 0.3570725
5490 0.3485525
5500 0.3346178
5510 0.3428504
5520 0.3147371
5530 0.3103998
5540 0.3202784
5550 0.311639
5560 0.3215894
5570 0.3141932
5580 0.3078569
5590 0.3067248
5600 0.3293596
5610 0.3240433
5620 0.3055912
5630 0.2822519
5640 0.3104314
5650 0.3166614
5660 0.3142662
5670 0.3318271
5680 0.3347408
5690 0.3239874
5700 0.3215195
5710 0.3329671
5720 0.3413432
5730 0.321629
5740 0.328581
5750 0.3145266
5760 0.3247836
5770 0.3178385
5780 0.3056599
5790 0.3420582
5800 0.3292507
5810 0.3160477
5820 0.3352457
5830 0.3160493
5840 0.352942
5850 0.3474605
5860 0.3195877
5870 0.3087425
5880 0.3628502
5890 0.3099938
5900 0.3387617
5910 0.3428486
5920 0.3120152
5930 0.3208095
5940 0.3250482
5950 0.3126535
5960 0.3169548
5970 0.3042429
5980 0.3177318
5990 0.3079206
6000 0.3248213
6010 0.3184507
6020 0.3264866
6030 0.3160976
6040 0.34238
6050 0.3210981
6060 0.3461348
6070 0.3373733
6080 0.3006172
6090 0.3162055
6100 0.3332469
6110 0.3421091
6120 0.3504772
6130 0.3718154
6140 0.3767961
6150 0.3563086
6160 0.3736552
6170 0.3397892
6180 0.3413778
6190 0.3316221
6200 0.3551632
6210 0.344538
6220 0.3447433
6230 0.3343468
6240 0.333028
6250 0.3571385
6260 0.3241083
6270 0.3273904
6280 0.3436089
6290 0.3385368
6300 0.3477383
6310 0.3614845
6320 0.3497505
6330 0.3497643
6340 0.344015
6350 0.3522139
6360 0.3259985
6370 0.3537545
6380 0.3515532
6390 0.3216894
6400 0.3274736
6410 0.3315776
6420 0.3431878
6430 0.3401066
6440 0.3377489
6450 0.3157131
6460 0.3139015
6470 0.3233508
6480 0.3343861
6490 0.3428424
6500 0.3398612
6510 0.3447357
6520 0.3424994
6530 0.3402208
6540 0.3405145
6550 0.3346261
6560 0.3354961
6570 0.3417524
6580 0.3425341
6590 0.3333368
6600 0.3488868
6610 0.3761858
6620 0.370119
6630 0.3604885
6640 0.3806097
6650 0.397806
6660 0.3908887
6670 0.3635512
6680 0.3542596
6690 0.3170081
6700 0.341881
6710 0.3475232
6720 0.3407752
6730 0.3604082
6740 0.3417441
6750 0.3516508
6760 0.3331854
6770 0.346014
6780 0.3512069
6790 0.353718
6800 0.3444862
6810 0.3404071
6820 0.3372769
6830 0.3393058
6840 0.3394718
6850 0.3515528
6860 0.3453636
6870 0.338082
6880 0.3828115
6890 0.3572047
6900 0.3744405
6910 0.3870251
6920 0.3794279
6930 0.3779613
6940 0.3391558
6950 0.3695563
6960 0.3779855
6970 0.3862876
6980 0.388734
6990 0.4082013
7000 0.3903176
7010 0.3732244
7020 0.394943
7030 0.3916165
7040 0.3601373
7050 0.3910087
7060 0.3997553
7070 0.3754064
7080 0.3884602
7090 0.380004
7100 0.362147
7110 0.3764974
7120 0.3674644
7130 0.3961521
7140 0.3703365
7150 0.3631142
7160 0.3522038
7170 0.3348863
7180 0.3464226
7190 0.3501689
7200 0.3523394
7210 0.3586985
7220 0.3572277
7230 0.3258781
7240 0.3328405
7250 0.3528257
7260 0.375018
7270 0.3659369
7280 0.3551088
7290 0.3363968
7300 0.3625484
7310 0.3516736
7320 0.3413803
7330 0.3216594
7340 0.3300539
7350 0.3260712
7360 0.3256094
7370 0.3189909
7380 0.3338993
7390 0.3299178
7400 0.340457
7410 0.3534804
7420 0.3387194
7430 0.3467713
7440 0.3367553
7450 0.3555015
7460 0.3404033
7470 0.3397124
7480 0.3326096
7490 0.3230694
7500 0.3393776
7510 0.3549304
7520 0.3383471
7530 0.3444044
7540 0.3354966
7550 0.3250806
7560 0.3453964
7570 0.3457724
7580 0.3330265
7590 0.3337497
7600 0.3359295
7610 0.3327547
7620 0.340026
7630 0.3273687
7640 0.321451
7650 0.3291087
7660 0.3447608
7670 0.3358579
7680 0.3421198
7690 0.3449279
7700 0.3334877
7710 0.330855
7720 0.3348108
7730 0.3595662
7740 0.364092
7750 0.3280629
7760 0.3362889
7770 0.3330163
7780 0.3191911
7790 0.333317
7800 0.3348477
7810 0.325432
7820 0.3285394
7830 0.3272786
7840 0.3245046
7850 0.3301403
7860 0.3206875
7870 0.3116479
7880 0.313418
7890 0.3234965
7900 0.3266923
7910 0.3301916
7920 0.332348
7930 0.3466673
7940 0.3419303
7950 0.3345984
7960 0.3379731
7970 0.3376232
7980 0.3375358
7990 0.3250424
8000 0.3267115
8010 0.3240825
8020 0.3264767
8030 0.3402855
8040 0.3560023
8050 0.3647718
8060 0.3508048
8070 0.3252025
8080 0.3435405
8090 0.3175963
8100 0.3204931
8110 0.3350601
8120 0.3318353
8130 0.3259039
8140 0.3421596
8150 0.346474
8160 0.3419028
8170 0.3550136
8180 0.351857
8190 0.3539589
8200 0.3572313
8210 0.3346425
8220 0.3189526
8230 0.3363619
8240 0.3379872
8250 0.3390808
8260 0.338247
8270 0.3529093
8280 0.3372218
8290 0.3376558
8300 0.3499075
8310 0.3597021
8320 0.3497629
8330 0.324455
8340 0.3442869
8350 0.3497511
8360 0.3397759
8370 0.3603885
8380 0.357161
8390 0.3509728
8400 0.348938
8410 0.3444883
8420 0.3361031
8430 0.3599242
8440 0.3375013
8450 0.358814
8460 0.3584649
8470 0.3570544
8480 0.352172
8490 0.3356399
8500 0.3487853
8510 0.3595619
8520 0.3534585
8530 0.3523777
8540 0.3726237
8550 0.3630033
8560 0.3597117
8570 0.3499365
8580 0.3550733
8590 0.3747092
8600 0.3574569
8610 0.3941526
8620 0.3755971
8630 0.3812236
8640 0.3703797
8650 0.3781094
8660 0.3917028
8670 0.4162916
8680 0.4048461
8690 0.3880729
8700 0.3792991
8710 0.3651175
8720 0.383444
8730 0.3948441
8740 0.4161524
8750 0.3878385
8760 0.3927765
8770 0.3783467
8780 0.3760785
8790 0.368374
8800 0.3507954
8810 0.363996
8820 0.3455527
8830 0.3613547
8840 0.3558473
8850 0.3673234
8860 0.364262
8870 0.3580838
8880 0.3557551
8890 0.3489987
8900 0.350023
8910 0.3567912
8920 0.3525972
8930 0.3438469
8940 0.3595256
8950 0.3376553
8960 0.3504716
8970 0.3388377
8980 0.3260969
8990 0.3398365
9000 0.3348763
9010 0.3468211
9020 0.3338872
9030 0.3393288
9040 0.3471753
9050 0.3408873
9060 0.3395585
9070 0.3322382
9080 0.3327294
9090 0.3536236
9100 0.328098
9110 0.3301768
9120 0.3361092
9130 0.327746
9140 0.3484538
9150 0.3442172
9160 0.3397419
9170 0.3407458
9180 0.3543724
9190 0.3260473
9200 0.3467881
9210 0.3420296
9220 0.3460988
9230 0.3284982
9240 0.3625274
9250 0.3371575
9260 0.3227287
9270 0.3259653
9280 0.3384044
9290 0.3548963
9300 0.3467854
9310 0.3367709
9320 0.3331587
9330 0.335319
9340 0.3434541
9350 0.3381756
9360 0.3237599
9370 0.3069072
9380 0.3167546
9390 0.338654
9400 0.3421941
9410 0.3449797
9420 0.3504688
9430 0.3713462
9440 0.349036
9450 0.3436323
9460 0.3302771
9470 0.3417015
9480 0.345398
9490 0.3478533
9500 0.3391896
9510 0.3465259
9520 0.3319653
9530 0.320289
9540 0.3351387
9550 0.3349347
9560 0.3346739
9570 0.3546066
9580 0.3474122
9590 0.3396486
9600 0.3274518
9610 0.3296272
9620 0.3293877
9630 0.342744
9640 0.3412185
9650 0.3442093
9660 0.3421887
9670 0.3415461
9680 0.3450362
9690 0.3484971
9700 0.3465796
9710 0.3427127
9720 0.3358589
9730 0.3363774
9740 0.3255646
9750 0.3068034
9760 0.3225108
9770 0.302304
9780 0.3062899
9790 0.3365843
9800 0.3288292
9810 0.3179522
9820 0.3104982
9830 0.312547
9840 0.3253932
9850 0.3160885
9860 0.3240522
9870 0.3265266
9880 0.3337043
9890 0.3350482
9900 0.3248729
9910 0.3200671
9920 0.3114038
9930 0.3231718
9940 0.3135893
9950 0.3072657
9960 0.3034977
9970 0.2876225
9980 0.3013111
9990 0.2904091
10000 0.3151068
10010 0.3221032
10020 0.3051358
10030 0.2930059
10040 0.3142055
10050 0.3361137
10060 0.3322811
10070 0.3446883
10080 0.3402284
10090 0.3442293
10100 0.3396212
10110 0.3260307
10120 0.3526857
10130 0.3376366
10140 0.3327598
10150 0.3074466
10160 0.3249096
10170 0.3407243
10180 0.3265627
10190 0.3270814
10200 0.3301008
10210 0.3330472
10220 0.3312852
10230 0.3318933
10240 0.3402933
10250 0.3466619
10260 0.334151
10270 0.3447106
10280 0.3414286
10290 0.3555274
10300 0.3530713
10310 0.3547684
10320 0.3459196
10330 0.3377154
10340 0.3364787
10350 0.3265693
10360 0.3403916
10370 0.3577777
10380 0.3420891
10390 0.3548823
10400 0.3737969
10410 0.3613203
10420 0.3702364
10430 0.3908283
10440 0.3735588
10450 0.3682055
10460 0.3361963
10470 0.3620564
10480 0.3603247
10490 0.3468426
10500 0.3546422
10510 0.367745
10520 0.3667853
10530 0.346621
10540 0.371199
10550 0.3683919
10560 0.3597961
10570 0.3465711
10580 0.3591751
10590 0.3626303
10600 0.363676
10610 0.3629055
10620 0.359138
10630 0.3694358
10640 0.3528685
10650 0.3637114
10660 0.3636784
10670 0.3491117
10680 0.3570386
10690 0.3453569
10700 0.3418675
10710 0.3363245
10720 0.342683
10730 0.3632085
10740 0.3607498
10750 0.3488088
10760 0.3610376
10770 0.3442565
10780 0.3464153
10790 0.343561
10800 0.3359092
10810 0.3305956
10820 0.3319231
10830 0.33107
10840 0.3455675
10850 0.3454273
10860 0.369171
10870 0.3765365
10880 0.3535184
10890 0.3467876
10900 0.3458753
10910 0.3310861
10920 0.3376795
10930 0.3006964
10940 0.3244239
10950 0.3047134
10960 0.3017631
10970 0.3338071
10980 0.3187895
10990 0.3038574
11000 0.299842
11010 0.2900623
11020 0.3103147
11030 0.309005
11040 0.3115036
11050 0.2895469
11060 0.2791156
11070 0.2996092
11080 0.3242036
11090 0.3227281
11100 0.3432157
11110 0.342383
11120 0.3087467
11130 0.3363436
11140 0.3522727
11150 0.3737201
11160 0.380674
11170 0.3742151
11180 0.3996184
11190 0.3802609
11200 0.3759415
11210 0.3632599
11220 0.3806318
11230 0.3810534
11240 0.3791898
11250 0.377879
11260 0.4050939
11270 0.4111523
11280 0.3798376
11290 0.3664185
11300 0.3744778
11310 0.3951109
11320 0.3688205
11330 0.3655695
11340 0.3600115
11350 0.3398246
11360 0.3633845
11370 0.3451586
11380 0.3486373
11390 0.3508037
11400 0.3482139
11410 0.3515847
11420 0.3426372
11430 0.3492605
11440 0.3483883
11450 0.340728
11460 0.3261511
11470 0.3334162
11480 0.3503746
11490 0.335745
11500 0.3422218
11510 0.3445373
11520 0.3408731
11530 0.327718
11540 0.336155
11550 0.3451772
11560 0.3379334
11570 0.3539675
11580 0.3576426
11590 0.3440738
11600 0.3426878
11610 0.3641564
11620 0.3283707
11630 0.3510332
11640 0.3660245
11650 0.3517317
11660 0.3594272
11670 0.3606139
11680 0.3503277
11690 0.3570964
11700 0.3684922
11710 0.3606471
11720 0.3468126
11730 0.3638805
11740 0.3599698
11750 0.3843501
11760 0.3721045
11770 0.3790207
11780 0.3845608
11790 0.365648
11800 0.3964397
11810 0.3724579
11820 0.3826677
11830 0.3774918
11840 0.3843307
11850 0.3870317
11860 0.3648864
11870 0.36497
11880 0.3739496
11890 0.3600593
11900 0.3633716
11910 0.3711152
11920 0.3567592
11930 0.3675158
11940 0.3729172
11950 0.3639112
11960 0.36347
11970 0.3549538
11980 0.3457265
11990 0.3415768
12000 0.3403786
12010 0.3371982
12020 0.3365582
12030 0.3300066
12040 0.3399037
12050 0.3456135
12060 0.3388851
12070 0.336902
12080 0.3377792
12090 0.3275792
12100 0.3517795
12110 0.3414871
12120 0.3377363
12130 0.3632045
12140 0.3351855
12150 0.3256671
12160 0.3401863
12170 0.3316633
12180 0.3373492
12190 0.3299204
12200 0.3275253
12210 0.3611871
12220 0.3346609
12230 0.3354816
12240 0.3405569
12250 0.3395022
12260 0.3460712
12270 0.3430736
12280 0.3334018
12290 0.3428949
12300 0.3451672
12310 0.3403893
12320 0.3539489
12330 0.3478796
12340 0.339849
12350 0.3487995
12360 0.3484643
12370 0.3437601
12380 0.3491232
12390 0.3424278
12400 0.3273262
12410 0.341529
12420 0.3385386
12430 0.3323423
12440 0.3323298
12450 0.3402435
12460 0.339635
12470 0.3338402
12480 0.3273923
12490 0.3363461
12500 0.3395315
12510 0.336697
12520 0.3478417
12530 0.3361625
12540 0.349682
12550 0.3372435
12560 0.3451756
12570 0.3322302
12580 0.3433749
12590 0.3489192
12600 0.3498885
12610 0.364054
12620 0.3489641
12630 0.349511
12640 0.3576058
12650 0.3468546
12660 0.3611678
12670 0.3629073
12680 0.3574097
12690 0.3696381
12700 0.3557937
12710 0.3560258
12720 0.3648281
12730 0.3538676
12740 0.3579652
12750 0.35711
12760 0.3810758
12770 0.3476046
12780 0.3509543
12790 0.3510156
12800 0.3545122
12810 0.3489131
12820 0.3478386
12830 0.3632422
12840 0.3597555
12850 0.3616682
12860 0.380177
12870 0.3784535
12880 0.3901199
12890 0.3753933
12900 0.3705895
12910 0.3303672
12920 0.3551534
12930 0.3327569
12940 0.345689
12950 0.3333384
12960 0.3359919
12970 0.3202097
12980 0.3445945
12990 0.3358167
13000 0.3370089
13010 0.351817
13020 0.3539869
13030 0.353179
13040 0.3563302
13050 0.3607569
13060 0.357888
13070 0.3575373
13080 0.3364294
13090 0.3444445
13100 0.343455
13110 0.3610753
13120 0.3471497
13130 0.3651087
13140 0.3390206
13150 0.3488465
13160 0.3479501
13170 0.3400611
13180 0.3426099
13190 0.3421011
13200 0.331962
13210 0.336149
13220 0.3477628
13230 0.3436141
13240 0.3324258
13250 0.3261712
13260 0.3198275
13270 0.329511
13280 0.327124
13290 0.3225611
13300 0.3195648
13310 0.3185624
13320 0.328186
13330 0.3437125
13340 0.3324025
13350 0.3166426
13360 0.3098829
13370 0.3326557
13380 0.3394603
13390 0.3348606
13400 0.3316615
13410 0.3271943
13420 0.3315351
13430 0.319123
13440 0.325792
13450 0.3413239
13460 0.332195
13470 0.3414558
13480 0.3343804
13490 0.3310322
13500 0.3443045
13510 0.3435631
13520 0.3215878
13530 0.3223769
13540 0.3191934
13550 0.324527
13560 0.3138358
13570 0.3245414
13580 0.3470541
13590 0.3399191
13600 0.3505
13610 0.3448927
13620 0.3472065
13630 0.3492989
13640 0.3416683
13650 0.3379083
13660 0.3215056
13670 0.3541634
13680 0.3431945
13690 0.3506443
13700 0.3253944
13710 0.3238911
13720 0.3096575
13730 0.3360323
13740 0.3284067
13750 0.3432669
13760 0.3294891
13770 0.3352043
13780 0.330202
13790 0.3217575
13800 0.3205662
13810 0.3338819
13820 0.3599882
13830 0.3379033
13840 0.3245714
13850 0.3446099
13860 0.3317685
13870 0.3342491
13880 0.3326571
13890 0.3316931
13900 0.3380512
13910 0.3124839
13920 0.3298682
13930 0.3249625
13940 0.329649
13950 0.337047
13960 0.3403914
13970 0.3317191
13980 0.3353059
13990 0.3212671
14000 0.3120887
14010 0.3144254
14020 0.318763
14030 0.3127742
14040 0.3199506
14050 0.3237697
14060 0.3226397
14070 0.3219988
14080 0.323186
14090 0.3276631
14100 0.342993
14110 0.3254595
14120 0.3127126
14130 0.318034
14140 0.3107804
14150 0.3094478
14160 0.3372248
14170 0.3240303
14180 0.3180001
14190 0.3080378
14200 0.3126019
14210 0.3126179
14220 0.312337
14230 0.3118272
14240 0.3077247
14250 0.3104169
14260 0.3250551
14270 0.3189953
14280 0.3183496
14290 0.3316647
14300 0.3013394
14310 0.3152001
14320 0.2904314
14330 0.313537
14340 0.305104
14350 0.2968388
14360 0.3115666
14370 0.2850748
14380 0.3125043
14390 0.3330094
14400 0.340559
14410 0.3533407
14420 0.3351979
14430 0.346784
14440 0.3495843
14450 0.3356535
14460 0.3392572
14470 0.3419557
14480 0.3255621
14490 0.3212076
14500 0.3287882
14510 0.35083
14520 0.3480439
14530 0.3526142
14540 0.3443383
14550 0.3576654
14560 0.3208982
14570 0.3413335
14580 0.3339267
14590 0.3496393
14600 0.3462678
14610 0.3494371
14620 0.3480015
14630 0.3510491
14640 0.3379084
14650 0.3353206
14660 0.3376339
14670 0.3467537
14680 0.3506736
14690 0.3655593
14700 0.3489079
14710 0.3535751
14720 0.3419381
14730 0.3224643
14740 0.3253565
14750 0.3095008
14760 0.3255049
14770 0.3200737
14780 0.3304583
14790 0.3144233
14800 0.3040411
14810 0.325037
14820 0.3177058
14830 0.3321285
14840 0.3142569
14850 0.3242448
14860 0.3297721
14870 0.3327378
14880 0.3132209
14890 0.3161651
14900 0.3381056
14910 0.3334483
14920 0.3315921
14930 0.310554
14940 0.3205194
14950 0.3210269
14960 0.3162209
14970 0.3329121
14980 0.3449169
14990 0.3417115
15000 0.3368515
15010 0.3350212
15020 0.3476071
15030 0.3389482
15040 0.3280574
15050 0.3155311
15060 0.3095537
15070 0.3166308
15080 0.3077722
15090 0.3026417
15100 0.310865
15110 0.3007423
15120 0.3092826
15130 0.3181995
15140 0.3188851
15150 0.3361962
15160 0.3355339
15170 0.3353831
15180 0.3272373
15190 0.3209177
15200 0.3232678
15210 0.3155533
15220 0.3254897
15230 0.3295763
15240 0.3338496
15250 0.309837
15260 0.2999275
15270 0.3023086
15280 0.3025493
15290 0.3023866
15300 0.3077312
15310 0.3211741
15320 0.3219814
15330 0.3179259
15340 0.3157906
15350 0.3079726
15360 0.3100387
15370 0.3160334
15380 0.2941456
15390 0.3064068
15400 0.3171347
15410 0.309835
15420 0.3180287
15430 0.3154361
15440 0.3083341
15450 0.317983
15460 0.3149999
15470 0.3070701
15480 0.3191516
15490 0.3177833
15500 0.3287781
15510 0.3382723
15520 0.3103573
15530 0.3220521
15540 0.319375
15550 0.3159535
15560 0.3221352
15570 0.3260144
15580 0.3106518
15590 0.3028456
15600 0.3543175
15610 0.3417553
15620 0.3158836
15630 0.3059007
15640 0.3167968
15650 0.3332787
15660 0.3159586
15670 0.3336513
15680 0.3300544
15690 0.3070973
15700 0.3241886
15710 0.3121275
15720 0.3175017
15730 0.2915781
15740 0.3221745
15750 0.3140445
15760 0.3081421
15770 0.2958307
15780 0.3219465
15790 0.3171455
15800 0.3129137
15810 0.3266514
15820 0.3015706
15830 0.2977512
15840 0.3141418
15850 0.3297588
15860 0.331514
15870 0.3087276
15880 0.3281547
15890 0.3360908
15900 0.3063469
15910 0.312046
15920 0.3037083
15930 0.3193847
15940 0.3100958
15950 0.3153708
15960 0.3078727
15970 0.3254103
15980 0.3123196
15990 0.339354
16000 0.3441427
16010 0.3409783
16020 0.3232261
16030 0.3258082
16040 0.320388
16050 0.331255
16060 0.3177281
16070 0.3409479
16080 0.3477998
16090 0.3407005
16100 0.3481906
16110 0.3321646
16120 0.3384274
16130 0.3387784
16140 0.3437796
16150 0.3340097
16160 0.3439808
16170 0.3542514
16180 0.3418799
16190 0.346013
16200 0.3413984
16210 0.3459428
16220 0.3237165
16230 0.3481972
16240 0.3302003
16250 0.3408614
16260 0.36744
16270 0.3434095
16280 0.3562094
16290 0.3439425
16300 0.3504059
16310 0.3571993
16320 0.3607628
16330 0.3859304
16340 0.3747542
16350 0.3621618
16360 0.3713749
16370 0.3847136
16380 0.3780336
16390 0.3585998
16400 0.3324529
16410 0.3395667
16420 0.3407604
16430 0.3277051
16440 0.3441641
16450 0.3433657
16460 0.349528
16470 0.3505468
16480 0.3621126
16490 0.3462214
16500 0.3378346
16510 0.3417338
16520 0.3444444
16530 0.3202537
16540 0.3175324
16550 0.3257143
16560 0.3381567
16570 0.316448
16580 0.3378059
16590 0.3322123
16600 0.3563181
16610 0.3502392
16620 0.3308926
16630 0.338382
16640 0.3338591
16650 0.3459182
16660 0.3303925
16670 0.3534753
16680 0.327868
16690 0.3499624
16700 0.3245615
16710 0.3506016
16720 0.3461891
16730 0.3444968
16740 0.3543063
16750 0.3378547
16760 0.3372262
16770 0.344691
16780 0.3351296
16790 0.3426523
16800 0.361129
16810 0.3522711
16820 0.3580768
16830 0.355935
16840 0.3590116
16850 0.3266185
16860 0.337319
16870 0.356739
16880 0.3609261
16890 0.3554019
16900 0.3558167
16910 0.3303529
16920 0.3341471
16930 0.3549518
16940 0.3600544
16950 0.3563314
16960 0.3661916
16970 0.3796226
16980 0.3874874
16990 0.373219
17000 0.3844157
17010 0.3682092
17020 0.3556842
17030 0.3617758
17040 0.3803413
17050 0.354079
17060 0.3486511
17070 0.3552025
17080 0.349533
17090 0.3479302
17100 0.3477884
17110 0.3795506
17120 0.3833431
17130 0.389322
17140 0.3697007
17150 0.3706172
17160 0.3684996
17170 0.3802559
17180 0.3618363
17190 0.3721692
17200 0.3634062
17210 0.3621277
17220 0.3618253
17230 0.3649275
17240 0.3664612
17250 0.3348202
17260 0.3574375
17270 0.3570442
17280 0.3641652
17290 0.3454326
17300 0.3508125
17310 0.3552786
17320 0.3906389
17330 0.3729782
17340 0.3655541
17350 0.3529919
17360 0.3585201
17370 0.3472272
17380 0.363254
17390 0.3658907
17400 0.3961558
17410 0.3949207
17420 0.3658679
17430 0.349744
17440 0.3460917
17450 0.3629003
17460 0.3657192
17470 0.3517905
17480 0.3470848
17490 0.3684909
17500 0.338081
17510 0.3678765
17520 0.3617124
17530 0.3445606
17540 0.3554211
17550 0.3499639
17560 0.3540789
17570 0.3516409
17580 0.3333541
17590 0.3397684
17600 0.3487247
17610 0.3507379
17620 0.3335615
17630 0.3513058
17640 0.333964
17650 0.3453634
17660 0.3419756
17670 0.3501777
17680 0.3482288
17690 0.3546121
17700 0.3536093
17710 0.3586942
17720 0.3459044
17730 0.3446543
17740 0.333329
17750 0.3412717
17760 0.3422803
17770 0.3476771
17780 0.3454412
17790 0.3410952
17800 0.3505825
17810 0.3430287
17820 0.3567439
17830 0.3597774
17840 0.3549658
17850 0.3649794
17860 0.3558229
17870 0.3500156
17880 0.3543369
17890 0.3593244
17900 0.3587079
17910 0.3429926
17920 0.360477
17930 0.3596963
17940 0.3494386
17950 0.3482974
17960 0.3536343
17970 0.3544813
17980 0.3866873
17990 0.3819811
18000 0.3663683
18010 0.3753389
18020 0.3787486
18030 0.3593986
18040 0.3599547
18050 0.3578674
18060 0.362802
18070 0.340839
18080 0.3550282
18090 0.3701472
18100 0.3508255
18110 0.3516671
18120 0.3655435
18130 0.3675809
18140 0.3622218
18150 0.3639534
18160 0.3486791
18170 0.3443563
18180 0.3583775
18190 0.3321358
18200 0.3308944
18210 0.3407247
18220 0.3594572
18230 0.3518658
18240 0.3593045
18250 0.3640432
18260 0.3455636
18270 0.3690274
18280 0.3621259
18290 0.3613358
18300 0.3428952
18310 0.3778506
18320 0.3651676
18330 0.3838245
18340 0.391138
18350 0.4035769
18360 0.37448
18370 0.3626206
18380 0.3917808
18390 0.3948824
18400 0.404148
18410 0.3753885
18420 0.3603881
18430 0.392983
18440 0.4025166
18450 0.384635
18460 0.357176
18470 0.3719679
18480 0.3784235
18490 0.3867213
18500 0.3894147
18510 0.3777791
18520 0.404936
18530 0.3988557
18540 0.391034
18550 0.3765386
18560 0.3787083
18570 0.3734263
18580 0.3729422
18590 0.3753085
18600 0.3760883
18610 0.37141
18620 0.3739975
18630 0.3561504
18640 0.3600079
18650 0.3601389
18660 0.3465544
18670 0.3565687
18680 0.3759474
18690 0.3532585
18700 0.3399512
18710 0.3283321
18720 0.3482914
18730 0.3539526
18740 0.3438028
18750 0.3541669
18760 0.3566097
18770 0.343073
18780 0.3411065
18790 0.3438881
18800 0.3483185
18810 0.3420904
18820 0.3655724
18830 0.3909251
18840 0.3884794
18850 0.3733931
18860 0.3935695
18870 0.3572143
18880 0.377788
18890 0.3734178
18900 0.3826126
18910 0.3982695
18920 0.3754736
18930 0.3804314
18940 0.3734161
18950 0.351128
18960 0.3753193
18970 0.4013681
18980 0.4027983
18990 0.4107661
19000 0.4079189
19010 0.390977
19020 0.3956431
19030 0.4174288
19040 0.3938852
19050 0.404791
19060 0.3946917
19070 0.3922116
19080 0.4046372
19090 0.4321887
19100 0.4113195
19110 0.4054046
19120 0.3860877
19130 0.4173157
19140 0.3956541
19150 0.4007267
19160 0.4043443
19170 0.3925728
19180 0.4043986
19190 0.383071
19200 0.3962776
19210 0.3817458
19220 0.4106946
19230 0.4207928
19240 0.4304389
19250 0.4008256
19260 0.408815
19270 0.3902758
19280 0.4020523
19290 0.4056622
19300 0.4047964
19310 0.4162271
19320 0.4045452
19330 0.4155607
19340 0.4002435
19350 0.4107945
19360 0.4219121
19370 0.4102381
19380 0.4014896
19390 0.4006639
19400 0.4116132
19410 0.4251283
19420 0.3974785
19430 0.4256882
19440 0.4070423
19450 0.4148719
19460 0.3783429
19470 0.3985457
19480 0.382516
19490 0.3803111
19500 0.3738351
19510 0.3858582
19520 0.382302
19530 0.3908544
19540 0.4062881
19550 0.3962364
19560 0.3815344
19570 0.405506
19580 0.392395
19590 0.3996277
19600 0.3665047
19610 0.3639479
19620 0.3593622
19630 0.3856237
19640 0.3644465
19650 0.3749529
19660 0.3838763
19670 0.371624
19680 0.3801624
19690 0.3683704
19700 0.3723676
19710 0.354568
19720 0.365762
19730 0.3948165
19740 0.3643067
19750 0.3606449
19760 0.3823952
19770 0.3418061
19780 0.3604446
19790 0.3554253
19800 0.3758429
19810 0.3700443
19820 0.3717417
19830 0.3516845
19840 0.3732707
19850 0.3555391
19860 0.3546662
19870 0.3575048
19880 0.3433139
19890 0.3662475
19900 0.376608
19910 0.363319
19920 0.3578056
19930 0.3497455
19940 0.3507615
19950 0.3423431
19960 0.3399111
19970 0.3384317
19980 0.3483948
19990 0.3360431
20000 0.3455396
20010 0.3467277
20020 0.3522136
20030 0.3645338
20040 0.3693654
20050 0.3778294
20060 0.380031
20070 0.3738861
20080 0.3644041
20090 0.3787872
20100 0.3992417
20110 0.3745302
20120 0.3741642
20130 0.3676205
20140 0.3665089
20150 0.3752139
20160 0.357103
20170 0.3510955
20180 0.3472669
20190 0.3812884
20200 0.3485981
20210 0.3690799
20220 0.3590664
20230 0.3635067
20240 0.3535197
20250 0.3765009
20260 0.3821888
20270 0.3801525
20280 0.3549527
20290 0.3855351
20300 0.3863108
20310 0.3852742
20320 0.3854054
20330 0.3793999
20340 0.3884849
20350 0.3939649
20360 0.3879859
20370 0.3751695
20380 0.3856513
20390 0.3748386
20400 0.37824
20410 0.3686367
20420 0.385196
20430 0.3637043
20440 0.3866151
20450 0.386526
20460 0.4055861
20470 0.3924613
20480 0.3743841
20490 0.4022361
20500 0.3802455
20510 0.3915593
20520 0.3756002
20530 0.3853616
20540 0.380266
20550 0.3778099
20560 0.371216
20570 0.357327
20580 0.3837885
20590 0.3685971
20600 0.3777068
20610 0.3778178
20620 0.3756185
20630 0.3846746
20640 0.3676451
20650 0.3846415
20660 0.3712402
20670 0.3788508
20680 0.3721215
20690 0.3990326
20700 0.3950205
20710 0.3951615
20720 0.3903342
20730 0.3965128
20740 0.3688576
20750 0.4001764
20760 0.3809849
20770 0.3923774
20780 0.3723808
20790 0.3657878
20800 0.3780167
20810 0.395122
20820 0.3823017
20830 0.3800769
20840 0.3901955
20850 0.3750084
20860 0.3817513
20870 0.3811349
20880 0.3906731
20890 0.405698
20900 0.377705
20910 0.368902
20920 0.3628748
20930 0.3499751
20940 0.3548515
20950 0.3551273
20960 0.3576219
20970 0.3498586
20980 0.3656667
20990 0.3545394
21000 0.3563989
21010 0.3617
21020 0.3356852
21030 0.3651112
21040 0.3688168
21050 0.3997986
21060 0.3703939
21070 0.3550421
21080 0.3613072
21090 0.3725888
21100 0.3660456
21110 0.3690009
21120 0.3964965
21130 0.384239
21140 0.3792208
21150 0.3775947
21160 0.3882551
21170 0.3841248
21180 0.3844969
21190 0.4036524
21200 0.3775289
21210 0.3877603
21220 0.37749
21230 0.3657171
21240 0.3645449
21250 0.3738414
21260 0.3737224
21270 0.3832432
21280 0.394162
21290 0.3768173
21300 0.3638505
21310 0.3785154
21320 0.3702368
21330 0.3665994
21340 0.3738031
21350 0.3784442
21360 0.3902979
21370 0.3965686
21380 0.3720181
21390 0.3814046
21400 0.3539277
21410 0.376653
21420 0.3779187
21430 0.3482822
21440 0.346018
21450 0.3688172
21460 0.3673055
21470 0.3587806
21480 0.3641757
21490 0.3650541
21500 0.3599917
21510 0.3755405
21520 0.3787114
21530 0.3785147
21540 0.377936
21550 0.3686291
21560 0.3599729
21570 0.3701259
21580 0.3940681
21590 0.3477695
21600 0.3645879
21610 0.3646457
21620 0.3767646
21630 0.364761
21640 0.3579015
21650 0.3645298
21660 0.3609313
21670 0.3529254
21680 0.3440633
21690 0.3529278
21700 0.3491269
21710 0.3482625
21720 0.3448938
21730 0.3559342
21740 0.3526091
21750 0.3655186
21760 0.3698381
21770 0.3726271
21780 0.3698799
21790 0.3768173
21800 0.3904984
21810 0.3745004
21820 0.3657113
21830 0.3706169
21840 0.3665748
21850 0.3573661
21860 0.3703042
21870 0.3706652
21880 0.3763182
21890 0.3673975
21900 0.3817848
21910 0.3674951
21920 0.3659896
21930 0.3867558
21940 0.4138727
21950 0.377418
21960 0.3660748
21970 0.3790502
21980 0.3921507
21990 0.4025976
22000 0.3952348
22010 0.3869134
22020 0.3769278
22030 0.3773551
22040 0.3795011
22050 0.3861895
22060 0.3720821
22070 0.3681731
22080 0.3773613
22090 0.3680448
22100 0.3875016
22110 0.3706796
22120 0.3701617
22130 0.3855561
22140 0.3678679
22150 0.3700223
22160 0.3781875
22170 0.3747094
22180 0.3728493
22190 0.3826338
22200 0.3646248
22210 0.3795196
22220 0.3670286
22230 0.3875321
22240 0.3884477
22250 0.3791918
22260 0.382764
22270 0.3657582
22280 0.3544159
22290 0.3472045
22300 0.3665768
22310 0.3614925
22320 0.3571622
22330 0.3594557
22340 0.3595105
22350 0.3545185
22360 0.3614009
22370 0.3579029
22380 0.3687482
22390 0.3630325
22400 0.3583232
22410 0.3902368
22420 0.3720161
22430 0.3761174
22440 0.3698314
22450 0.3627011
22460 0.3703751
22470 0.3699986
22480 0.3804806
22490 0.3639444
22500 0.3638755
22510 0.3614347
22520 0.375084
22530 0.3648953
22540 0.3584953
22550 0.3514328
22560 0.3767314
22570 0.3655317
22580 0.3636126
22590 0.3728247
22600 0.3594441
22610 0.3732853
22620 0.3699845
22630 0.3607021
22640 0.3809288
22650 0.3634566
22660 0.372211
22670 0.3808203
22680 0.3819397
22690 0.3887363
22700 0.3919095
22710 0.393418
22720 0.3956877
22730 0.3938617
22740 0.3841313
22750 0.3981324
22760 0.3838016
22770 0.391678
22780 0.3883267
22790 0.3968004
22800 0.3942439
22810 0.384476
22820 0.3758092
22830 0.3904544
22840 0.3851857
22850 0.4070002
22860 0.3968415
22870 0.3798492
22880 0.4046239
22890 0.387714
22900 0.3719438
22910 0.3733282
22920 0.3781317
22930 0.3711079
22940 0.3577198
22950 0.3356109
22960 0.3568074
22970 0.3786702
22980 0.3757437
22990 0.3539546
23000 0.3451115
23010 0.3667176
23020 0.3671647
23030 0.3829811
23040 0.347243
23050 0.3469971
23060 0.3562448
23070 0.3594872
23080 0.3563486
23090 0.3852016
23100 0.3892374
23110 0.376078
23120 0.3666091
23130 0.3778836
23140 0.3918482
23150 0.3890184
23160 0.3768546
23170 0.3681121
23180 0.3554643
23190 0.3622412
23200 0.3606582
23210 0.3647577
23220 0.3917988
23230 0.363375
23240 0.3810731
23250 0.3763831
23260 0.3754493
23270 0.3788191
23280 0.381164
23290 0.3722976
23300 0.3813322
23310 0.4032989
23320 0.4045778
23330 0.3794404
23340 0.3881989
23350 0.3832237
23360 0.3699763
23370 0.3914632
23380 0.3764029
23390 0.3706838
23400 0.3802992
23410 0.3721309
23420 0.3860539
23430 0.3944401
23440 0.3800354
23450 0.3779317
23460 0.3785241
23470 0.3682845
23480 0.3753911
23490 0.3787538
23500 0.3633898
23510 0.3530118
23520 0.3636557
23530 0.3714842
23540 0.3707501
23550 0.3880092
23560 0.372912
23570 0.3726566
23580 0.3662863
23590 0.385186
23600 0.3610354
23610 0.3548388
23620 0.3422338
23630 0.3697702
23640 0.3650514
23650 0.364181
23660 0.3599837
23670 0.3639891
23680 0.3706734
23690 0.3728728
23700 0.3662237
23710 0.3798594
23720 0.3622409
23730 0.3590513
23740 0.3556816
23750 0.3735371
23760 0.3696314
23770 0.3375615
23780 0.342627
23790 0.3496602
23800 0.3628412
23810 0.3653558
23820 0.3443928
23830 0.3419304
23840 0.3428332
23850 0.3536206
23860 0.3473356
23870 0.3418826
23880 0.3472045
23890 0.3506079
23900 0.3585097
23910 0.3789784
23920 0.3511898
23930 0.3758567
23940 0.3727402
23950 0.3588329
23960 0.3445421
23970 0.350626
23980 0.3626637
23990 0.3711272
24000 0.3704013
24010 0.3528408
24020 0.3576716
24030 0.3589282
24040 0.3550951
24050 0.360731
24060 0.3585687
24070 0.3369586
24080 0.3448114
24090 0.3684616
24100 0.3533383
24110 0.3860175
24120 0.3627836
24130 0.3748717
24140 0.3633411
24150 0.3771624
24160 0.383411
24170 0.3715261
24180 0.3638881
24190 0.3613421
24200 0.3879099
24210 0.3745187
24220 0.3412002
24230 0.3580888
24240 0.3734258
24250 0.3566717
24260 0.360382
24270 0.3453049
24280 0.3568845
24290 0.3596894
24300 0.3526585
24310 0.3493018
24320 0.3528373
24330 0.3501426
24340 0.351287
24350 0.3412803
24360 0.3526009
24370 0.3636049
24380 0.3712024
24390 0.3634664
24400 0.3580529
24410 0.3598042
24420 0.3432483
24430 0.3476704
24440 0.3507717
24450 0.358446
24460 0.3436259
24470 0.334411
24480 0.3301103
24490 0.3334881
24500 0.3418465
24510 0.347651
24520 0.378976
24530 0.3739669
24540 0.3756858
24550 0.3710041
24560 0.3993525
24570 0.3883815
24580 0.3732772
24590 0.3529389
24600 0.3656795
24610 0.3616249
24620 0.3722129
24630 0.3633094
24640 0.3860697
24650 0.3689227
24660 0.3673779
24670 0.3631186
24680 0.3820199
24690 0.3766574
24700 0.3696694
24710 0.3696729
24720 0.3592874
24730 0.3673719
24740 0.373625
24750 0.3664811
24760 0.3665592
24770 0.3741186
24780 0.3695506
24790 0.3623559
24800 0.3583771
24810 0.3755525
24820 0.3710174
24830 0.3934314
24840 0.3610912
24850 0.352399
24860 0.3302332
24870 0.3742319
24880 0.3392687
24890 0.3635778
24900 0.3617541
24910 0.3424768
24920 0.3615551
24930 0.3738637
24940 0.3636603
24950 0.3844081
24960 0.3698905
24970 0.3819824
24980 0.3770334
24990 0.3952664
25000 0.3879825
25010 0.365218
25020 0.3834423
25030 0.4075933
25040 0.4062471
25050 0.4056486
25060 0.385308
25070 0.3753721
25080 0.3590994
25090 0.3435315
25100 0.3670395
25110 0.3571096
25120 0.3691117
25130 0.3691753
25140 0.3733787
25150 0.3813463
25160 0.3824579
25170 0.3800747
25180 0.3787935
25190 0.3810119
25200 0.3667549
25210 0.3755229
25220 0.374587
25230 0.3591182
25240 0.3636753
25250 0.381516
25260 0.3665446
25270 0.3693033
25280 0.3472067
25290 0.351968
25300 0.3476217
25310 0.3658883
25320 0.3685013
25330 0.3687408
25340 0.3831283
25350 0.3792897
25360 0.3736763
25370 0.3785638
25380 0.363884
25390 0.3671323
25400 0.3815188
25410 0.3609962
25420 0.3698954
25430 0.3650112
25440 0.3603755
25450 0.3865536
25460 0.3905766
25470 0.3918213
25480 0.3775749
25490 0.3616566
25500 0.3611328
25510 0.383075
25520 0.3880928
25530 0.3651447
25540 0.3677296
25550 0.360155
25560 0.3831026
25570 0.3938041
25580 0.3610891
25590 0.3736819
25600 0.3914309
25610 0.3738447
25620 0.3903256
25630 0.3879104
25640 0.3803974
25650 0.3971067
25660 0.3872277
25670 0.3861489
25680 0.394728
25690 0.3700328
25700 0.3774735
25710 0.3756902
25720 0.3632233
25730 0.3860127
25740 0.373416
25750 0.3670644
25760 0.3675119
25770 0.3735989
25780 0.3772497
25790 0.3681475
25800 0.3824191
25810 0.3791636
25820 0.361347
25830 0.3753006
25840 0.3675033
25850 0.3665029
25860 0.3858376
25870 0.3887216
25880 0.3714708
25890 0.3651806
25900 0.3581499
25910 0.3683084
25920 0.3559919
25930 0.3658993
25940 0.3613967
25950 0.359537
25960 0.3563184
25970 0.3525335
25980 0.3864801
25990 0.368935
26000 0.3707229
26010 0.3703319
26020 0.3750202
26030 0.3850615
26040 0.3682203
26050 0.3552655
26060 0.3645924
26070 0.3748057
26080 0.3718872
26090 0.3954071
26100 0.3621062
26110 0.3782052
26120 0.4048189
26130 0.3693517
26140 0.3708875
26150 0.3866629
26160 0.3764648
26170 0.3691488
26180 0.3707632
26190 0.3469824
26200 0.3757635
26210 0.390693
26220 0.3940169
26230 0.3985396
26240 0.3874791
26250 0.3970408
26260 0.3857008
26270 0.382945
26280 0.3832521
26290 0.3709092
26300 0.3892954
26310 0.387737
26320 0.3934219
26330 0.3875792
26340 0.3770795
26350 0.3617865
26360 0.3734882
26370 0.3888444
26380 0.3781802
26390 0.3837011
26400 0.377106
26410 0.3719432
26420 0.3629636
26430 0.3760499
26440 0.3726718
26450 0.388659
26460 0.3711703
26470 0.3886631
26480 0.4053473
26490 0.3818557
26500 0.3802206
26510 0.3734181
26520 0.3925077
26530 0.3718845
26540 0.3826204
26550 0.3804386
26560 0.3745563
26570 0.3736967
26580 0.376373
26590 0.3947346
26600 0.3910723
26610 0.3941264
26620 0.3816473
26630 0.3802116
26640 0.3777903
26650 0.4024135
26660 0.387547
26670 0.3724873
26680 0.3954649
26690 0.3936476
26700 0.3679739
26710 0.3795339
26720 0.3952011
26730 0.3776476
26740 0.3777169
26750 0.3784866
26760 0.3800373
26770 0.3679101
26780 0.3655455
26790 0.3699174
26800 0.3675043
26810 0.3556471
26820 0.3681814
26830 0.3755471
26840 0.3653585
26850 0.37613
26860 0.3798651
26870 0.384387
26880 0.3597712
26890 0.3634154
26900 0.3711434
26910 0.3529439
26920 0.3590084
26930 0.3692799
26940 0.3670189
26950 0.3772939
26960 0.3726936
26970 0.3657688
26980 0.3622891
26990 0.3671642
27000 0.3624101
27010 0.3778155
27020 0.3865031
27030 0.3833627
27040 0.3411765
27050 0.38431
27060 0.3831085
27070 0.3783428
27080 0.3800851
27090 0.3720746
27100 0.3536546
27110 0.3707576
27120 0.360314
27130 0.3629225
27140 0.3622445
27150 0.3687763
27160 0.3504597
27170 0.3523795
27180 0.3562647
27190 0.3441807
27200 0.3697436
27210 0.3453762
27220 0.355141
27230 0.3643434
27240 0.3586596
27250 0.3745919
27260 0.3702648
27270 0.3801782
27280 0.3834557
27290 0.3609942
27300 0.3615402
27310 0.3620486
27320 0.3804807
27330 0.3583738
27340 0.3722873
27350 0.3735166
27360 0.3797336
27370 0.374599
27380 0.3925232
27390 0.3899504
27400 0.3744411
27410 0.3856223
27420 0.4037067
27430 0.3982545
27440 0.4013694
27450 0.4003703
27460 0.3962407
27470 0.384074
27480 0.395117
27490 0.3913292
27500 0.361126
27510 0.3804562
27520 0.3934497
27530 0.3837124
27540 0.4030586
27550 0.3945043
27560 0.3883158
27570 0.3733184
27580 0.3844329
27590 0.3781273
27600 0.3736928
27610 0.4062241
27620 0.3602306
27630 0.3674786
27640 0.3722078
27650 0.371102
27660 0.3718689
27670 0.3739395
27680 0.3797095
27690 0.3673563
27700 0.3792199
27710 0.3659663
27720 0.376291
27730 0.3707998
27740 0.3773257
27750 0.3656999
27760 0.3883431
27770 0.391483
27780 0.4039422
27790 0.3884275
27800 0.3885254
27810 0.3792774
27820 0.3851891
27830 0.3682919
27840 0.3655647
27850 0.3795677
27860 0.3759888
27870 0.3786781
27880 0.3675168
27890 0.3818578
27900 0.3688881
27910 0.3704338
27920 0.3556793
27930 0.3610638
27940 0.3800034
27950 0.3513369
27960 0.3569341
27970 0.3730849
27980 0.3782885
27990 0.3427079
28000 0.3567773
28010 0.3801542
28020 0.3570923
28030 0.3865013
28040 0.3902375
28050 0.3598808
28060 0.3832082
28070 0.370565
28080 0.3669518
28090 0.3704602
28100 0.3730889
28110 0.355691
28120 0.3621087
28130 0.3727224
28140 0.3704346
28150 0.3671643
28160 0.3769814
28170 0.3760699
28180 0.3668744
28190 0.3673515
28200 0.3844376
28210 0.3998559
28220 0.3708383
28230 0.400171
28240 0.3815614
28250 0.3891305
28260 0.3937263
28270 0.4093213
28280 0.3962563
28290 0.3900703
28300 0.3799034
28310 0.3950664
28320 0.3869588
28330 0.3778609
28340 0.3964295
28350 0.3835091
28360 0.3934573
28370 0.3878472
28380 0.3897609
28390 0.401209
28400 0.3857693
28410 0.3804488
28420 0.3806629
28430 0.3764867
28440 0.3818706
28450 0.3840781
28460 0.3930387
28470 0.4058103
28480 0.4083727
28490 0.4248625
28500 0.4311814
28510 0.4008628
28520 0.4251446
28530 0.4003452
28540 0.4220146
28550 0.4147377
28560 0.4233835
28570 0.4077794
28580 0.3945875
28590 0.4110813
28600 0.41424
28610 0.3961182
28620 0.4145443
28630 0.4072619
28640 0.4009123
28650 0.4028413
28660 0.393721
28670 0.4003235
28680 0.4129007
28690 0.433976
28700 0.4253258
28710 0.43279
28720 0.4074483
28730 0.4049067
28740 0.4057879
28750 0.4128761
28760 0.406243
28770 0.4087089
28780 0.4055758
28790 0.4115503
28800 0.4019847
28810 0.4131052
28820 0.4041358
28830 0.3988624
28840 0.4089609
28850 0.4063641
28860 0.4000851
28870 0.4037193
28880 0.3973294
28890 0.385109
28900 0.396895
28910 0.393808
28920 0.4005928
28930 0.385848
28940 0.3657489
28950 0.3725314
28960 0.4009379
28970 0.3961937
28980 0.3721508
28990 0.4106359
29000 0.4005327
29010 0.4068085
29020 0.4125373
29030 0.3842054
29040 0.3874359
29050 0.3900491
29060 0.400238
29070 0.3920494
29080 0.3949794
29090 0.3836891
29100 0.4051
29110 0.3789342
29120 0.3998969
29130 0.4016922
29140 0.3826312
29150 0.4029529
29160 0.3757649
29170 0.3781795
29180 0.373353
29190 0.3734172
29200 0.3447595
29210 0.35416
29220 0.3706589
29230 0.3597527
29240 0.346747
29250 0.3658643
29260 0.3852254
29270 0.3822041
29280 0.4028989
29290 0.3776697
29300 0.3677763
29310 0.3689329
29320 0.3819384
29330 0.3768535
29340 0.3761539
29350 0.3876327
29360 0.3716928
29370 0.3756806
29380 0.368812
29390 0.3914832
29400 0.3974376
29410 0.3659019
29420 0.3906666
29430 0.3716137
29440 0.3871329
29450 0.3795708
29460 0.3748275
29470 0.384737
29480 0.3957963
29490 0.3854656
29500 0.3916759
29510 0.3832925
29520 0.3823913
29530 0.3940817
29540 0.3724242
29550 0.3743522
29560 0.3630669
29570 0.3688103
29580 0.3814969
29590 0.3761035
29600 0.3827649
29610 0.3862461
29620 0.372462
29630 0.3809804
29640 0.3954608
29650 0.3844136
29660 0.3873999
29670 0.3835667
29680 0.3913945
29690 0.3815681
29700 0.3882651
29710 0.386858
29720 0.4044913
29730 0.3883425
29740 0.3809043
29750 0.3719538
29760 0.3841217
29770 0.3687208
29780 0.386634
29790 0.4006513
29800 0.3926552
29810 0.3923618
29820 0.4100011
29830 0.4129232
29840 0.4054256
29850 0.3991086
29860 0.3905562
29870 0.3977661
29880 0.3892698
29890 0.4223327
29900 0.3855663
29910 0.384473
29920 0.3977581
29930 0.3782587
29940 0.3823177
29950 0.4162072
29960 0.4025467
29970 0.3990646
29980 0.3901362
29990 0.3863882
30000 0.3956906
30010 0.370325
30020 0.3919004
30030 0.3692069
30040 0.3862057
30050 0.3996725
30060 0.3612278
30070 0.3708804
30080 0.3732596
30090 0.3591261
30100 0.3790179
30110 0.3836801
30120 0.3811657
30130 0.3912381
30140 0.3827555
30150 0.3780095
30160 0.3980887
30170 0.3896032
30180 0.3812343
30190 0.3711752
30200 0.3871352
30210 0.3616714
30220 0.3721412
30230 0.3876961
30240 0.3838923
30250 0.4076591
30260 0.3913561
30270 0.3773274
30280 0.3979377
30290 0.383887
30300 0.4026601
30310 0.3991915
30320 0.4099126
30330 0.4162552
30340 0.4042516
30350 0.426192
30360 0.3860015
30370 0.3911305
30380 0.4171028
30390 0.4028019
30400 0.4053717
30410 0.4119271
30420 0.4231076
30430 0.3995651
30440 0.3976571
30450 0.3903924
30460 0.4129148
30470 0.4033254
30480 0.3962633
30490 0.4010943
30500 0.4128217
30510 0.3980083
30520 0.41335
30530 0.4114096
30540 0.3943459
30550 0.4034802
30560 0.4110484
30570 0.3992006
30580 0.3858319
30590 0.4007454
30600 0.4155942
30610 0.4123227
30620 0.4200156
30630 0.4154915
30640 0.4146926
30650 0.4336202
30660 0.4335943
30670 0.413055
30680 0.4284167
30690 0.4237699
30700 0.4533314
30710 0.4353095
30720 0.4479933
30730 0.4381234
30740 0.4592074
30750 0.4398573
30760 0.4604938
30770 0.4666718
30780 0.4554857
30790 0.4750703
30800 0.4772599
30810 0.4737476
30820 0.4551255
30830 0.444902
30840 0.4779659
30850 0.472521
30860 0.4615248
30870 0.4633409
30880 0.4899578
30890 0.4687211
30900 0.4603086
30910 0.4633638
30920 0.4467679
30930 0.4509211
30940 0.4656191
30950 0.4639495
30960 0.4620097
30970 0.4601002
30980 0.4787526
30990 0.4718068
31000 0.4574262
31010 0.4675496
31020 0.4844346
31030 0.4611684
31040 0.4850213
31050 0.4831598
31060 0.4938944
31070 0.4631573
31080 0.4831489
31090 0.4737351
31100 0.4767224
31110 0.4997751
31120 0.5001548
31130 0.4832448
31140 0.4738334
31150 0.4764024
31160 0.4573258
31170 0.4638961
31180 0.4457689
31190 0.4464303
31200 0.4451624
31210 0.4281379
31220 0.4405986
31230 0.435295
31240 0.4538469
31250 0.4617668
31260 0.4390571
31270 0.4509196
31280 0.4330625
31290 0.4404305
31300 0.4379174
31310 0.4445682
31320 0.447874
31330 0.4465849
31340 0.4191264
31350 0.4258268
31360 0.4353251
31370 0.4316584
31380 0.4295599
31390 0.4341069
31400 0.4186901
31410 0.4180345
31420 0.3997708
31430 0.396966
31440 0.4111053
31450 0.4150029
31460 0.4419591
31470 0.4009566
31480 0.4495221
31490 0.4355953
31500 0.4352418
31510 0.4496153
31520 0.4602565
31530 0.4479921
31540 0.4393361
31550 0.4445956
31560 0.4299794
31570 0.4253797
31580 0.4412511
31590 0.433304
31600 0.4311413
31610 0.4374812
31620 0.4379639
31630 0.4409351
31640 0.4355243
31650 0.4264702
31660 0.4304611
31670 0.4210982
31680 0.4561198
31690 0.4412509
31700 0.4530772
31710 0.4403614
31720 0.4435854
31730 0.4266018
31740 0.4500707
31750 0.4661385
31760 0.4574943
31770 0.4379694
31780 0.434203
31790 0.447557
31800 0.433658
31810 0.441646
31820 0.4282329
31830 0.4320643
31840 0.4267411
31850 0.4318835
31860 0.4332494
31870 0.4301454
31880 0.4495162
31890 0.4542886
31900 0.4603198
31910 0.4587425
31920 0.4325944
31930 0.4515722
31940 0.4275061
31950 0.4228517
31960 0.4358292
31970 0.4437632
31980 0.4533471
31990 0.4288029
32000 0.4419854
32010 0.438042
32020 0.4329771
32030 0.4350877
32040 0.4439396
32050 0.4459246
32060 0.4360656
32070 0.4296664
32080 0.4299334
32090 0.442031
32100 0.4191947
32110 0.4220402
32120 0.4248678
32130 0.4083628
32140 0.4307399
32150 0.405587
32160 0.420936
32170 0.4133603
32180 0.4224716
32190 0.4191453
32200 0.4295651
32210 0.4092183
32220 0.4060576
32230 0.4217909
32240 0.4314917
32250 0.4322787
32260 0.4189854
32270 0.4303266
32280 0.4095107
32290 0.4254101
32300 0.4366549
32310 0.4317026
32320 0.439945
32330 0.4471065
32340 0.4228743
32350 0.4270869
32360 0.432156
32370 0.4172982
32380 0.4235494
32390 0.4337878
32400 0.4123206
32410 0.4283723
32420 0.4040445
32430 0.4186359
32440 0.4286632
32450 0.4096254
32460 0.4099032
32470 0.4326222
32480 0.4345225
32490 0.3983437
32500 0.406879
32510 0.4162156
32520 0.4450114
32530 0.4219428
32540 0.4295494
32550 0.4100285
32560 0.4020321
32570 0.4330838
32580 0.4253579
32590 0.4131386
32600 0.4116497
32610 0.4224387
32620 0.423114
32630 0.4361181
32640 0.4268533
32650 0.4252726
32660 0.426326
32670 0.4212479
32680 0.4173065
32690 0.4055417
32700 0.3989739
32710 0.416307
32720 0.4126754
32730 0.4265128
32740 0.426872
32750 0.4447835
32760 0.4445252
32770 0.4320556
32780 0.420269
32790 0.4239878
32800 0.4204936
32810 0.4043784
32820 0.3855608
32830 0.3984988
32840 0.4035432
32850 0.3792863
32860 0.405519
32870 0.4089496
32880 0.4038464
32890 0.4281976
32900 0.4089907
32910 0.4190699
32920 0.4152537
32930 0.4133774
32940 0.4057226
32950 0.401432
32960 0.4105126
32970 0.3945547
32980 0.4087641
32990 0.3939579
33000 0.3933533
33010 0.3966825
33020 0.3759867
33030 0.3980583
33040 0.3958505
33050 0.383801
33060 0.3978042
33070 0.3889969
33080 0.4115665
33090 0.407411
33100 0.3897705
33110 0.3851731
33120 0.4044043
33130 0.3982981
33140 0.395331
33150 0.3923716
33160 0.4044979
33170 0.4169017
33180 0.4264878
33190 0.4311637
33200 0.4237591
33210 0.4283819
33220 0.4276431
33230 0.4360045
33240 0.4067533
33250 0.4448792
33260 0.4296469
33270 0.4319023
33280 0.4233928
33290 0.4317571
33300 0.4211237
33310 0.4198214
33320 0.4312392
33330 0.4100999
33340 0.4258928
33350 0.4176109
33360 0.4062308
33370 0.4080258
33380 0.4185351
33390 0.4016301
33400 0.4063986
33410 0.3767893
33420 0.3855239
33430 0.3987592
33440 0.3694723
33450 0.3715647
33460 0.3843478
33470 0.388442
33480 0.3880764
33490 0.4006294
33500 0.3902675
33510 0.4040178
33520 0.4052439
33530 0.4096378
33540 0.3991756
33550 0.3824586
33560 0.405127
33570 0.4188613
33580 0.4179585
33590 0.4123688
33600 0.4211136
33610 0.425734
33620 0.3957099
33630 0.3916497
33640 0.4144147
33650 0.4167881
33660 0.4163414
33670 0.4178529
33680 0.4155163
33690 0.4123743
33700 0.4091064
33710 0.3931108
33720 0.4101663
33730 0.4082282
33740 0.4242393
33750 0.4108734
33760 0.4381223
33770 0.4211312
33780 0.4279603
33790 0.4284107
33800 0.4350496
33810 0.4256499
33820 0.4214644
33830 0.4263483
33840 0.4276923
33850 0.428259
33860 0.421564
33870 0.453662
33880 0.4166104
33890 0.4190157
33900 0.4123425
33910 0.430252
33920 0.4022285
33930 0.4275964
33940 0.4061067
33950 0.4183082
33960 0.437894
33970 0.4373166
33980 0.3936794
33990 0.4081846
34000 0.403933
34010 0.4127222
34020 0.4240225
34030 0.4000205
34040 0.3932754
34050 0.4000575
34060 0.3983274
34070 0.4113747
34080 0.4220105
34090 0.4238946
34100 0.4082267
34110 0.4253015
34120 0.4098421
34130 0.3887648
34140 0.4028421
34150 0.415846
34160 0.410379
34170 0.4046772
34180 0.4115028
34190 0.3984695
34200 0.419767
34210 0.4331657
34220 0.4275258
34230 0.4280043
34240 0.4281887
34250 0.4062191
34260 0.412699
34270 0.4056526
34280 0.4142855
34290 0.4099996
34300 0.4288866
34310 0.4245707
34320 0.4162548
34330 0.4117209
34340 0.4298151
34350 0.4359559
34360 0.4191967
34370 0.4539817
34380 0.4350896
34390 0.4724337
34400 0.4616798
34410 0.4533866
34420 0.4479109
34430 0.4396528
34440 0.4310927
34450 0.4263844
34460 0.437245
34470 0.4241338
34480 0.4244802
34490 0.4099434
34500 0.4173002
34510 0.4134276
34520 0.4282565
34530 0.4205914
34540 0.4118361
34550 0.4346622
34560 0.4290602
34570 0.4281313
34580 0.412588
34590 0.4327994
34600 0.4273296
34610 0.4158943
34620 0.4387213
34630 0.415309
34640 0.42805
34650 0.4184241
34660 0.4206566
34670 0.4097255
34680 0.4225737
34690 0.4318741
34700 0.441398
34710 0.4528887
34720 0.4645554
34730 0.443903
34740 0.4350387
34750 0.4454414
34760 0.4392263
34770 0.4375776
34780 0.4342271
34790 0.4495444
34800 0.4478774
34810 0.4301938
34820 0.4593781
34830 0.429448
34840 0.4281584
34850 0.4313695
34860 0.417869
34870 0.4294004
34880 0.4146424
34890 0.4114017
34900 0.4020122
34910 0.4218647
34920 0.4158121
34930 0.4209666
34940 0.4299604
34950 0.4235535
34960 0.4228109
34970 0.4063399
34980 0.4208164
34990 0.4437421
35000 0.4282289
35010 0.4411359
35020 0.424613
35030 0.4588854
35040 0.4351689
35050 0.440284
35060 0.4307938
35070 0.4738055
35080 0.4491678
35090 0.4369568
35100 0.4385826
35110 0.4528789
35120 0.4326435
35130 0.4459293
35140 0.4597322
35150 0.4520902
35160 0.4505799
35170 0.4288683
35180 0.4375294
35190 0.4286665
35200 0.4300953
35210 0.44802
35220 0.4284005
35230 0.4253176
35240 0.4129198
35250 0.4032958
35260 0.417751
35270 0.4090504
35280 0.401677
35290 0.4265457
35300 0.415583
35310 0.4330416
35320 0.424746
35330 0.4264283
35340 0.4309089
35350 0.4167038
35360 0.4156572
35370 0.4016459
35380 0.4190388
35390 0.4175335
35400 0.4126356
35410 0.4341694
35420 0.4338652
35430 0.4535924
35440 0.4423052
35450 0.4499692
35460 0.4394884
35470 0.4245876
35480 0.4230006
35490 0.3991052
35500 0.4322409
35510 0.4166859
35520 0.4236205
35530 0.4057236
35540 0.4317011
35550 0.4256869
35560 0.4222556
35570 0.4375978
35580 0.4357191
35590 0.4265756
35600 0.4008065
35610 0.3984197
35620 0.4143328
35630 0.408984
35640 0.4019582
35650 0.3928556
35660 0.3902378
35670 0.3858958
35680 0.4226004
35690 0.4150091
35700 0.4249027
35710 0.4362474
35720 0.4391555
35730 0.4173962
35740 0.4238992
35750 0.4072295
35760 0.4429525
35770 0.4316424
35780 0.4280718
35790 0.4336228
35800 0.4247452
35810 0.4268979
35820 0.4224596
35830 0.4330902
35840 0.415183
35850 0.4434266
35860 0.4361883
35870 0.4241349
35880 0.4577955
35890 0.4443707
35900 0.4845636
35910 0.469868
35920 0.4293926
35930 0.4351669
35940 0.4344309
35950 0.4402127
35960 0.4321525
35970 0.4191509
35980 0.4331629
35990 0.4332663
36000 0.4326355
36010 0.4230535
36020 0.4192502
36030 0.4304395
36040 0.4109105
36050 0.4310249
36060 0.4336485
36070 0.4453258
36080 0.4279467
36090 0.4346502
36100 0.4493111
36110 0.4509045
36120 0.4518442
36130 0.4201209
36140 0.4122071
36150 0.4535087
36160 0.4361538
36170 0.449027
36180 0.4511857
36190 0.4190275
36200 0.432149
36210 0.4211571
36220 0.4238198
36230 0.4392009
36240 0.4375392
36250 0.4390537
36260 0.4462888
36270 0.4484787
36280 0.4577622
36290 0.4519875
36300 0.4373525
36310 0.4240634
36320 0.4473868
36330 0.4773825
36340 0.460014
36350 0.421263
36360 0.434687
36370 0.4268132
36380 0.4139781
36390 0.4123334
36400 0.4419233
36410 0.4225217
36420 0.4118547
36430 0.4200239
36440 0.3958254
36450 0.3912443
36460 0.3969031
36470 0.3648608
36480 0.3775179
36490 0.386832
36500 0.3779199
36510 0.3755066
36520 0.3843414
36530 0.3969508
36540 0.3664382
36550 0.3918747
36560 0.3932046
36570 0.3886411
36580 0.392587
36590 0.3866909
36600 0.3830997
36610 0.395165
36620 0.3859363
36630 0.3882346
36640 0.4167955
36650 0.4002584
36660 0.3984726
36670 0.3796262
36680 0.3741528
36690 0.4037816
36700 0.3864785
36710 0.3886875
36720 0.3917035
36730 0.4309345
36740 0.4074009
36750 0.4212468
36760 0.4114539
36770 0.4210971
36780 0.4218678
36790 0.4375928
36800 0.425872
36810 0.4277903
36820 0.4104304
36830 0.4264189
36840 0.4262361
36850 0.4262451
36860 0.3969444
36870 0.407967
36880 0.3825923
36890 0.4176441
36900 0.437782
36910 0.4298381
36920 0.4254913
36930 0.4231416
36940 0.4074949
36950 0.382833
36960 0.4066615
36970 0.4282654
36980 0.4414642
36990 0.4340666
37000 0.4329397
37010 0.4246446
37020 0.408458
37030 0.4208624
37040 0.4066152
37050 0.4127418
37060 0.4212367
37070 0.4208387
37080 0.4329821
37090 0.4272956
37100 0.4088151
37110 0.4266513
37120 0.4115596
37130 0.4222702
37140 0.4204622
37150 0.4328615
37160 0.4502262
37170 0.4530617
37180 0.4353809
37190 0.4458693
37200 0.4350145
37210 0.450062
37220 0.4532417
37230 0.4502445
37240 0.4705904
37250 0.4612861
37260 0.4550636
37270 0.4560946
37280 0.4618202
37290 0.4371724
37300 0.4468953
37310 0.4127042
37320 0.4320515
37330 0.4469809
37340 0.4238144
37350 0.4385651
37360 0.4076723
37370 0.411507
37380 0.4461844
37390 0.4484359
37400 0.4488182
37410 0.441242
37420 0.448942
37430 0.463527
37440 0.4529102
37450 0.4703514
37460 0.4334779
37470 0.4385397
37480 0.4356615
37490 0.4326032
37500 0.4313064
37510 0.4300801
37520 0.4113866
37530 0.4146829
37540 0.4334912
37550 0.4459221
37560 0.4431935
37570 0.4380885
37580 0.4114822
37590 0.4444095
37600 0.449553
37610 0.4204792
37620 0.4446837
37630 0.4412602
37640 0.4182661
37650 0.4325539
37660 0.4326682
37670 0.4354479
37680 0.4354012
37690 0.3999847
37700 0.3875141
37710 0.388538
37720 0.3907941
37730 0.3870551
37740 0.3855174
37750 0.4018337
37760 0.382165
37770 0.4162164
37780 0.3911907
37790 0.4119323
37800 0.423828
37810 0.3894539
37820 0.4078929
37830 0.395204
37840 0.389777
37850 0.4149471
37860 0.4290453
37870 0.4323758
37880 0.4138384
37890 0.4144334
37900 0.3951999
37910 0.3788067
37920 0.4023219
37930 0.3975464
37940 0.4193286
37950 0.4056066
37960 0.3989351
37970 0.3853709
37980 0.3860175
37990 0.394133
38000 0.3995602
38010 0.3964809
38020 0.4000218
38030 0.3986451
38040 0.3858382
38050 0.3908121
38060 0.4052968
38070 0.3810916
38080 0.3734678
38090 0.3791812
38100 0.411849
38110 0.4025958
38120 0.4017631
38130 0.4319774
38140 0.3998896
38150 0.4127381
38160 0.4290622
38170 0.4092801
38180 0.4063176
38190 0.4051952
38200 0.4364717
38210 0.4361077
38220 0.4216333
38230 0.4002668
38240 0.409006
38250 0.4241693
38260 0.421772
38270 0.431496
38280 0.4158409
38290 0.4146069
38300 0.4043388
38310 0.420195
38320 0.4192099
38330 0.4169876
38340 0.4171438
38350 0.4271639
38360 0.4624577
38370 0.4241473
38380 0.4333361
38390 0.4157651
38400 0.4359616
38410 0.4186016
38420 0.4407718
38430 0.4340382
38440 0.4311098
38450 0.4491825
38460 0.4215717
38470 0.4545438
38480 0.4362348
38490 0.4183621
38500 0.4396101
38510 0.438521
38520 0.4370999
38530 0.4284877
38540 0.4296517
38550 0.4485956
38560 0.4238911
38570 0.4302267
38580 0.4484828
38590 0.4597367
38600 0.435589
38610 0.4519801
38620 0.4388255
38630 0.427521
38640 0.4581285
38650 0.4380719
38660 0.4443208
38670 0.4771932
38680 0.4587564
38690 0.4350371
38700 0.4415292
38710 0.4357877
38720 0.4539857
38730 0.4300996
38740 0.4389011
38750 0.4372216
38760 0.4303133
38770 0.429488
38780 0.431006
38790 0.4039665
38800 0.4252427
38810 0.4137615
38820 0.4577679
38830 0.4384935
38840 0.4492671
38850 0.4606965
38860 0.446038
38870 0.4305219
38880 0.4255423
38890 0.4132844
38900 0.4318264
38910 0.4463557
38920 0.4253596
38930 0.4549302
38940 0.4146201
38950 0.4293189
38960 0.4409874
38970 0.4234023
38980 0.4024821
38990 0.4390365
39000 0.4389396
39010 0.4233224
39020 0.4069429
39030 0.4409198
39040 0.4444571
39050 0.4128178
39060 0.4286625
39070 0.4296318
39080 0.4114519
39090 0.436537
39100 0.433215
39110 0.4362902
39120 0.425827
39130 0.4380917
39140 0.4123136
39150 0.3961598
39160 0.402231
39170 0.3906079
39180 0.4037314
39190 0.3904003
39200 0.3994298
39210 0.43174
39220 0.4036755
39230 0.417577
39240 0.4114156
39250 0.4116505
39260 0.3921436
39270 0.420547
39280 0.4059087
39290 0.4322241
39300 0.438352
39310 0.417544
39320 0.4003088
39330 0.4038329
39340 0.409083
39350 0.4166049
39360 0.4213414
39370 0.4403194
39380 0.4167191
39390 0.413748
39400 0.4004303
39410 0.4129834
39420 0.3931002
39430 0.3896664
39440 0.4084838
39450 0.3942993
39460 0.4228097
39470 0.433674
39480 0.3991886
39490 0.402438
39500 0.408228
39510 0.3966915
39520 0.4021132
39530 0.4005493
39540 0.405763
39550 0.3949076
39560 0.4027756
39570 0.3840373
39580 0.4189365
39590 0.3917978
39600 0.3927365
39610 0.4140196
39620 0.4056047
39630 0.4025095
39640 0.4240647
39650 0.3951066
39660 0.3751731
39670 0.389662
39680 0.4029177
39690 0.4263525
39700 0.4343502
39710 0.4486986
39720 0.4357283
39730 0.4363695
39740 0.4112203
39750 0.4072266
39760 0.4040831
39770 0.3962719
39780 0.4132833
39790 0.4104526
39800 0.4049156
39810 0.4011036
39820 0.4091172
39830 0.4043373
39840 0.3910124
39850 0.4063627
39860 0.4133274
39870 0.4224302
39880 0.3894962
39890 0.3981098
39900 0.3881871
39910 0.387309
39920 0.39973
39930 0.3916488
39940 0.3956912
39950 0.4000634
39960 0.4047207
39970 0.4008131
39980 0.3961717
39990 0.4036564
40000 0.411565
40010 0.4270929
40020 0.4307006
40030 0.4248419
40040 0.4000328
40050 0.4214765
40060 0.4188222
40070 0.4200045
40080 0.4119347
40090 0.4080089
40100 0.4083324
40110 0.4064952
40120 0.3943086
40130 0.4251873
40140 0.3952452
40150 0.4102491
40160 0.4311283
40170 0.3924684
40180 0.3947372
40190 0.4093854
40200 0.4211697
40210 0.4072315
40220 0.4400082
40230 0.4353832
40240 0.42042
40250 0.4492288
40260 0.428787
40270 0.4168808
40280 0.4014047
40290 0.4041529
40300 0.4160405
40310 0.4175618
40320 0.4209021
40330 0.4298384
40340 0.4132363
40350 0.4179548
40360 0.4115654
40370 0.4070314
40380 0.4081352
40390 0.4174607
40400 0.4201787
40410 0.4078593
40420 0.4233651
40430 0.4434586
40440 0.4266598
40450 0.420462
40460 0.428263
40470 0.4361538
40480 0.4284205
40490 0.4244235
40500 0.4159105
40510 0.4256825
40520 0.4142089
40530 0.3961611
40540 0.3962781
40550 0.4130429
40560 0.4094245
40570 0.3969824
40580 0.4136219
40590 0.425452
40600 0.4127392
40610 0.3975738
40620 0.4005551
40630 0.4145378
40640 0.4315847
40650 0.4289032
40660 0.4293207
40670 0.428483
40680 0.4330822
40690 0.4177063
40700 0.4242957
40710 0.4039191
40720 0.4192168
40730 0.4219375
40740 0.4378895
40750 0.4116426
40760 0.4275665
40770 0.4125717
40780 0.4094174
40790 0.4119904
40800 0.4109481
40810 0.4016135
40820 0.4075412
40830 0.4087117
40840 0.4071839
40850 0.3833652
40860 0.3995077
40870 0.3809722
40880 0.4122214
40890 0.416223
40900 0.4154117
40910 0.4252383
40920 0.4169216
40930 0.412327
40940 0.4064809
40950 0.4074242
40960 0.4155138
40970 0.4167306
40980 0.4022132
40990 0.4078124
41000 0.4199758
41010 0.4141648
41020 0.4182794
41030 0.4115395
41040 0.4203797
41050 0.4275029
41060 0.425878
41070 0.4278432
41080 0.3947856
41090 0.4164549
41100 0.4426502
41110 0.4387551
41120 0.4440514
41130 0.431408
41140 0.41751
41150 0.4320716
41160 0.3929554
41170 0.3979089
41180 0.4161508
41190 0.416619
41200 0.4259772
41210 0.4337099
41220 0.4109902
41230 0.4313858
41240 0.4358645
41250 0.4221295
41260 0.4320989
41270 0.4098854
41280 0.3994653
41290 0.4142596
41300 0.4196034
41310 0.4272119
41320 0.4268582
41330 0.4344744
41340 0.4430311
41350 0.4391972
41360 0.4407485
41370 0.4242019
41380 0.4053933
41390 0.4035364
41400 0.4248376
41410 0.4335648
41420 0.433713
41430 0.4311023
41440 0.413324
41450 0.4223292
41460 0.4262584
41470 0.4268196
41480 0.430963
41490 0.4396994
41500 0.4313257
41510 0.4447077
41520 0.4393332
41530 0.4477924
41540 0.4444856
41550 0.4574653
41560 0.4354094
41570 0.4653208
41580 0.4354072
41590 0.4324804
41600 0.4344791
41610 0.4133284
41620 0.4258798
41630 0.4633236
41640 0.446635
41650 0.4337741
41660 0.4346529
41670 0.4401705
41680 0.4192556
41690 0.435793
41700 0.421881
41710 0.4152416
41720 0.4093736
41730 0.3980028
41740 0.4155838
41750 0.4013382
41760 0.4096416
41770 0.4168021
41780 0.4094678
41790 0.4003901
41800 0.4089594
41810 0.3804484
41820 0.3972588
41830 0.4192518
41840 0.4262502
41850 0.4064185
41860 0.4051496
41870 0.4123017
41880 0.4075393
41890 0.418376
41900 0.4324921
41910 0.4329417
41920 0.4094718
41930 0.4091629
41940 0.4124109
41950 0.3980798
41960 0.4227984
41970 0.4448444
41980 0.4287146
41990 0.4326338
42000 0.4137056
42010 0.4250846
42020 0.4240497
42030 0.4031809
42040 0.4260611
42050 0.4281153
42060 0.4525606
42070 0.4434471
42080 0.461747
42090 0.4533114
42100 0.4502712
42110 0.44145
42120 0.4321073
42130 0.4307423
42140 0.4556376
42150 0.4509723
42160 0.4659965
42170 0.4441301
42180 0.4305172
42190 0.4205234
42200 0.4324965
42210 0.4307504
42220 0.423515
42230 0.4209291
42240 0.4171648
42250 0.4291678
42260 0.417521
42270 0.4098582
42280 0.4348994
42290 0.4105524
42300 0.4214675
42310 0.4268014
42320 0.4262479
42330 0.4328276
42340 0.412002
42350 0.4012761
42360 0.4293125
42370 0.4221781
42380 0.4121911
42390 0.402198
42400 0.4043078
42410 0.4021273
42420 0.4060228
42430 0.4226223
42440 0.4260831
42450 0.4327526
42460 0.4426919
42470 0.4229366
42480 0.4112051
42490 0.4030705
42500 0.4040194
42510 0.4243632
42520 0.4232881
42530 0.4232194
42540 0.4277792
42550 0.4081255
42560 0.4172063
42570 0.4426759
42580 0.4233564
42590 0.415373
42600 0.4270442
42610 0.4158196
42620 0.4234888
42630 0.4156483
42640 0.4243532
42650 0.451324
42660 0.4207712
42670 0.3900167
42680 0.3953204
42690 0.4212604
42700 0.3990414
42710 0.4205151
42720 0.4094519
42730 0.4045978
42740 0.4131683
42750 0.4152047
42760 0.4050418
42770 0.4199929
42780 0.4242924
42790 0.4271322
42800 0.4213946
42810 0.4059466
42820 0.4036976
42830 0.4115961
42840 0.4060347
42850 0.4296204
42860 0.4156591
42870 0.4168854
42880 0.4322356
42890 0.409351
42900 0.415648
42910 0.4364568
42920 0.4513913
42930 0.4318865
42940 0.4344301
42950 0.4345113
42960 0.4445737
42970 0.4596317
42980 0.4472549
42990 0.4359429
43000 0.4241957
43010 0.4234957
43020 0.4089022
43030 0.4097932
43040 0.4184199
43050 0.4225951
43060 0.4217598
43070 0.4049067
43080 0.3991132
43090 0.4155654
43100 0.4135731
43110 0.4308215
43120 0.4145979
43130 0.4294387
43140 0.4435497
43150 0.4403781
43160 0.4401053
43170 0.4310857
43180 0.4272154
43190 0.4663528
43200 0.4448501
43210 0.433462
43220 0.4431446
43230 0.4471382
43240 0.4345644
43250 0.4313298
43260 0.4473353
43270 0.4185997
43280 0.4122225
43290 0.4388082
43300 0.4453156
43310 0.4546874
43320 0.4667389
43330 0.4569311
43340 0.4667876
43350 0.4544927
43360 0.451116
43370 0.4623401
43380 0.4542244
43390 0.4438005
43400 0.4387985
43410 0.4325114
43420 0.4515594
43430 0.4462242
43440 0.4308974
43450 0.412069
43460 0.4432283
43470 0.4226287
43480 0.4259276
43490 0.4319675
43500 0.4570284
43510 0.4262009
43520 0.4411229
43530 0.4474704
43540 0.4451082
43550 0.4323693
43560 0.4243958
43570 0.4274344
43580 0.4224794
43590 0.4236866
43600 0.4336838
43610 0.4369685
43620 0.4190657
43630 0.4303007
43640 0.4548272
43650 0.4700652
43660 0.4232388
43670 0.4346451
43680 0.4199867
43690 0.4317226
43700 0.435025
43710 0.4606015
43720 0.430278
43730 0.4377593
43740 0.4159012
43750 0.4531258
43760 0.4469259
43770 0.4466717
43780 0.4448349
43790 0.4459424
43800 0.4360534
43810 0.4509958
43820 0.4691395
43830 0.444019
43840 0.4586009
43850 0.4346274
43860 0.4529011
43870 0.468061
43880 0.4642275
43890 0.4515004
43900 0.4388115
43910 0.4501444
43920 0.4347083
43930 0.428037
43940 0.4370944
43950 0.4272832
43960 0.4387007
43970 0.454278
43980 0.4273288
43990 0.4366886
44000 0.4318159
44010 0.4073842
44020 0.419524
44030 0.4086562
44040 0.423477
44050 0.4189908
44060 0.4285113
44070 0.4288742
44080 0.4234622
44090 0.4020205
44100 0.4241629
44110 0.4050474
44120 0.4277717
44130 0.4194127
44140 0.4416198
44150 0.427036
44160 0.4444921
44170 0.4236552
44180 0.4316265
44190 0.4238428
44200 0.4201798
44210 0.4282497
44220 0.4333829
44230 0.4171313
44240 0.408591
44250 0.446156
44260 0.441874
44270 0.4384254
44280 0.4363515
44290 0.4202392
44300 0.4026577
44310 0.4043326
44320 0.3958579
44330 0.3944759
44340 0.3824874
44350 0.423557
44360 0.4020661
44370 0.4192187
44380 0.4242172
44390 0.4046361
44400 0.415913
44410 0.4184883
44420 0.4176836
44430 0.4049561
44440 0.390171
44450 0.4038122
44460 0.4222944
44470 0.4076235
44480 0.4216867
44490 0.4208132
44500 0.4029703
44510 0.4169471
44520 0.3973018
44530 0.3994065
44540 0.3977507
44550 0.4125103
44560 0.4193946
44570 0.4202704
44580 0.4272035
44590 0.4185824
44600 0.4131023
44610 0.4083645
44620 0.3996991
44630 0.4170505
44640 0.4008149
44650 0.3952746
44660 0.4189118
44670 0.4129707
44680 0.4146071
44690 0.4281128
44700 0.4086125
44710 0.397871
44720 0.4251481
44730 0.4145102
44740 0.4111386
44750 0.4156547
44760 0.4123092
44770 0.4304878
44780 0.4071113
44790 0.3937334
44800 0.4072253
44810 0.3999667
44820 0.4088875
44830 0.4206575
44840 0.4271815
44850 0.4168609
44860 0.4042314
44870 0.417322
44880 0.4070999
44890 0.4171944
44900 0.4048329
44910 0.4333868
44920 0.4148017
44930 0.4265949
44940 0.4175553
44950 0.4243409
44960 0.3965852
44970 0.3970855
44980 0.3979858
44990 0.4048765
45000 0.4002788
45010 0.3811649
45020 0.3868717
45030 0.3922294
45040 0.4219571
45050 0.4086513
45060 0.3978104
45070 0.4055627
45080 0.4180719
45090 0.4055533
45100 0.4148968
45110 0.3977684
45120 0.3975057
45130 0.4027468
45140 0.4178984
45150 0.4016263
45160 0.4004806
45170 0.3906564
45180 0.4074908
45190 0.392989
45200 0.4115838
45210 0.4113678
45220 0.4220613
45230 0.4023926
45240 0.4037369
45250 0.408079
45260 0.4025677
45270 0.4041686
45280 0.4118844
45290 0.4346416
45300 0.4185231
45310 0.4066475
45320 0.4120175
45330 0.3903453
45340 0.4093467
45350 0.4123047
45360 0.402734
45370 0.4055515
45380 0.4139239
45390 0.412445
45400 0.402985
45410 0.403846
45420 0.4019653
45430 0.397082
45440 0.4099273
45450 0.3976412
45460 0.3986567
45470 0.3966705
45480 0.4152956
45490 0.4250506
45500 0.4231921
45510 0.4246764
45520 0.4182063
45530 0.4160662
45540 0.4101624
45550 0.401659
45560 0.4079649
45570 0.3976388
45580 0.4157451
45590 0.4306199
45600 0.4122233
45610 0.4203045
45620 0.4369006
45630 0.4257979
45640 0.4047219
45650 0.4155118
45660 0.4171841
45670 0.4092326
45680 0.3978269
45690 0.3992707
45700 0.3912594
45710 0.3932673
45720 0.3997968
45730 0.4066617
45740 0.4115978
45750 0.4144914
45760 0.4271517
45770 0.4391668
45780 0.4194192
45790 0.4261691
45800 0.4318952
45810 0.4095445
45820 0.4251005
45830 0.3988137
45840 0.4210789
45850 0.4243695
45860 0.4377597
45870 0.428355
45880 0.4138503
45890 0.4118927
45900 0.4190425
45910 0.4070235
45920 0.4037073
45930 0.4281302
45940 0.4110388
45950 0.4093293
45960 0.4195744
45970 0.4062247
45980 0.4397293
45990 0.4070468
46000 0.420199
46010 0.4257126
46020 0.419339
46030 0.4252178
46040 0.4251595
46050 0.4319526
46060 0.405805
46070 0.4085042
46080 0.4223051
46090 0.4383106
46100 0.4267686
46110 0.4133194
46120 0.4173139
46130 0.4113833
46140 0.401129
46150 0.3813655
46160 0.4221115
46170 0.4097089
46180 0.4163877
46190 0.3798548
46200 0.4067749
46210 0.4054701
46220 0.4281582
46230 0.4217316
46240 0.4180366
46250 0.4339082
46260 0.4265896
46270 0.4112357
46280 0.4104961
46290 0.4010983
46300 0.3961376
46310 0.4018552
46320 0.3935762
46330 0.3903687
46340 0.4024496
46350 0.4063388
46360 0.4023544
46370 0.4316017
46380 0.4209913
46390 0.4302399
46400 0.4238424
46410 0.4393916
46420 0.4178943
46430 0.4464809
46440 0.4324913
46450 0.4364693
46460 0.4481322
46470 0.4381535
46480 0.4533463
46490 0.4409509
46500 0.4378075
46510 0.431445
46520 0.4199314
46530 0.4312368
46540 0.4245885
46550 0.4195219
46560 0.4372786
46570 0.4202898
46580 0.4247795
46590 0.4498525
46600 0.4347053
46610 0.4270905
46620 0.4253033
46630 0.4216064
46640 0.4395204
46650 0.4241739
46660 0.4291017
46670 0.4223052
46680 0.4244592
46690 0.435431
46700 0.4291817
46710 0.45155
46720 0.4382214
46730 0.447037
46740 0.4305837
46750 0.4080121
46760 0.4366166
46770 0.4460662
46780 0.4437428
46790 0.4478903
46800 0.4340292
46810 0.4211408
46820 0.4247958
46830 0.4430763
46840 0.4325703
46850 0.4364942
46860 0.4305796
46870 0.4299015
46880 0.4005022
46890 0.4078071
46900 0.4204281
46910 0.415772
46920 0.4051773
46930 0.4128641
46940 0.3979984
46950 0.4092225
46960 0.4180444
46970 0.4054961
46980 0.3892517
46990 0.4011228
47000 0.4022623
47010 0.4077617
47020 0.4026768
47030 0.418291
47040 0.4050525
47050 0.4109561
47060 0.4331289
47070 0.4256804
47080 0.4170494
47090 0.3987854
47100 0.4231215
47110 0.4091352
47120 0.4231544
47130 0.4318997
47140 0.4227757
47150 0.4296735
47160 0.444658
47170 0.3997201
47180 0.4111378
47190 0.407694
47200 0.4396169
47210 0.4104497
47220 0.4164272
47230 0.4372362
47240 0.4193912
47250 0.4258876
47260 0.4165083
47270 0.4253991
47280 0.4181704
47290 0.4112531
47300 0.4036976
47310 0.392378
47320 0.391905
47330 0.3979794
47340 0.4153932
47350 0.4161048
47360 0.4103252
47370 0.4151134
47380 0.4218732
47390 0.4163231
47400 0.4079824
47410 0.4077826
47420 0.3948372
47430 0.3998008
47440 0.3998384
47450 0.4164974
47460 0.4009198
47470 0.4134957
47480 0.4185537
47490 0.4135321
47500 0.4215248
47510 0.4125553
47520 0.4317669
47530 0.4202641
47540 0.4264515
47550 0.4029713
47560 0.3901827
47570 0.4040864
47580 0.3972635
47590 0.3677716
47600 0.374989
47610 0.385056
47620 0.3938863
47630 0.3879781
47640 0.3999113
47650 0.3797608
47660 0.3940771
47670 0.3786335
47680 0.3759559
47690 0.4052542
47700 0.4009449
47710 0.3771636
47720 0.3819276
47730 0.4124646
47740 0.4182441
47750 0.4130455
47760 0.4022801
47770 0.4063744
47780 0.4311768
47790 0.4246974
47800 0.3905977
47810 0.3728412
47820 0.3921141
47830 0.3684975
47840 0.3881151
47850 0.3850587
47860 0.4047407
47870 0.409296
47880 0.423161
47890 0.4123312
47900 0.389593
47910 0.4054896
47920 0.412007
47930 0.4082235
47940 0.4206252
47950 0.4216514
47960 0.4151769
47970 0.3974085
47980 0.4239501
47990 0.4235012
48000 0.4129749
48010 0.3962708
48020 0.436797
48030 0.40043
48040 0.3832566
48050 0.3847446
48060 0.393977
48070 0.4085945
48080 0.4132418
48090 0.3978099
48100 0.3981889
48110 0.4003464
48120 0.3972669
48130 0.4135028
48140 0.3945983
48150 0.4207104
48160 0.4089642
48170 0.416122
48180 0.4229788
48190 0.4072016
48200 0.4189412
48210 0.3989396
48220 0.3998818
48230 0.4142374
48240 0.4330598
48250 0.4275304
48260 0.4334023
48270 0.4320285
48280 0.401732
48290 0.4326405
48300 0.4453977
48310 0.430873
48320 0.4115443
48330 0.4186718
48340 0.4296909
48350 0.4051349
48360 0.411837
48370 0.4286778
48380 0.4185761
48390 0.4262908
48400 0.4320005
48410 0.4332756
48420 0.4688874
48430 0.4348498
48440 0.4131974
48450 0.4326988
48460 0.4142766
48470 0.4314868
48480 0.4274144
48490 0.4317252
48500 0.4223838
48510 0.4525973
48520 0.42695
48530 0.4318189
48540 0.4297237
48550 0.4260905
48560 0.4338777
48570 0.4426252
48580 0.4350107
48590 0.4490783
48600 0.4364998
48610 0.4271099
48620 0.4120606
48630 0.4208893
48640 0.4154046
48650 0.4302464
48660 0.4317799
48670 0.4353592
48680 0.4236706
48690 0.404612
48700 0.3930599
48710 0.4098406
48720 0.4042121
48730 0.4192819
48740 0.4295306
48750 0.4186781
48760 0.4321634
48770 0.4307431
48780 0.3890367
48790 0.4155926
48800 0.4039925
48810 0.3918937
48820 0.4122081
48830 0.392804
48840 0.3889828
48850 0.4210562
48860 0.4237502
48870 0.4106611
48880 0.4268402
48890 0.4162445
48900 0.4250329
48910 0.4160151
48920 0.4130253
48930 0.4149684
48940 0.4400924
48950 0.3986768
48960 0.4198351
48970 0.4243636
48980 0.4361303
48990 0.4379973
49000 0.447256
49010 0.4252192
49020 0.4357114
49030 0.4447728
49040 0.4374945
49050 0.4570269
49060 0.4402915
49070 0.4469582
49080 0.4355172
49090 0.442438
49100 0.4424263
49110 0.4331262
49120 0.4285822
49130 0.4345375
49140 0.4387121
49150 0.4189398
49160 0.41452
49170 0.4382747
49180 0.4485251
49190 0.4335144
49200 0.4425003
49210 0.4495803
49220 0.4408116
49230 0.4221883
49240 0.4260461
49250 0.4336362
49260 0.4393857
49270 0.4320412
49280 0.4438222
49290 0.428835
49300 0.4444254
49310 0.4492655
49320 0.4321083
49330 0.4364435
49340 0.4171592
49350 0.4160335
49360 0.3968153
49370 0.3950929
49380 0.4185075
49390 0.443941
49400 0.4406885
49410 0.43912
49420 0.4282331
49430 0.4464675
49440 0.4246102
49450 0.4157075
49460 0.4181358
49470 0.4206229
49480 0.4317627
49490 0.4275553
49500 0.4092023
49510 0.4066029
49520 0.4081539
49530 0.4182285
49540 0.4210163
49550 0.4252064
49560 0.4175391
49570 0.4103728
49580 0.4324121
49590 0.4604671
49600 0.4600017
49610 0.4528848
49620 0.4479487
49630 0.4670651
49640 0.4550552
49650 0.4562241
49660 0.4318271
49670 0.4313551
49680 0.4370276
49690 0.4461464
49700 0.4490453
49710 0.4558512
49720 0.4554562
49730 0.4629152
49740 0.4475104
49750 0.4514267
49760 0.4301717
49770 0.451104
49780 0.4623063
49790 0.4755498
49800 0.4869204
49810 0.4844436
49820 0.4818026
49830 0.4767898
49840 0.4948082
49850 0.4830333
49860 0.4549662
49870 0.4694373
49880 0.4648029
49890 0.4570088
49900 0.4376274
49910 0.4608297
49920 0.4584126
49930 0.4512482
49940 0.4360375
49950 0.4038049
49960 0.420925
49970 0.4294301
49980 0.4065399
49990 0.4398704
50000 0.4518561
50010 0.4534391
50020 0.4359411
50030 0.4480681
50040 0.4290324
50050 0.4660144
50060 0.4360653
50070 0.4146781
50080 0.4284922
50090 0.4306784
50100 0.437583
50110 0.4219234
50120 0.442069
50130 0.4132803
50140 0.4449151
50150 0.4357143
50160 0.4153346
50170 0.4240472
50180 0.4186163
50190 0.4423913
50200 0.4221989
50210 0.4399025
50220 0.4243073
50230 0.4181762
50240 0.4219621
50250 0.4082288
50260 0.4372068
50270 0.4289073
50280 0.4321167
50290 0.4495995
50300 0.4656352
50310 0.4528313
50320 0.4550275
50330 0.4672737
50340 0.4535504
50350 0.4547149
50360 0.4483128
50370 0.4549673
50380 0.4804675
50390 0.4720486
50400 0.4558258
50410 0.4658311
50420 0.4795918
50430 0.4932986
50440 0.4989836
50450 0.4812455
50460 0.4743235
50470 0.4903334
50480 0.4853817
50490 0.4755521
50500 0.4730563
50510 0.4787837
50520 0.4791005
50530 0.487141
50540 0.4789933
50550 0.4566327
50560 0.4692149
50570 0.4478142
50580 0.4638502
50590 0.4549928
50600 0.4642101
50610 0.4732372
50620 0.4575714
50630 0.4515025
50640 0.4644293
50650 0.470279
50660 0.5059933
50670 0.4816969
50680 0.4802845
50690 0.5170308
50700 0.4567253
50710 0.4637237
50720 0.4736744
50730 0.4808345
50740 0.4780837
50750 0.4717452
50760 0.486685
50770 0.4453616
50780 0.4767632
50790 0.4720263
50800 0.4948547
50810 0.4823756
50820 0.484949
50830 0.4880853
50840 0.4840547
50850 0.4605489
50860 0.4482843
50870 0.4553696
50880 0.4749444
50890 0.4647231
50900 0.4753338
50910 0.4746027
50920 0.4542115
50930 0.4718478
50940 0.4640855
50950 0.460076
50960 0.4451883
50970 0.4527734
50980 0.4509951
50990 0.4485507
51000 0.4410686
51010 0.4484489
51020 0.4428197
51030 0.4530322
51040 0.4135969
51050 0.4326845
51060 0.4334171
51070 0.4196217
51080 0.4413576
51090 0.4262374
51100 0.4202519
51110 0.4302241
51120 0.4365707
51130 0.4207886
51140 0.4327579
51150 0.4690316
51160 0.4379773
51170 0.456553
51180 0.4666384
51190 0.4604588
51200 0.4662523
51210 0.461445
51220 0.4585381
51230 0.4660423
51240 0.4953826
51250 0.4738723
51260 0.470661
51270 0.4647331
51280 0.4573306
51290 0.4525979
51300 0.4649041
51310 0.4610538
51320 0.4588443
51330 0.4307987
51340 0.4201218
51350 0.432982
51360 0.4161523
51370 0.4146957
51380 0.4454297
51390 0.4557371
51400 0.4606586
51410 0.4396338
51420 0.4516025
51430 0.4259992
51440 0.4580275
51450 0.4342611
51460 0.460059
51470 0.4470544
51480 0.4461515
51490 0.4686337
51500 0.4483962
51510 0.4563341
51520 0.4575889
51530 0.4617947
51540 0.4775889
51550 0.4805294
51560 0.4465953
51570 0.4593098
51580 0.4761326
51590 0.4736086
51600 0.4484787
51610 0.4639065
51620 0.4329579
51630 0.4575444
51640 0.4381893
51650 0.4530583
51660 0.4430843
51670 0.4319625
51680 0.4572618
51690 0.4467247
51700 0.4179006
51710 0.4288934
51720 0.4458332
51730 0.4557361
51740 0.4454633
51750 0.4366235
51760 0.4563194
51770 0.4661857
51780 0.4350899
51790 0.4434645
51800 0.4713436
51810 0.460641
51820 0.4461291
51830 0.4427579
51840 0.4342796
51850 0.4462399
51860 0.4416449
51870 0.4392035
51880 0.4207753
51890 0.4193411
51900 0.4435276
51910 0.4224915
51920 0.4302877
51930 0.4495898
51940 0.4360243
51950 0.4246855
51960 0.4438406
51970 0.445746
51980 0.448589
51990 0.4464233
52000 0.4332125
52010 0.4225146
52020 0.4499198
52030 0.4588862
52040 0.421027
52050 0.4586802
52060 0.4689615
52070 0.4777603
52080 0.4624594
52090 0.4578235
52100 0.4696498
52110 0.4510051
52120 0.4704637
52130 0.4478798
52140 0.4697489
52150 0.4641922
52160 0.466631
52170 0.4709078
52180 0.4584238
52190 0.4606222
52200 0.450166
52210 0.4391451
52220 0.436399
52230 0.4535387
52240 0.4559415
52250 0.4556885
52260 0.4368643
52270 0.469661
52280 0.4518318
52290 0.4270687
52300 0.4290999
52310 0.4322389
52320 0.4285572
52330 0.4288652
52340 0.4353562
52350 0.4359653
52360 0.4371286
52370 0.4294677
52380 0.4220251
52390 0.4395286
52400 0.4341041
52410 0.4275125
52420 0.4425899
52430 0.4206829
52440 0.4261259
52450 0.4350678
52460 0.4414689
52470 0.431002
52480 0.4322457
52490 0.4516898
52500 0.4513412
52510 0.4420965
52520 0.4359346
52530 0.438404
52540 0.4298164
52550 0.4443707
52560 0.4125568
52570 0.452002
52580 0.4230263
52590 0.4285685
52600 0.4134063
52610 0.3892968
52620 0.403181
52630 0.4060887
52640 0.4128948
52650 0.4240746
52660 0.4103937
52670 0.4165257
52680 0.418992
52690 0.4206125
52700 0.4191251
52710 0.4257746
52720 0.4230826
52730 0.447667
52740 0.4452761
52750 0.4270322
52760 0.4159291
52770 0.4405069
52780 0.4016403
52790 0.4156986
52800 0.4201346
52810 0.4169831
52820 0.4067943
52830 0.4100712
52840 0.4206527
52850 0.4133676
52860 0.4111073
52870 0.4119508
52880 0.4129214
52890 0.413931
52900 0.422796
52910 0.4266301
52920 0.4075868
52930 0.4201229
52940 0.3947116
52950 0.4158973
52960 0.4067357
52970 0.4080928
52980 0.4099143
52990 0.3879209
53000 0.3870698
53010 0.3952888
53020 0.4025146
53030 0.4025399
53040 0.4060312
53050 0.4374813
53060 0.4323242
53070 0.4200421
53080 0.4336192
53090 0.4219989
53100 0.4382536
53110 0.4172886
53120 0.4246045
53130 0.4306302
53140 0.4392843
53150 0.4357145
53160 0.4602223
53170 0.4541776
53180 0.4261643
53190 0.440094
53200 0.4440682
53210 0.452177
53220 0.4562677
53230 0.4718004
53240 0.4539885
53250 0.4432203
53260 0.4541598
53270 0.4356854
53280 0.4358824
53290 0.4439739
53300 0.4427111
53310 0.4297245
53320 0.4172432
53330 0.4248399
53340 0.4145019
53350 0.4320256
53360 0.4185802
53370 0.4103742
53380 0.4006763
53390 0.4106587
53400 0.4278453
53410 0.4165359
53420 0.4177691
53430 0.4354309
53440 0.4280717
53450 0.4406354
53460 0.4302669
53470 0.4393427
53480 0.4324454
53490 0.452987
53500 0.4372948
53510 0.4558721
53520 0.4321864
53530 0.449452
53540 0.4308803
53550 0.438524
53560 0.440338
53570 0.4486347
53580 0.4375542
53590 0.43438
53600 0.4563356
53610 0.4354692
53620 0.4383646
53630 0.4582869
53640 0.4312649
53650 0.4432178
53660 0.4263126
53670 0.4341411
53680 0.4451903
53690 0.426109
53700 0.4237519
53710 0.4170611
53720 0.4065371
53730 0.3989685
53740 0.3894396
53750 0.3773479
53760 0.3878556
53770 0.3929944
53780 0.4171025
53790 0.3846684
53800 0.3825314
53810 0.3797401
53820 0.3755669
53830 0.392006
53840 0.3948012
53850 0.3909298
53860 0.389535
53870 0.4167048
53880 0.4195391
53890 0.410476
53900 0.3797462
53910 0.3696639
53920 0.3622227
53930 0.3802773
53940 0.3866868
53950 0.3893905
53960 0.3598689
53970 0.3524317
53980 0.3594076
53990 0.3689595
54000 0.3559921
54010 0.3828108
54020 0.3751401
54030 0.378769
54040 0.3504452
54050 0.3587211
54060 0.3603999
54070 0.3731121
54080 0.3646246
54090 0.3725922
54100 0.3725564
54110 0.371954
54120 0.3842977
54130 0.3781237
54140 0.3917251
54150 0.4103159
54160 0.4235188
54170 0.4249935
54180 0.3900685
54190 0.4202467
54200 0.4109568
54210 0.4115444
54220 0.4353727
54230 0.4186739
54240 0.4205984
54250 0.4309579
54260 0.4565124
54270 0.435984
54280 0.4220382
54290 0.4042757
54300 0.4338988
54310 0.4458708
54320 0.4411501
54330 0.4378999
54340 0.4471329
54350 0.4246804
54360 0.4068334
54370 0.4199215
54380 0.4433284
54390 0.4291343
54400 0.4167316
54410 0.4002987
54420 0.4260086
54430 0.4076054
54440 0.4192104
54450 0.4398612
54460 0.4174566
54470 0.4277741
54480 0.437538
54490 0.4407431
54500 0.4565213
54510 0.4290173
54520 0.4487155
54530 0.4546156
54540 0.4598639
54550 0.4652219
54560 0.4276317
54570 0.4287946
54580 0.4270256
54590 0.4294966
54600 0.4383116
54610 0.4269004
54620 0.4423175
54630 0.4257615
54640 0.4057747
54650 0.4197043
54660 0.4330159
54670 0.4183472
54680 0.4203609
54690 0.42938
54700 0.4177261
54710 0.4391474
54720 0.4514246
54730 0.4426058
54740 0.4372407
54750 0.4414258
54760 0.4492858
54770 0.4356571
54780 0.4397382
54790 0.4226047
54800 0.4133275
54810 0.4178376
54820 0.4137099
54830 0.4253405
54840 0.3933598
54850 0.4128185
54860 0.4304265
54870 0.4441139
54880 0.4577448
54890 0.4485893
54900 0.4217631
54910 0.4165398
54920 0.4269169
54930 0.4173059
54940 0.4213966
54950 0.4183513
54960 0.4135444
54970 0.4470782
54980 0.4254499
54990 0.4540926
55000 0.4348242
55010 0.4434316
55020 0.4280897
55030 0.4167558
55040 0.4180614
55050 0.4219572
55060 0.4269753
55070 0.4383059
55080 0.4225487
55090 0.4348199
55100 0.4396614
55110 0.438303
55120 0.4225937
55130 0.4428649
55140 0.4266234
55150 0.4409216
55160 0.4293257
55170 0.4357741
55180 0.4416907
55190 0.4421255
55200 0.4597037
55210 0.4470676
55220 0.4599564
55230 0.4614953
55240 0.4633228
55250 0.4419309
55260 0.4278626
55270 0.4362523
55280 0.4093328
55290 0.4070128
55300 0.4179547
55310 0.4289183
55320 0.4611664
55330 0.4611882
55340 0.4418475
55350 0.4335596
55360 0.4483633
55370 0.4569136
55380 0.4694669
55390 0.4504841
55400 0.4499362
55410 0.4589419
55420 0.4716226
55430 0.475564
55440 0.4739392
55450 0.4586995
55460 0.4430389
55470 0.4313531
55480 0.445196
55490 0.4324515
55500 0.447819
55510 0.4629315
55520 0.4558178
55530 0.4332482
55540 0.4398344
55550 0.4643189
55560 0.4441939
55570 0.4552411
55580 0.4703759
55590 0.4556383
55600 0.4632957
55610 0.4743762
55620 0.4799706
55630 0.4703181
55640 0.4484282
55650 0.4659663
55660 0.4585249
55670 0.4793251
55680 0.4728701
55690 0.4763708
55700 0.4678731
55710 0.45527
55720 0.4582924
55730 0.4469388
55740 0.4665869
55750 0.451323
55760 0.4310684
55770 0.4419181
55780 0.4359162
55790 0.4581736
55800 0.4404664
55810 0.4291331
55820 0.4305417
55830 0.461136
55840 0.4769729
55850 0.455143
55860 0.4762032
55870 0.4294274
55880 0.4480305
55890 0.4281847
55900 0.4470063
55910 0.4655334
55920 0.4906638
55930 0.4770903
55940 0.4650354
55950 0.4694242
55960 0.4631246
55970 0.4704967
55980 0.4854569
55990 0.486097
56000 0.4435293
56010 0.4569523
56020 0.4613749
56030 0.4564117
56040 0.4810856
56050 0.5322798
56060 0.5150227
56070 0.5278992
56080 0.5273724
56090 0.5323065
56100 0.529479
56110 0.5075443
56120 0.4655
56130 0.4691203
56140 0.4696906
56150 0.4695327
56160 0.4723554
56170 0.4864866
56180 0.5102508
56190 0.4876647
56200 0.4984407
56210 0.5076455
56220 0.516523
56230 0.492085
56240 0.5015698
56250 0.5108305
56260 0.5189881
56270 0.4724733
56280 0.4809572
56290 0.4939915
56300 0.4864045
56310 0.4782677
56320 0.4872317
56330 0.4966714
56340 0.5170827
56350 0.4963842
56360 0.4750784
56370 0.464431
56380 0.476597
56390 0.4662226
56400 0.4517733
56410 0.4775098
56420 0.5135776
56430 0.4879518
56440 0.4682671
56450 0.4650643
56460 0.4731897
56470 0.4480964
56480 0.4568108
56490 0.4331343
56500 0.4545328
56510 0.4459902
56520 0.4655676
56530 0.4676667
56540 0.4704375
56550 0.4904225
56560 0.4816598
56570 0.4697392
56580 0.4525246
56590 0.4664638
56600 0.4801127
56610 0.5005121
56620 0.4897852
56630 0.480997
56640 0.4656594
56650 0.487215
56660 0.4681856
56670 0.447082
56680 0.4557983
56690 0.4500061
56700 0.4684143
56710 0.4541231
56720 0.4795669
56730 0.4755662
56740 0.4683234
56750 0.4602723
56760 0.4710235
56770 0.4373487
56780 0.4410206
56790 0.4525484
56800 0.4503365
56810 0.4558452
56820 0.4629984
56830 0.4680623
56840 0.4463309
56850 0.4563933
56860 0.4626691
56870 0.4575371
56880 0.4296929
56890 0.445662
56900 0.4473151
56910 0.4408093
56920 0.4164489
56930 0.4443701
56940 0.4688217
56950 0.4573841
56960 0.4412342
56970 0.4718927
56980 0.4681197
56990 0.4599013
57000 0.4794636
57010 0.4737213
57020 0.4710189
57030 0.4772952
57040 0.4615738
57050 0.4562514
57060 0.4776628
57070 0.4640861
57080 0.4505146
57090 0.4635957
57100 0.4468961
57110 0.4267944
57120 0.4554323
57130 0.4703663
57140 0.4514595
57150 0.4562854
57160 0.435314
57170 0.46499
57180 0.4542889
57190 0.4547327
57200 0.4788832
57210 0.4890036
57220 0.4845849
57230 0.480585
57240 0.4971433
57250 0.4708495
57260 0.4680775
57270 0.4915697
57280 0.5180814
57290 0.4843836
57300 0.4879551
57310 0.4707123
57320 0.466965
57330 0.4814581
57340 0.4714487
57350 0.4847367
57360 0.467555
57370 0.4645468
57380 0.4540947
57390 0.4366359
57400 0.435315
57410 0.4606359
57420 0.4557409
57430 0.4500241
57440 0.46218
57450 0.441379
57460 0.4492602
57470 0.4708047
57480 0.4654165
57490 0.4622488
57500 0.4532389
57510 0.4787663
57520 0.4454529
57530 0.4367512
57540 0.4324264
57550 0.4444722
57560 0.4351104
57570 0.4372569
57580 0.4360265
57590 0.4296886
57600 0.4304512
57610 0.4394951
57620 0.4387177
57630 0.449958
57640 0.433814
57650 0.4270034
57660 0.4283411
57670 0.4348095
57680 0.4419168
57690 0.445249
57700 0.4252328
57710 0.4406711
57720 0.4439939
57730 0.4822046
57740 0.467182
57750 0.4737443
57760 0.4487512
57770 0.4700209
57780 0.4551569
57790 0.4685682
57800 0.4665364
57810 0.4660902
57820 0.4898691
57830 0.4625816
57840 0.4588657
57850 0.4685795
57860 0.4815203
57870 0.4657375
57880 0.4959569
57890 0.4870299
57900 0.4861171
57910 0.4903933
57920 0.5103615
57930 0.5115449
57940 0.5158694
57950 0.5333807
57960 0.5209433
57970 0.5141372
57980 0.5219041
57990 0.5514922
58000 0.5123919
58010 0.519945
58020 0.5538458
58030 0.540281
58040 0.5369779
58050 0.5186123
58060 0.5304661
58070 0.5349014
58080 0.5479994
58090 0.5060244
58100 0.4968189
58110 0.5136282
58120 0.5113127
58130 0.5339767
58140 0.5247843
58150 0.4965986
58160 0.5017956
58170 0.5135208
58180 0.5066699
58190 0.4979301
58200 0.4973365
58210 0.5210734
58220 0.5327065
58230 0.5292371
58240 0.5127981
58250 0.5413419
58260 0.5275478
58270 0.510111
58280 0.5063171
58290 0.5088785
58300 0.5229201
58310 0.5252719
58320 0.5163056
58330 0.5094087
58340 0.4911712
58350 0.5055613
58360 0.510308
58370 0.507009
58380 0.4918156
58390 0.4558261
58400 0.4520269
58410 0.4870561
58420 0.4816573
58430 0.4800272
58440 0.5110089
58450 0.492704
58460 0.493997
58470 0.4868639
58480 0.4822972
58490 0.4826066
58500 0.4939814
58510 0.4961365
58520 0.4808597
58530 0.4922453
58540 0.4941528
58550 0.4910173
58560 0.5246343
58570 0.536907
58580 0.5085281
58590 0.5018661
58600 0.5032766
58610 0.4866116
58620 0.5162964
58630 0.5355238
58640 0.5391582
58650 0.5338225
58660 0.5404212
58670 0.5558409
58680 0.5496072
58690 0.5254651
58700 0.5258252
58710 0.5357877
58720 0.5106032
58730 0.5165601
58740 0.5231336
58750 0.5109686
58760 0.5193454
58770 0.5080095
58780 0.5002189
58790 0.4923031
58800 0.5294761
58810 0.5107408
58820 0.50779
58830 0.5350652
58840 0.5249187
58850 0.5025249
58860 0.5321376
58870 0.5149244
58880 0.5248508
58890 0.5147219
58900 0.5083801
58910 0.5171322
58920 0.5039745
58930 0.5032219
58940 0.4748071
58950 0.4883232
58960 0.4858693
58970 0.4969601
58980 0.4934821
58990 0.4926606
59000 0.5056804
59010 0.5122012
59020 0.5359076
59030 0.5504078
59040 0.5255129
59050 0.5200935
59060 0.5128306
59070 0.4720668
59080 0.4970803
59090 0.507091
59100 0.5120075
59110 0.473118
59120 0.4650835
59130 0.4535669
59140 0.4346747
59150 0.4700494
59160 0.4486776
59170 0.4617247
59180 0.4476985
59190 0.4577823
59200 0.4779631
59210 0.511636
59220 0.5258551
59230 0.5005249
59240 0.5209213
59250 0.4954414
59260 0.4856554
59270 0.4839459
59280 0.4820777
59290 0.516341
59300 0.4934238
59310 0.4947532
59320 0.4893961
59330 0.4818233
59340 0.5077238
59350 0.5083947
59360 0.5163521
59370 0.4842027
59380 0.4997858
59390 0.5054119
59400 0.4956918
59410 0.4936292
59420 0.4941953
59430 0.5089831
59440 0.5042428
59450 0.4730723
59460 0.4752096
59470 0.5052099
59480 0.5015929
59490 0.503842
59500 0.4739922
59510 0.5423902
59520 0.5357696
59530 0.5057864
59540 0.5233572
59550 0.5038693
59560 0.5197058
59570 0.5144752
59580 0.537123
59590 0.5307696
59600 0.5409614
59610 0.5422014
59620 0.5008953
59630 0.521033
59640 0.5109296
59650 0.5261289
59660 0.5282005
59670 0.5203462
59680 0.5169463
59690 0.5289639
59700 0.5344352
59710 0.5701221
59720 0.5634241
59730 0.5208666
59740 0.5348421
59750 0.5079229
59760 0.5166796
59770 0.5105336
59780 0.518329
59790 0.5150299
59800 0.4863026
59810 0.5048667
59820 0.5199874
59830 0.5080449
59840 0.5161634
59850 0.5234273
59860 0.5157011
59870 0.519909
59880 0.5262765
59890 0.5408634
59900 0.5419814
59910 0.55405
59920 0.5186522
59930 0.509252
59940 0.5204542
59950 0.4911503
59960 0.515834
59970 0.5275913
59980 0.5275269
59990 0.4876275
60000 0.5183422
60010 0.5122353
60020 0.54313
60030 0.5227369
60040 0.5225862
60050 0.5338516
60060 0.5292842
60070 0.5229256
60080 0.5290677
60090 0.5397534
60100 0.5324684
60110 0.5302893
60120 0.5178718
60130 0.5269419
60140 0.527765
60150 0.5024939
60160 0.5023825
60170 0.486961
60180 0.4896751
60190 0.4992713
60200 0.4989891
60210 0.5171019
60220 0.5082336
60230 0.4861412
60240 0.4990267
60250 0.4739106
60260 0.473609
60270 0.4671921
60280 0.4620079
60290 0.4666444
60300 0.4749263
60310 0.4684679
60320 0.511869
60330 0.5196826
60340 0.5084615
60350 0.4922994
60360 0.507331
60370 0.5311478
60380 0.5058355
60390 0.4975095
60400 0.4848199
60410 0.4545329
60420 0.4672312
60430 0.4653704
60440 0.4890655
60450 0.5110199
60460 0.513737
60470 0.5201046
60480 0.4989185
60490 0.4806821
60500 0.4895515
60510 0.4865428
60520 0.4978656
60530 0.5088376
60540 0.4888645
60550 0.5108488
60560 0.5029637
60570 0.5125223
60580 0.5219863
60590 0.4953407
60600 0.5308821
60610 0.5408582
60620 0.5138116
60630 0.5052151
60640 0.5110773
60650 0.508304
60660 0.4642808
60670 0.4845517
60680 0.4608369
60690 0.4832328
60700 0.4911348
60710 0.4742332
60720 0.4751775
60730 0.4872821
60740 0.4715601
60750 0.4919173
60760 0.4973317
60770 0.4963851
60780 0.4974095
60790 0.4822322
60800 0.484751
60810 0.4964302
60820 0.471166
60830 0.5081248
60840 0.489814
60850 0.4815282
60860 0.4594274
60870 0.4842043
60880 0.4726332
60890 0.4736564
60900 0.4672405
60910 0.477807
60920 0.4791467
60930 0.4751595
60940 0.4907983
60950 0.4929073
60960 0.467519
60970 0.4513594
60980 0.4669268
60990 0.5015059
61000 0.490965
61010 0.4977632
61020 0.4867013
61030 0.5029425
61040 0.5244452
61050 0.5052544
61060 0.5063579
61070 0.4948176
61080 0.4738467
61090 0.4590443
61100 0.4493943
61110 0.46006
61120 0.4274377
61130 0.4626076
61140 0.4720095
61150 0.4818703
61160 0.4592057
61170 0.4876686
61180 0.4494227
61190 0.4690654
61200 0.472906
61210 0.4821046
61220 0.5015676
61230 0.5028134
61240 0.4872346
61250 0.4733037
61260 0.4567091
61270 0.4675725
61280 0.4498975
61290 0.4751891
61300 0.4870799
61310 0.4764507
61320 0.472145
61330 0.4844688
61340 0.4571711
61350 0.4651265
61360 0.4949253
61370 0.4734481
61380 0.4744536
61390 0.4536962
61400 0.4695512
61410 0.4629247
61420 0.454681
61430 0.4428568
61440 0.466749
61450 0.4622657
61460 0.4622405
61470 0.4461412
61480 0.44746
61490 0.4437461
61500 0.4400526
61510 0.4279511
61520 0.4633397
61530 0.4625156
61540 0.4116439
61550 0.4268986
61560 0.438305
61570 0.4801019
61580 0.4586724
61590 0.4489904
61600 0.445116
61610 0.4572222
61620 0.4393254
61630 0.4848708
61640 0.4806165
61650 0.476003
61660 0.4981837
61670 0.493256
61680 0.4712607
61690 0.4617598
61700 0.4923252
61710 0.496333
61720 0.4869173
61730 0.4576959
61740 0.4741307
61750 0.4500687
61760 0.4821755
61770 0.4760231
61780 0.4820485
61790 0.4713305
61800 0.4567728
61810 0.4564696
61820 0.4503677
61830 0.4518768
61840 0.4536105
61850 0.46069
61860 0.4668024
61870 0.503649
61880 0.4980364
61890 0.4828178
61900 0.5132832
61910 0.51424
61920 0.5189514
61930 0.5028883
61940 0.4945663
61950 0.4836041
61960 0.5169467
61970 0.4980962
61980 0.5267764
61990 0.5276595
62000 0.5426947
62010 0.5383834
62020 0.5013445
62030 0.5240859
62040 0.5278925
62050 0.5208561
62060 0.5248438
62070 0.538564
62080 0.5082086
62090 0.4901238
62100 0.5056416
62110 0.51494
62120 0.5089618
62130 0.5119824
62140 0.5012362
62150 0.4975242
62160 0.4844413
62170 0.4704328
62180 0.4917061
62190 0.4941636
62200 0.4806885
62210 0.4919282
62220 0.4770389
62230 0.5084969
62240 0.4928741
62250 0.5152996
62260 0.5098615
62270 0.5169986
62280 0.5146918
62290 0.4936922
62300 0.4733969
62310 0.5032226
62320 0.5036129
62330 0.4932882
62340 0.4887986
62350 0.4871657
62360 0.4959789
62370 0.504936
62380 0.505349
62390 0.5021446
62400 0.5106981
62410 0.4792477
62420 0.4830987
62430 0.503832
62440 0.4902115
62450 0.474567
62460 0.4677728
62470 0.4698904
62480 0.4623125
62490 0.4783622
62500 0.4703452
62510 0.489725
62520 0.483247
62530 0.4960247
62540 0.4975131
62550 0.511249
62560 0.5306649
62570 0.5346379
62580 0.5122318
62590 0.5340755
62600 0.5194058
62610 0.4961794
62620 0.4941733
62630 0.5065232
62640 0.508005
62650 0.4723837
62660 0.5113853
62670 0.5238071
62680 0.4947575
62690 0.4755298
62700 0.4605044
62710 0.4975717
62720 0.5010254
62730 0.4835414
62740 0.4592278
62750 0.4953525
62760 0.4773599
62770 0.467661
62780 0.4565347
62790 0.4831963
62800 0.4797243
62810 0.4874513
62820 0.5049281
62830 0.4675997
62840 0.4777263
62850 0.4704288
62860 0.4590773
62870 0.4596444
62880 0.4601894
62890 0.4545096
62900 0.462301
62910 0.4739329
62920 0.472645
62930 0.4695067
62940 0.48131
62950 0.5038891
62960 0.4999199
62970 0.4857291
62980 0.5006279
62990 0.5065011
63000 0.4966429
63010 0.4797336
63020 0.4655718
63030 0.4804328
63040 0.4662399
63050 0.4449468
63060 0.4573466
63070 0.4711758
63080 0.4698097
63090 0.4435624
63100 0.4497749
63110 0.452672
63120 0.4530146
63130 0.4488128
63140 0.442507
63150 0.4469881
63160 0.457532
63170 0.4765449
63180 0.4785531
63190 0.4745633
63200 0.4540747
63210 0.4614152
63220 0.4613239
63230 0.4577096
63240 0.4571971
63250 0.4564944
63260 0.4802794
63270 0.4517861
63280 0.4798397
63290 0.4506138
63300 0.4555262
63310 0.4627685
63320 0.4782027
63330 0.484358
63340 0.4635935
63350 0.4949298
63360 0.4713668
63370 0.4472943
63380 0.4678039
63390 0.4716707
63400 0.4774904
63410 0.4550203
63420 0.4681073
63430 0.4915542
63440 0.5024389
63450 0.4685178
63460 0.4746604
63470 0.5127238
63480 0.5011317
63490 0.5031165
63500 0.4918224
63510 0.467577
63520 0.4661206
63530 0.4634277
63540 0.474317
63550 0.5010152
63560 0.49836
63570 0.4923975
63580 0.4954942
63590 0.4885523
63600 0.5040824
63610 0.4673438
63620 0.4944528
63630 0.4943022
63640 0.4912383
63650 0.5007583
63660 0.4882462
63670 0.5043464
63680 0.490973
63690 0.4879504
63700 0.4876927
63710 0.492584
63720 0.4901898
63730 0.5066978
63740 0.4786726
63750 0.4870135
63760 0.4821291
63770 0.518802
63780 0.509404
63790 0.5020766
63800 0.4756838
63810 0.4781186
63820 0.4852067
63830 0.4657642
63840 0.4715292
63850 0.4648458
63860 0.4632209
63870 0.4607048
63880 0.4744794
63890 0.4778586
63900 0.4787202
63910 0.47362
63920 0.4762325
63930 0.4858677
63940 0.4619333
63950 0.4857849
63960 0.4688267
63970 0.4875733
63980 0.4655173
63990 0.4547203
64000 0.4687095
64010 0.4630429
64020 0.4772497
64030 0.479784
64040 0.4735163
64050 0.4570235
64060 0.4397808
64070 0.4661663
64080 0.4761439
64090 0.4918528
64100 0.508339
64110 0.4675809
64120 0.4569807
64130 0.470266
64140 0.4621191
64150 0.4726008
64160 0.4492404
64170 0.4729305
64180 0.4426813
64190 0.450802
64200 0.4709477
64210 0.4630659
64220 0.4731488
64230 0.483658
64240 0.4829155
64250 0.4456124
64260 0.457052
64270 0.4713909
64280 0.4826706
64290 0.4832921
64300 0.4855773
64310 0.4973121
64320 0.4779585
64330 0.4929956
64340 0.48195
64350 0.4661677
64360 0.4693078
64370 0.4565905
64380 0.4682035
64390 0.4659429
64400 0.446314
64410 0.4742949
64420 0.4817697
64430 0.462213
64440 0.4564655
64450 0.4654221
64460 0.4647596
64470 0.457558
64480 0.4708797
64490 0.4689822
64500 0.4690834
64510 0.4635493
64520 0.4541656
64530 0.4472827
64540 0.4505647
64550 0.4626791
64560 0.4580875
64570 0.4423938
64580 0.4726088
64590 0.4732881
64600 0.4689941
64610 0.4664897
64620 0.4798839
64630 0.4728555
64640 0.4656453
64650 0.4544627
64660 0.442366
64670 0.4767489
64680 0.4398941
64690 0.4590029
64700 0.473684
64710 0.4639474
64720 0.4596781
64730 0.4753293
64740 0.4812537
64750 0.4804033
64760 0.4749559
64770 0.4998311
64780 0.4965525
64790 0.4821169
64800 0.4767934
64810 0.4674981
64820 0.4768675
64830 0.4877652
64840 0.498451
64850 0.4768564
64860 0.4659011
64870 0.4874249
64880 0.4909423
64890 0.5124145
64900 0.4811903
64910 0.4694775
64920 0.4548894
64930 0.441097
64940 0.4702831
64950 0.4477416
64960 0.4535916
64970 0.4697107
64980 0.4632829
64990 0.4525447
65000 0.468933
65010 0.4544138
65020 0.4638395
65030 0.4509221
65040 0.437768
65050 0.4343058
65060 0.4458448
65070 0.4580282
65080 0.4484092
65090 0.4514909
65100 0.4558802
65110 0.4588724
65120 0.4622931
65130 0.462236
65140 0.4634398
65150 0.4767055
65160 0.4667063
65170 0.4545422
65180 0.4690253
65190 0.4791736
65200 0.462115
65210 0.4855937
65220 0.4766056
65230 0.5041648
65240 0.4580663
65250 0.4504752
65260 0.4775286
65270 0.4742691
65280 0.4558485
65290 0.4509357
65300 0.476236
65310 0.4388894
65320 0.4362785
65330 0.4458049
65340 0.4635996
65350 0.4537191
65360 0.4545657
65370 0.4515274
65380 0.4486742
65390 0.4583324
65400 0.463068
65410 0.4737329
65420 0.4279333
65430 0.445422
65440 0.4332624
65450 0.4286033
65460 0.4480811
65470 0.4376881
65480 0.4419896
65490 0.4667403
65500 0.4683484
65510 0.4765029
65520 0.4589143
65530 0.4520467
65540 0.4853553
65550 0.4707772
65560 0.4548615
65570 0.4682555
65580 0.465806
65590 0.4689347
65600 0.471381
65610 0.4536802
65620 0.4438975
65630 0.458883
65640 0.4823439
65650 0.4685746
65660 0.4587865
65670 0.4856338
65680 0.4682103
65690 0.4716281
65700 0.4555651
65710 0.4782175
65720 0.4776836
65730 0.4735376
65740 0.4807867
65750 0.4729729
65760 0.4686565
65770 0.4442105
65780 0.4478132
65790 0.4571934
65800 0.4557339
65810 0.4454812
65820 0.4318956
65830 0.449935
65840 0.4568023
65850 0.4590504
65860 0.4630755
65870 0.4608766
65880 0.4522606
65890 0.4408997
65900 0.4499641
65910 0.4799536
65920 0.4560233
65930 0.4756975
65940 0.4607335
65950 0.458353
65960 0.4599232
65970 0.4477709
65980 0.4586341
65990 0.4617057
66000 0.4447933
66010 0.4566097
66020 0.4491538
66030 0.4525629
66040 0.4684415
66050 0.4723085
66060 0.4385498
66070 0.4664103
66080 0.4634289
66090 0.4936207
66100 0.4734312
66110 0.4931471
66120 0.4731394
66130 0.4944025
66140 0.4697984
66150 0.4749826
66160 0.4972255
66170 0.4602119
66180 0.4615068
66190 0.4638501
66200 0.464829
66210 0.4774218
66220 0.4878013
66230 0.5027496
66240 0.4768208
66250 0.47661
66260 0.4827369
66270 0.5063714
66280 0.5041426
66290 0.4879956
66300 0.4852886
66310 0.4993538
66320 0.4945983
66330 0.4506478
66340 0.4737612
66350 0.4530231
66360 0.4936261
66370 0.4845195
66380 0.4859503
66390 0.4758438
66400 0.5084702
66410 0.489842
66420 0.5001964
66430 0.4984986
66440 0.4836097
66450 0.462068
66460 0.4777164
66470 0.4945101
66480 0.4786112
66490 0.4679017
66500 0.4877836
66510 0.4751333
66520 0.4737688
66530 0.4855965
66540 0.4684237
66550 0.4811343
66560 0.4815782
66570 0.4780185
66580 0.4721395
66590 0.4675385
66600 0.4535341
66610 0.4691953
66620 0.4453157
66630 0.4759772
66640 0.4787617
66650 0.4701549
66660 0.4783052
66670 0.4944804
66680 0.4667611
66690 0.4681633
66700 0.491496
66710 0.4436952
66720 0.4640245
66730 0.4580223
66740 0.4761441
66750 0.4749073
66760 0.4624072
66770 0.4337615
66780 0.4763333
66790 0.4560305
66800 0.4817326
66810 0.4750993
66820 0.4742376
66830 0.4829638
66840 0.4716456
66850 0.4919814
66860 0.5033375
66870 0.4765646
66880 0.4695027
66890 0.4672672
66900 0.4526375
66910 0.468632
66920 0.4521356
66930 0.461181
66940 0.4812848
66950 0.4892487
66960 0.4718165
66970 0.4901585
66980 0.4685639
66990 0.4528103
67000 0.4508923
67010 0.4432562
67020 0.4645391
67030 0.4469468
67040 0.4505629
67050 0.4516094
67060 0.4731841
67070 0.4667353
67080 0.4722673
67090 0.4638542
67100 0.4768285
67110 0.4830581
67120 0.4934991
67130 0.4901464
67140 0.468041
67150 0.4524673
67160 0.4645341
67170 0.4825593
67180 0.4874434
67190 0.4798989
67200 0.4861704
67210 0.4712944
67220 0.4740871
67230 0.4812567
67240 0.5036129
67250 0.5138225
67260 0.4871371
67270 0.4894089
67280 0.4656594
67290 0.4438002
67300 0.4840584
67310 0.4518698
67320 0.4480228
67330 0.4740006
67340 0.4673447
67350 0.4778064
67360 0.4915302
67370 0.4915507
67380 0.4886383
67390 0.4732307
67400 0.4811441
67410 0.4725178
67420 0.4701527
67430 0.4721917
67440 0.4648758
67450 0.465899
67460 0.4779597
67470 0.4962542
67480 0.4871595
67490 0.499292
67500 0.4931748
67510 0.4571114
67520 0.4716696
67530 0.4799196
67540 0.4838096
67550 0.4617932
67560 0.4895276
67570 0.4748695
67580 0.4779288
67590 0.452785
67600 0.4540016
67610 0.4626237
67620 0.4505878
67630 0.4709774
67640 0.4630979
67650 0.4811198
67660 0.494644
67670 0.494844
67680 0.479996
67690 0.4463727
67700 0.4646934
67710 0.4491673
67720 0.4504506
67730 0.4727899
67740 0.4497102
67750 0.4505456
67760 0.4787389
67770 0.4948345
67780 0.464624
67790 0.463806
67800 0.4520979
67810 0.455506
67820 0.4826415
67830 0.4878213
67840 0.4834833
67850 0.4774441
67860 0.4820961
67870 0.4760561
67880 0.4942212
67890 0.5047842
67900 0.484494
67910 0.4731305
67920 0.4637899
67930 0.4736366
67940 0.490759
67950 0.4483176
67960 0.4661438
67970 0.4439831
67980 0.4762709
67990 0.4669956
68000 0.4653872
68010 0.4721425
68020 0.4753642
68030 0.4821876
68040 0.4752229
68050 0.474586
68060 0.480457
68070 0.4772117
68080 0.4561056
68090 0.4750983
68100 0.4915145
68110 0.4934406
68120 0.4541111
68130 0.4707587
68140 0.5010004
68150 0.4687463
68160 0.4660942
68170 0.4564083
68180 0.4716793
68190 0.477531
68200 0.4800185
68210 0.4830168
68220 0.4646049
68230 0.4731449
68240 0.4814164
68250 0.4481911
68260 0.4575371
68270 0.4505208
68280 0.4469611
68290 0.4455882
68300 0.4507563
68310 0.4396358
68320 0.4435851
68330 0.4459669
68340 0.4527153
68350 0.459369
68360 0.4690204
68370 0.4677419
68380 0.4543008
68390 0.4423525
68400 0.4563964
68410 0.4474022
68420 0.4659068
68430 0.4727844
68440 0.4841084
68450 0.4717588
68460 0.4640162
68470 0.4752808
68480 0.4679923
68490 0.4722417
68500 0.4693766
68510 0.4709641
68520 0.475689
68530 0.4898317
68540 0.443559
68550 0.4559415
68560 0.4622935
68570 0.4839008
68580 0.4372661
68590 0.4525013
68600 0.4597192
68610 0.4562623
68620 0.4672272
68630 0.4685168
68640 0.4822328
68650 0.4541327
68660 0.4707364
68670 0.4369457
68680 0.4544461
68690 0.4616642
68700 0.451259
68710 0.4473628
68720 0.4336157
68730 0.4563675
68740 0.4303038
68750 0.4216394
68760 0.4291458
68770 0.4408194
68780 0.4501739
68790 0.4472253
68800 0.4259658
68810 0.43947
68820 0.4206483
68830 0.4251646
68840 0.4436867
68850 0.4430593
68860 0.4728364
68870 0.4524444
68880 0.4517162
68890 0.4460113
68900 0.4514734
68910 0.4616556
68920 0.4672551
68930 0.4814139
68940 0.4781271
68950 0.4654451
68960 0.4467352
68970 0.46516
68980 0.4654193
68990 0.4788782
69000 0.4894516
69010 0.4886085
69020 0.4996215
69030 0.5024403
69040 0.4663483
69050 0.4886737
69060 0.4809584
69070 0.4688551
69080 0.4846054
69090 0.4750156
69100 0.454649
69110 0.4445822
69120 0.4590254
69130 0.4809417
69140 0.4891817
69150 0.4846824
69160 0.502084
69170 0.4711884
69180 0.486101
69190 0.4917549
69200 0.4969857
69210 0.4945715
69220 0.4834387
69230 0.4907005
69240 0.4871591
69250 0.469415
69260 0.481428
69270 0.4532849
69280 0.481325
69290 0.4897658
69300 0.47154
69310 0.4809106
69320 0.4801021
69330 0.4851903
69340 0.5146492
69350 0.4919119
69360 0.4911661
69370 0.497668
69380 0.4968763
69390 0.4921786
69400 0.4750281
69410 0.4787238
69420 0.4671944
69430 0.4699456
69440 0.4911053
69450 0.4848883
69460 0.4955988
69470 0.5053942
69480 0.4854289
69490 0.4793228
69500 0.4668182
69510 0.4691714
69520 0.4874569
69530 0.4746401
69540 0.4746867
69550 0.4504791
69560 0.4284031
69570 0.4433091
69580 0.4333246
69590 0.4427732
69600 0.43963
69610 0.4546821
69620 0.4606734
69630 0.4659558
69640 0.4741823
69650 0.4848966
69660 0.4736906
69670 0.508459
69680 0.4958197
69690 0.4526798
69700 0.4477359
69710 0.4684712
69720 0.4695825
69730 0.473982
69740 0.4771169
69750 0.4858909
69760 0.4744827
69770 0.4717985
69780 0.4652191
69790 0.4618619
69800 0.4698563
69810 0.449221
69820 0.4499331
69830 0.4812136
69840 0.4637584
69850 0.4612058
69860 0.469282
69870 0.4966976
69880 0.461493
69890 0.4603908
69900 0.4584506
69910 0.4402554
69920 0.4582196
69930 0.4323206
69940 0.4526567
69950 0.4370706
69960 0.4637764
69970 0.4511383
69980 0.4538104
69990 0.4602455
70000 0.4412028
70010 0.4842254
70020 0.4861959
70030 0.479764
70040 0.475127
70050 0.4787399
70060 0.4992059
70070 0.5104445
70080 0.4954384
70090 0.4703116
70100 0.4885773
70110 0.4679035
70120 0.4596183
70130 0.472479
70140 0.4752055
70150 0.4740691
70160 0.4873449
70170 0.4797101
70180 0.4929994
70190 0.5074386
70200 0.5099962
70210 0.5044038
70220 0.50036
70230 0.4750032
70240 0.4958286
70250 0.4830686
70260 0.5016245
70270 0.5095126
70280 0.4567387
70290 0.4542713
70300 0.4900889
70310 0.4989546
70320 0.50924
70330 0.4945283
70340 0.4933262
70350 0.47292
70360 0.4930013
70370 0.4835128
70380 0.4420814
70390 0.4491444
70400 0.4782265
70410 0.4773019
70420 0.4838233
70430 0.5005788
70440 0.5078339
70450 0.4975182
70460 0.4850533
70470 0.4920002
70480 0.482473
70490 0.5134414
70500 0.4914403
70510 0.4686348
70520 0.4590295
70530 0.4836707
70540 0.475853
70550 0.4565004
70560 0.4662343
70570 0.4635138
70580 0.4732312
70590 0.4390987
70600 0.4471048
70610 0.4425495
70620 0.4641517
70630 0.4641582
70640 0.4349145
70650 0.4404362
70660 0.4527076
70670 0.4407606
70680 0.4834959
70690 0.4722242
70700 0.4415467
70710 0.4765431
70720 0.4933447
70730 0.4621799
70740 0.4769018
70750 0.4808083
70760 0.4626597
70770 0.45827
70780 0.4663402
70790 0.4797763
70800 0.4617192
70810 0.4568979
70820 0.4626249
70830 0.4519851
70840 0.4482049
70850 0.4456311
70860 0.4683457
70870 0.4572178
70880 0.4709485
70890 0.4651941
70900 0.4781758
70910 0.4731159
70920 0.4599409
70930 0.4659573
70940 0.4615245
70950 0.4721236
70960 0.4582607
70970 0.459811
70980 0.4479112
70990 0.4704637
71000 0.4760074
71010 0.5009148
71020 0.4827788
71030 0.4809846
71040 0.4565931
71050 0.4831669
71060 0.4549614
71070 0.4635614
71080 0.4538184
71090 0.4936677
71100 0.4579106
71110 0.4615431
71120 0.4698008
71130 0.4775024
71140 0.5092186
71150 0.4551187
71160 0.4477718
71170 0.4560385
71180 0.4808571
71190 0.4481628
71200 0.457256
71210 0.4364881
71220 0.4505375
71230 0.4553983
71240 0.4561071
71250 0.4424184
71260 0.4696535
71270 0.4770796
71280 0.4818593
71290 0.4682811
71300 0.4948876
71310 0.4699159
71320 0.4754939
71330 0.4874219
71340 0.4856544
71350 0.4996964
71360 0.5091382
71370 0.503125
71380 0.4954216
71390 0.5087439
71400 0.476132
71410 0.4723041
71420 0.4934158
71430 0.4920861
71440 0.4969508
71450 0.4637848
71460 0.4577847
71470 0.4508674
71480 0.4694252
71490 0.478073
71500 0.4760593
71510 0.4730421
71520 0.4923015
71530 0.4667449
71540 0.4796076
71550 0.4952911
71560 0.4933374
71570 0.4868393
71580 0.4816256
71590 0.4700602
71600 0.4747276
71610 0.4641178
71620 0.4844624
71630 0.4531925
71640 0.4796116
71650 0.4691376
71660 0.4947897
71670 0.4829314
71680 0.4670279
71690 0.4480905
71700 0.4592264
71710 0.477567
71720 0.4685277
71730 0.478568
71740 0.4901522
71750 0.464435
71760 0.4819278
71770 0.4733214
71780 0.4699486
71790 0.4710695
71800 0.4644949
71810 0.4603835
71820 0.4701659
71830 0.4423841
71840 0.4406908
71850 0.4584009
71860 0.46211
71870 0.4623975
71880 0.446752
71890 0.466681
71900 0.4555673
71910 0.4551934
71920 0.4477784
71930 0.4515108
71940 0.4638514
71950 0.4837254
71960 0.4839997
71970 0.4585487
71980 0.4890958
71990 0.4841639
72000 0.4873481
72010 0.4824245
72020 0.460309
72030 0.4613169
72040 0.4519528
72050 0.4735309
72060 0.484249
72070 0.492316
72080 0.4870614
72090 0.4683733
72100 0.4941126
72110 0.4743569
72120 0.4859709
72130 0.4721621
72140 0.4653677
72150 0.4266548
72160 0.4523964
72170 0.4521899
72180 0.4654955
72190 0.4517344
72200 0.4569621
72210 0.4719966
72220 0.4355972
72230 0.444964
72240 0.4326918
72250 0.4532679
72260 0.4695958
72270 0.4751466
72280 0.4480721
72290 0.4441212
72300 0.442738
72310 0.4601515
72320 0.4574468
72330 0.4791243
72340 0.4932125
72350 0.4919055
72360 0.4754394
72370 0.4997461
72380 0.4821854
72390 0.4859833
72400 0.4637991
72410 0.4627613
72420 0.4637144
72430 0.4575218
72440 0.4500223
72450 0.4733324
72460 0.4397078
72470 0.4442007
72480 0.4592335
72490 0.4857131
72500 0.4582372
72510 0.4610503
72520 0.4561474
72530 0.4637037
72540 0.4582807
72550 0.4787363
72560 0.4620307
72570 0.4585753
72580 0.4822904
72590 0.4858512
72600 0.4720147
72610 0.468409
72620 0.4605879
72630 0.4613181
72640 0.4690231
72650 0.4903645
72660 0.4957572
72670 0.4908456
72680 0.4521506
72690 0.4551008
72700 0.4619099
72710 0.4643509
72720 0.4675884
72730 0.4748343
72740 0.4778051
72750 0.4524846
72760 0.4741957
72770 0.4636794
72780 0.4455861
72790 0.4760284
72800 0.4791435
72810 0.4639653
72820 0.4677251
72830 0.472027
72840 0.4678229
72850 0.4690584
72860 0.4800449
72870 0.4758669
72880 0.4775672
72890 0.4724463
72900 0.4834006
72910 0.4748171
72920 0.4618051
72930 0.4626867
72940 0.4575468
72950 0.4805717
72960 0.4513952
72970 0.4865606
72980 0.4678151
72990 0.4414195
73000 0.4537926
73010 0.475351
73020 0.4852811
73030 0.4862472
73040 0.4511657
73050 0.4585368
73060 0.4707854
73070 0.4598731
73080 0.458743
73090 0.471449
73100 0.4616047
73110 0.4813511
73120 0.4852442
73130 0.4598517
73140 0.4717247
73150 0.4871626
73160 0.4793183
73170 0.4994586
73180 0.500419
73190 0.505699
73200 0.4940931
73210 0.5067287
73220 0.5179533
73230 0.4972771
73240 0.5069306
73250 0.5107211
73260 0.4933852
73270 0.4684698
73280 0.4827283
73290 0.4961294
73300 0.4860916
73310 0.4800202
73320 0.4817681
73330 0.5042763
73340 0.4932548
73350 0.4766556
73360 0.4882447
73370 0.4706635
73380 0.4745436
73390 0.4721787
73400 0.4467038
73410 0.4714334
73420 0.4815743
73430 0.4553232
73440 0.4227551
73450 0.4142217
73460 0.4323857
73470 0.445666
73480 0.4631834
73490 0.4398516
73500 0.4368769
73510 0.478056
73520 0.4460242
73530 0.454336
73540 0.466151
73550 0.4644695
73560 0.4698492
73570 0.4590687
73580 0.447034
73590 0.4238044
73600 0.4728983
73610 0.4831034
73620 0.4732576
73630 0.4894075
73640 0.4986709
73650 0.4606477
73660 0.4830187
73670 0.5129504
73680 0.4807439
73690 0.4920336
73700 0.4840358
73710 0.4796628
73720 0.4845383
73730 0.4743509
73740 0.4628875
73750 0.470336
73760 0.4718656
73770 0.4299232
73780 0.4622969
73790 0.4595001
73800 0.4317237
73810 0.4389493
73820 0.4527493
73830 0.4435712
73840 0.4246923
73850 0.4345983
73860 0.4574189
73870 0.4621902
73880 0.4489726
73890 0.4288593
73900 0.4612068
73910 0.453044
73920 0.4625271
73930 0.4572363
73940 0.4545769
73950 0.4630771
73960 0.4569381
73970 0.4682283
73980 0.4776991
73990 0.4512477
74000 0.4694366
74010 0.4412062
74020 0.4640602
74030 0.4420954
74040 0.4541379
74050 0.4494361
74060 0.4467378
74070 0.4365775
74080 0.4488525
74090 0.4229249
74100 0.430796
74110 0.4367677
74120 0.4587237
74130 0.4500396
74140 0.4785022
74150 0.4632622
74160 0.4795735
74170 0.4707528
74180 0.4746969
74190 0.4992546
74200 0.4679865
74210 0.4706874
74220 0.4853893
74230 0.4726989
74240 0.4997018
74250 0.4945085
74260 0.4893264
74270 0.5033298
74280 0.5111712
74290 0.5186117
74300 0.5010306
74310 0.4811365
74320 0.5010465
74330 0.4822112
74340 0.4976383
74350 0.5020556
74360 0.4898663
74370 0.4996128
74380 0.4980743
74390 0.496982
74400 0.5052322
74410 0.5086523
74420 0.5136544
74430 0.4939763
74440 0.5007164
74450 0.4916071
74460 0.5029722
74470 0.5034452
74480 0.5172591
74490 0.4964211
74500 0.4902434
74510 0.5035398
74520 0.4925276
74530 0.4831762
74540 0.4995936
74550 0.4840677
74560 0.5002764
74570 0.5163003
74580 0.5205693
74590 0.513005
74600 0.4949957
74610 0.5209989
74620 0.529527
74630 0.5148665
74640 0.5262476
74650 0.4880844
74660 0.4669379
74670 0.4777974
74680 0.4562657
74690 0.4800503
74700 0.4857807
74710 0.4810979
74720 0.4839578
74730 0.5043462
74740 0.4652538
74750 0.4879736
74760 0.5034632
74770 0.4927075
74780 0.4760327
74790 0.4781281
74800 0.4442639
74810 0.4569494
74820 0.4623763
74830 0.4580003
74840 0.454039
74850 0.460913
74860 0.4410869
74870 0.4667154
74880 0.433795
74890 0.4587994
74900 0.4548252
74910 0.4530579
74920 0.466677
74930 0.467419
74940 0.4727098
74950 0.4823894
74960 0.4862192
74970 0.4640762
74980 0.4719504
74990 0.4451645
75000 0.4640222
75010 0.4628007
75020 0.4643994
75030 0.4620746
75040 0.4645312
75050 0.4571022
75060 0.4571618
75070 0.4773231
75080 0.4622496
75090 0.4551278
75100 0.4703009
75110 0.4856495
75120 0.4696376
75130 0.4634268
75140 0.4543542
75150 0.4911508
75160 0.4649894
75170 0.4588937
75180 0.4472266
75190 0.4697082
75200 0.4647664
75210 0.4684359
75220 0.4611386
75230 0.4748027
75240 0.4693067
75250 0.4682555
75260 0.4729974
75270 0.4773492
75280 0.4889085
75290 0.4860125
75300 0.5003091
75310 0.5020037
75320 0.4976718
75330 0.5006961
75340 0.4996675
75350 0.4935906
75360 0.4696057
75370 0.4711137
75380 0.4881976
75390 0.4816335
75400 0.4769034
75410 0.4755404
75420 0.4700127
75430 0.4638845
75440 0.4615298
75450 0.4436273
75460 0.4406228
75470 0.4612029
75480 0.4451512
75490 0.4554238
75500 0.4580597
75510 0.4586286
75520 0.4676611
75530 0.4564306
75540 0.4579359
75550 0.4610205
75560 0.4516888
75570 0.4463819
75580 0.4599387
75590 0.4680981
75600 0.4644702
75610 0.4565657
75620 0.4475416
75630 0.4845174
75640 0.4769202
75650 0.4763505
75660 0.4782969
75670 0.4597348
75680 0.4631159
75690 0.4774348
75700 0.4791781
75710 0.4586212
75720 0.463415
75730 0.4752694
75740 0.4572433
75750 0.4680053
75760 0.4799198
75770 0.4881282
75780 0.4651116
75790 0.4443499
75800 0.4507818
75810 0.4491022
75820 0.446199
75830 0.446871
75840 0.4587237
75850 0.4588351
75860 0.4734595
75870 0.459368
75880 0.4500602
75890 0.4716682
75900 0.430602
75910 0.4577896
75920 0.445798
75930 0.4244522
75940 0.4360976
75950 0.443223
75960 0.4393811
75970 0.4457785
75980 0.4551575
75990 0.4650654
76000 0.4917045
76010 0.4822389
76020 0.4695505
76030 0.4602991
76040 0.4611159
76050 0.4496551
76060 0.452614
76070 0.4422174
76080 0.4336802
76090 0.4383751
76100 0.4321458
76110 0.4253596
76120 0.411644
76130 0.4232864
76140 0.4171751
76150 0.4242423
76160 0.4095626
76170 0.4094489
76180 0.4271174
76190 0.4254777
76200 0.4173192
76210 0.4318689
76220 0.4448683
76230 0.434967
76240 0.4540233
76250 0.4387095
76260 0.4524117
76270 0.4432521
76280 0.4630303
76290 0.4220355
76300 0.4049994
76310 0.4394923
76320 0.436333
76330 0.4275836
76340 0.4217018
76350 0.4464417
76360 0.4535482
76370 0.4632372
76380 0.4661934
76390 0.4790407
76400 0.4482376
76410 0.455965
76420 0.4420005
76430 0.4304444
76440 0.442271
76450 0.4256669
76460 0.4240203
76470 0.4296679
76480 0.4416877
76490 0.4121888
76500 0.4232243
76510 0.4303267
76520 0.4330896
76530 0.435814
76540 0.4338691
76550 0.4473903
76560 0.4470809
76570 0.4342639
76580 0.4429243
76590 0.4449936
76600 0.4609636
76610 0.4521066
76620 0.447735
76630 0.445105
76640 0.4436374
76650 0.4631732
76660 0.4367246
76670 0.4447727
76680 0.4392439
76690 0.4660932
76700 0.4301076
76710 0.4402972
76720 0.4298576
76730 0.4491772
76740 0.4434486
76750 0.4608032
76760 0.4623037
76770 0.4512269
76780 0.4475873
76790 0.463126
76800 0.458372
76810 0.4472014
76820 0.4296587
76830 0.4273565
76840 0.4368127
76850 0.4495735
76860 0.4683944
76870 0.4694648
76880 0.4729878
76890 0.4573717
76900 0.4559784
76910 0.4343089
76920 0.4563268
76930 0.464345
76940 0.4752539
76950 0.4633413
76960 0.4660673
76970 0.4520038
76980 0.469933
76990 0.4578154
77000 0.4541251
77010 0.4625005
77020 0.4445898
77030 0.476935
77040 0.4569009
77050 0.4687392
77060 0.4538284
77070 0.4574681
77080 0.4484881
77090 0.4580935
77100 0.4540609
77110 0.4477788
77120 0.4579448
77130 0.4779325
77140 0.461187
77150 0.4412961
77160 0.4465372
77170 0.4480369
77180 0.4566203
77190 0.4475493
77200 0.4505055
77210 0.450406
77220 0.4517923
77230 0.4498468
77240 0.4369622
77250 0.438058
77260 0.4648571
77270 0.4489902
77280 0.4555226
77290 0.4571415
77300 0.4641595
77310 0.4560586
77320 0.447263
77330 0.4231276
77340 0.4085636
77350 0.4270547
77360 0.4618026
77370 0.4483254
77380 0.4642946
77390 0.4278899
77400 0.4120533
77410 0.4252099
77420 0.4475104
77430 0.442919
77440 0.440039
77450 0.4379287
77460 0.4513893
77470 0.4547002
77480 0.4444875
77490 0.4506636
77500 0.4508042
77510 0.4538916
77520 0.4932946
77530 0.4611252
77540 0.4548395
77550 0.4329709
77560 0.4518207
77570 0.4543049
77580 0.4369437
77590 0.4544
77600 0.4642635
77610 0.4365842
77620 0.4343481
77630 0.4442365
77640 0.4333831
77650 0.4288789
77660 0.4455232
77670 0.434618
77680 0.4375106
77690 0.446898
77700 0.4400613
77710 0.4527217
77720 0.4560903
77730 0.4576704
77740 0.4770723
77750 0.4679245
77760 0.4293493
77770 0.4611387
77780 0.4738401
77790 0.4891041
77800 0.4562271
77810 0.4293269
77820 0.4426726
77830 0.4546688
77840 0.4588495
77850 0.4485724
77860 0.4258807
77870 0.4578347
77880 0.43704
77890 0.4175577
77900 0.4186232
77910 0.4769836
77920 0.4807892
77930 0.4504212
77940 0.4325492
77950 0.4210562
77960 0.4364809
77970 0.4570196
77980 0.4526413
77990 0.4336462
78000 0.4626787
78010 0.461374
78020 0.4645885
78030 0.4441702
78040 0.4428104
78050 0.4273942
78060 0.4266518
78070 0.423125
78080 0.4424281
78090 0.474056
78100 0.4457592
78110 0.4333045
78120 0.4354708
78130 0.4509571
78140 0.4452792
78150 0.4228295
78160 0.4236772
78170 0.4241192
78180 0.4483045
78190 0.4390001
78200 0.4679994
78210 0.4567271
78220 0.4472256
78230 0.4300306
78240 0.4419943
78250 0.4551441
78260 0.4647378
78270 0.4526178
78280 0.4503377
78290 0.4870452
78300 0.4842165
78310 0.4704311
78320 0.4773539
78330 0.4804769
78340 0.4723698
78350 0.4902543
78360 0.4967183
78370 0.504697
78380 0.4848147
78390 0.5187703
78400 0.4884048
78410 0.4855521
78420 0.4840386
78430 0.4857747
78440 0.4611898
78450 0.4774421
78460 0.4690944
78470 0.4899436
78480 0.4735575
78490 0.4590405
78500 0.4659902
78510 0.4652935
78520 0.4795617
78530 0.4867927
78540 0.4789189
78550 0.4670007
78560 0.4800912
78570 0.4734945
78580 0.4919859
78590 0.4766335
78600 0.505904
78610 0.484772
78620 0.4814506
78630 0.5022702
78640 0.4984461
78650 0.5139711
78660 0.5196885
78670 0.5002039
78680 0.5146398
78690 0.5241992
78700 0.5146421
78710 0.5263999
78720 0.5057516
78730 0.5401884
78740 0.5300699
78750 0.523995
78760 0.5056803
78770 0.535052
78780 0.5304465
78790 0.5251834
78800 0.5138981
78810 0.4969742
78820 0.5228928
78830 0.5060878
78840 0.5042909
78850 0.5094425
78860 0.5175806
78870 0.4982571
78880 0.5021232
78890 0.5140584
78900 0.542268
78910 0.5011013
78920 0.5387
78930 0.5216981
78940 0.5053712
78950 0.4826417
78960 0.4554967
78970 0.4626338
78980 0.4705453
78990 0.4674582
79000 0.4775413
79010 0.4856517
79020 0.492088
79030 0.5016371
79040 0.4940489
79050 0.4746104
79060 0.4624615
79070 0.4595915
79080 0.4500983
79090 0.5104612
79100 0.493478
79110 0.5073323
79120 0.497779
79130 0.5057039
79140 0.5014851
79150 0.4903343
79160 0.4852534
79170 0.4931768
79180 0.4869946
79190 0.482615
79200 0.4811702
79210 0.5053335
79220 0.5001834
79230 0.512787
79240 0.5133593
79250 0.5389848
79260 0.5149198
79270 0.5243419
79280 0.5443621
79290 0.5038829
79300 0.5119075
79310 0.5050149
79320 0.5280408
79330 0.5317563
79340 0.502822
79350 0.5092699
79360 0.5323775
79370 0.5274171
79380 0.5312109
79390 0.5244533
79400 0.543384
79410 0.5101063
79420 0.4958773
79430 0.4950046
79440 0.5094879
79450 0.4944063
79460 0.4726993
79470 0.5051556
79480 0.5143247
79490 0.4948238
79500 0.4903372
79510 0.4988993
79520 0.4986961
79530 0.5279478
79540 0.552002
79550 0.510417
79560 0.5294653
79570 0.5438472
79580 0.5263473
79590 0.5412645
79600 0.5456448
79610 0.5323999
79620 0.5106061
79630 0.4984969
79640 0.5047275
79650 0.5158542
79660 0.5041875
79670 0.4939047
79680 0.4787629
79690 0.5137417
79700 0.4991111
79710 0.4976345
79720 0.5106891
79730 0.482976
79740 0.4963517
79750 0.5105076
79760 0.4965227
79770 0.5085918
79780 0.5035401
79790 0.5144918
79800 0.5158991
79810 0.4999149
79820 0.4894873
79830 0.4886211
79840 0.5283861
79850 0.5020056
79860 0.481306
79870 0.4857662
79880 0.4978752
79890 0.4905652
79900 0.4938178
79910 0.5095291
79920 0.4887217
79930 0.4855576
79940 0.4769894
79950 0.4740801
79960 0.493417
79970 0.4863113
79980 0.4777719
79990 0.4834275
80000 0.4976646
80010 0.4843795
80020 0.4918528
80030 0.5097248
80040 0.5249745
80050 0.5291415
80060 0.519721
80070 0.5261343
80080 0.5167499
80090 0.5246058
80100 0.5115089
80110 0.5011057
80120 0.5073704
80130 0.4913947
80140 0.499046
80150 0.4940926
80160 0.4973135
80170 0.4965407
80180 0.5008904
80190 0.5052069
80200 0.4933989
80210 0.4907769
80220 0.4843763
80230 0.4905851
80240 0.4723914
80250 0.466722
80260 0.4967735
80270 0.4765441
80280 0.4915902
80290 0.4883966
80300 0.4765646
80310 0.515899
80320 0.4959617
80330 0.481379
80340 0.4854769
80350 0.4883245
80360 0.4726178
80370 0.4885279
80380 0.4919318
80390 0.4823678
80400 0.4769506
80410 0.4925336
80420 0.4802667
80430 0.4593768
80440 0.5010677
80450 0.5071445
80460 0.4782267
80470 0.4860509
80480 0.4862062
80490 0.483721
80500 0.5137665
80510 0.4952455
80520 0.493316
80530 0.4828914
80540 0.4720042
80550 0.4635346
80560 0.4788561
80570 0.4490506
80580 0.4407115
80590 0.4853755
80600 0.465584
80610 0.4807911
80620 0.4806346
80630 0.4984183
80640 0.4841725
80650 0.4905555
80660 0.5049413
80670 0.487187
80680 0.4646333
80690 0.4377738
80700 0.4887025
80710 0.4754381
80720 0.4655635
80730 0.4977266
80740 0.5212821
80750 0.4957268
80760 0.4880073
80770 0.5035096
80780 0.5049509
80790 0.4903698
80800 0.5063822
80810 0.5177652
80820 0.4798754
80830 0.4673683
80840 0.4839135
80850 0.4706382
80860 0.4902185
80870 0.4672697
80880 0.4894128
80890 0.4646869
80900 0.4867602
80910 0.5083228
80920 0.5212767
80930 0.4878398
80940 0.4893816
80950 0.481711
80960 0.4850907
80970 0.489696
80980 0.4735997
80990 0.4676124
81000 0.4904484
81010 0.4793853
81020 0.4648779
81030 0.4870599
81040 0.494022
81050 0.4760348
81060 0.4584133
81070 0.4596459
81080 0.4694826
81090 0.4780864
81100 0.4641452
81110 0.4750432
81120 0.4776862
81130 0.4482437
81140 0.4795823
81150 0.4513225
81160 0.4501755
81170 0.4768882
81180 0.4880328
81190 0.4808405
81200 0.4907714
81210 0.4945189
81220 0.5015796
81230 0.5137282
81240 0.4905555
81250 0.5024205
81260 0.4947642
81270 0.458093
81280 0.489969
81290 0.4733353
81300 0.4683992
81310 0.4775299
81320 0.5121077
81330 0.5067466
81340 0.4971062
81350 0.505258
81360 0.4766078
81370 0.4743566
81380 0.4618645
81390 0.4760816
81400 0.4650918
81410 0.482554
81420 0.4803242
81430 0.45733
81440 0.4629663
81450 0.474353
81460 0.460104
81470 0.4484012
81480 0.4464356
81490 0.4749175
81500 0.4770862
81510 0.4832351
81520 0.4617264
81530 0.4793014
81540 0.4888093
81550 0.4950635
81560 0.4924113
81570 0.4875802
81580 0.4692714
81590 0.4616906
81600 0.4922391
81610 0.4704825
81620 0.4941648
81630 0.5004835
81640 0.5220037
81650 0.5171293
81660 0.4974541
81670 0.4942409
81680 0.4978882
81690 0.5063399
81700 0.4950223
81710 0.483563
81720 0.5039728
81730 0.5069584
81740 0.5080984
81750 0.5088916
81760 0.5064668
81770 0.5006004
81780 0.5062094
81790 0.5069994
81800 0.4997883
81810 0.5009187
81820 0.5042918
81830 0.5053962
81840 0.5204523
81850 0.5121586
81860 0.514725
81870 0.506516
81880 0.4830475
81890 0.5048214
81900 0.5169104
81910 0.5158046
81920 0.5141979
81930 0.5315598
81940 0.4970144
81950 0.5123229
81960 0.5369508
81970 0.5084285
81980 0.5296267
81990 0.5258574
82000 0.5046688
82010 0.5109284
82020 0.5185913
82030 0.5120775
82040 0.5127859
82050 0.5131714
82060 0.5223331
82070 0.5188075
82080 0.4956748
82090 0.5335065
82100 0.5111119
82110 0.5115129
82120 0.5175789
82130 0.510366
82140 0.5325875
82150 0.5018635
82160 0.4977503
82170 0.5050435
82180 0.4758395
82190 0.4879774
82200 0.4877259
82210 0.5140042
82220 0.5243323
82230 0.4966341
82240 0.5195785
82250 0.5110609
82260 0.5110666
82270 0.5057017
82280 0.5028385
82290 0.4906694
82300 0.5236085
82310 0.5131402
82320 0.5033629
82330 0.5042772
82340 0.5046431
82350 0.509364
82360 0.5110853
82370 0.5061308
82380 0.5170576
82390 0.5114295
82400 0.5316411
82410 0.5119964
82420 0.541571
82430 0.5170242
82440 0.5224855
82450 0.5056804
82460 0.5302824
82470 0.5163393
82480 0.5551463
82490 0.5419204
82500 0.5221726
82510 0.5174136
82520 0.5072582
82530 0.5190932
82540 0.5089073
82550 0.5128799
82560 0.5043199
82570 0.4966256
82580 0.5141808
82590 0.5087788
82600 0.506923
82610 0.5281905
82620 0.5113998
82630 0.5215872
82640 0.5000496
82650 0.5132674
82660 0.5243505
82670 0.5236147
82680 0.5513619
82690 0.5447153
82700 0.55832
82710 0.5619338
82720 0.5644178
82730 0.5377244
82740 0.5434494
82750 0.5662837
82760 0.5738289
82770 0.5528568
82780 0.5534995
82790 0.5219447
82800 0.5409474
82810 0.5551986
82820 0.532689
82830 0.5047523
82840 0.5308071
82850 0.5402471
82860 0.5424157
82870 0.5369256
82880 0.5314158
82890 0.52982
82900 0.5200182
82910 0.4832757
82920 0.4867879
82930 0.4854384
82940 0.4872333
82950 0.5133973
82960 0.5049425
82970 0.4938125
82980 0.511852
82990 0.5171264
83000 0.5114173
83010 0.4973809
83020 0.5414096
83030 0.4907162
83040 0.492319
83050 0.5285601
83060 0.5116469
83070 0.5252728
83080 0.5222251
83090 0.5327123
83100 0.5237861
83110 0.5259426
83120 0.5140897
83130 0.529624
83140 0.5274167
83150 0.5295733
83160 0.5212252
83170 0.5294179
83180 0.5002959
83190 0.5305527
83200 0.5450814
83210 0.5244481
83220 0.5271817
83230 0.5173463
83240 0.528598
83250 0.5537579
83260 0.5303787
83270 0.5343372
83280 0.5404828
83290 0.5540138
83300 0.5361998
83310 0.5297104
83320 0.5099495
83330 0.4984366
83340 0.4902374
83350 0.5081326
83360 0.5065448
83370 0.4949473
83380 0.5156086
83390 0.5100031
83400 0.5516978
83410 0.5287783
83420 0.51772
83430 0.5183422
83440 0.5058329
83450 0.5349456
83460 0.547155
83470 0.5407043
83480 0.5366182
83490 0.5310339
83500 0.5329127
83510 0.521064
83520 0.527705
83530 0.5313337
83540 0.5189754
83550 0.5389773
83560 0.5289707
83570 0.5199821
83580 0.5330477
83590 0.5244685
83600 0.5360277
83610 0.5659257
83620 0.5356625
83630 0.5254175
83640 0.5287977
83650 0.5350892
83660 0.5357034
83670 0.5173922
83680 0.5183241
83690 0.5326298
83700 0.5239664
83710 0.5120797
83720 0.4902901
83730 0.4920167
83740 0.4987032
83750 0.5098642
83760 0.5138005
83770 0.4983757
83780 0.5475116
83790 0.5478258
83800 0.5867906
83810 0.5555156
83820 0.5594709
83830 0.555538
83840 0.5514771
83850 0.5712546
83860 0.5640882
83870 0.5211918
83880 0.541086
83890 0.5418515
83900 0.5016563
83910 0.5267986
83920 0.5323611
83930 0.5417669
83940 0.5597247
83950 0.564601
83960 0.583731
83970 0.5598558
83980 0.5707976
83990 0.5793723
84000 0.5751106
84010 0.5698341
84020 0.5566467
84030 0.5704813
84040 0.5695505
84050 0.5480509
84060 0.5663909
84070 0.5801937
84080 0.5626248
84090 0.5896785
84100 0.5729738
84110 0.5681258
84120 0.582941
84130 0.563201
84140 0.5300792
84150 0.5381286
84160 0.5290949
84170 0.5635008
84180 0.539906
84190 0.5394656
84200 0.5412228
84210 0.5400313
84220 0.5394841
84230 0.5250701
84240 0.5291014
84250 0.5275168
84260 0.5454274
84270 0.5304443
84280 0.5480859
84290 0.5280714
84300 0.5535606
84310 0.5692504
84320 0.5608388
84330 0.5443047
84340 0.5669863
84350 0.5587162
84360 0.5507624
84370 0.5780961
84380 0.5376208
84390 0.5376089
84400 0.5586993
84410 0.5568031
84420 0.5545995
84430 0.5393009
84440 0.5649599
84450 0.5653917
84460 0.5845554
84470 0.5846588
84480 0.5809145
84490 0.5717752
84500 0.5585266
84510 0.5446158
84520 0.5151862
84530 0.5090584
84540 0.5423842
84550 0.5203114
84560 0.537026
84570 0.5353082
84580 0.5318384
84590 0.5276639
84600 0.5293279
84610 0.5366814
84620 0.5172069
84630 0.5238708
84640 0.5288144
84650 0.5225202
84660 0.541479
84670 0.5230936
84680 0.5406017
84690 0.5395035
84700 0.5332206
84710 0.5222461
84720 0.4919444
84730 0.546541
84740 0.5253208
84750 0.5400488
84760 0.5374603
84770 0.5299432
84780 0.5456598
84790 0.5089099
84800 0.5148705
84810 0.5426857
84820 0.5224412
84830 0.5256785
84840 0.5340403
84850 0.5282608
84860 0.5254002
84870 0.5348746
84880 0.542915
84890 0.5270085
84900 0.5445985
84910 0.5169197
84920 0.5372005
84930 0.5534384
84940 0.5431544
84950 0.5222647
84960 0.5185453
84970 0.4962513
84980 0.5026306
84990 0.4835733
85000 0.4771603
85010 0.5023884
85020 0.5042803
85030 0.5039229
85040 0.4952785
85050 0.5128009
85060 0.5156975
85070 0.5307685
85080 0.5273594
85090 0.532685
85100 0.5339391
85110 0.5272539
85120 0.5142057
85130 0.5230136
85140 0.5198614
85150 0.529486
85160 0.5308248
85170 0.5338908
85180 0.5269169
85190 0.5336075
85200 0.5542368
85210 0.5665097
85220 0.5107366
85230 0.5104428
85240 0.5416289
85250 0.5551663
85260 0.5507204
85270 0.5268948
85280 0.5231295
85290 0.5413229
85300 0.5572826
85310 0.5258085
85320 0.5416608
85330 0.5532667
85340 0.5550492
85350 0.5455905
85360 0.5402458
85370 0.5216115
85380 0.5318793
85390 0.5257243
85400 0.5397714
85410 0.5269331
85420 0.5449622
85430 0.5240307
85440 0.5337055
85450 0.5264642
85460 0.5255809
85470 0.5319427
85480 0.5370342
85490 0.5116712
85500 0.5191545
85510 0.5143264
85520 0.5263672
85530 0.5165849
85540 0.5326536
85550 0.5390713
85560 0.5218808
85570 0.5419352
85580 0.5151066
85590 0.5162465
85600 0.5330707
85610 0.5293933
85620 0.5246033
85630 0.5269184
85640 0.5367556
85650 0.5291442
85660 0.5273613
85670 0.5233429
85680 0.510374
85690 0.5347775
85700 0.5213557
85710 0.5209336
85720 0.5138003
85730 0.4956366
85740 0.5075788
85750 0.5214093
85760 0.5198194
85770 0.5281109
85780 0.4990291
85790 0.5160331
85800 0.5176802
85810 0.5072544
85820 0.5010604
85830 0.5016858
85840 0.4990471
85850 0.5509871
85860 0.5396169
85870 0.5319878
85880 0.5230631
85890 0.5156247
85900 0.5146916
85910 0.512454
85920 0.4895025
85930 0.4999897
85940 0.5099393
85950 0.5510457
85960 0.5382881
85970 0.5510238
85980 0.54769
85990 0.5705346
86000 0.567521
86010 0.5769672
86020 0.5624008
86030 0.568522
86040 0.5428376
86050 0.5699014
86060 0.5763962
86070 0.5843176
86080 0.578083
86090 0.5561749
86100 0.5473487
86110 0.5565485
86120 0.5597994
86130 0.5703347
86140 0.5934091
86150 0.5631654
86160 0.5709072
86170 0.5703446
86180 0.5701926
86190 0.5650266
86200 0.5584883
86210 0.5483433
86220 0.5359104
86230 0.5300606
86240 0.5034142
86250 0.5088908
86260 0.5265914
86270 0.5234545
86280 0.5021286
86290 0.5110778
86300 0.51147
86310 0.5290534
86320 0.5223123
86330 0.5041468
86340 0.5216327
86350 0.5480766
86360 0.5350571
86370 0.5300657
86380 0.5053023
86390 0.5017769
86400 0.5042446
86410 0.5436158
86420 0.5440322
86430 0.5479009
86440 0.5386505
86450 0.5262038
86460 0.5136466
86470 0.5482444
86480 0.5345366
86490 0.564862
86500 0.5555398
86510 0.5538092
86520 0.5259519
86530 0.5383445
86540 0.5415632
86550 0.5350671
86560 0.5330082
86570 0.5066926
86580 0.514275
86590 0.5150825
86600 0.4865659
86610 0.4835779
86620 0.5150151
86630 0.5193154
86640 0.5326303
86650 0.547278
86660 0.5140458
86670 0.5166812
86680 0.5525069
86690 0.5255883
86700 0.5389246
86710 0.5250007
86720 0.5490865
86730 0.5334335
86740 0.5223513
86750 0.5027536
86760 0.5030969
86770 0.5226421
86780 0.5129377
86790 0.5053648
86800 0.5292084
86810 0.5265568
86820 0.5178208
86830 0.5220556
86840 0.5175083
86850 0.5095499
86860 0.520435
86870 0.514265
86880 0.5174738
86890 0.516622
86900 0.5324171
86910 0.5376539
86920 0.5555089
86930 0.555123
86940 0.5801101
86950 0.5368323
86960 0.5209374
86970 0.510829
86980 0.5400338
86990 0.5182671
87000 0.5256888
87010 0.5145725
87020 0.501375
87030 0.5020719
87040 0.5033373
87050 0.5007381
87060 0.5123488
87070 0.5085831
87080 0.5014412
87090 0.4917566
87100 0.5037531
87110 0.4994672
87120 0.4693076
87130 0.4959482
87140 0.4944547
87150 0.4902616
87160 0.4763207
87170 0.4650864
87180 0.5034447
87190 0.4836884
87200 0.494102
87210 0.5006324
87220 0.5191637
87230 0.4776424
87240 0.49975
87250 0.4869565
87260 0.4853691
87270 0.4953693
87280 0.4987589
87290 0.4926954
87300 0.5024926
87310 0.4888817
87320 0.4928368
87330 0.4741132
87340 0.465351
87350 0.4879569
87360 0.4620974
87370 0.4904123
87380 0.4910033
87390 0.5228642
87400 0.5162246
87410 0.5089126
87420 0.5252455
87430 0.5279746
87440 0.5341402
87450 0.5008816
87460 0.5137199
87470 0.4953751
87480 0.5027599
87490 0.5098711
87500 0.5079786
87510 0.5034737
87520 0.5069865
87530 0.4752749
87540 0.5133786
87550 0.495935
87560 0.5026544
87570 0.5212182
87580 0.5053678
87590 0.5360397
87600 0.5307536
87610 0.5138733
87620 0.5006936
87630 0.4983486
87640 0.5004723
87650 0.5102112
87660 0.4986751
87670 0.4991879
87680 0.5058974
87690 0.5211174
87700 0.518823
87710 0.5239901
87720 0.5395684
87730 0.5341239
87740 0.511639
87750 0.5216858
87760 0.5138502
87770 0.5380095
87780 0.5249865
87790 0.5299988
87800 0.5263243
87810 0.5526038
87820 0.5275221
87830 0.5534463
87840 0.5605797
87850 0.5670528
87860 0.5360053
87870 0.5361978
87880 0.5547338
87890 0.5341351
87900 0.5227975
87910 0.5376585
87920 0.5478344
87930 0.5254305
87940 0.5171621
87950 0.5310357
87960 0.5080513
87970 0.5225958
87980 0.5202394
87990 0.5125566
88000 0.5090616
88010 0.5145354
88020 0.4991467
88030 0.5007704
88040 0.501078
88050 0.4997145
88060 0.4985392
88070 0.5144012
88080 0.5256867
88090 0.5133709
88100 0.5098996
88110 0.5125309
88120 0.512051
88130 0.5288092
88140 0.5256165
88150 0.5285179
88160 0.5235302
88170 0.5283052
88180 0.5304731
88190 0.5100999
88200 0.5187303
88210 0.4808091
88220 0.5016568
88230 0.4997927
88240 0.5076905
88250 0.4974285
88260 0.5035408
88270 0.4824923
88280 0.4971563
88290 0.4970866
88300 0.4884443
88310 0.4873039
88320 0.5116054
88330 0.5025884
88340 0.5042069
88350 0.5161882
88360 0.5211556
88370 0.5228036
88380 0.5112706
88390 0.5009492
88400 0.5195252
88410 0.4900542
88420 0.5244524
88430 0.5355179
88440 0.4961674
88450 0.5066448
88460 0.529456
88470 0.5261084
88480 0.5142239
88490 0.5083634
88500 0.5057275
88510 0.4996933
88520 0.517762
88530 0.5024798
88540 0.5101185
88550 0.4869588
88560 0.498126
88570 0.4916066
88580 0.4952209
88590 0.488595
88600 0.5126349
88610 0.5225651
88620 0.5231334
88630 0.5145937
88640 0.4975153
88650 0.4839611
88660 0.5069402
88670 0.5153813
88680 0.525871
88690 0.493545
88700 0.5093582
88710 0.5254524
88720 0.5269618
88730 0.5230557
88740 0.5253118
88750 0.5226067
88760 0.5038906
88770 0.4861299
88780 0.5147757
88790 0.5147777
88800 0.5031317
88810 0.5105351
88820 0.5048101
88830 0.4940645
88840 0.4885888
88850 0.5222306
88860 0.5177185
88870 0.5090187
88880 0.4813331
88890 0.4859265
88900 0.4744375
88910 0.4942721
88920 0.4700326
88930 0.4822666
88940 0.4784685
88950 0.470997
88960 0.5070626
88970 0.4851631
88980 0.4906791
88990 0.4752925
89000 0.4774037
89010 0.4780892
89020 0.4700385
89030 0.4637861
89040 0.4561817
89050 0.442905
89060 0.4771489
89070 0.4672699
89080 0.4617436
89090 0.4837237
89100 0.4709809
89110 0.479012
89120 0.4770018
89130 0.488494
89140 0.4700178
89150 0.4850841
89160 0.4837325
89170 0.4684858
89180 0.4591724
89190 0.4721543
89200 0.4710531
89210 0.4808372
89220 0.4805307
89230 0.502159
89240 0.5080789
89250 0.514591
89260 0.5081777
89270 0.5022259
89280 0.5284625
89290 0.5092109
89300 0.5077361
89310 0.4977795
89320 0.4914138
89330 0.5122823
89340 0.5159984
89350 0.508855
89360 0.5247402
89370 0.5332623
89380 0.5395608
89390 0.5150967
89400 0.4930686
89410 0.5190907
89420 0.5203626
89430 0.5013909
89440 0.5019557
89450 0.5126852
89460 0.4942906
89470 0.4794872
89480 0.4940794
89490 0.4864145
89500 0.508067
89510 0.5247976
89520 0.5482062
89530 0.5355631
89540 0.5259771
89550 0.5461843
89560 0.5062807
89570 0.5211818
89580 0.5193958
89590 0.5001155
89600 0.5065917
89610 0.5471082
89620 0.5271426
89630 0.5218073
89640 0.496464
89650 0.4991392
89660 0.5025278
89670 0.5202696
89680 0.5121105
89690 0.5196428
89700 0.5173613
89710 0.4994734
89720 0.523194
89730 0.5317975
89740 0.5425572
89750 0.5198389
89760 0.5377173
89770 0.5271112
89780 0.5295854
89790 0.5040699
89800 0.4862086
89810 0.5004004
89820 0.4699624
89830 0.4889411
89840 0.496719
89850 0.503029
89860 0.4925656
89870 0.5103998
89880 0.5207785
89890 0.5160359
89900 0.5137306
89910 0.4881345
89920 0.4810356
89930 0.4762335
89940 0.4690226
89950 0.5076011
89960 0.4868149
89970 0.4937966
89980 0.5060067
89990 0.5002804
90000 0.4978098
90010 0.5075413
90020 0.5016173
90030 0.4971586
90040 0.4689569
90050 0.4961416
90060 0.4814025
90070 0.4972356
90080 0.5032238
90090 0.4662601
90100 0.4682127
90110 0.4748046
90120 0.4932109
90130 0.4784074
90140 0.471424
90150 0.4967426
90160 0.5032064
90170 0.4909468
90180 0.4876352
90190 0.5064576
90200 0.4925845
90210 0.4904318
90220 0.5099076
90230 0.5007146
90240 0.5042589
90250 0.5077553
90260 0.5179651
90270 0.5246727
90280 0.5191189
90290 0.4945963
90300 0.4938643
90310 0.490905
90320 0.5150294
90330 0.5102595
90340 0.5072013
90350 0.4958651
90360 0.5000712
90370 0.5029013
90380 0.5050789
90390 0.5027856
90400 0.4843149
90410 0.4968053
90420 0.4953993
90430 0.5096071
90440 0.4670081
90450 0.4968268
90460 0.4989972
90470 0.4898525
90480 0.4967896
90490 0.5159131
90500 0.5098536
90510 0.536341
90520 0.5145553
90530 0.5118309
90540 0.4805546
90550 0.4994638
90560 0.5110292
90570 0.504078
90580 0.4802681
90590 0.4839573
90600 0.4878692
90610 0.4760415
90620 0.4914359
90630 0.471962
90640 0.4374607
90650 0.4434679
90660 0.4674364
90670 0.4853474
90680 0.4563254
90690 0.4734236
90700 0.4883721
90710 0.491853
90720 0.495497
90730 0.4794023
90740 0.4804322
90750 0.4889865
90760 0.4875323
90770 0.4927344
90780 0.4803767
90790 0.4896839
90800 0.5034455
90810 0.4817649
90820 0.5003797
90830 0.4897664
90840 0.4870076
90850 0.5278546
90860 0.511485
90870 0.4823355
90880 0.4819087
90890 0.4919488
90900 0.473377
90910 0.5031814
90920 0.4926604
90930 0.4949619
90940 0.5081174
90950 0.49451
90960 0.4842578
90970 0.4951222
90980 0.4750453
90990 0.4743425
91000 0.4640719
91010 0.4802548
91020 0.479203
91030 0.4754409
91040 0.4634305
91050 0.4593211
91060 0.457855
91070 0.4711343
91080 0.4296871
91090 0.4587801
91100 0.469779
91110 0.4752996
91120 0.4614739
91130 0.4524547
91140 0.4558557
91150 0.4777043
91160 0.431221
91170 0.4417154
91180 0.4431879
91190 0.4605515
91200 0.4375438
91210 0.4597419
91220 0.4666922
91230 0.4501346
91240 0.4600165
91250 0.4633217
91260 0.4569638
91270 0.465613
91280 0.4445887
91290 0.454467
91300 0.4704162
91310 0.4810684
91320 0.4773072
91330 0.4734575
91340 0.4656008
91350 0.4738633
91360 0.4607116
91370 0.4868399
91380 0.4695283
91390 0.4694297
91400 0.4833641
91410 0.4767126
91420 0.4631547
91430 0.4805216
91440 0.459572
91450 0.4750535
91460 0.4692601
91470 0.4504827
91480 0.461146
91490 0.494835
91500 0.5090169
91510 0.4791033
91520 0.514495
91530 0.4999786
91540 0.5229913
91550 0.5153028
91560 0.495417
91570 0.4702879
91580 0.4908007
91590 0.5079007
91600 0.4749816
91610 0.474426
91620 0.4695801
91630 0.4560144
91640 0.4681262
91650 0.4863265
91660 0.4974612
91670 0.4630884
91680 0.4489544
91690 0.4355849
91700 0.4623592
91710 0.4556925
91720 0.4658628
91730 0.4503341
91740 0.444993
91750 0.4394958
91760 0.4544384
91770 0.4779042
91780 0.4951924
91790 0.4901599
91800 0.4758554
91810 0.4814187
91820 0.4759048
91830 0.4890985
91840 0.4898987
91850 0.4858464
91860 0.4915584
91870 0.4873158
91880 0.4640735
91890 0.4709594
91900 0.4798167
91910 0.4606358
91920 0.460877
91930 0.4887746
91940 0.4802412
91950 0.4879894
91960 0.4773168
91970 0.4566391
91980 0.4965609
91990 0.4981399
92000 0.5086608
92010 0.4984436
92020 0.492125
92030 0.4878163
92040 0.4743345
92050 0.4954225
92060 0.4709785
92070 0.49939
92080 0.5196933
92090 0.5154738
92100 0.5136497
92110 0.5036632
92120 0.4988663
92130 0.5254697
92140 0.5212465
92150 0.5057276
92160 0.5064375
92170 0.5008341
92180 0.4991061
92190 0.5156842
92200 0.4732565
92210 0.50116
92220 0.4768285
92230 0.4864625
92240 0.4930109
92250 0.5060218
92260 0.4880869
92270 0.5042047
92280 0.4917642
92290 0.4827495
92300 0.501743
92310 0.4980721
92320 0.4882445
92330 0.4995531
92340 0.4887472
92350 0.4880407
92360 0.4912201
92370 0.4864959
92380 0.5013082
92390 0.510787
92400 0.4683234
92410 0.4919667
92420 0.4770789
92430 0.5101633
92440 0.5136097
92450 0.5082432
92460 0.5053926
92470 0.5229666
92480 0.5010208
92490 0.5248405
92500 0.5031122
92510 0.5088394
92520 0.4998459
92530 0.4874902
92540 0.5045693
92550 0.5385602
92560 0.5232144
92570 0.4962792
92580 0.5086343
92590 0.4923202
92600 0.4738079
92610 0.5022166
92620 0.5030805
92630 0.504121
92640 0.4927905
92650 0.500469
92660 0.5207276
92670 0.505561
92680 0.4997285
92690 0.5178487
92700 0.5261508
92710 0.5048514
92720 0.5086768
92730 0.510922
92740 0.522532
92750 0.5163679
92760 0.5062152
92770 0.4825629
92780 0.5098419
92790 0.488397
92800 0.5134748
92810 0.4845627
92820 0.484257
92830 0.4997073
92840 0.4903544
92850 0.4698599
92860 0.4877404
92870 0.4679165
92880 0.4910786
92890 0.4867262
92900 0.4780812
92910 0.4724739
92920 0.4784289
92930 0.503114
92940 0.4951247
92950 0.4936544
92960 0.4962472
92970 0.4884185
92980 0.5107675
92990 0.5054061
93000 0.489924
93010 0.4696191
93020 0.4850819
93030 0.4906202
93040 0.4697436
93050 0.4792441
93060 0.4702242
93070 0.4827883
93080 0.4993986
93090 0.5005978
93100 0.4965003
93110 0.4786285
93120 0.4955757
93130 0.4953865
93140 0.4932956
93150 0.5085216
93160 0.5178585
93170 0.5233507
93180 0.4821791
93190 0.5149209
93200 0.500495
93210 0.4840114
93220 0.4978295
93230 0.5222203
93240 0.495276
93250 0.5304729
93260 0.507283
93270 0.5063216
93280 0.5222107
93290 0.5110215
93300 0.5106754
93310 0.5336937
93320 0.5334799
93330 0.5286052
93340 0.5233459
93350 0.5054286
93360 0.5151604
93370 0.5269461
93380 0.5130913
93390 0.5060384
93400 0.510715
93410 0.4933574
93420 0.4920351
93430 0.5157937
93440 0.4749465
93450 0.4858269
93460 0.5072491
93470 0.493277
93480 0.51181
93490 0.514703
93500 0.5244197
93510 0.48802
93520 0.4892221
93530 0.4739288
93540 0.484824
93550 0.5018931
93560 0.4696976
93570 0.4814458
93580 0.4834245
93590 0.5120997
93600 0.5176491
93610 0.5077214
93620 0.473636
93630 0.4738983
93640 0.5006237
93650 0.499465
93660 0.491548
93670 0.4877793
93680 0.4976679
93690 0.4861963
93700 0.4841168
93710 0.4772153
93720 0.473757
93730 0.4675786
93740 0.4893949
93750 0.473457
93760 0.4833139
93770 0.4899621
93780 0.4911408
93790 0.506185
93800 0.510302
93810 0.4992245
93820 0.5016872
93830 0.4905317
93840 0.47646
93850 0.4742998
93860 0.4768548
93870 0.4676236
93880 0.5185704
93890 0.499222
93900 0.4982482
93910 0.4993587
93920 0.507538
93930 0.5075422
93940 0.4969842
93950 0.4807992
93960 0.4948565
93970 0.4924117
93980 0.507105
93990 0.4724393
94000 0.472183
94010 0.4604592
94020 0.4893445
94030 0.5113651
94040 0.4950782
94050 0.4687058
94060 0.503765
94070 0.4984008
94080 0.5302321
94090 0.5172104
94100 0.5073549
94110 0.4797865
94120 0.4821844
94130 0.4607386
94140 0.4893077
94150 0.4894996
94160 0.4857502
94170 0.5067217
94180 0.4868134
94190 0.5032502
94200 0.4866738
94210 0.4717398
94220 0.4794002
94230 0.4849887
94240 0.4948848
94250 0.5153074
94260 0.5402524
94270 0.54353
94280 0.542246
94290 0.503073
94300 0.5153121
94310 0.5517007
94320 0.5274444
94330 0.518959
94340 0.5215783
94350 0.5298417
94360 0.4946445
94370 0.50451
94380 0.4961495
94390 0.4936306
94400 0.4922749
94410 0.5033687
94420 0.4896239
94430 0.5135488
94440 0.4919747
94450 0.5054069
94460 0.4846841
94470 0.4848724
94480 0.5105076
94490 0.5196217
94500 0.5112848
94510 0.4933489
94520 0.5131102
94530 0.5051063
94540 0.5032243
94550 0.4782206
94560 0.4983701
94570 0.4796313
94580 0.4970753
94590 0.4998493
94600 0.5148284
94610 0.5153255
94620 0.4947702
94630 0.4994838
94640 0.509096
94650 0.4944063
94660 0.4804057
94670 0.4869967
94680 0.477597
94690 0.5042251
94700 0.5047264
94710 0.5012183
94720 0.4982808
94730 0.5113047
94740 0.4942381
94750 0.4994377
94760 0.4983279
94770 0.5172051
94780 0.4892227
94790 0.497074
94800 0.5011226
94810 0.4837976
94820 0.4843876
94830 0.4796858
94840 0.4911041
94850 0.4727612
94860 0.5029029
94870 0.4986932
94880 0.4911182
94890 0.4883817
94900 0.4997169
94910 0.4895069
94920 0.4876799
94930 0.4759617
94940 0.4870737
94950 0.4979724
94960 0.4882266
94970 0.4846736
94980 0.5206723
94990 0.5097997
95000 0.5088054
95010 0.4982938
95020 0.507717
95030 0.524084
95040 0.5303907
95050 0.5324032
95060 0.5255453
95070 0.5344362
95080 0.5091218
95090 0.5120388
95100 0.5327536
95110 0.5261631
95120 0.5163875
95130 0.5148658
95140 0.4997984
95150 0.4922131
95160 0.4898274
95170 0.5219083
95180 0.5233534
95190 0.5337192
95200 0.5159964
95210 0.5350583
95220 0.523949
95230 0.4996903
95240 0.4839735
95250 0.4823291
95260 0.481021
95270 0.4844638
95280 0.4726959
95290 0.4832293
95300 0.5072351
95310 0.5223345
95320 0.5202049
95330 0.5267321
95340 0.5097731
95350 0.4958959
95360 0.5411416
95370 0.5266239
95380 0.5400562
95390 0.5383095
95400 0.5171906
95410 0.5507909
95420 0.5180905
95430 0.5112889
95440 0.5226816
95450 0.5125912
95460 0.4922993
95470 0.4568512
95480 0.4721126
95490 0.4744915
95500 0.4957791
95510 0.503452
95520 0.4829566
95530 0.4661417
95540 0.4700435
95550 0.4749651
95560 0.4621321
95570 0.4724727
95580 0.4489073
95590 0.460647
95600 0.4607995
95610 0.4525631
95620 0.4538914
95630 0.4459709
95640 0.4709249
95650 0.4626484
95660 0.4494593
95670 0.4740382
95680 0.4551491
95690 0.4346806
95700 0.4580778
95710 0.4979804
95720 0.4984609
95730 0.4864216
95740 0.4836896
95750 0.4885302
95760 0.4875225
95770 0.4925542
95780 0.4826168
95790 0.501641
95800 0.4903835
95810 0.4981529
95820 0.5126651
95830 0.5089122
95840 0.5235921
95850 0.5170013
95860 0.5207292
95870 0.4907751
95880 0.497836
95890 0.4916556
95900 0.4834353
95910 0.4820874
95920 0.5048424
95930 0.493436
95940 0.4953674
95950 0.5206897
95960 0.4977645
95970 0.5053675
95980 0.5110714
95990 0.5213546
96000 0.5207044
96010 0.4948871
96020 0.5220032
96030 0.5034153
96040 0.5169812
96050 0.5038221
96060 0.5240207
96070 0.4940175
96080 0.5047836
96090 0.5006857
96100 0.4946299
96110 0.496949
96120 0.4968721
96130 0.462551
96140 0.4958706
96150 0.4797937
96160 0.486878
96170 0.461019
96180 0.4992355
96190 0.5000271
96200 0.4763628
96210 0.4769088
96220 0.5139087
96230 0.4763984
96240 0.4623952
96250 0.4571989
96260 0.4525867
96270 0.4566962
96280 0.4612222
96290 0.4694794
96300 0.4544506
96310 0.4752843
96320 0.4781301
96330 0.4698373
96340 0.4686082
96350 0.4478424
96360 0.4636412
96370 0.4569139
96380 0.4859996
96390 0.4717398
96400 0.4390398
96410 0.4267006
96420 0.4465024
96430 0.4766113
96440 0.4858467
96450 0.4803189
96460 0.4752339
96470 0.489827
96480 0.4487501
96490 0.4715188
96500 0.4886907
96510 0.4843342
96520 0.4919015
96530 0.465992
96540 0.4988338
96550 0.4742161
96560 0.4845403
96570 0.4539462
96580 0.4632713
96590 0.4326414
96600 0.4753074
96610 0.468084
96620 0.4583451
96630 0.4477495
96640 0.4791455
96650 0.4575787
96660 0.4442835
96670 0.4689181
96680 0.4780397
96690 0.5015192
96700 0.493617
96710 0.4815293
96720 0.477452
96730 0.4789268
96740 0.4747076
96750 0.468686
96760 0.4916409
96770 0.4704516
96780 0.4781366
96790 0.4685606
96800 0.497503
96810 0.5246405
96820 0.504553
96830 0.5100989
96840 0.4867646
96850 0.4900416
96860 0.4826206
96870 0.4663393
96880 0.4883844
96890 0.4655939
96900 0.4611731
96910 0.480437
96920 0.4856676
96930 0.4797908
96940 0.4728467
96950 0.4888515
96960 0.4997464
96970 0.4808818
96980 0.4910333
96990 0.4784647
97000 0.4878405
97010 0.4770069
97020 0.4918538
97030 0.5192314
97040 0.5062683
97050 0.5025265
97060 0.5323594
97070 0.4931537
97080 0.5071204
97090 0.4759288
97100 0.4826064
97110 0.4971941
97120 0.4936334
97130 0.4763868
97140 0.4915021
97150 0.4697156
97160 0.4587163
97170 0.471357
97180 0.4925801
97190 0.480265
97200 0.4836223
97210 0.5151665
97220 0.4768561
97230 0.4627894
97240 0.4565347
97250 0.4530575
97260 0.4943697
97270 0.4996268
97280 0.5174551
97290 0.5252589
97300 0.4966566
97310 0.5150141
97320 0.5209465
97330 0.4745941
97340 0.5073916
97350 0.5354717
97360 0.5176629
97370 0.5247692
97380 0.5181494
97390 0.5023019
97400 0.4848227
97410 0.5064014
97420 0.5089317
97430 0.4947488
97440 0.4903161
97450 0.4878635
97460 0.4706265
97470 0.5044047
97480 0.4823599
97490 0.4713209
97500 0.475069
97510 0.4639417
97520 0.4412415
97530 0.4656483
97540 0.4786712
97550 0.4613877
97560 0.4719305
97570 0.4773711
97580 0.4700393
97590 0.4825371
97600 0.5068957
97610 0.4532594
97620 0.4733192
97630 0.4809541
97640 0.4965529
97650 0.5406843
97660 0.5022372
97670 0.5071461
97680 0.5006605
97690 0.4881153
97700 0.4806833
97710 0.5190067
97720 0.4993146
97730 0.5028582
97740 0.5140542
97750 0.5116078
97760 0.5166802
97770 0.4923945
97780 0.4813029
97790 0.4922142
97800 0.4809949
97810 0.4719891
97820 0.4893466
97830 0.4841974
97840 0.4866166
97850 0.490198
97860 0.4800213
97870 0.4941638
97880 0.5074198
97890 0.5010416
97900 0.4884805
97910 0.4947771
97920 0.4907479
97930 0.4781426
97940 0.4998389
97950 0.513318
97960 0.4954913
97970 0.5022749
97980 0.514381
97990 0.5104831
98000 0.4878286
98010 0.4532579
98020 0.4555954
98030 0.463583
98040 0.4810256
98050 0.4802198
98060 0.489661
98070 0.4521757
98080 0.4723994
98090 0.4659478
98100 0.4684617
98110 0.4894896
98120 0.4719401
98130 0.5210176
98140 0.4869648
98150 0.4857024
98160 0.4731308
98170 0.4722366
98180 0.4871105
98190 0.4930571
98200 0.45803
98210 0.4770078
98220 0.4890558
98230 0.4728989
98240 0.474083
98250 0.4633066
98260 0.4726431
98270 0.4757287
98280 0.4681539
98290 0.4620111
98300 0.4753477
98310 0.4977884
98320 0.4743847
98330 0.4603754
98340 0.4650239
98350 0.4558975
98360 0.4683704
98370 0.4269928
98380 0.4529259
98390 0.4650763
98400 0.4461851
98410 0.4479448
98420 0.4511526
98430 0.4648593
98440 0.4526507
98450 0.4624909
98460 0.4579298
98470 0.470705
98480 0.4470681
98490 0.4712034
98500 0.4698064
98510 0.4604805
98520 0.4411065
98530 0.4537376
98540 0.4832173
98550 0.4716893
98560 0.4582175
98570 0.4749552
98580 0.4679195
98590 0.4600206
98600 0.4611109
98610 0.4567283
98620 0.4549648
98630 0.4556644
98640 0.4390923
98650 0.4827809
98660 0.4696649
98670 0.4584163
98680 0.4418808
98690 0.4580884
98700 0.4739312
98710 0.473471
98720 0.4735393
98730 0.4516972
98740 0.4627901
98750 0.4509828
98760 0.4535966
98770 0.4603293
98780 0.4571424
98790 0.4443722
98800 0.4664298
98810 0.4612447
98820 0.4528084
98830 0.4792114
98840 0.4649659
98850 0.4761399
98860 0.4540418
98870 0.42965
98880 0.4454433
98890 0.4522103
98900 0.4398271
98910 0.4597212
98920 0.4732452
98930 0.456897
98940 0.4580709
98950 0.4759041
98960 0.4474536
98970 0.4711912
98980 0.4871647
98990 0.4767025
99000 0.4648526
99010 0.46948
99020 0.5137497
99030 0.4789013
99040 0.4613124
99050 0.4649002
99060 0.4612593
99070 0.4530276
99080 0.4671596
99090 0.4448593
99100 0.4581506
99110 0.447588
99120 0.4806498
99130 0.4656619
99140 0.471085
99150 0.4607034
99160 0.4569708
99170 0.4702442
99180 0.463269
99190 0.4662009
99200 0.4828762
99210 0.4779741
99220 0.4741699
99230 0.4888878
99240 0.4897242
99250 0.4773405
99260 0.4813898
99270 0.4994495
99280 0.4831711
99290 0.5078949
99300 0.5008687
99310 0.5016845
99320 0.4861339
99330 0.5112293
99340 0.4750644
99350 0.4622348
99360 0.4490696
99370 0.4343645
99380 0.45653
99390 0.475327
99400 0.48943
99410 0.473336
99420 0.4656996
99430 0.4835512
99440 0.4976742
99450 0.4803734
99460 0.5002369
99470 0.49732
99480 0.4799618
99490 0.4943132
99500 0.4972149
99510 0.502736
99520 0.4863301
99530 0.4870121
99540 0.4693612
99550 0.4704532
99560 0.4721636
99570 0.4883461
99580 0.4639503
99590 0.4820903
99600 0.4689192
99610 0.4708709
99620 0.4687584
99630 0.4931807
99640 0.4869581
99650 0.4826232
99660 0.4576759
99670 0.469585
99680 0.4804142
99690 0.4959962
99700 0.4872686
99710 0.4767915
99720 0.470615
99730 0.4513484
99740 0.4613459
99750 0.4599889
99760 0.4686899
99770 0.4727536
99780 0.4458014
99790 0.4554024
99800 0.4538915
99810 0.4736201
99820 0.4635607
99830 0.4806736
99840 0.4770263
99850 0.4987747
99860 0.4934499
99870 0.5024618
99880 0.5125434
99890 0.5003709
99900 0.4997379
99910 0.4725244
99920 0.4873053
99930 0.4825903
99940 0.4712711
99950 0.4422644
99960 0.4571639
99970 0.44327
99980 0.4481674
99990 0.4270947
100000 0.4410116
100010 0.4438448
100020 0.45186
100030 0.4568714
100040 0.4710084
100050 0.4537047
100060 0.4553093
100070 0.471047
100080 0.4568969
100090 0.4402691
100100 0.4520307
100110 0.4608359
100120 0.4531415
100130 0.4652385
100140 0.4908407
100150 0.4641574
100160 0.4587898
100170 0.4695788
100180 0.465618
100190 0.4630365
100200 0.4616351
100210 0.4657587
100220 0.4638975
100230 0.4537831
100240 0.4817874
100250 0.4625492
100260 0.4663965
100270 0.4708753
100280 0.4554882
100290 0.4535687
100300 0.4431073
100310 0.4540092
100320 0.472747
100330 0.4644188
100340 0.4645917
100350 0.4656708
100360 0.4160714
100370 0.4473357
100380 0.4575339
100390 0.4371795
100400 0.4508002
100410 0.4572589
100420 0.4755321
100430 0.4718282
100440 0.4569611
100450 0.4505117
100460 0.4839525
100470 0.4621624
100480 0.4768435
100490 0.4652706
100500 0.4381085
100510 0.4614736
100520 0.4860882
100530 0.4747898
100540 0.4675479
100550 0.482452
100560 0.4833562
100570 0.4807874
100580 0.4694647
100590 0.4735298
100600 0.4586993
100610 0.4602258
100620 0.4614367
100630 0.4466428
100640 0.4514528
100650 0.4494048
100660 0.4808221
100670 0.4496136
100680 0.4525017
100690 0.4510619
100700 0.4510766
100710 0.4550474
100720 0.4399346
100730 0.452993
100740 0.4487132
100750 0.4532058
100760 0.4436165
100770 0.4596483
100780 0.4692512
100790 0.4789134
100800 0.4809113
100810 0.4581321
100820 0.4497932
100830 0.4668702
100840 0.4669156
100850 0.44028
100860 0.4585413
100870 0.4600366
100880 0.441541
100890 0.4652794
100900 0.461998
100910 0.4865726
100920 0.4641892
100930 0.4593331
100940 0.4866223
100950 0.4868462
100960 0.4654997
100970 0.4690201
100980 0.4865477
100990 0.4793837
101000 0.4917971
101010 0.4804643
101020 0.4778961
101030 0.4765468
101040 0.4757838
101050 0.474071
101060 0.4696041
101070 0.4706906
101080 0.4707367
101090 0.4590876
101100 0.4446744
101110 0.4512375
101120 0.457376
101130 0.4579901
101140 0.4666456
101150 0.4718225
101160 0.4729755
101170 0.4781284
101180 0.4602859
101190 0.4598829
101200 0.445991
101210 0.4503663
101220 0.4484944
101230 0.436802
101240 0.4577292
101250 0.4496652
101260 0.4653445
101270 0.4610536
101280 0.4554151
101290 0.4510088
101300 0.4490903
101310 0.4756311
101320 0.4682754
101330 0.44275
101340 0.4537506
101350 0.4561239
101360 0.4750209
101370 0.4636188
101380 0.4392478
101390 0.4541744
101400 0.4532892
101410 0.4520457
101420 0.4700399
101430 0.4862541
101440 0.4450673
101450 0.4526761
101460 0.4423104
101470 0.4443401
101480 0.4374859
101490 0.437494
101500 0.4613
101510 0.4459479
101520 0.4564261
101530 0.4501599
101540 0.4391079
101550 0.4332056
101560 0.4380012
101570 0.4380102
101580 0.4306103
101590 0.4518245
101600 0.4434417
101610 0.4371803
101620 0.4237196
101630 0.4563202
101640 0.4474658
101650 0.4524128
101660 0.4309494
101670 0.4388919
101680 0.4392779
101690 0.4705298
101700 0.4612436
101710 0.4692972
101720 0.4654645
101730 0.4528375
101740 0.4599129
101750 0.4653559
101760 0.4841575
101770 0.4787139
101780 0.4658802
101790 0.4596462
101800 0.463509
101810 0.4759704
101820 0.4459755
101830 0.4350466
101840 0.4404268
101850 0.4608121
101860 0.4412687
101870 0.4284176
101880 0.4393447
101890 0.4475681
101900 0.4566964
101910 0.4385497
101920 0.4143007
101930 0.424473
101940 0.449632
101950 0.4462154
101960 0.4375351
101970 0.4444796
101980 0.4445241
101990 0.4365325
102000 0.4546327
102010 0.4718425
102020 0.4742588
102030 0.4587343
102040 0.4610091
102050 0.4355187
102060 0.4513875
102070 0.4602517
102080 0.4473108
102090 0.4449784
102100 0.4636885
102110 0.4436609
102120 0.4468819
102130 0.4482241
102140 0.4363934
102150 0.4518281
102160 0.4527119
102170 0.4556566
102180 0.4456879
102190 0.484685
102200 0.474016
102210 0.4757845
102220 0.4872279
102230 0.4873163
102240 0.4558211
102250 0.4733568
102260 0.4730923
102270 0.4567287
102280 0.4427305
102290 0.4329188
102300 0.4424367
102310 0.4561941
102320 0.4680424
102330 0.4789303
102340 0.4521452
102350 0.4442603
102360 0.4473763
102370 0.4496649
102380 0.4439412
102390 0.4635652
102400 0.4645758
102410 0.4423697
102420 0.449718
102430 0.4502657
102440 0.4628024
102450 0.4627387
102460 0.4663095
102470 0.4554817
102480 0.4420342
102490 0.4761668
102500 0.4684622
102510 0.4673592
102520 0.458498
102530 0.4419551
102540 0.4642701
102550 0.4646498
102560 0.4632427
102570 0.4759794
102580 0.4610114
102590 0.458939
102600 0.4497075
102610 0.4567581
102620 0.4671454
102630 0.4615012
102640 0.4779102
102650 0.4644994
102660 0.4506131
102670 0.4766157
102680 0.4809024
102690 0.4639926
102700 0.4812869
102710 0.4690507
102720 0.4686786
102730 0.4638688
102740 0.4652123
102750 0.4691168
102760 0.4435256
102770 0.466699
102780 0.4828551
102790 0.4645296
102800 0.4670231
102810 0.4846808
102820 0.4737116
102830 0.4755804
102840 0.4821667
102850 0.4669704
102860 0.4582547
102870 0.4607127
102880 0.4329192
102890 0.4613213
102900 0.4880797
102910 0.4806708
102920 0.4759274
102930 0.4619468
102940 0.4663349
102950 0.4680842
102960 0.4438082
102970 0.4485191
102980 0.4605909
102990 0.4616047
103000 0.5107065
103010 0.4806311
103020 0.4741243
103030 0.4717942
103040 0.4724879
103050 0.4551482
103060 0.4570672
103070 0.4734564
103080 0.4966731
103090 0.4633495
103100 0.4647009
103110 0.475634
103120 0.4755742
103130 0.4620955
103140 0.4889737
103150 0.4755392
103160 0.4717034
103170 0.450761
103180 0.4718747
103190 0.4649922
103200 0.4690616
103210 0.4822224
103220 0.4697495
103230 0.452092
103240 0.4593618
103250 0.4686849
103260 0.4657419
103270 0.4710745
103280 0.4706786
103290 0.4547288
103300 0.4793343
103310 0.4996098
103320 0.480284
103330 0.4692254
103340 0.4623266
103350 0.4633672
103360 0.4607323
103370 0.4539992
103380 0.4523592
103390 0.4723447
103400 0.4505168
103410 0.4706621
103420 0.4482141
103430 0.4741169
103440 0.4819887
103450 0.471788
103460 0.4744862
103470 0.4661988
103480 0.4488564
103490 0.4665363
103500 0.4601297
103510 0.451529
103520 0.4676073
103530 0.4478596
103540 0.4599519
103550 0.4565999
103560 0.4755068
103570 0.4730247
103580 0.4686671
103590 0.4449184
103600 0.4566998
103610 0.4361374
103620 0.468791
103630 0.4460003
103640 0.4690006
103650 0.4680229
103660 0.4514734
103670 0.473326
103680 0.4787819
103690 0.4858495
103700 0.4606718
103710 0.4636385
103720 0.479878
103730 0.4602536
103740 0.4670833
103750 0.4706501
103760 0.4630198
103770 0.4597836
103780 0.4587676
103790 0.4709681
103800 0.4667126
103810 0.4458062
103820 0.4506004
103830 0.4422591
103840 0.455204
103850 0.4701787
103860 0.4822033
103870 0.4458541
103880 0.4571337
103890 0.4491583
103900 0.4733361
103910 0.4658367
103920 0.4557647
103930 0.4809285
103940 0.4635778
103950 0.4727517
103960 0.4693414
103970 0.4983076
103980 0.4746001
103990 0.4801833
104000 0.4645306
104010 0.4592678
104020 0.4535283
104030 0.4329405
104040 0.4579495
104050 0.4533631
104060 0.4678679
104070 0.4862878
104080 0.4719384
104090 0.4887267
104100 0.4691149
104110 0.4605782
104120 0.46207
104130 0.4683273
104140 0.4737037
104150 0.4661504
104160 0.4549738
104170 0.4668513
104180 0.4363518
104190 0.4355001
104200 0.450899
104210 0.4458037
104220 0.4715318
104230 0.4674373
104240 0.4369479
104250 0.4589135
104260 0.4335559
104270 0.468585
104280 0.4493764
104290 0.4558851
104300 0.4480965
104310 0.4899868
104320 0.4674219
104330 0.4451439
104340 0.4609662
104350 0.4682479
104360 0.4519539
104370 0.4383543
104380 0.450803
104390 0.4361388
104400 0.445725
104410 0.4299688
104420 0.4190681
104430 0.4158229
104440 0.4519753
104450 0.4565735
104460 0.4636
104470 0.4468626
104480 0.4662242
104490 0.4446872
104500 0.4391322
104510 0.4323918
104520 0.440186
104530 0.4480806
104540 0.4340347
104550 0.4327359
104560 0.4774151
104570 0.4508365
104580 0.455743
104590 0.4512816
104600 0.4554451
104610 0.4502591
104620 0.4816432
104630 0.4657472
104640 0.4605001
104650 0.4650355
104660 0.4631207
104670 0.4572047
104680 0.4659683
104690 0.4572103
104700 0.4403887
104710 0.4392534
104720 0.4325752
104730 0.4412515
104740 0.4596249
104750 0.438583
104760 0.4446795
104770 0.4113148
104780 0.4377379
104790 0.4503329
104800 0.438061
104810 0.4328509
104820 0.4353614
104830 0.4401676
104840 0.455194
104850 0.4441973
104860 0.4720391
104870 0.4512669
104880 0.4540451
104890 0.4664595
104900 0.4448047
104910 0.4419089
104920 0.4577437
104930 0.4520214
104940 0.4570181
104950 0.4523566
104960 0.4562243
104970 0.4251348
104980 0.4486943
104990 0.4467672
105000 0.4230478
105010 0.4606163
105020 0.4300249
105030 0.4625945
105040 0.4524239
105050 0.4533091
105060 0.4742959
105070 0.4567862
105080 0.4399179
105090 0.4234836
105100 0.4483734
105110 0.4509042
105120 0.4253703
105130 0.4453821
105140 0.4387883
105150 0.4503767
105160 0.4490502
105170 0.4664759
105180 0.4543168
105190 0.4610626
105200 0.4400387
105210 0.4628071
105220 0.4741826
105230 0.4793577
105240 0.4733759
105250 0.4802218
105260 0.4705283
105270 0.4713897
105280 0.4568967
105290 0.4432448
105300 0.449868
105310 0.4348399
105320 0.4495749
105330 0.4620751
105340 0.4472487
105350 0.4664332
105360 0.4761553
105370 0.4837377
105380 0.4854886
105390 0.4836959
105400 0.4859051
105410 0.4987925
105420 0.4724503
105430 0.4584044
105440 0.4642759
105450 0.4610531
105460 0.4535222
105470 0.4400973
105480 0.4530418
105490 0.4328738
105500 0.4185396
105510 0.4404902
105520 0.4363885
105530 0.4421867
105540 0.4394768
105550 0.440936
105560 0.4126997
105570 0.399283
105580 0.415193
105590 0.4506382
105600 0.4672061
105610 0.4514705
105620 0.4617872
105630 0.4632869
105640 0.461912
105650 0.465445
105660 0.4782213
105670 0.4997813
105680 0.4889234
105690 0.4729367
105700 0.4677055
105710 0.4721947
105720 0.4616576
105730 0.4844691
105740 0.4832891
105750 0.4925075
105760 0.4731027
105770 0.5022832
105780 0.4681018
105790 0.4831307
105800 0.4775554
105810 0.4874752
105820 0.46333
105830 0.489261
105840 0.4817065
105850 0.4855073
105860 0.456719
105870 0.4770062
105880 0.4793616
105890 0.4718019
105900 0.4757775
105910 0.4606311
105920 0.477341
105930 0.457114
105940 0.4609991
105950 0.4828274
105960 0.4827615
105970 0.4942872
105980 0.4599492
105990 0.4834209
106000 0.501967
106010 0.4788544
106020 0.4690257
106030 0.4671108
106040 0.4562395
106050 0.4625621
106060 0.4780289
106070 0.4659165
106080 0.4351629
106090 0.4549698
106100 0.4693966
106110 0.4566812
106120 0.4698877
106130 0.4624851
106140 0.473832
106150 0.4970466
106160 0.5153615
106170 0.4801922
106180 0.4700419
106190 0.4659427
106200 0.4569573
106210 0.4432742
106220 0.4589557
106230 0.4513694
106240 0.4342676
106250 0.4642771
106260 0.4401915
106270 0.4550334
106280 0.4603623
106290 0.4653194
106300 0.4617799
106310 0.4619394
106320 0.4738305
106330 0.4396739
106340 0.4632271
106350 0.4586487
106360 0.4549156
106370 0.4693879
106380 0.4735686
106390 0.4732941
106400 0.4795132
106410 0.4941331
106420 0.4750118
106430 0.4637443
106440 0.4779907
106450 0.4676443
106460 0.4799454
106470 0.4498567
106480 0.4750625
106490 0.4582543
106500 0.4605756
106510 0.4685752
106520 0.4730391
106530 0.4693563
106540 0.4436555
106550 0.440202
106560 0.443856
106570 0.4778701
106580 0.4574752
106590 0.4521088
106600 0.4541697
106610 0.4681754
106620 0.4460374
106630 0.4302512
106640 0.4453026
106650 0.4309898
106660 0.46687
106670 0.434899
106680 0.448259
106690 0.4320409
106700 0.453979
106710 0.4648292
106720 0.4532999
106730 0.4559697
106740 0.4931997
106750 0.4880877
106760 0.476593
106770 0.471428
106780 0.4640606
106790 0.4733163
106800 0.4941246
106810 0.5026313
106820 0.502136
106830 0.5107079
106840 0.5025113
106850 0.4758025
106860 0.4627363
106870 0.4824088
106880 0.4685368
106890 0.4732515
106900 0.4843246
106910 0.4963519
106920 0.4841544
106930 0.4887778
106940 0.5132393
106950 0.4861847
106960 0.4655379
106970 0.4672819
106980 0.4827896
106990 0.4984769
107000 0.5042498
107010 0.4611906
107020 0.4834191
107030 0.456966
107040 0.4847609
107050 0.478926
107060 0.4812719
107070 0.5056472
107080 0.5001169
107090 0.4921636
107100 0.4651424
107110 0.4595322
107120 0.4612586
107130 0.4732746
107140 0.4666865
107150 0.4834646
107160 0.4872697
107170 0.4887282
107180 0.4684772
107190 0.490174
107200 0.4788533
107210 0.5108694
107220 0.4993482
107230 0.4873496
107240 0.4971894
107250 0.4843918
107260 0.47131
107270 0.4490149
107280 0.4795035
107290 0.4973602
107300 0.4754895
107310 0.4518669
107320 0.4769745
107330 0.4502218
107340 0.4623545
107350 0.4648989
107360 0.4746693
107370 0.4776024
107380 0.4667085
107390 0.4840332
107400 0.4686442
107410 0.4752738
107420 0.4628494
107430 0.4506341
107440 0.4479248
107450 0.4521764
107460 0.4521965
107470 0.4518486
107480 0.4530568
107490 0.4637562
107500 0.4691539
107510 0.495226
107520 0.4906696
107530 0.4849866
107540 0.4908108
107550 0.4827619
107560 0.4921096
107570 0.4759776
107580 0.4846039
107590 0.4798231
107600 0.4716718
107610 0.4800338
107620 0.4590876
107630 0.4711279
107640 0.4750858
107650 0.5015756
107660 0.4998001
107670 0.4772686
107680 0.4981363
107690 0.4733355
107700 0.4717085
107710 0.4846012
107720 0.4956912
107730 0.497373
107740 0.5108349
107750 0.4846714
107760 0.490874
107770 0.4834107
107780 0.4890268
107790 0.4978878
107800 0.4760894
107810 0.4710954
107820 0.4276421
107830 0.4589739
107840 0.4539653
107850 0.4620987
107860 0.4746143
107870 0.4626009
107880 0.4537893
107890 0.4522217
107900 0.460871
107910 0.4437003
107920 0.4850719
107930 0.4464753
107940 0.4483934
107950 0.45971
107960 0.4454618
107970 0.450435
107980 0.447734
107990 0.4392712
108000 0.4467131
108010 0.4375909
108020 0.4371504
108030 0.4518859
108040 0.4346827
108050 0.4207017
108060 0.4196705
108070 0.4395894
108080 0.4419271
108090 0.4515166
108100 0.4440171
108110 0.4450057
108120 0.4402513
108130 0.4514121
108140 0.4581214
108150 0.4508082
108160 0.460445
108170 0.4795175
108180 0.4609779
108190 0.4623533
108200 0.4841988
108210 0.4582686
108220 0.4500588
108230 0.4578707
108240 0.4631995
108250 0.4900525
108260 0.4736438
108270 0.4792348
108280 0.4789672
108290 0.4533536
108300 0.4604255
108310 0.435351
108320 0.4303068
108330 0.443232
108340 0.4686924
108350 0.4378773
108360 0.4584781
108370 0.4700209
108380 0.4653953
108390 0.4800966
108400 0.4801063
108410 0.4699275
108420 0.4427449
108430 0.4955649
108440 0.4832141
108450 0.4623242
108460 0.4782884
108470 0.4819634
108480 0.4690545
108490 0.4489625
108500 0.4625052
108510 0.4592459
108520 0.4598747
108530 0.4465624
108540 0.4642376
108550 0.4515445
108560 0.4559924
108570 0.4567448
108580 0.4635124
108590 0.4424489
108600 0.4475212
108610 0.4542558
108620 0.445858
108630 0.4426385
108640 0.4709428
108650 0.4681167
108660 0.445145
108670 0.4616712
108680 0.4769512
108690 0.4634518
108700 0.4845569
108710 0.4859718
108720 0.4646873
108730 0.4626786
108740 0.4475875
108750 0.4719435
108760 0.4690487
108770 0.4902627
108780 0.4915112
108790 0.4870832
108800 0.4940892
108810 0.4960632
108820 0.4837607
108830 0.4876344
108840 0.4816521
108850 0.4779154
108860 0.4648089
108870 0.4879956
108880 0.4660252
108890 0.4570661
108900 0.4634331
108910 0.4579634
108920 0.4619588
108930 0.4715283
108940 0.465039
108950 0.4536648
108960 0.4914985
108970 0.5075793
108980 0.4866738
108990 0.5103642
109000 0.5101664
109010 0.4918654
109020 0.4730239
109030 0.4955295
109040 0.4809572
109050 0.4920283
109060 0.4925266
109070 0.4978469
109080 0.4928366
109090 0.4899304
109100 0.4838526
109110 0.467412
109120 0.4505906
109130 0.4552922
109140 0.4584229
109150 0.4606374
109160 0.4801478
109170 0.478333
109180 0.4592165
109190 0.4569164
109200 0.48994
109210 0.4718594
109220 0.4882182
109230 0.4796029
109240 0.482975
109250 0.4953264
109260 0.4737882
109270 0.4553818
109280 0.4559326
109290 0.4936053
109300 0.4986565
109310 0.4743243
109320 0.4872466
109330 0.468702
109340 0.4719769
109350 0.4878294
109360 0.4618529
109370 0.4440703
109380 0.4470053
109390 0.4574931
109400 0.4536249
109410 0.4506246
109420 0.4066514
109430 0.4246669
109440 0.4567626
109450 0.4534784
109460 0.4666578
109470 0.458582
109480 0.4764163
109490 0.4722136
109500 0.4641711
109510 0.4624371
109520 0.467973
109530 0.4601241
109540 0.4679319
109550 0.4684703
109560 0.4716358
109570 0.4579046
109580 0.4945515
109590 0.4693224
109600 0.4817409
109610 0.4641823
109620 0.4706528
109630 0.4916001
109640 0.4847386
109650 0.4730723
109660 0.4651184
109670 0.4540321
109680 0.46716
109690 0.494922
109700 0.4994684
109710 0.5130813
109720 0.4940713
109730 0.4858153
109740 0.4715802
109750 0.4966966
109760 0.4981644
109770 0.4868138
109780 0.4549699
109790 0.4856664
109800 0.4722509
109810 0.4674264
109820 0.456218
109830 0.5028179
109840 0.4930583
109850 0.4974469
109860 0.4733478
109870 0.4749469
109880 0.474897
109890 0.4663966
109900 0.4643012
109910 0.4942439
109920 0.4592044
109930 0.5030657
109940 0.4798362
109950 0.4826799
109960 0.469046
109970 0.4544753
109980 0.4935291
109990 0.4882852
110000 0.4762219
110010 0.4741875
110020 0.4595664
110030 0.4585936
110040 0.4728232
110050 0.4740442
110060 0.5027863
110070 0.4907895
110080 0.4513453
110090 0.4506607
110100 0.440003
110110 0.4391998
110120 0.4732372
110130 0.4408706
110140 0.4355738
110150 0.4681271
110160 0.4627946
110170 0.4694709
110180 0.4628451
110190 0.4532119
110200 0.4608133
110210 0.4617174
110220 0.4416541
110230 0.448273
110240 0.4698251
110250 0.4863167
110260 0.4779992
110270 0.4648691
110280 0.4682131
110290 0.4801436
110300 0.4811452
110310 0.4819497
110320 0.4574162
110330 0.4422027
110340 0.4722067
110350 0.4630882
110360 0.4711099
110370 0.4789456
110380 0.4696232
110390 0.4586307
110400 0.4553206
110410 0.4935306
110420 0.4676751
110430 0.4805104
110440 0.4634378
110450 0.4647323
110460 0.4680536
110470 0.4835111
110480 0.4761499
110490 0.4690527
110500 0.497142
110510 0.4886774
110520 0.4758049
110530 0.4933468
110540 0.4593957
110550 0.4432306
110560 0.4621395
110570 0.4696551
110580 0.4652073
110590 0.4598438
110600 0.4665364
110610 0.4744519
110620 0.4603927
110630 0.477787
110640 0.4813093
110650 0.4782915
110660 0.4804628
110670 0.454423
110680 0.4611211
110690 0.4626707
110700 0.4825376
110710 0.4604929
110720 0.4653767
110730 0.4818799
110740 0.4563756
110750 0.4530914
110760 0.4349097
110770 0.4506613
110780 0.4597229
110790 0.4554011
110800 0.4693759
110810 0.4830697
110820 0.4677592
110830 0.4616503
110840 0.4567133
110850 0.47934
110860 0.4616077
110870 0.4615052
110880 0.4376045
110890 0.45004
110900 0.4560047
110910 0.4572368
110920 0.4946757
110930 0.4669649
110940 0.4599223
110950 0.4671977
110960 0.4663436
110970 0.4814883
110980 0.4644181
110990 0.4462857
111000 0.4489787
111010 0.4678652
111020 0.4779652
111030 0.4678401
111040 0.4699537
111050 0.4748862
111060 0.4838647
111070 0.4690135
111080 0.4665021
111090 0.4456231
111100 0.4509639
111110 0.4613429
111120 0.4746478
111130 0.4881828
111140 0.4765342
111150 0.4704162
111160 0.4680081
111170 0.4527146
111180 0.4675556
111190 0.4449351
111200 0.4650353
111210 0.4597333
111220 0.4513311
111230 0.4714586
111240 0.4694849
111250 0.4434669
111260 0.4639744
111270 0.4468247
111280 0.4385856
111290 0.4582389
111300 0.4620954
111310 0.4757046
111320 0.4652375
111330 0.4538184
111340 0.4579604
111350 0.4755074
111360 0.4859311
111370 0.4833361
111380 0.4431549
111390 0.4708272
111400 0.4619947
111410 0.4526452
111420 0.4655809
111430 0.4713881
111440 0.4665623
111450 0.4692099
111460 0.4780968
111470 0.4903781
111480 0.465549
111490 0.4767393
111500 0.467546
111510 0.4564133
111520 0.4740625
111530 0.4877535
111540 0.477918
111550 0.4734666
111560 0.4827325
111570 0.4712937
111580 0.470212
111590 0.4625157
111600 0.4804969
111610 0.4861204
111620 0.4775762
111630 0.4786893
111640 0.4870986
111650 0.4834406
111660 0.4835491
111670 0.4790984
111680 0.4731584
111690 0.4527102
111700 0.4606444
111710 0.4705518
111720 0.4660587
111730 0.4526129
111740 0.4426377
111750 0.4799801
111760 0.4546286
111770 0.4599262
111780 0.4647681
111790 0.435244
111800 0.4669255
111810 0.4629734
111820 0.4510037
111830 0.4537519
111840 0.474156
111850 0.4776498
111860 0.4814892
111870 0.4641478
111880 0.4507156
111890 0.4470313
111900 0.4644624
111910 0.4708644
111920 0.4468295
111930 0.473157
111940 0.4510971
111950 0.461558
111960 0.4690841
111970 0.4901215
111980 0.4737107
111990 0.4721826
112000 0.4612434
112010 0.4830701
112020 0.4593181
112030 0.4644641
112040 0.471568
112050 0.4477855
112060 0.454818
112070 0.4333707
112080 0.4377769
112090 0.4329448
112100 0.4404976
112110 0.4516385
112120 0.4560224
112130 0.4369224
112140 0.458065
112150 0.4499763
112160 0.4544205
112170 0.4532613
112180 0.4250186
112190 0.4295123
112200 0.4326003
112210 0.4366543
112220 0.4491235
112230 0.4509003
112240 0.4494212
112250 0.4462896
112260 0.433858
112270 0.4345385
112280 0.4299158
112290 0.4388829
112300 0.4372328
112310 0.460097
112320 0.4396769
112330 0.4518079
112340 0.4479473
112350 0.4565311
112360 0.4563302
112370 0.4754716
112380 0.4641155
112390 0.4701618
112400 0.4639298
112410 0.4888078
112420 0.4792225
112430 0.4656657
112440 0.4761592
112450 0.461928
112460 0.4606625
112470 0.4286077
112480 0.4586
112490 0.4399167
112500 0.448243
112510 0.4419373
112520 0.4409994
112530 0.4260442
112540 0.4733469
112550 0.4576911
112560 0.4468263
112570 0.4437033
112580 0.4591052
112590 0.4612052
112600 0.4436168
112610 0.4432361
112620 0.4482787
112630 0.4614121
112640 0.4464101
112650 0.4482087
112660 0.4375898
112670 0.4521683
112680 0.4545029
112690 0.4510477
112700 0.4466727
112710 0.4507833
112720 0.4561315
112730 0.4678513
112740 0.4463264
112750 0.4460438
112760 0.4242207
112770 0.4462184
112780 0.4625422
112790 0.4650919
112800 0.455476
112810 0.4697045
112820 0.4713884
112830 0.4458375
112840 0.4606044
112850 0.4536119
112860 0.4634917
112870 0.458445
112880 0.4569847
112890 0.4415697
112900 0.4408683
112910 0.4529085
112920 0.4481421
112930 0.4374824
112940 0.4549627
112950 0.4500478
112960 0.4513438
112970 0.4650561
112980 0.453507
112990 0.4550533
113000 0.4617411
113010 0.4552233
113020 0.4553084
113030 0.4483671
113040 0.4465318
113050 0.4699119
113060 0.468244
113070 0.4611988
113080 0.4569498
113090 0.4410452
113100 0.4843149
113110 0.4850165
113120 0.4573306
113130 0.4692029
113140 0.4821579
113150 0.4651846
113160 0.4867881
113170 0.4604576
113180 0.4595223
113190 0.4621637
113200 0.4501732
113210 0.4453228
113220 0.4435856
113230 0.4709905
113240 0.479205
113250 0.4551447
113260 0.4432619
113270 0.4426334
113280 0.4564755
113290 0.4445519
113300 0.4593853
113310 0.4648428
113320 0.4609054
113330 0.472107
113340 0.4551977
113350 0.4789606
113360 0.4575657
113370 0.4587255
113380 0.467326
113390 0.4585216
113400 0.4701889
113410 0.4556874
113420 0.4530519
113430 0.4546339
113440 0.4344014
113450 0.4532026
113460 0.4807915
113470 0.4913725
113480 0.4740902
113490 0.4749064
113500 0.4618501
113510 0.4862211
113520 0.4858004
113530 0.4762206
113540 0.4831261
113550 0.4802492
113560 0.4974367
113570 0.4676081
113580 0.4714468
113590 0.4837972
113600 0.4730689
113610 0.4725918
113620 0.4594415
113630 0.4722241
113640 0.5010977
113650 0.4881333
113660 0.4803314
113670 0.4859109
113680 0.4532475
113690 0.4740869
113700 0.4817362
113710 0.4766182
113720 0.470981
113730 0.4790349
113740 0.4936059
113750 0.4911364
113760 0.4915098
113770 0.477578
113780 0.4972026
113790 0.5004052
113800 0.5228333
113810 0.5042738
113820 0.4756304
113830 0.513194
113840 0.5204455
113850 0.5151703
113860 0.5035679
113870 0.4940421
113880 0.4886265
113890 0.4612004
113900 0.4948316
113910 0.4714031
113920 0.4847909
113930 0.4744018
113940 0.4875542
113950 0.5128999
113960 0.4972254
113970 0.5012853
113980 0.5137207
113990 0.5210433
114000 0.5147108
114010 0.529319
114020 0.4973975
114030 0.4933822
114040 0.4868175
114050 0.4937645
114060 0.498432
114070 0.4780722
114080 0.4732822
114090 0.4913686
114100 0.4726026
114110 0.4446487
114120 0.4734926
114130 0.4850425
114140 0.4976608
114150 0.5098518
114160 0.5144041
114170 0.5397421
114180 0.5174003
114190 0.5249305
114200 0.5092357
114210 0.5275642
114220 0.5130306
114230 0.5177321
114240 0.5206838
114250 0.4992884
114260 0.5222945
114270 0.510137
114280 0.503164
114290 0.5014172
114300 0.5356636
114310 0.5150581
114320 0.5387216
114330 0.5434152
114340 0.5454926
114350 0.5458747
114360 0.5267664
114370 0.5458708
114380 0.5146444
114390 0.5233593
114400 0.5283274
114410 0.5125069
114420 0.5329879
114430 0.5538144
114440 0.5220606
114450 0.5280492
114460 0.5337211
114470 0.5295801
114480 0.5071115
114490 0.5109618
114500 0.5200901
114510 0.5104151
114520 0.525964
114530 0.5566028
114540 0.5280054
114550 0.5390214
114560 0.5207522
114570 0.5151882
114580 0.5221556
114590 0.4995956
114600 0.5134113
114610 0.5239044
114620 0.5445905
114630 0.5290112
114640 0.5376692
114650 0.5252756
114660 0.5552951
114670 0.553488
114680 0.5222082
114690 0.5347524
114700 0.5245937
114710 0.5189532
114720 0.5220146
114730 0.5107976
114740 0.5043663
114750 0.5432398
114760 0.5235264
114770 0.5179042
114780 0.5383061
114790 0.5000376
114800 0.5282026
114810 0.5171101
114820 0.5187789
114830 0.5180905
114840 0.5197962
114850 0.5423243
114860 0.5244357
114870 0.4960966
114880 0.520888
114890 0.5078859
114900 0.5084942
114910 0.5224345
114920 0.5191672
114930 0.5145711
114940 0.5258671
114950 0.5127826
114960 0.5124044
114970 0.5327832
114980 0.530145
114990 0.540014
115000 0.5244451
115010 0.5396817
115020 0.5469949
115030 0.5533203
115040 0.5357258
115050 0.5131146
115060 0.5166292
115070 0.53428
115080 0.5225124
115090 0.5357071
115100 0.522974
115110 0.5346152
115120 0.5427055
115130 0.5261802
115140 0.5368117
115150 0.5477136
115160 0.5343943
115170 0.5395626
115180 0.5411847
115190 0.5636358
115200 0.560266
115210 0.5364711
115220 0.5664832
115230 0.5361405
115240 0.5512003
115250 0.5473878
115260 0.5451285
115270 0.5448723
115280 0.5532093
115290 0.5359599
115300 0.540502
115310 0.549291
115320 0.5072833
115330 0.5059793
115340 0.5012199
115350 0.4969893
115360 0.4886672
115370 0.4914875
115380 0.5111653
115390 0.5183583
115400 0.5103972
115410 0.5396364
115420 0.5169381
115430 0.5032855
115440 0.5002695
115450 0.5060968
115460 0.5199386
115470 0.5059627
115480 0.5220946
115490 0.4839391
115500 0.489399
115510 0.504648
115520 0.4884695
115530 0.4998055
115540 0.4819333
115550 0.4983884
115560 0.5083987
115570 0.5143359
115580 0.5085591
115590 0.5140784
115600 0.4911548
115610 0.4916394
115620 0.5088974
115630 0.5265558
115640 0.518952
115650 0.4933659
115660 0.4977246
115670 0.512925
115680 0.513352
115690 0.5262926
115700 0.4993698
115710 0.516654
115720 0.5039558
115730 0.508254
115740 0.4916883
115750 0.5084098
115760 0.5084869
115770 0.4847833
115780 0.4950252
115790 0.4933466
115800 0.4990224
115810 0.5339509
115820 0.5212388
115830 0.5170918
115840 0.4872812
115850 0.5126629
115860 0.5285028
115870 0.4953019
115880 0.5192869
115890 0.5096728
115900 0.4893399
115910 0.518554
115920 0.5089197
115930 0.5173444
115940 0.5103827
115950 0.5043516
115960 0.5275816
115970 0.5312905
115980 0.5003453
115990 0.4877362
116000 0.499318
116010 0.5069426
116020 0.5247676
116030 0.5314779
116040 0.5285361
116050 0.5307735
116060 0.5331088
116070 0.5046775
116080 0.5305592
116090 0.5203089
116100 0.5084032
116110 0.5231921
116120 0.5297478
116130 0.5433721
116140 0.5485446
116150 0.5420992
116160 0.5494816
116170 0.5382909
116180 0.5386736
116190 0.5281332
116200 0.5267289
116210 0.5331255
116220 0.541234
116230 0.5367222
116240 0.5541072
116250 0.5516869
116260 0.521015
116270 0.515148
116280 0.4908756
116290 0.4954484
116300 0.490973
116310 0.4903473
116320 0.5026622
116330 0.5085463
116340 0.5097513
116350 0.5154237
116360 0.5098638
116370 0.5123422
116380 0.5013998
116390 0.5116916
116400 0.4887501
116410 0.4950382
116420 0.5327721
116430 0.5428735
116440 0.5242666
116450 0.5532734
116460 0.5425387
116470 0.5277238
116480 0.5542102
116490 0.5509302
116500 0.5497739
116510 0.5477573
116520 0.5654728
116530 0.5367837
116540 0.5329857
116550 0.5098837
116560 0.4954969
116570 0.4880844
116580 0.5034359
116590 0.5114624
116600 0.5235108
116610 0.5302451
116620 0.5449585
116630 0.5369084
116640 0.5462526
116650 0.5477654
116660 0.580398
116670 0.5999953
116680 0.5843233
116690 0.5399745
116700 0.5431589
116710 0.5602698
116720 0.5295602
116730 0.5264989
116740 0.5285817
116750 0.5243362
116760 0.5112239
116770 0.5193478
116780 0.5252054
116790 0.5300727
116800 0.5123262
116810 0.4883658
116820 0.5007533
116830 0.5175938
116840 0.5049881
116850 0.5197036
116860 0.506922
116870 0.5000572
116880 0.5021219
116890 0.5176382
116900 0.5260086
116910 0.52518
116920 0.4928114
116930 0.4859121
116940 0.4774073
116950 0.4954433
116960 0.5194924
116970 0.5312237
116980 0.5372951
116990 0.5220288
117000 0.5130886
117010 0.5054716
117020 0.5052136
117030 0.5347071
117040 0.5324713
117050 0.5326857
117060 0.5135785
117070 0.5516544
117080 0.536956
117090 0.5055206
117100 0.5338604
117110 0.5424089
117120 0.5319088
117130 0.5158606
117140 0.5275042
117150 0.5320022
117160 0.5239428
117170 0.5160961
117180 0.5242824
117190 0.5250741
117200 0.5358238
117210 0.5091523
117220 0.4974746
117230 0.498784
117240 0.5138118
117250 0.5094538
117260 0.5195639
117270 0.5093808
117280 0.4922648
117290 0.5351659
117300 0.5408857
117310 0.5326073
117320 0.518885
117330 0.5427374
117340 0.5480394
117350 0.5053362
117360 0.5303059
117370 0.5338283
117380 0.5179757
117390 0.5163015
117400 0.5169104
117410 0.5012341
117420 0.481011
117430 0.4972019
117440 0.5096304
117450 0.5051643
117460 0.4953589
117470 0.507705
117480 0.5256531
117490 0.5048158
117500 0.4729704
117510 0.4883482
117520 0.478048
117530 0.4773343
117540 0.4515466
117550 0.4730229
117560 0.4513146
117570 0.4838242
117580 0.4563121
117590 0.4548336
117600 0.484736
117610 0.5114809
117620 0.4605973
117630 0.4474084
117640 0.4851218
117650 0.4781728
117660 0.4672658
117670 0.4611483
117680 0.4722531
117690 0.4961937
117700 0.5064662
117710 0.4934216
117720 0.4856377
117730 0.4821106
117740 0.5058368
117750 0.4817221
117760 0.4831424
117770 0.491076
117780 0.4953862
117790 0.4869325
117800 0.472461
117810 0.4688669
117820 0.4807549
117830 0.4712809
117840 0.4971051
117850 0.5013251
117860 0.4889447
117870 0.5038278
117880 0.5025943
117890 0.5105561
117900 0.531511
117910 0.5233309
117920 0.5297641
117930 0.5417386
117940 0.5168451
117950 0.5102863
117960 0.5038766
117970 0.5164099
117980 0.5079247
117990 0.5344437
118000 0.5258191
118010 0.5227374
118020 0.5390622
118030 0.5233262
118040 0.5274773
118050 0.4934245
118060 0.4933308
118070 0.5106226
118080 0.500313
118090 0.496303
118100 0.500932
118110 0.4944763
118120 0.4934762
118130 0.4902731
118140 0.4855434
118150 0.4821388
118160 0.5005559
118170 0.5084983
118180 0.5337867
118190 0.5284594
118200 0.5274579
118210 0.5213913
118220 0.5184346
118230 0.5114883
118240 0.5152407
118250 0.5048055
118260 0.5167937
118270 0.5333146
118280 0.4972506
118290 0.4949514
118300 0.4922207
118310 0.5147125
118320 0.5194747
118330 0.5318068
118340 0.5276023
118350 0.5082296
118360 0.4833578
118370 0.5038252
118380 0.5293946
118390 0.5234887
118400 0.5107506
118410 0.5122944
118420 0.5079095
118430 0.5207199
118440 0.5132407
118450 0.5136622
118460 0.4961988
118470 0.4954424
118480 0.4959746
118490 0.5136207
118500 0.5027727
118510 0.5150459
118520 0.5291915
118530 0.5059643
118540 0.4788773
118550 0.4862964
118560 0.5044203
118570 0.4784643
118580 0.493247
118590 0.4865927
118600 0.4976106
118610 0.501431
118620 0.5155516
118630 0.5028504
118640 0.488927
118650 0.4855338
118660 0.4983727
118670 0.4820453
118680 0.4691202
118690 0.4849059
118700 0.4827752
118710 0.475795
118720 0.4939012
118730 0.4852489
118740 0.5004742
118750 0.5413294
118760 0.5500554
118770 0.5499904
118780 0.5271437
118790 0.5267867
118800 0.5254331
118810 0.5091197
118820 0.5057725
118830 0.5101014
118840 0.5207402
118850 0.5094676
118860 0.5043737
118870 0.4918376
118880 0.501524
118890 0.4966009
118900 0.48251
118910 0.4837566
118920 0.4889171
118930 0.4843513
118940 0.4956875
118950 0.5019963
118960 0.5312619
118970 0.496863
118980 0.5098129
118990 0.5284202
119000 0.5163755
119010 0.4969651
119020 0.4824652
119030 0.4810469
119040 0.4737408
119050 0.4714056
119060 0.5096056
119070 0.5017328
119080 0.4637065
119090 0.4930629
119100 0.4909099
119110 0.4840271
119120 0.4825704
119130 0.4721987
119140 0.502533
119150 0.4800456
119160 0.4794067
119170 0.4697295
119180 0.4836441
119190 0.5021383
119200 0.5148302
119210 0.4859299
119220 0.4892103
119230 0.4987547
119240 0.4926071
119250 0.4863425
119260 0.5004193
119270 0.5084583
119280 0.4871861
119290 0.4828462
119300 0.4787053
119310 0.4869916
119320 0.4695958
119330 0.4819659
119340 0.4821756
119350 0.4854735
119360 0.479816
119370 0.4708013
119380 0.4531242
119390 0.482378
119400 0.4872197
119410 0.4775958
119420 0.4845593
119430 0.450157
119440 0.4582533
119450 0.4560846
119460 0.4288996
119470 0.4498675
119480 0.4614156
119490 0.4758161
119500 0.4647683
119510 0.4557709
119520 0.4636362
119530 0.4767631
119540 0.4610507
119550 0.4809142
119560 0.4706655
119570 0.480397
119580 0.4793908
119590 0.479014
119600 0.4896765
119610 0.4448335
119620 0.4525521
119630 0.4698581
119640 0.4496442
119650 0.4702653
119660 0.4739442
119670 0.4866229
119680 0.4770527
119690 0.4990423
119700 0.5051387
119710 0.4932169
119720 0.4788924
119730 0.4604771
119740 0.4969733
119750 0.4857878
119760 0.4731764
119770 0.4810491
119780 0.4826549
119790 0.4564032
119800 0.4559097
119810 0.4766873
119820 0.4806229
119830 0.4697379
119840 0.4832016
119850 0.4696694
119860 0.4899603
119870 0.4962496
119880 0.5117356
119890 0.4970428
119900 0.476832
119910 0.4906707
119920 0.4805022
119930 0.4866152
119940 0.4862966
119950 0.4801494
119960 0.505703
119970 0.516977
119980 0.4995632
119990 0.5087956
120000 0.4878801
120010 0.4800446
120020 0.4997566
120030 0.4885011
120040 0.4873883
120050 0.4853037
120060 0.5163667
120070 0.4989619
120080 0.5034686
120090 0.5019136
120100 0.514686
120110 0.4928208
120120 0.4859955
120130 0.4749085
120140 0.4954421
120150 0.4990146
120160 0.5001789
120170 0.4843976
120180 0.4969526
120190 0.4809594
120200 0.4794891
120210 0.4838175
120220 0.4892372
120230 0.5092881
120240 0.4626709
120250 0.458778
120260 0.4930815
120270 0.4966064
120280 0.4873236
120290 0.482613
120300 0.4876963
120310 0.4943264
120320 0.4855784
120330 0.4885676
120340 0.4977358
120350 0.4568755
120360 0.4686592
120370 0.4694182
120380 0.4691741
120390 0.4716367
120400 0.4663579
120410 0.4616448
120420 0.4821718
120430 0.4771958
120440 0.4733436
120450 0.4683703
120460 0.4707602
120470 0.4843192
120480 0.4802994
120490 0.4749236
120500 0.4638015
120510 0.4880588
120520 0.481622
120530 0.4533316
120540 0.4673939
120550 0.4792535
120560 0.5023262
120570 0.4957658
120580 0.4671592
120590 0.4822048
120600 0.4775166
120610 0.4777884
120620 0.4654318
120630 0.4466016
120640 0.4529026
120650 0.4595063
120660 0.479996
120670 0.4427589
120680 0.4547271
120690 0.4625883
120700 0.4385959
120710 0.4547592
120720 0.4416867
120730 0.4602711
120740 0.4520001
120750 0.4562241
120760 0.4736428
120770 0.4753407
120780 0.4624808
120790 0.4894154
120800 0.4902565
120810 0.4663093
120820 0.4817635
120830 0.4760763
120840 0.4515634
120850 0.4786601
120860 0.4809099
120870 0.4784167
120880 0.4884234
120890 0.4887276
120900 0.4689965
120910 0.4686188
120920 0.4660513
120930 0.4877794
120940 0.4801294
120950 0.4738024
120960 0.4705815
120970 0.4797039
120980 0.471811
120990 0.5020863
121000 0.494889
121010 0.4954713
121020 0.4791152
121030 0.476213
121040 0.463686
121050 0.4934324
121060 0.4732626
121070 0.4703429
121080 0.4628287
121090 0.4706377
121100 0.474879
121110 0.4682128
121120 0.4699869
121130 0.4627565
121140 0.4765186
121150 0.4645434
121160 0.4801117
121170 0.4557885
121180 0.4678991
121190 0.4717602
121200 0.4743053
121210 0.4534911
121220 0.4810843
121230 0.468707
121240 0.4787969
121250 0.4747964
121260 0.4974712
121270 0.4959114
121280 0.4876437
121290 0.4833075
121300 0.4769597
121310 0.5045956
121320 0.4718498
121330 0.4612187
121340 0.4696375
121350 0.4714237
121360 0.4638271
121370 0.4656362
121380 0.4652646
121390 0.486333
121400 0.4835104
121410 0.481564
121420 0.4707634
121430 0.4988667
121440 0.5112208
121450 0.4983377
121460 0.5047448
121470 0.5125834
121480 0.5028716
121490 0.5110349
121500 0.5104584
121510 0.4929059
121520 0.5082527
121530 0.5277412
121540 0.5453016
121550 0.5318369
121560 0.52694
121570 0.5173319
121580 0.5287675
121590 0.5216521
121600 0.4965408
121610 0.5018066
121620 0.5061473
121630 0.5008839
121640 0.4828698
121650 0.4945342
121660 0.4823413
121670 0.4910475
121680 0.4786234
121690 0.4798567
121700 0.4643674
121710 0.4770303
121720 0.4987091
121730 0.4900241
121740 0.4896584
121750 0.5176659
121760 0.5246245
121770 0.4972524
121780 0.4675029
121790 0.465081
121800 0.4370424
121810 0.4582476
121820 0.454431
121830 0.436045
121840 0.445443
121850 0.4624816
121860 0.4465655
121870 0.4390578
121880 0.4455254
121890 0.4528734
121900 0.4726437
121910 0.4948536
121920 0.4748082
121930 0.4699361
121940 0.472457
121950 0.4896864
121960 0.5137802
121970 0.4932777
121980 0.4761845
121990 0.5024067
122000 0.4960856
122010 0.5089509
122020 0.4953422
122030 0.4932914
122040 0.5047094
122050 0.4942757
122060 0.4783613
122070 0.477393
122080 0.4868347
122090 0.4886499
122100 0.5065003
122110 0.4991994
122120 0.4853874
122130 0.4726619
122140 0.4794763
122150 0.4761461
122160 0.4769168
122170 0.4794193
122180 0.4827296
122190 0.4905365
122200 0.4766703
122210 0.4847946
122220 0.4858721
122230 0.4741813
122240 0.4775215
122250 0.4685534
122260 0.4952422
122270 0.4961591
122280 0.4854878
122290 0.4855831
122300 0.5125328
122310 0.4918492
122320 0.4897966
122330 0.4870091
122340 0.520795
122350 0.5036759
122360 0.4731569
122370 0.4823235
122380 0.4724278
122390 0.5009364
122400 0.4805199
122410 0.52475
122420 0.4737466
122430 0.483898
122440 0.4707442
122450 0.4541619
122460 0.4565738
122470 0.4918031
122480 0.4914244
122490 0.5050563
122500 0.5045865
122510 0.4816275
122520 0.4880419
122530 0.4657018
122540 0.4864935
122550 0.4866736
122560 0.4876673
122570 0.4931359
122580 0.4964784
122590 0.5118282
122600 0.4961896
122610 0.4717101
122620 0.4880562
122630 0.4819243
122640 0.456275
122650 0.4587562
122660 0.4667051
122670 0.47094
122680 0.4857451
122690 0.502493
122700 0.4941026
122710 0.505989
122720 0.5022766
122730 0.5136003
122740 0.5482767
122750 0.5283179
122760 0.5004467
122770 0.4955574
122780 0.498493
122790 0.4852827
122800 0.4756908
122810 0.4939384
122820 0.4844592
122830 0.5141869
122840 0.5011517
122850 0.4890736
122860 0.4763417
122870 0.4928807
122880 0.4857997
122890 0.5060333
122900 0.4911101
122910 0.5004811
122920 0.4923596
122930 0.4980685
122940 0.5298537
122950 0.519541
122960 0.5218673
122970 0.5109217
122980 0.5136986
122990 0.498798
123000 0.516378
123010 0.5342947
123020 0.5403039
123030 0.535965
123040 0.5407261
123050 0.5482653
123060 0.5221424
123070 0.5171078
123080 0.5060434
123090 0.5003967
123100 0.5259704
123110 0.5154026
123120 0.5226853
123130 0.4812789
123140 0.4803437
123150 0.4604862
123160 0.4733666
123170 0.4868824
123180 0.4913019
123190 0.4949363
123200 0.490987
123210 0.4722498
123220 0.4601447
123230 0.4740701
123240 0.4741686
123250 0.5277334
123260 0.5214285
123270 0.5019621
123280 0.510558
123290 0.537439
123300 0.551637
123310 0.5396636
123320 0.557379
123330 0.5431197
123340 0.5136092
123350 0.5066923
123360 0.5091017
123370 0.4859572
123380 0.4793711
123390 0.4774374
123400 0.4803087
123410 0.4842533
123420 0.5023793
123430 0.477129
123440 0.4920033
123450 0.4637012
123460 0.4706047
123470 0.5007113
123480 0.5059416
123490 0.5358263
123500 0.516669
123510 0.5019892
123520 0.5088496
123530 0.5047995
123540 0.4912332
123550 0.4922667
123560 0.4821905
123570 0.4993177
123580 0.4857017
123590 0.4924162
123600 0.505374
123610 0.5046989
123620 0.5094824
123630 0.4983134
123640 0.5018063
123650 0.5078477
123660 0.506399
123670 0.5185359
123680 0.5152149
123690 0.4967126
123700 0.5022509
123710 0.4996302
123720 0.5151129
123730 0.4901279
123740 0.4782724
123750 0.4475057
123760 0.4935454
123770 0.471031
123780 0.4568555
123790 0.4662297
123800 0.4752346
123810 0.4755313
123820 0.4491399
123830 0.4741477
123840 0.4742803
123850 0.4563591
123860 0.4625316
123870 0.4894004
123880 0.4730415
123890 0.5065914
123900 0.484668
123910 0.4851698
123920 0.4852267
123930 0.4783496
123940 0.5003287
123950 0.4545973
123960 0.4508082
123970 0.4649152
123980 0.4836721
123990 0.4932365
124000 0.4808486
124010 0.4682397
124020 0.4726667
124030 0.4613599
124040 0.4500185
124050 0.4624822
124060 0.4522666
124070 0.4646313
124080 0.4538464
124090 0.4405815
124100 0.4523276
124110 0.4505289
124120 0.4450722
124130 0.4365754
124140 0.4548725
124150 0.4508713
124160 0.4517251
124170 0.4701744
124180 0.4744118
124190 0.4554056
124200 0.4470566
124210 0.4479075
124220 0.4627551
124230 0.4776013
124240 0.5007095
124250 0.4791169
124260 0.4719591
124270 0.4838465
124280 0.453654
124290 0.4591581
124300 0.4768745
124310 0.4719476
124320 0.4648182
124330 0.4937519
124340 0.4804333
124350 0.4799032
124360 0.4652052
124370 0.4785941
124380 0.4692863
124390 0.4544759
124400 0.4624438
124410 0.4468158
124420 0.4636455
124430 0.4669344
124440 0.4685029
124450 0.4685717
124460 0.4419754
124470 0.4412451
124480 0.4353992
124490 0.4425001
124500 0.4316489
124510 0.4466975
124520 0.435957
124530 0.4429518
124540 0.4530141
124550 0.4229158
124560 0.4424871
124570 0.4638902
124580 0.4353736
124590 0.4427592
124600 0.4564537
124610 0.4289588
124620 0.4353385
124630 0.4218259
124640 0.43943
124650 0.4401108
124660 0.4673457
124670 0.4395092
124680 0.4577305
124690 0.4733963
124700 0.4528025
124710 0.4578485
124720 0.4268621
124730 0.4152587
124740 0.4421355
124750 0.4238862
124760 0.4629983
124770 0.4583226
124780 0.4587359
124790 0.4497353
124800 0.4331353
124810 0.4327597
124820 0.4326449
124830 0.4321384
124840 0.4451167
124850 0.4328793
124860 0.4595974
124870 0.4438107
124880 0.4475766
124890 0.4121319
124900 0.3990096
124910 0.4096522
124920 0.3974482
124930 0.4268276
124940 0.4262687
124950 0.4197326
124960 0.412279
124970 0.4162242
124980 0.3988136
124990 0.4128634
125000 0.4297043
125010 0.4246238
125020 0.4294006
125030 0.4505993
125040 0.4396304
125050 0.4204182
125060 0.4398752
125070 0.4375825
125080 0.4263274
125090 0.4235061
125100 0.4432178
125110 0.4496766
125120 0.4429304
125130 0.4240128
125140 0.4280519
125150 0.4066874
125160 0.4142245
125170 0.3974656
125180 0.4137785
125190 0.4359439
125200 0.4389561
125210 0.4422714
125220 0.462983
125230 0.4559897
125240 0.4617928
125250 0.4653307
125260 0.4491931
125270 0.4543538
125280 0.4528717
125290 0.4274257
125300 0.4354704
125310 0.4602144
125320 0.4282828
125330 0.4240603
125340 0.4299637
125350 0.4252804
125360 0.4541962
125370 0.4427515
125380 0.4639935
125390 0.4506505
125400 0.4607601
125410 0.4583154
125420 0.4631349
125430 0.4397595
125440 0.4581418
125450 0.4407012
125460 0.4476228
125470 0.4423109
125480 0.4472145
125490 0.4554681
125500 0.4645072
125510 0.479663
125520 0.4861141
125530 0.4806148
125540 0.4772104
125550 0.4585763
125560 0.4813398
125570 0.471056
125580 0.4583508
125590 0.4576987
125600 0.4571159
125610 0.4672627
125620 0.4742274
125630 0.4582237
125640 0.4598091
125650 0.4854924
125660 0.4804427
125670 0.4773821
125680 0.4842401
125690 0.4817906
125700 0.4570601
125710 0.4520105
125720 0.4540878
125730 0.4628886
125740 0.4488625
125750 0.4611164
125760 0.4773705
125770 0.4526466
125780 0.4634637
125790 0.4395255
125800 0.4473035
125810 0.4798604
125820 0.464587
125830 0.4460948
125840 0.4709292
125850 0.4609825
125860 0.4664608
125870 0.4703241
125880 0.4815331
125890 0.4771241
125900 0.4823781
125910 0.4615477
125920 0.4850687
125930 0.4778827
125940 0.4715743
125950 0.4803137
125960 0.4751009
125970 0.4573966
125980 0.4611465
125990 0.4538389
126000 0.4490635
126010 0.4632225
126020 0.4522971
126030 0.4691842
126040 0.4417353
126050 0.4718535
126060 0.4474506
126070 0.4776473
126080 0.4831256
126090 0.4710175
126100 0.457546
126110 0.4739594
126120 0.4726241
126130 0.477923
126140 0.4768558
126150 0.4833452
126160 0.4636538
126170 0.441213
126180 0.440794
126190 0.4535718
126200 0.4731795
126210 0.466747
126220 0.4837851
126230 0.4517103
126240 0.4617195
126250 0.4711406
126260 0.47854
126270 0.4744403
126280 0.4628267
126290 0.4639847
126300 0.4575675
126310 0.4568018
126320 0.4529169
126330 0.4765688
126340 0.4512687
126350 0.465296
126360 0.4679133
126370 0.4661482
126380 0.4698451
126390 0.4507957
126400 0.4569795
126410 0.4692285
126420 0.4780918
126430 0.4758349
126440 0.4626349
126450 0.4661178
126460 0.4828224
126470 0.4747055
126480 0.4804464
126490 0.4972735
126500 0.4907312
126510 0.4879446
126520 0.4862704
126530 0.4631467
126540 0.4698023
126550 0.4829606
126560 0.4801791
126570 0.4943787
126580 0.4719685
126590 0.4544963
126600 0.4540504
126610 0.4780108
126620 0.4684124
126630 0.4584041
126640 0.4605038
126650 0.4748543
126660 0.4812825
126670 0.5081434
126680 0.4952561
126690 0.494877
126700 0.4832593
126710 0.4644398
126720 0.4687405
126730 0.4810669
126740 0.4909847
126750 0.4842796
126760 0.4761893
126770 0.4994264
126780 0.4841428
126790 0.4790433
126800 0.4847902
126810 0.4771947
126820 0.4680352
126830 0.4873539
126840 0.4645189
126850 0.4573935
126860 0.470253
126870 0.4575021
126880 0.4632226
126890 0.4724842
126900 0.4892884
126910 0.4859044
126920 0.5125926
126930 0.5080231
126940 0.4849838
126950 0.4770463
126960 0.473797
126970 0.4789498
126980 0.4668668
126990 0.4896713
127000 0.4802282
127010 0.4721813
127020 0.4789524
127030 0.465906
127040 0.4678463
127050 0.4602335
127060 0.4536831
127070 0.4433628
127080 0.4346312
127090 0.4342858
127100 0.4492693
127110 0.4538797
127120 0.449115
127130 0.4660566
127140 0.4432413
127150 0.4685858
127160 0.4634184
127170 0.4603935
127180 0.465622
127190 0.4594342
127200 0.4716124
127210 0.4796366
127220 0.4669171
127230 0.4490349
127240 0.4732866
127250 0.4805848
127260 0.480208
127270 0.4736149
127280 0.4914282
127290 0.4978917
127300 0.4956943
127310 0.4962706
127320 0.5088608
127330 0.4980196
127340 0.4886676
127350 0.4875747
127360 0.4917316
127370 0.4981033
127380 0.4858926
127390 0.4799794
127400 0.499717
127410 0.5002405
127420 0.5060369
127430 0.5184803
127440 0.4917958
127450 0.4866618
127460 0.4798176
127470 0.4816709
127480 0.4912885
127490 0.4890047
127500 0.4889249
127510 0.5012709
127520 0.497732
127530 0.4914768
127540 0.5006086
127550 0.4829489
127560 0.4821527
127570 0.4716399
127580 0.4779582
127590 0.502978
127600 0.4928797
127610 0.4805849
127620 0.4814726
127630 0.4969615
127640 0.504169
127650 0.4693939
127660 0.4904555
127670 0.4925264
127680 0.520137
127690 0.4912305
127700 0.4961204
127710 0.4717538
127720 0.4955442
127730 0.4736435
127740 0.4765003
127750 0.4955684
127760 0.5003238
127770 0.4792281
127780 0.4926258
127790 0.4952886
127800 0.4933141
127810 0.5139504
127820 0.5008225
127830 0.5096802
127840 0.4951722
127850 0.4868529
127860 0.4958127
127870 0.5097736
127880 0.5132617
127890 0.5054125
127900 0.4960361
127910 0.4812307
127920 0.4872919
127930 0.4860551
127940 0.4796424
127950 0.453214
127960 0.4638501
127970 0.5005204
127980 0.4978097
127990 0.4818968
128000 0.4868293
128010 0.482912
128020 0.4854575
128030 0.4984323
128040 0.5037195
128050 0.511168
128060 0.5238486
128070 0.5154606
128080 0.4926989
128090 0.5046394
128100 0.5250065
128110 0.543111
128120 0.5137045
128130 0.5287996
128140 0.5099218
128150 0.5155795
128160 0.5052506
128170 0.4875371
128180 0.4888428
128190 0.5266276
128200 0.5059866
128210 0.5309983
128220 0.5198359
128230 0.4947458
128240 0.49404
128250 0.5145146
128260 0.4870005
128270 0.4811231
128280 0.4840341
128290 0.4738087
128300 0.475656
128310 0.4788277
128320 0.4785314
128330 0.4752313
128340 0.4940329
128350 0.4668877
128360 0.4818248
128370 0.4769297
128380 0.473798
128390 0.4900514
128400 0.4689564
128410 0.4610723
128420 0.4629982
128430 0.4589022
128440 0.478274
128450 0.4546797
128460 0.4740618
128470 0.4723091
128480 0.4635776
128490 0.4817469
128500 0.4528602
128510 0.4803015
128520 0.4899298
128530 0.4609719
128540 0.4578411
128550 0.4606118
128560 0.4670088
128570 0.4582697
128580 0.4494258
128590 0.436246
128600 0.4446955
128610 0.4256473
128620 0.439593
128630 0.465337
128640 0.4813159
128650 0.4872322
128660 0.4529746
128670 0.4842663
128680 0.4602622
128690 0.4508475
128700 0.4667925
128710 0.4667241
128720 0.4646519
128730 0.4549549
128740 0.4512485
128750 0.454693
128760 0.4433576
128770 0.4507054
128780 0.4608815
128790 0.4567996
128800 0.4479031
128810 0.4461184
128820 0.452267
128830 0.4561828
128840 0.471173
128850 0.4646853
128860 0.4536124
128870 0.4598003
128880 0.4544878
128890 0.4659293
128900 0.4592364
128910 0.4731984
128920 0.4627039
128930 0.470335
128940 0.4521017
128950 0.4760279
128960 0.4733653
128970 0.4887019
128980 0.4858287
128990 0.4848548
129000 0.5026942
129010 0.4828622
129020 0.4756758
129030 0.4909019
129040 0.5059922
129050 0.5195689
129060 0.5191051
129070 0.5169089
129080 0.5009884
129090 0.5260797
129100 0.499797
129110 0.4930958
129120 0.4713512
129130 0.4533593
129140 0.46782
129150 0.4840282
129160 0.4901926
129170 0.4672383
129180 0.4808547
129190 0.4788314
129200 0.4801706
129210 0.4589732
129220 0.4480962
129230 0.4524993
129240 0.4502965
129250 0.4515916
129260 0.4571504
129270 0.4634548
129280 0.4575743
129290 0.454039
129300 0.4581009
129310 0.451466
129320 0.4394776
129330 0.4504867
129340 0.4714982
129350 0.4683078
129360 0.4781338
129370 0.4971968
129380 0.4952944
129390 0.4770637
129400 0.4696107
129410 0.5019698
129420 0.485544
129430 0.4763424
129440 0.4855802
129450 0.4798155
129460 0.4806647
129470 0.4675741
129480 0.4926993
129490 0.5085775
129500 0.4991061
129510 0.4747292
129520 0.500331
129530 0.4896764
129540 0.5143396
129550 0.4593481
129560 0.4773514
129570 0.4691729
129580 0.4969708
129590 0.5069309
129600 0.4859343
129610 0.461272
129620 0.4582025
129630 0.4848079
129640 0.4819186
129650 0.4899273
129660 0.4737709
129670 0.4771599
129680 0.4800188
129690 0.4620691
129700 0.4674531
129710 0.4599354
129720 0.4467908
129730 0.4698264
129740 0.4746689
129750 0.4754681
129760 0.501446
129770 0.4980696
129780 0.4576763
129790 0.4807353
129800 0.4701358
129810 0.5274073
129820 0.5155324
129830 0.4981482
129840 0.5280381
129850 0.4900551
129860 0.5208375
129870 0.5081558
129880 0.534609
129890 0.5234904
129900 0.5269712
129910 0.5068922
129920 0.5136417
129930 0.5073143
129940 0.5039805
129950 0.4981903
129960 0.4950839
129970 0.5091323
129980 0.5184745
129990 0.4730049
130000 0.5238532
130010 0.4995379
130020 0.5294315
130030 0.5087808
130040 0.5156745
130050 0.5252337
130060 0.4970069
130070 0.52105
130080 0.4861559
130090 0.4822133
130100 0.4870991
130110 0.4733156
130120 0.4930777
130130 0.4961753
130140 0.4870386
130150 0.4719018
130160 0.4736851
130170 0.5096599
130180 0.4742244
130190 0.4803527
130200 0.5204623
130210 0.5208874
130220 0.5096356
130230 0.5180404
130240 0.511254
130250 0.5049912
130260 0.517297
130270 0.5021873
130280 0.4989327
130290 0.5085559
130300 0.5019163
130310 0.5069191
130320 0.5247407
130330 0.5118399
130340 0.5077932
130350 0.5080261
130360 0.4942451
130370 0.5024843
130380 0.4983197
130390 0.4966387
130400 0.4933172
130410 0.4902557
130420 0.4649659
130430 0.4789746
130440 0.4703664
130450 0.4583973
130460 0.4578987
130470 0.4781525
130480 0.4660065
130490 0.482147
130500 0.4738631
130510 0.4835327
130520 0.4836183
130530 0.4892781
130540 0.4771547
130550 0.4661413
130560 0.4691584
130570 0.4795693
130580 0.4738497
130590 0.4994863
130600 0.4787067
130610 0.4719186
130620 0.4636933
130630 0.4574266
130640 0.4590189
130650 0.4688359
130660 0.477638
130670 0.4790901
130680 0.4599746
130690 0.4732058
130700 0.4730464
130710 0.4683863
130720 0.4694887
130730 0.4562545
130740 0.4703754
130750 0.474321
130760 0.4675547
130770 0.439529
130780 0.4416688
130790 0.4422249
130800 0.456042
130810 0.4718369
130820 0.4633152
130830 0.4635322
130840 0.4619452
130850 0.4654792
130860 0.4698594
130870 0.4794483
130880 0.4618809
130890 0.476373
130900 0.4651734
130910 0.4797752
130920 0.4832054
130930 0.4672666
130940 0.4495009
130950 0.4386824
130960 0.4355252
130970 0.4226811
130980 0.4248629
130990 0.4340898
131000 0.4357446
131010 0.4541569
131020 0.4494996
131030 0.4469958
131040 0.4583821
131050 0.4323917
131060 0.4465095
131070 0.4560909
131080 0.4519673
131090 0.4494323
131100 0.4568031
131110 0.4772529
131120 0.4658775
131130 0.47515
131140 0.4693343
131150 0.4760899
131160 0.4669377
131170 0.4831506
131180 0.4713973
131190 0.4382154
131200 0.461556
131210 0.4484761
131220 0.4579265
131230 0.4675709
131240 0.4679148
131250 0.4694064
131260 0.4955199
131270 0.5186289
131280 0.5021821
131290 0.4938121
131300 0.4989833
131310 0.5112874
131320 0.5137961
131330 0.5082518
131340 0.5094808
131350 0.4907556
131360 0.5064811
131370 0.5046074
131380 0.4997531
131390 0.5195733
131400 0.5100708
131410 0.4974575
131420 0.4899025
131430 0.4907765
131440 0.5033222
131450 0.4909758
131460 0.5069407
131470 0.4739242
131480 0.4809809
131490 0.464886
131500 0.4899485
131510 0.5168979
131520 0.5098809
131530 0.4942166
131540 0.5048909
131550 0.5187239
131560 0.5003969
131570 0.4807397
131580 0.4639741
131590 0.4894201
131600 0.4728914
131610 0.4717607
131620 0.4633413
131630 0.4738046
131640 0.4685373
131650 0.442634
131660 0.4496925
131670 0.4406372
131680 0.4599513
131690 0.4495534
131700 0.4322427
131710 0.4577843
131720 0.4621417
131730 0.4695346
131740 0.4844508
131750 0.4723087
131760 0.4898441
131770 0.4703573
131780 0.5003999
131790 0.4784737
131800 0.4916617
131810 0.4821855
131820 0.4743797
131830 0.4738066
131840 0.4883646
131850 0.5050794
131860 0.5036965
131870 0.4896292
131880 0.5073804
131890 0.5088067
131900 0.512108
131910 0.5333678
131920 0.5334932
131930 0.5260157
131940 0.5331292
131950 0.516036
131960 0.4914153
131970 0.49802
131980 0.5183925
131990 0.4624066
132000 0.4962541
132010 0.4868935
132020 0.4979694
132030 0.4921222
132040 0.4827279
132050 0.5008798
132060 0.4580058
132070 0.4697162
132080 0.4815972
132090 0.5160004
132100 0.482339
132110 0.4581812
132120 0.456576
132130 0.4566604
132140 0.4591816
132150 0.4796143
132160 0.4922101
132170 0.4653104
132180 0.4820021
132190 0.4584026
132200 0.4416822
132210 0.4513505
132220 0.4196377
132230 0.4605401
132240 0.4329748
132250 0.4585265
132260 0.4480744
132270 0.4440352
132280 0.4549127
132290 0.4751162
132300 0.4589285
132310 0.4729623
132320 0.4847452
132330 0.4692017
132340 0.4647208
132350 0.4433064
132360 0.4507865
132370 0.4594387
132380 0.4462161
132390 0.4736137
132400 0.4814495
132410 0.4790587
132420 0.4588403
132430 0.4655269
132440 0.4834308
132450 0.4861969
132460 0.4996818
132470 0.5062777
132480 0.4882874
132490 0.5171429
132500 0.5045875
132510 0.5023404
132520 0.5046223
132530 0.5034642
132540 0.5206224
132550 0.4952162
132560 0.5010256
132570 0.5202931
132580 0.5227003
132590 0.5129221
132600 0.5120052
132610 0.4929926
132620 0.5055261
132630 0.4786725
132640 0.4798149
132650 0.4870162
132660 0.4648707
132670 0.4548089
132680 0.4682981
132690 0.4816193
132700 0.4852292
132710 0.4956514
132720 0.4661064
132730 0.4724277
132740 0.4621516
132750 0.4635577
132760 0.4387969
132770 0.465275
132780 0.472318
132790 0.4469596
132800 0.4352267
132810 0.4366262
132820 0.4164796
132830 0.4380041
132840 0.4315365
132850 0.4410604
132860 0.4236574
132870 0.4220068
132880 0.4225661
132890 0.4154474
132900 0.4222612
132910 0.4341654
132920 0.4420041
132930 0.4431667
132940 0.4697017
132950 0.4354475
132960 0.4500596
132970 0.472924
132980 0.4944687
132990 0.498163
133000 0.5039893
133010 0.4962225
133020 0.4635913
133030 0.482411
133040 0.4799511
133050 0.4836651
133060 0.4741325
133070 0.4571698
133080 0.4373344
133090 0.4497109
133100 0.4610253
133110 0.4535795
133120 0.4526853
133130 0.4569941
133140 0.4606995
133150 0.476537
133160 0.4597353
133170 0.4836816
133180 0.4741381
133190 0.4696171
133200 0.4662181
133210 0.4804858
133220 0.4845902
133230 0.466258
133240 0.4597749
133250 0.4854195
133260 0.4938621
133270 0.5056709
133280 0.5125306
133290 0.5041013
133300 0.487681
133310 0.4970489
133320 0.4754948
133330 0.4850875
133340 0.4794171
133350 0.4929594
133360 0.4854825
133370 0.4727399
133380 0.4701051
133390 0.4600241
133400 0.4553687
133410 0.4649536
133420 0.4740432
133430 0.4681447
133440 0.4801971
133450 0.4944256
133460 0.4852899
133470 0.4590849
133480 0.4670417
133490 0.4556097
133500 0.453618
133510 0.4620056
133520 0.4748273
133530 0.4730606
133540 0.4689237
133550 0.4888068
133560 0.4993163
133570 0.4913437
133580 0.5022318
133590 0.4912775
133600 0.4752879
133610 0.4898884
133620 0.4928456
133630 0.5002586
133640 0.4944664
133650 0.4746306
133660 0.470441
133670 0.4687467
133680 0.4572636
133690 0.4566882
133700 0.4628972
133710 0.444988
133720 0.4540043
133730 0.4457399
133740 0.4688203
133750 0.4665628
133760 0.4800672
133770 0.454444
133780 0.4455309
133790 0.4441215
133800 0.4432752
133810 0.4530698
133820 0.4655153
133830 0.4243059
133840 0.4361847
133850 0.4485724
133860 0.4310645
133870 0.4464531
133880 0.4496582
133890 0.4797098
133900 0.4676948
133910 0.4735026
133920 0.474982
133930 0.4510882
133940 0.4539356
133950 0.4508415
133960 0.4400981
133970 0.4338565
133980 0.4397801
133990 0.4269031
134000 0.444708
134010 0.4514751
134020 0.4563327
134030 0.4495978
134040 0.4542259
134050 0.4522597
134060 0.4223585
134070 0.4421942
134080 0.4542071
134090 0.4389941
134100 0.436114
134110 0.4554595
134120 0.477397
134130 0.465355
134140 0.4743075
134150 0.4989561
134160 0.4842509
134170 0.4841807
134180 0.4797955
134190 0.4946123
134200 0.4612705
134210 0.4682166
134220 0.4805384
134230 0.4868572
134240 0.508898
134250 0.4790887
134260 0.4754846
134270 0.4733068
134280 0.4650351
134290 0.4885322
134300 0.4799272
134310 0.4827045
134320 0.477697
134330 0.4770489
134340 0.4920557
134350 0.4888031
134360 0.4940872
134370 0.501642
134380 0.5093781
134390 0.4916107
134400 0.4852448
134410 0.5090186
134420 0.5336611
134430 0.5362182
134440 0.5087888
134450 0.5294001
134460 0.5238779
134470 0.5353455
134480 0.5302847
134490 0.5406338
134500 0.5217521
134510 0.5175956
134520 0.5050526
134530 0.4930888
134540 0.4758511
134550 0.4894274
134560 0.4930022
134570 0.504813
134580 0.4981993
134590 0.5263472
134600 0.51427
134610 0.5016903
134620 0.5069364
134630 0.5067134
134640 0.5008882
134650 0.5145086
134660 0.5202404
134670 0.5026048
134680 0.5008777
134690 0.5022938
134700 0.5192667
134710 0.5182315
134720 0.5053281
134730 0.5039182
134740 0.5070322
134750 0.506842
134760 0.4978653
134770 0.4984766
134780 0.50471
134790 0.5049947
134800 0.5032735
134810 0.4765865
134820 0.4570716
134830 0.4912546
134840 0.4547966
134850 0.4431109
134860 0.4699646
134870 0.4654008
134880 0.4775395
134890 0.5039114
134900 0.5009108
134910 0.504846
134920 0.4853569
134930 0.4730654
134940 0.4791257
134950 0.4929061
134960 0.4858718
134970 0.4886117
134980 0.4739036
134990 0.5047184
135000 0.4884401
135010 0.4757419
135020 0.4965864
135030 0.4758499
135040 0.4886416
135050 0.4824941
135060 0.4917735
135070 0.4992601
135080 0.5048948
135090 0.4580059
135100 0.4660242
135110 0.4862905
135120 0.4650258
135130 0.4625869
135140 0.4822295
135150 0.4912235
135160 0.5197098
135170 0.5148342
135180 0.5145271
135190 0.4895971
135200 0.500939
135210 0.5273147
135220 0.513657
135230 0.5080339
135240 0.5193198
135250 0.5046448
135260 0.4791601
135270 0.4893148
135280 0.4997442
135290 0.4998203
135300 0.4748483
135310 0.4980528
135320 0.4971035
135330 0.5226194
135340 0.5069312
135350 0.5015875
135360 0.4856411
135370 0.5011374
135380 0.5087967
135390 0.5118855
135400 0.4971856
135410 0.5193444
135420 0.5150416
135430 0.5183035
135440 0.5009725
135450 0.4947059
135460 0.4743617
135470 0.485785
135480 0.4902343
135490 0.4961304
135500 0.5020258
135510 0.4879266
135520 0.4985029
135530 0.480521
135540 0.4771737
135550 0.481017
135560 0.4901031
135570 0.4827487
135580 0.4892479
135590 0.4790574
135600 0.4902786
135610 0.4887253
135620 0.477794
135630 0.4735856
135640 0.4791761
135650 0.4894283
135660 0.4705605
135670 0.4587663
135680 0.472712
135690 0.4489599
135700 0.4542719
135710 0.4627089
135720 0.4771162
135730 0.4513013
135740 0.4717534
135750 0.4719772
135760 0.460672
135770 0.465028
135780 0.4636561
135790 0.4510181
135800 0.463605
135810 0.4676223
135820 0.4583593
135830 0.4795578
135840 0.4645706
135850 0.4802164
135860 0.461927
135870 0.4504194
135880 0.4551202
135890 0.4742316
135900 0.4781802
135910 0.4684925
135920 0.4759188
135930 0.4688801
135940 0.4548527
135950 0.4811034
135960 0.4755054
135970 0.463508
135980 0.4640489
135990 0.4744751
136000 0.4606976
136010 0.4651316
136020 0.4685953
136030 0.4700281
136040 0.4759457
136050 0.4740348
136060 0.4647143
136070 0.4424314
136080 0.4376181
136090 0.4556948
136100 0.4613777
136110 0.4915197
136120 0.4835978
136130 0.4635196
136140 0.4638524
136150 0.4492585
136160 0.4424384
136170 0.4706542
136180 0.4407327
136190 0.4747564
136200 0.482571
136210 0.4775055
136220 0.4738164
136230 0.4644597
136240 0.4758589
136250 0.4688614
136260 0.4678861
136270 0.4529331
136280 0.4519008
136290 0.4488229
136300 0.4396061
136310 0.4475862
136320 0.463706
136330 0.4678297
136340 0.4650575
136350 0.4455951
136360 0.4358668
136370 0.4314347
136380 0.4323914
136390 0.4373042
136400 0.4103788
136410 0.407658
136420 0.4392146
136430 0.464896
136440 0.4566461
136450 0.475419
136460 0.4773477
136470 0.4698611
136480 0.4683796
136490 0.4586219
136500 0.4717695
136510 0.4564626
136520 0.4729452
136530 0.4853131
136540 0.4778582
136550 0.4857604
136560 0.4764172
136570 0.4719099
136580 0.466471
136590 0.4566691
136600 0.4778647
136610 0.4565306
136620 0.4540979
136630 0.4642306
136640 0.4610726
136650 0.4551461
136660 0.4685313
136670 0.4612198
136680 0.4627457
136690 0.4625721
136700 0.479371
136710 0.4665517
136720 0.4618503
136730 0.4818837
136740 0.4754584
136750 0.4684296
136760 0.4901295
136770 0.4973557
136780 0.4737422
136790 0.481151
136800 0.4882491
136810 0.4895244
136820 0.5005373
136830 0.5004672
136840 0.4932395
136850 0.4650227
136860 0.4870437
136870 0.4713404
136880 0.4838829
136890 0.4690443
136900 0.4834858
136910 0.4844863
136920 0.4904917
136930 0.4646003
136940 0.4659665
136950 0.4532473
136960 0.4754944
136970 0.4804475
136980 0.4717149
136990 0.4793267
137000 0.4943688
137010 0.4920971
137020 0.492931
137030 0.5109519
137040 0.5038837
137050 0.5107594
137060 0.5166712
137070 0.5039247
137080 0.5078834
137090 0.4900303
137100 0.5189269
137110 0.5218869
137120 0.5152907
137130 0.5270532
137140 0.4783548
137150 0.4663842
137160 0.4585237
137170 0.456367
137180 0.4726486
137190 0.4593408
137200 0.4355245
137210 0.4280388
137220 0.4418834
137230 0.4489495
137240 0.4694562
137250 0.4528119
137260 0.4620235
137270 0.4437951
137280 0.4534908
137290 0.4563943
137300 0.4817866
137310 0.4674999
137320 0.4677133
137330 0.4795999
137340 0.4552951
137350 0.4592014
137360 0.4648306
137370 0.4668027
137380 0.4640669
137390 0.4719558
137400 0.4902189
137410 0.4819315
137420 0.4963752
137430 0.5143005
137440 0.5055932
137450 0.482438
137460 0.4816579
137470 0.4737628
137480 0.4749438
137490 0.46582
137500 0.4802569
137510 0.4587356
137520 0.4712965
137530 0.4684761
137540 0.4801402
137550 0.4970714
137560 0.4855303
137570 0.4747423
137580 0.4465313
137590 0.4765745
137600 0.4482814
137610 0.4594722
137620 0.454818
137630 0.4565551
137640 0.4683096
137650 0.4873381
137660 0.4786096
137670 0.4624026
137680 0.4530014
137690 0.4618287
137700 0.4676446
137710 0.4745496
137720 0.4524502
137730 0.4296216
137740 0.482752
137750 0.4709221
137760 0.4744959
137770 0.4579791
137780 0.4790583
137790 0.4826487
137800 0.5180855
137810 0.4748127
137820 0.4925776
137830 0.4801649
137840 0.461147
137850 0.4922212
137860 0.4879665
137870 0.4914232
137880 0.4693826
137890 0.5000288
137900 0.4804828
137910 0.4994096
137920 0.4680153
137930 0.4610477
137940 0.4601252
137950 0.4786915
137960 0.4819946
137970 0.4764841
137980 0.4718161
137990 0.4758536
138000 0.4599701
138010 0.4723982
138020 0.4663429
138030 0.4785796
138040 0.4789032
138050 0.4439179
138060 0.4578971
138070 0.4620183
138080 0.4473455
138090 0.4609493
138100 0.4606161
138110 0.4545959
138120 0.485826
138130 0.4998577
138140 0.4761619
138150 0.4923118
138160 0.4880084
138170 0.4768608
138180 0.4604858
138190 0.4811144
138200 0.4820318
138210 0.4609863
138220 0.4751701
138230 0.4564948
138240 0.4670655
138250 0.4640306
138260 0.4861769
138270 0.4673791
138280 0.4991963
138290 0.4849077
138300 0.4806998
138310 0.4973654
138320 0.4983651
138330 0.4883606
138340 0.4831712
138350 0.4706471
138360 0.4775784
138370 0.4747144
138380 0.4817114
138390 0.4687349
138400 0.472537
138410 0.4708862
138420 0.4944991
138430 0.4725326
138440 0.4792248
138450 0.4556682
138460 0.4558871
138470 0.4751568
138480 0.4718493
138490 0.4752809
138500 0.4893988
138510 0.4779166
138520 0.496697
138530 0.4981394
138540 0.4745926
138550 0.4696184
138560 0.4710233
138570 0.4893738
138580 0.4845032
138590 0.5170506
138600 0.4868407
138610 0.4654749
138620 0.4846048
138630 0.4904016
138640 0.4795048
138650 0.504157
138660 0.5084911
138670 0.5075684
138680 0.4927641
138690 0.4819351
138700 0.4895976
138710 0.5170047
138720 0.487987
138730 0.4650576
138740 0.512742
138750 0.5107102
138760 0.4979845
138770 0.5057158
138780 0.5112037
138790 0.4825851
138800 0.499832
138810 0.4912255
138820 0.4833105
138830 0.4818983
138840 0.4851838
138850 0.4856806
138860 0.4982268
138870 0.4893769
138880 0.474016
138890 0.4890036
138900 0.4917468
138910 0.4910788
138920 0.5009459
138930 0.5166529
138940 0.5110554
138950 0.5093691
138960 0.5280404
138970 0.5215313
138980 0.5126869
138990 0.4948223
139000 0.4935811
139010 0.5058041
139020 0.4940101
139030 0.5052672
139040 0.4940846
139050 0.5085878
139060 0.4791774
139070 0.504631
139080 0.4793405
139090 0.4859912
139100 0.4780006
139110 0.4841725
139120 0.4847375
139130 0.4747502
139140 0.4970855
139150 0.4784715
139160 0.4778643
139170 0.5060724
139180 0.5133401
139190 0.5045786
139200 0.4568983
139210 0.4716925
139220 0.4958443
139230 0.4928207
139240 0.4935627
139250 0.4959987
139260 0.4885592
139270 0.4900462
139280 0.4861371
139290 0.4830146
139300 0.4831446
139310 0.4869124
139320 0.4723698
139330 0.4522047
139340 0.4669867
139350 0.4588146
139360 0.4737537
139370 0.4693929
139380 0.4691991
139390 0.4550167
139400 0.4435453
139410 0.4490804
139420 0.4624704
139430 0.4566433
139440 0.4720584
139450 0.4544784
139460 0.4757164
139470 0.4596309
139480 0.4648395
139490 0.4739835
139500 0.4641871
139510 0.4973807
139520 0.4800833
139530 0.4889705
139540 0.4879456
139550 0.5143813
139560 0.4981114
139570 0.4820219
139580 0.4473065
139590 0.4581344
139600 0.4622425
139610 0.43683
139620 0.4718281
139630 0.4725552
139640 0.4822755
139650 0.483747
139660 0.4750589
139670 0.4689979
139680 0.4587977
139690 0.4786279
139700 0.4842377
139710 0.4744647
139720 0.4704054
139730 0.4554227
139740 0.4635543
139750 0.4746307
139760 0.4744239
139770 0.4466228
139780 0.4548085
139790 0.4684321
139800 0.4858608
139810 0.4535567
139820 0.4805558
139830 0.4711433
139840 0.4780919
139850 0.4745432
139860 0.4406928
139870 0.4405339
139880 0.4644455
139890 0.4505548
139900 0.4586081
139910 0.4522906
139920 0.4584769
139930 0.4689424
139940 0.4459714
139950 0.4565493
139960 0.4460927
139970 0.4483522
139980 0.4590946
139990 0.4670313
140000 0.467904
140010 0.4705812
140020 0.4604707
140030 0.4388139
140040 0.4407722
140050 0.4463606
140060 0.4297501
140070 0.4540478
140080 0.4390504
140090 0.4677384
140100 0.4545977
140110 0.4488121
140120 0.4463794
140130 0.4551594
140140 0.4461302
140150 0.4675642
140160 0.4553827
140170 0.4936786
140180 0.4696905
140190 0.4521287
140200 0.4643677
140210 0.4765008
140220 0.4701736
140230 0.4534657
140240 0.48639
140250 0.4437242
140260 0.4841015
140270 0.4482188
140280 0.449658
140290 0.4466189
140300 0.4336645
140310 0.4555752
140320 0.447957
140330 0.4667285
140340 0.4394073
140350 0.4563598
140360 0.4766257
140370 0.4400403
140380 0.4470322
140390 0.4359732
140400 0.4387426
140410 0.4365482
140420 0.4284314
140430 0.4243793
140440 0.4120577
140450 0.4293888
140460 0.4242412
140470 0.4289736
140480 0.4224711
140490 0.4173459
140500 0.4483518
140510 0.437338
140520 0.4135373
140530 0.4195104
140540 0.4187144
140550 0.4246714
140560 0.4342661
140570 0.4322702
140580 0.4254245
140590 0.4251393
140600 0.4204941
140610 0.4329812
140620 0.4226941
140630 0.4064681
140640 0.3951156
140650 0.4064237
140660 0.4376017
140670 0.3978544
140680 0.4129021
140690 0.4370279
140700 0.4367424
140710 0.4246055
140720 0.4125181
140730 0.4401736
140740 0.4523435
140750 0.4389902
140760 0.4510699
140770 0.4494289
140780 0.4469866
140790 0.4644994
140800 0.44726
140810 0.4276424
140820 0.4249637
140830 0.4363803
140840 0.4372444
140850 0.4203072
140860 0.4491931
140870 0.4405756
140880 0.4299285
140890 0.4266414
140900 0.4256915
140910 0.4278463
140920 0.4288529
140930 0.4234045
140940 0.4184846
140950 0.4486457
140960 0.4584832
140970 0.4173891
140980 0.4084249
140990 0.407579
141000 0.449656
141010 0.430368
141020 0.4206204
141030 0.4174965
141040 0.4244702
141050 0.4211112
141060 0.4245773
141070 0.4307855
141080 0.4293483
141090 0.4098589
141100 0.4173631
141110 0.4207573
141120 0.429246
141130 0.4227529
141140 0.4381905
141150 0.4308333
141160 0.4448237
141170 0.4332674
141180 0.4359784
141190 0.4271502
141200 0.428235
141210 0.4226098
141220 0.4351545
141230 0.4228315
141240 0.4511619
141250 0.4206063
141260 0.4424928
141270 0.4399066
141280 0.4339448
141290 0.4294105
141300 0.420333
141310 0.437394
141320 0.4238825
141330 0.420155
141340 0.4195225
141350 0.418676
141360 0.4053159
141370 0.407163
141380 0.4198111
141390 0.3941646
141400 0.3938227
141410 0.4074215
141420 0.3893459
141430 0.3867484
141440 0.3832276
141450 0.3962825
141460 0.3925311
141470 0.385203
141480 0.3774885
141490 0.3904288
141500 0.3849263
141510 0.4321731
141520 0.4141922
141530 0.4021907
141540 0.4444093
141550 0.4295593
141560 0.4217146
141570 0.4174313
141580 0.4257656
141590 0.4410073
141600 0.4326251
141610 0.4350784
141620 0.4473528
141630 0.4433932
141640 0.4450097
141650 0.4245024
141660 0.4285547
141670 0.4146546
141680 0.4237123
141690 0.438121
141700 0.4254127
141710 0.4247285
141720 0.4393786
141730 0.4130203
141740 0.4335714
141750 0.4570704
141760 0.4293514
141770 0.4265176
141780 0.4212854
141790 0.4470513
141800 0.4553235
141810 0.4149541
141820 0.4250511
141830 0.4058838
141840 0.4033765
141850 0.4228396
141860 0.414767
141870 0.4296414
141880 0.4328786
141890 0.4026757
141900 0.4269835
141910 0.4325318
141920 0.4171881
141930 0.4206147
141940 0.4271962
141950 0.4031775
141960 0.3945555
141970 0.4045281
141980 0.4045074
141990 0.4136542
142000 0.3938064
142010 0.4020662
142020 0.3867871
142030 0.3702313
142040 0.3629612
142050 0.403338
142060 0.4216166
142070 0.4348892
142080 0.4225492
142090 0.4355723
142100 0.3965172
142110 0.4118434
142120 0.3919954
142130 0.4135498
142140 0.4230363
142150 0.4116949
142160 0.4276797
142170 0.4039972
142180 0.4162471
142190 0.4198455
142200 0.4095342
142210 0.4093023
142220 0.4430197
142230 0.4654329
142240 0.4192897
142250 0.4348914
142260 0.4400608
142270 0.4403284
142280 0.4435191
142290 0.4191956
142300 0.4405633
142310 0.4374133
142320 0.424293
142330 0.4327858
142340 0.4223212
142350 0.4283723
142360 0.4172995
142370 0.4144435
142380 0.431204
142390 0.4434042
142400 0.4293271
142410 0.4414315
142420 0.4540215
142430 0.4447677
142440 0.4512512
142450 0.4437438
142460 0.4366043
142470 0.4351991
142480 0.4478723
142490 0.4404022
142500 0.4334745
142510 0.4225235
142520 0.4427377
142530 0.411472
142540 0.433121
142550 0.4308583
142560 0.4168073
142570 0.4279259
142580 0.4446281
142590 0.4455159
142600 0.4310449
142610 0.4240163
142620 0.4584964
142630 0.4470154
142640 0.4310229
142650 0.4449294
142660 0.4391914
142670 0.4217191
142680 0.418193
142690 0.4119502
142700 0.4118766
142710 0.4480965
142720 0.4322176
142730 0.4218397
142740 0.4334609
142750 0.4271973
142760 0.3932033
142770 0.4131002
142780 0.4193474
142790 0.4169018
142800 0.4263368
142810 0.4094284
142820 0.4369925
142830 0.4155338
142840 0.4233385
142850 0.4184588
142860 0.4127493
142870 0.4313638
142880 0.4364859
142890 0.4386249
142900 0.410728
142910 0.4150581
142920 0.412987
142930 0.3995755
142940 0.4117542
142950 0.4139602
142960 0.3938625
142970 0.4156295
142980 0.4374842
142990 0.4006315
143000 0.4131115
143010 0.4203967
143020 0.4380941
143030 0.428512
143040 0.4129246
143050 0.4178497
143060 0.4287512
143070 0.41349
143080 0.4285671
143090 0.4276147
143100 0.4113956
143110 0.3941178
143120 0.4135044
143130 0.420423
143140 0.4219472
143150 0.4220769
143160 0.4496105
143170 0.4237837
143180 0.4474341
143190 0.4496533
143200 0.4263708
143210 0.4221721
143220 0.4489854
143230 0.4375615
143240 0.4492571
143250 0.4309967
143260 0.4547265
143270 0.4481888
143280 0.4501297
143290 0.4466814
143300 0.4320963
143310 0.4542662
143320 0.4525868
143330 0.4605487
143340 0.4632548
143350 0.4403724
143360 0.4346566
143370 0.4181503
143380 0.4403876
143390 0.4567249
143400 0.4740635
143410 0.4445266
143420 0.4470519
143430 0.4369157
143440 0.4392337
143450 0.4381608
143460 0.4481874
143470 0.4698527
143480 0.4998643
143490 0.5086786
143500 0.4971043
143510 0.482688
143520 0.4974847
143530 0.4598415
143540 0.4608526
143550 0.4650652
143560 0.4634571
143570 0.4600739
143580 0.4591467
143590 0.4761878
143600 0.471991
143610 0.4549233
143620 0.4561568
143630 0.4471917
143640 0.4618203
143650 0.4236367
143660 0.4369575
143670 0.426789
143680 0.4598127
143690 0.454327
143700 0.4246584
143710 0.4146
143720 0.4402086
143730 0.4234157
143740 0.4278339
143750 0.416095
143760 0.4145459
143770 0.3949055
143780 0.4162933
143790 0.4359751
143800 0.4287056
143810 0.4092984
143820 0.4102131
143830 0.4143681
143840 0.3869237
143850 0.3835481
143860 0.37319
143870 0.3840865
143880 0.3810936
143890 0.3715833
143900 0.36916
143910 0.3841001
143920 0.3713349
143930 0.3689145
143940 0.3780722
143950 0.3688321
143960 0.366248
143970 0.358406
143980 0.3493283
143990 0.3602838
144000 0.3762652
144010 0.3775052
144020 0.3855928
144030 0.3775538
144040 0.3736185
144050 0.3841041
144060 0.3666522
144070 0.3804899
144080 0.3765416
144090 0.3692807
144100 0.3933221
144110 0.4089628
144120 0.4040085
144130 0.3887405
144140 0.4043849
144150 0.4068764
144160 0.4159587
144170 0.3966743
144180 0.3971216
144190 0.3887383
144200 0.3834979
144210 0.3791661
144220 0.3985985
144230 0.388682
144240 0.3776073
144250 0.3710638
144260 0.3839954
144270 0.3683644
144280 0.3823588
144290 0.3584875
144300 0.3652195
144310 0.3760538
144320 0.3914163
144330 0.3982288
144340 0.4116837
144350 0.4026699
144360 0.3851545
144370 0.3927253
144380 0.3789546
144390 0.3925336
144400 0.4060035
144410 0.4178805
144420 0.3871363
144430 0.3911281
144440 0.3740765
144450 0.3936401
144460 0.3871334
144470 0.3960048
144480 0.4031985
144490 0.3835298
144500 0.3621537
144510 0.3809336
144520 0.3889129
144530 0.3916582
144540 0.3792243
144550 0.3905086
144560 0.3780272
144570 0.4039353
144580 0.3738766
144590 0.3714176
144600 0.3642925
144610 0.3553977
144620 0.374983
144630 0.3801322
144640 0.3625335
144650 0.3767688
144660 0.4251529
144670 0.4173394
144680 0.4040656
144690 0.4012672
144700 0.4104322
144710 0.4105751
144720 0.4064023
144730 0.4158848
144740 0.3870239
144750 0.3995064
144760 0.3780013
144770 0.3956161
144780 0.4141661
144790 0.4101389
144800 0.3854134
144810 0.3863068
144820 0.388329
144830 0.3794617
144840 0.4014867
144850 0.3845202
144860 0.3944937
144870 0.3806977
144880 0.3718025
144890 0.387773
144900 0.3866543
144910 0.3847294
144920 0.3937231
144930 0.3917296
144940 0.388244
144950 0.3820919
144960 0.3876869
144970 0.3902732
144980 0.3893591
144990 0.4062878
145000 0.4060244
145010 0.409814
145020 0.4177142
145030 0.418581
145040 0.4057266
145050 0.403579
145060 0.3681937
145070 0.3823999
145080 0.4154184
145090 0.4038418
145100 0.4102963
145110 0.4032992
145120 0.3825558
145130 0.3818615
145140 0.378825
145150 0.3961263
145160 0.3860425
145170 0.3833395
145180 0.3833297
145190 0.3935293
145200 0.3932147
145210 0.403145
145220 0.3890647
145230 0.3992217
145240 0.4023933
145250 0.4047728
145260 0.412752
145270 0.4137014
145280 0.4268687
145290 0.4143615
145300 0.415272
145310 0.4157495
145320 0.4290838
145330 0.4256842
145340 0.4108593
145350 0.4337136
145360 0.4123428
145370 0.4098983
145380 0.4147239
145390 0.4210156
145400 0.4167815
145410 0.3921038
145420 0.3992277
145430 0.3994898
145440 0.3911554
145450 0.4167838
145460 0.4268535
145470 0.4152091
145480 0.4377663
145490 0.4076135
145500 0.4029
145510 0.381732
145520 0.3902172
145530 0.3834913
145540 0.3877535
145550 0.3969622
145560 0.3861492
145570 0.3962396
145580 0.3917176
145590 0.3866928
145600 0.3682137
145610 0.3849211
145620 0.3761968
145630 0.3883063
145640 0.3830919
145650 0.3725406
145660 0.3674621
145670 0.3898622
145680 0.4065459
145690 0.398002
145700 0.4176499
145710 0.4179017
145720 0.404232
145730 0.3947052
145740 0.3978603
145750 0.4015656
145760 0.4036791
145770 0.4138869
145780 0.3909487
145790 0.400591
145800 0.3959053
145810 0.4008543
145820 0.4188936
145830 0.4116279
145840 0.4224674
145850 0.3974532
145860 0.3804533
145870 0.4008524
145880 0.3998998
145890 0.4179142
145900 0.3842658
145910 0.3633087
145920 0.3821546
145930 0.3718696
145940 0.3998949
145950 0.3980578
145960 0.4036636
145970 0.3758466
145980 0.3919552
145990 0.398121
146000 0.4038072
146010 0.4087379
146020 0.4080676
146030 0.4365249
146040 0.4629047
146050 0.4580829
146060 0.4503892
146070 0.4237683
146080 0.4222227
146090 0.4148778
146100 0.4656229
146110 0.4473961
146120 0.4342095
146130 0.4136659
146140 0.4227926
146150 0.420318
146160 0.4055877
146170 0.4396227
146180 0.4431503
146190 0.4310047
146200 0.438001
146210 0.4344304
146220 0.4193215
146230 0.440659
146240 0.421613
146250 0.4050761
146260 0.4096999
146270 0.372216
146280 0.3897569
146290 0.4101607
146300 0.4039034
146310 0.4060053
146320 0.4143682
146330 0.4311
146340 0.3976358
146350 0.397546
146360 0.3987783
146370 0.4023046
146380 0.4094389
146390 0.4154059
146400 0.3978541
146410 0.4205587
146420 0.423311
146430 0.4084402
146440 0.4209474
146450 0.4233367
146460 0.4315224
146470 0.4265852
146480 0.4099363
146490 0.4247664
146500 0.4082975
146510 0.4152927
146520 0.4116499
146530 0.4237625
146540 0.4033284
146550 0.4132532
146560 0.4199147
146570 0.3963779
146580 0.4059643
146590 0.4082089
146600 0.4234095
146610 0.4143724
146620 0.4241196
146630 0.4106769
146640 0.4102488
146650 0.4233555
146660 0.4253382
146670 0.4115086
146680 0.4266426
146690 0.4355031
146700 0.4133664
146710 0.4374242
146720 0.4090777
146730 0.4195584
146740 0.4096296
146750 0.4158652
146760 0.4050015
146770 0.4124789
146780 0.4265094
146790 0.4360082
146800 0.4168093
146810 0.427582
146820 0.4108582
146830 0.425062
146840 0.4181568
146850 0.4184073
146860 0.4229346
146870 0.4277014
146880 0.4223525
146890 0.4294493
146900 0.4396398
146910 0.4551579
146920 0.4490696
146930 0.4402938
146940 0.4376533
146950 0.4435217
146960 0.432966
146970 0.4256662
146980 0.4195626
146990 0.4360503
147000 0.4340387
147010 0.4430286
147020 0.4281741
147030 0.4372954
147040 0.418082
147050 0.4334173
147060 0.4359709
147070 0.4385506
147080 0.4466538
147090 0.4469109
147100 0.4307274
147110 0.4187425
147120 0.4190772
147130 0.4394488
147140 0.4316074
147150 0.4374794
147160 0.4362656
147170 0.4337284
147180 0.4206164
147190 0.4327973
147200 0.4459647
147210 0.4335689
147220 0.4406264
147230 0.4478191
147240 0.4471098
147250 0.4314181
147260 0.4216173
147270 0.42982
147280 0.4235936
147290 0.4374692
147300 0.4167799
147310 0.4508194
147320 0.435326
147330 0.4274681
147340 0.4271747
147350 0.4319335
147360 0.4393689
147370 0.4276876
147380 0.4291366
147390 0.4225291
147400 0.4108214
147410 0.4293774
147420 0.4078277
147430 0.4073568
147440 0.4329238
147450 0.4135573
147460 0.4074646
147470 0.4290045
147480 0.4351784
147490 0.424644
147500 0.4101326
147510 0.4156648
147520 0.4094801
147530 0.440737
147540 0.4414779
147550 0.4601618
147560 0.4459609
147570 0.4467801
147580 0.4280692
147590 0.4332732
147600 0.4466564
147610 0.4487678
147620 0.4189491
147630 0.417818
147640 0.4227713
147650 0.4389986
147660 0.4301347
147670 0.41063
147680 0.4287658
147690 0.4068989
147700 0.4117621
147710 0.4286398
147720 0.4167363
147730 0.4297407
147740 0.4309834
147750 0.4404465
147760 0.4589239
147770 0.4438548
147780 0.4432864
147790 0.442344
147800 0.4295924
147810 0.4259882
147820 0.447478
147830 0.4498632
147840 0.4190143
147850 0.4565643
147860 0.4316846
147870 0.4185711
147880 0.3979193
147890 0.4195901
147900 0.4354122
147910 0.4313694
147920 0.4320584
147930 0.416412
147940 0.4206447
147950 0.4280152
147960 0.4213731
147970 0.4342758
147980 0.418543
147990 0.4245443
148000 0.4138524
148010 0.4121209
148020 0.43602
148030 0.4278128
148040 0.4318441
148050 0.4258507
148060 0.4564149
148070 0.444701
148080 0.4532697
148090 0.4588072
148100 0.460086
148110 0.4511955
148120 0.4471467
148130 0.4226799
148140 0.4420468
148150 0.4455246
148160 0.4308008
148170 0.4500602
148180 0.4555945
148190 0.4576818
148200 0.4307955
148210 0.4211619
148220 0.4280608
148230 0.4278416
148240 0.4250762
148250 0.437816
148260 0.4394896
148270 0.4360785
148280 0.4309417
148290 0.4281471
148300 0.4417395
148310 0.4671132
148320 0.4491058
148330 0.4243148
148340 0.4489489
148350 0.4314404
148360 0.4328837
148370 0.4246926
148380 0.4342267
148390 0.4330508
148400 0.4126629
148410 0.4119542
148420 0.4160852
148430 0.4146279
148440 0.4307773
148450 0.4371925
148460 0.4376515
148470 0.4287158
148480 0.4241919
148490 0.4151824
148500 0.4128649
148510 0.4339609
148520 0.4098544
148530 0.4052829
148540 0.411128
148550 0.407306
148560 0.4402611
148570 0.4370296
148580 0.4313984
148590 0.4101251
148600 0.4172047
148610 0.4530919
148620 0.4494377
148630 0.4342488
148640 0.4287389
148650 0.4298275
148660 0.4271416
148670 0.4451828
148680 0.4233102
148690 0.4155994
148700 0.4078795
148710 0.3943658
148720 0.3914608
148730 0.395653
148740 0.4090745
148750 0.4239674
148760 0.4124996
148770 0.4169784
148780 0.4180221
148790 0.4202237
148800 0.4120935
148810 0.426917
148820 0.4143161
148830 0.3944339
148840 0.4180473
148850 0.4080605
148860 0.3978381
148870 0.4208153
148880 0.4228065
148890 0.4176545
148900 0.4245102
148910 0.3992802
148920 0.412121
148930 0.4024381
148940 0.3997788
148950 0.4059151
148960 0.3911905
148970 0.4091463
148980 0.410727
148990 0.4266987
149000 0.4264282
149010 0.4067376
149020 0.4118849
149030 0.3950715
149040 0.4076177
149050 0.4041217
149060 0.4065514
149070 0.4306498
149080 0.4277939
149090 0.4060063
149100 0.4227706
149110 0.4148878
149120 0.4163555
149130 0.4047562
149140 0.4179151
149150 0.4076705
149160 0.4219731
149170 0.4287065
149180 0.4565473
149190 0.4376372
149200 0.413067
149210 0.4068689
149220 0.4078677
149230 0.41122
149240 0.429226
149250 0.4092746
149260 0.4353568
149270 0.4133863
149280 0.4244998
149290 0.4164088
149300 0.408044
149310 0.4090424
149320 0.4074367
149330 0.4216318
149340 0.4363986
149350 0.43359
149360 0.4164903
149370 0.3912836
149380 0.4022393
149390 0.4103155
149400 0.4229929
149410 0.4187188
149420 0.4142559
149430 0.4025338
149440 0.4281842
149450 0.4108899
149460 0.426589
149470 0.4388507
149480 0.4204884
149490 0.4006014
149500 0.4117818
149510 0.4085571
149520 0.4140364
149530 0.4236037
149540 0.4253217
149550 0.4440283
149560 0.4399986
149570 0.449383
149580 0.4359643
149590 0.428514
149600 0.420405
149610 0.4101912
149620 0.4047548
149630 0.4029311
149640 0.4161901
149650 0.4357565
149660 0.4258735
149670 0.4096236
149680 0.4188785
149690 0.4281988
149700 0.423785
149710 0.4177116
149720 0.4192515
149730 0.4302743
149740 0.4226717
149750 0.4240907
149760 0.4397391
149770 0.4330393
149780 0.4475027
149790 0.4274727
149800 0.4175898
149810 0.3995058
149820 0.4346244
149830 0.3937948
149840 0.3897661
149850 0.4000594
149860 0.4222796
149870 0.4315626
149880 0.4017882
149890 0.4143353
149900 0.3955294
149910 0.4002724
149920 0.4157375
149930 0.4134259
149940 0.4138006
149950 0.4072268
149960 0.4188744
149970 0.4334778
149980 0.4291328
149990 0.3998068
150000 0.4246281
150010 0.3916213
150020 0.396935
150030 0.3948239
150040 0.4018066
150050 0.4329797
150060 0.4309105
150070 0.437665
150080 0.4241177
150090 0.4046906
150100 0.431551
150110 0.4480225
150120 0.4466006
150130 0.4417707
150140 0.421845
150150 0.4394535
150160 0.4160807
150170 0.3879569
150180 0.4207028
150190 0.4220262
150200 0.4218868
150210 0.4123664
150220 0.4195306
150230 0.4196247
150240 0.4298289
150250 0.4127152
150260 0.4120338
150270 0.4000509
150280 0.4008868
150290 0.4180026
150300 0.4138928
150310 0.4058319
150320 0.4284194
150330 0.4282765
150340 0.4430026
150350 0.4198944
150360 0.4211401
150370 0.4298494
150380 0.42241
150390 0.4316035
150400 0.4322004
150410 0.442966
150420 0.4257082
150430 0.4347697
150440 0.4135884
150450 0.409794
150460 0.4186287
150470 0.4059984
150480 0.4129876
150490 0.3942834
150500 0.4117187
150510 0.4200853
150520 0.4246356
150530 0.4153091
150540 0.4298522
150550 0.4161758
150560 0.4306046
150570 0.4261148
150580 0.4200103
150590 0.4279252
150600 0.4056545
150610 0.4106074
150620 0.4136175
150630 0.4037664
150640 0.4071795
150650 0.3846817
150660 0.382942
150670 0.385707
150680 0.3935545
150690 0.3970636
150700 0.3922253
150710 0.4105834
150720 0.4134992
150730 0.4058891
150740 0.388747
150750 0.3975925
150760 0.404556
150770 0.39252
150780 0.4082384
150790 0.4162393
150800 0.4037743
150810 0.3956856
150820 0.4073398
150830 0.4080557
150840 0.4089882
150850 0.4017082
150860 0.4094498
150870 0.4095217
150880 0.4041517
150890 0.4052744
150900 0.4173193
150910 0.4061798
150920 0.3908685
150930 0.3970851
150940 0.3912065
150950 0.4002811
150960 0.3934698
150970 0.3779972
150980 0.3895899
150990 0.3923655
151000 0.382047
151010 0.3885248
151020 0.3940976
151030 0.4014534
151040 0.361462
151050 0.3897981
151060 0.3989248
151070 0.4108124
151080 0.4061269
151090 0.4165432
151100 0.41305
151110 0.3969401
151120 0.4188901
151130 0.4134518
151140 0.4113416
151150 0.4198489
151160 0.4122413
151170 0.4181555
151180 0.3905447
151190 0.4177802
151200 0.4383647
151210 0.4491768
151220 0.4318573
151230 0.4300281
151240 0.426831
151250 0.4175231
151260 0.4200518
151270 0.4130227
151280 0.433581
151290 0.4152793
151300 0.4242265
151310 0.4101508
151320 0.3953587
151330 0.4118444
151340 0.4121429
151350 0.4284701
151360 0.4328966
151370 0.4335055
151380 0.4140313
151390 0.4216286
151400 0.4184225
151410 0.4214092
151420 0.4170176
151430 0.4190492
151440 0.4218568
151450 0.4113322
151460 0.4133311
151470 0.4106845
151480 0.4144897
151490 0.4279186
151500 0.4409142
151510 0.4548112
151520 0.4283664
151530 0.4157028
151540 0.3953002
151550 0.4144958
151560 0.4124116
151570 0.4243142
151580 0.3992489
151590 0.4141986
151600 0.4289112
151610 0.4391428
151620 0.450407
151630 0.4288616
151640 0.4256551
151650 0.4204969
151660 0.4289033
151670 0.4043031
151680 0.4170262
151690 0.4151119
151700 0.4125989
151710 0.4144385
151720 0.4189734
151730 0.4194667
151740 0.4211776
151750 0.42061
151760 0.4247167
151770 0.4340845
151780 0.4249614
151790 0.4216651
151800 0.4185841
151810 0.443935
151820 0.432911
151830 0.4177285
151840 0.3832188
151850 0.3909015
151860 0.3888288
151870 0.4053766
151880 0.4047342
151890 0.4042804
151900 0.4024383
151910 0.389778
151920 0.3988825
151930 0.3897879
151940 0.4287482
151950 0.4079067
151960 0.4137638
151970 0.4100956
151980 0.4005534
151990 0.4043201
152000 0.4179792
152010 0.4188457
152020 0.4251676
152030 0.4194652
152040 0.4297213
152050 0.4251538
152060 0.4128031
152070 0.4112628
152080 0.40814
152090 0.403061
152100 0.4185339
152110 0.4306481
152120 0.3976229
152130 0.4119945
152140 0.4205164
152150 0.4185314
152160 0.4179148
152170 0.4134702
152180 0.4238785
152190 0.4453335
152200 0.4302182
152210 0.4174682
152220 0.4135115
152230 0.4061858
152240 0.4008107
152250 0.4098366
152260 0.4006268
152270 0.3709937
152280 0.4257904
152290 0.4112303
152300 0.4057968
152310 0.4105825
152320 0.4290329
152330 0.4113499
152340 0.4028303
152350 0.3981178
152360 0.3940522
152370 0.3909784
152380 0.430081
152390 0.3811622
152400 0.3857746
152410 0.4066979
152420 0.4030676
152430 0.392539
152440 0.3861372
152450 0.37699
152460 0.4035172
152470 0.3987717
152480 0.4191425
152490 0.4045902
152500 0.3820408
152510 0.4134211
152520 0.42171
152530 0.4314796
152540 0.4329454
152550 0.4388473
152560 0.4143354
152570 0.4365131
152580 0.4326299
152590 0.4351445
152600 0.4201943
152610 0.4248162
152620 0.4271533
152630 0.4056054
152640 0.4112124
152650 0.4111276
152660 0.4068998
152670 0.4026285
152680 0.4197104
152690 0.4317724
152700 0.40188
152710 0.432308
152720 0.438444
152730 0.4392268
152740 0.4250283
152750 0.4251534
152760 0.4176865
152770 0.4039749
152780 0.4096044
152790 0.4137033
152800 0.4252248
152810 0.4122069
152820 0.4186805
152830 0.4227589
152840 0.425864
152850 0.4071982
152860 0.416263
152870 0.4130099
152880 0.4194261
152890 0.4040328
152900 0.4126824
152910 0.4210179
152920 0.4108816
152930 0.4129108
152940 0.4236096
152950 0.4170253
152960 0.4222484
152970 0.4271902
152980 0.4196449
152990 0.4337422
153000 0.4220946
153010 0.4171396
153020 0.4047629
153030 0.4067845
153040 0.4090169
153050 0.4211899
153060 0.4108458
153070 0.4258587
153080 0.4342318
153090 0.4521585
153100 0.4291385
153110 0.4309896
153120 0.4319254
153130 0.4270302
153140 0.4436627
153150 0.4273582
153160 0.425972
153170 0.4223683
153180 0.4191876
153190 0.4239754
153200 0.4083974
153210 0.4073191
153220 0.4079935
153230 0.4422888
153240 0.4357474
153250 0.4399584
153260 0.4323172
153270 0.4317268
153280 0.4315445
153290 0.428982
153300 0.4691832
153310 0.4276573
153320 0.4327573
153330 0.4404071
153340 0.4226596
153350 0.4172097
153360 0.4207679
153370 0.4186229
153380 0.4315489
153390 0.4143955
153400 0.4090742
153410 0.4163415
153420 0.4073669
153430 0.4135146
153440 0.4027185
153450 0.4016211
153460 0.417277
153470 0.3977608
153480 0.422612
153490 0.3926097
153500 0.397096
153510 0.4127014
153520 0.4256178
153530 0.4228051
153540 0.4220011
153550 0.4271705
153560 0.408078
153570 0.414554
153580 0.4018441
153590 0.4096519
153600 0.4181749
153610 0.4325678
153620 0.4141528
153630 0.4311765
153640 0.411355
153650 0.3980734
153660 0.4120228
153670 0.4175632
153680 0.4275762
153690 0.4111828
153700 0.4386378
153710 0.4353211
153720 0.4334636
153730 0.4229636
153740 0.4351204
153750 0.4199874
153760 0.4229323
153770 0.4256375
153780 0.4351903
153790 0.4219862
153800 0.4131263
153810 0.419841
153820 0.4169562
153830 0.4290248
153840 0.4305805
153850 0.4277493
153860 0.399433
153870 0.4215864
153880 0.4075025
153890 0.411521
153900 0.4093251
153910 0.4162893
153920 0.4174197
153930 0.4322479
153940 0.429408
153950 0.4448078
153960 0.4285775
153970 0.4231119
153980 0.4238499
153990 0.4275963
154000 0.4398954
154010 0.4126063
154020 0.4081514
154030 0.4402155
154040 0.4124871
154050 0.4218583
154060 0.4077025
154070 0.4081076
154080 0.4123784
154090 0.4101363
154100 0.4090026
154110 0.4267659
154120 0.430697
154130 0.4190701
154140 0.4243077
154150 0.4076345
154160 0.4164791
154170 0.4123132
154180 0.4014553
154190 0.3801136
154200 0.3875251
154210 0.3809654
154220 0.4074328
154230 0.4002269
154240 0.3946477
154250 0.4254631
154260 0.4174746
154270 0.4147593
154280 0.4018559
154290 0.4076194
154300 0.3985547
154310 0.4153834
154320 0.4153327
154330 0.4177064
154340 0.4149048
154350 0.4009873
154360 0.4253985
154370 0.4214646
154380 0.4465743
154390 0.4355698
154400 0.4225639
154410 0.4204788
154420 0.409382
154430 0.4183429
154440 0.4408401
154450 0.4408885
154460 0.4001046
154470 0.3930438
154480 0.4005552
154490 0.3964153
154500 0.4193558
154510 0.4068599
154520 0.4147739
154530 0.4358754
154540 0.4447057
154550 0.4277359
154560 0.4409721
154570 0.4245091
154580 0.4171618
154590 0.4187229
154600 0.4146791
154610 0.3940907
154620 0.4117134
154630 0.3938143
154640 0.3955164
154650 0.4088445
154660 0.4316764
154670 0.4035091
154680 0.389351
154690 0.4139551
154700 0.408053
154710 0.3962992
154720 0.3967571
154730 0.3862503
154740 0.3685847
154750 0.3995377
154760 0.3977156
154770 0.4054273
154780 0.424958
154790 0.416404
154800 0.4315754
154810 0.4375846
154820 0.4162338
154830 0.4197079
154840 0.4259276
154850 0.4209607
154860 0.394154
154870 0.4147909
154880 0.402487
154890 0.4192868
154900 0.4129285
154910 0.4127236
154920 0.4174027
154930 0.4182399
154940 0.4248298
154950 0.4256972
154960 0.4179834
154970 0.4092991
154980 0.4100439
154990 0.4009274
155000 0.4225889
155010 0.4057412
155020 0.3946516
155030 0.418139
155040 0.4012752
155050 0.4161795
155060 0.420373
155070 0.3888833
155080 0.3923864
155090 0.4033421
155100 0.3954804
155110 0.3829525
155120 0.3881873
155130 0.3917038
155140 0.3810103
155150 0.3771108
155160 0.3660848
155170 0.3993058
155180 0.3791405
155190 0.3741859
155200 0.4052274
155210 0.3865154
155220 0.3936046
155230 0.4130198
155240 0.4109523
155250 0.3995868
155260 0.4230201
155270 0.3862966
155280 0.3938466
155290 0.4044649
155300 0.3909134
155310 0.4076365
155320 0.4294402
155330 0.422098
155340 0.4187496
155350 0.4175717
155360 0.4102496
155370 0.395745
155380 0.38537
155390 0.4037857
155400 0.3786502
155410 0.41318
155420 0.4244265
155430 0.3976728
155440 0.4015415
155450 0.4175548
155460 0.4357485
155470 0.4428878
155480 0.4286323
155490 0.4251181
155500 0.4214471
155510 0.4197738
155520 0.4094302
155530 0.4138285
155540 0.4001817
155550 0.4182159
155560 0.41775
155570 0.4399641
155580 0.4342468
155590 0.4387966
155600 0.4369624
155610 0.4428009
155620 0.4123309
155630 0.4469854
155640 0.4363817
155650 0.4617282
155660 0.4502362
155670 0.4563934
155680 0.4529979
155690 0.448491
155700 0.4449235
155710 0.4600735
155720 0.4616007
155730 0.46639
155740 0.4800567
155750 0.4674103
155760 0.4776455
155770 0.4601852
155780 0.4574461
155790 0.4613055
155800 0.458658
155810 0.4718045
155820 0.4875091
155830 0.4783705
155840 0.472445
155850 0.5070853
155860 0.4939848
155870 0.4823579
155880 0.4948668
155890 0.4612484
155900 0.5110617
155910 0.5114753
155920 0.504882
155930 0.4896801
155940 0.4995005
155950 0.4638925
155960 0.4816073
155970 0.4575137
155980 0.4539341
155990 0.4636007
156000 0.4497041
156010 0.4384166
156020 0.4332158
156030 0.420095
156040 0.3953985
156050 0.4305556
156060 0.4337107
156070 0.4477503
156080 0.4377147
156090 0.4385444
156100 0.4565056
156110 0.4570129
156120 0.4674537
156130 0.4947464
156140 0.4477918
156150 0.452334
156160 0.4600329
156170 0.4473489
156180 0.4561214
156190 0.4640168
156200 0.4772297
156210 0.4637506
156220 0.4650219
156230 0.4761936
156240 0.4592935
156250 0.4355305
156260 0.4454813
156270 0.4303185
156280 0.4421897
156290 0.4741954
156300 0.4516083
156310 0.4486969
156320 0.462588
156330 0.4711902
156340 0.4780619
156350 0.4886288
156360 0.4521832
156370 0.4518672
156380 0.4605919
156390 0.4341913
156400 0.4457818
156410 0.4571593
156420 0.4680005
156430 0.4529666
156440 0.4639082
156450 0.4610436
156460 0.4449004
156470 0.4429384
156480 0.4158778
156490 0.4250946
156500 0.4386058
156510 0.4431684
156520 0.4547625
156530 0.4414261
156540 0.4318314
156550 0.4181433
156560 0.408464
156570 0.4246078
156580 0.4283768
156590 0.4116242
156600 0.4104024
156610 0.4308496
156620 0.414401
156630 0.4174592
156640 0.4167596
156650 0.4409603
156660 0.4520295
156670 0.4588735
156680 0.4388675
156690 0.432586
156700 0.4540735
156710 0.4695274
156720 0.4795557
156730 0.4731717
156740 0.478474
156750 0.4735585
156760 0.4565951
156770 0.4712745
156780 0.4838449
156790 0.4747309
156800 0.459321
156810 0.4475134
156820 0.4426887
156830 0.4374047
156840 0.434444
156850 0.4425122
156860 0.4324104
156870 0.4307553
156880 0.4247938
156890 0.4587566
156900 0.4620277
156910 0.4231421
156920 0.4159473
156930 0.4482267
156940 0.43857
156950 0.4271864
156960 0.4335045
156970 0.4348267
156980 0.4419113
156990 0.4305404
157000 0.4429508
157010 0.4469936
157020 0.4611488
157030 0.4416951
157040 0.4460244
157050 0.4302149
157060 0.4507611
157070 0.470526
157080 0.444353
157090 0.4556561
157100 0.4683732
157110 0.4329411
157120 0.4634106
157130 0.4580429
157140 0.4580496
157150 0.4638364
157160 0.4487312
157170 0.4512614
157180 0.4472196
157190 0.4318773
157200 0.4562786
157210 0.4525839
157220 0.4439038
157230 0.4510729
157240 0.4118113
157250 0.4309084
157260 0.4341726
157270 0.4231156
157280 0.443825
157290 0.4342431
157300 0.4673073
157310 0.4431393
157320 0.4295097
157330 0.431552
157340 0.4173841
157350 0.447724
157360 0.4239157
157370 0.4124179
157380 0.4360134
157390 0.4051633
157400 0.4164139
157410 0.4155946
157420 0.4150937
157430 0.4145288
157440 0.4200959
157450 0.4167714
157460 0.42819
157470 0.4124119
157480 0.4075976
157490 0.4062226
157500 0.3940609
157510 0.3813565
157520 0.3726548
157530 0.3790537
157540 0.3744945
157550 0.3799828
157560 0.3628491
157570 0.3649458
157580 0.3573579
157590 0.3907094
157600 0.365274
157610 0.3871605
157620 0.3730728
157630 0.3754511
157640 0.356516
157650 0.3881592
157660 0.4068069
157670 0.3969386
157680 0.3932215
157690 0.404708
157700 0.4204443
157710 0.4002916
157720 0.3932658
157730 0.4216811
157740 0.4009095
157750 0.4087337
157760 0.4141099
157770 0.4131291
157780 0.4059047
157790 0.4396004
157800 0.4160528
157810 0.3892363
157820 0.3831182
157830 0.3993763
157840 0.3804905
157850 0.3955373
157860 0.3897879
157870 0.3882733
157880 0.3839944
157890 0.3974768
157900 0.404009
157910 0.4201177
157920 0.4029055
157930 0.390282
157940 0.3805197
157950 0.3710383
157960 0.4163741
157970 0.3901494
157980 0.3935631
157990 0.4135347
158000 0.4042012
158010 0.3883398
158020 0.395757
158030 0.3919758
158040 0.3788011
158050 0.384724
158060 0.3662205
158070 0.3934804
158080 0.3927443
158090 0.4086538
158100 0.3899394
158110 0.3978821
158120 0.3841704
158130 0.3900608
158140 0.3797262
158150 0.3936089
158160 0.410134
158170 0.3909439
158180 0.3972338
158190 0.3943061
158200 0.3933205
158210 0.3937433
158220 0.3832552
158230 0.391217
158240 0.3687649
158250 0.373257
158260 0.3703386
158270 0.3702449
158280 0.369124
158290 0.3728151
158300 0.370692
158310 0.3697167
158320 0.3889039
158330 0.4077445
158340 0.4090065
158350 0.3787433
158360 0.3963033
158370 0.4112116
158380 0.3973322
158390 0.4192026
158400 0.4007405
158410 0.4154447
158420 0.3860134
158430 0.3808605
158440 0.3810465
158450 0.3867881
158460 0.3971881
158470 0.3946937
158480 0.3855498
158490 0.3686974
158500 0.3914531
158510 0.371762
158520 0.3764541
158530 0.3929034
158540 0.3805996
158550 0.3820426
158560 0.3799777
158570 0.3962617
158580 0.3870456
158590 0.4062715
158600 0.4007027
158610 0.398374
158620 0.3921976
158630 0.3902078
158640 0.3882563
158650 0.3804665
158660 0.396516
158670 0.3861976
158680 0.3943069
158690 0.4023101
158700 0.385032
158710 0.395427
158720 0.4049866
158730 0.3973997
158740 0.412149
158750 0.4042915
158760 0.405955
158770 0.4217053
158780 0.4210164
158790 0.3992854
158800 0.3999079
158810 0.3959175
158820 0.3919785
158830 0.3850901
158840 0.3791025
158850 0.3869108
158860 0.3916756
158870 0.3730873
158880 0.3765586
158890 0.3499076
158900 0.3741957
158910 0.3561879
158920 0.3733989
158930 0.3888818
158940 0.3907453
158950 0.3832044
158960 0.383521
158970 0.3699436
158980 0.3758933
158990 0.3843078
159000 0.3681095
159010 0.3631984
159020 0.3553681
159030 0.3602983
159040 0.3706275
159050 0.3671495
159060 0.3611602
159070 0.3792144
159080 0.3702715
159090 0.3740901
159100 0.3824722
159110 0.3813558
159120 0.3825409
159130 0.3830393
159140 0.383205
159150 0.3818189
159160 0.3835585
159170 0.3659876
159180 0.3772662
159190 0.4036984
159200 0.3977934
159210 0.3764559
159220 0.3827965
159230 0.3832272
159240 0.3723449
159250 0.3781086
159260 0.3840279
159270 0.3778892
159280 0.3743691
159290 0.368881
159300 0.3868219
159310 0.391678
159320 0.3924203
159330 0.3765847
159340 0.3714582
159350 0.3804193
159360 0.3741013
159370 0.3545805
159380 0.3618968
159390 0.3603535
159400 0.3683618
159410 0.3690616
159420 0.3758287
159430 0.3627952
159440 0.357023
159450 0.3671949
159460 0.3858754
159470 0.3675819
159480 0.387135
159490 0.3742698
159500 0.3757381
159510 0.3785479
159520 0.3772937
159530 0.3792479
159540 0.3758237
159550 0.3840525
159560 0.3825709
159570 0.3633477
159580 0.3886113
159590 0.398431
159600 0.3923592
159610 0.4107423
159620 0.3804676
159630 0.3766726
159640 0.3764062
159650 0.3835547
159660 0.3850712
159670 0.3860565
159680 0.3755842
159690 0.379613
159700 0.3633851
159710 0.3879991
159720 0.3846756
159730 0.3862064
159740 0.3688657
159750 0.3708105
159760 0.3723302
159770 0.3584034
159780 0.3782159
159790 0.3861445
159800 0.3870095
159810 0.4155974
159820 0.4172619
159830 0.3939684
159840 0.4041903
159850 0.4044677
159860 0.3996592
159870 0.3994681
159880 0.4019724
159890 0.3848632
159900 0.369868
159910 0.38687
159920 0.3918589
159930 0.377673
159940 0.3990435
159950 0.3940654
159960 0.4070599
159970 0.4041829
159980 0.3982589
159990 0.4075342
160000 0.4011933
160010 0.3981698
160020 0.3724128
160030 0.3883753
160040 0.3928846
160050 0.4024812
160060 0.3931648
160070 0.4183609
160080 0.4168182
160090 0.431441
160100 0.4138386
160110 0.399002
160120 0.3865674
160130 0.3827886
160140 0.404628
160150 0.388104
160160 0.3968324
160170 0.3946059
160180 0.3912893
160190 0.3947594
160200 0.3990579
160210 0.3785791
160220 0.4024401
160230 0.3994811
160240 0.3877895
160250 0.3819866
160260 0.3924869
160270 0.4018147
160280 0.3815773
160290 0.3979982
160300 0.3974746
160310 0.397323
160320 0.3932857
160330 0.4002224
160340 0.4045322
160350 0.4179482
160360 0.4074992
160370 0.3888655
160380 0.4003288
160390 0.4074693
160400 0.3892199
160410 0.3941603
160420 0.3851679
160430 0.3921926
160440 0.379116
160450 0.3907282
160460 0.3818151
160470 0.3991988
160480 0.3746185
160490 0.3953357
160500 0.3784399
160510 0.3817703
160520 0.3816743
160530 0.3925176
160540 0.385278
160550 0.3650104
160560 0.3687168
160570 0.3709271
160580 0.3749676
160590 0.3708563
160600 0.3719358
160610 0.3822978
160620 0.3814614
160630 0.3918959
160640 0.3651751
160650 0.3853745
160660 0.3727977
160670 0.3771285
160680 0.3836443
160690 0.3863642
160700 0.3833688
160710 0.399095
160720 0.4085461
160730 0.3996084
160740 0.4149516
160750 0.4105062
160760 0.4102899
160770 0.4229558
160780 0.4171422
160790 0.420419
160800 0.4136431
160810 0.4107292
160820 0.4077942
160830 0.4007441
160840 0.4232104
160850 0.4040524
160860 0.4200573
160870 0.4101409
160880 0.432771
160890 0.4236422
160900 0.435004
160910 0.4231278
160920 0.4237612
160930 0.4172624
160940 0.4420614
160950 0.4039995
160960 0.4067815
160970 0.4378975
160980 0.4193724
160990 0.4030748
161000 0.4284247
161010 0.4097192
161020 0.419833
161030 0.4317224
161040 0.4629309
161050 0.4393041
161060 0.418043
161070 0.4265823
161080 0.4694198
161090 0.4596418
161100 0.4619712
161110 0.4510397
161120 0.4247168
161130 0.4348877
161140 0.4129534
161150 0.4279433
161160 0.4440101
161170 0.4313834
161180 0.4523425
161190 0.4406986
161200 0.44504
161210 0.4111367
161220 0.4167656
161230 0.429484
161240 0.4132615
161250 0.3982138
161260 0.4219314
161270 0.4060693
161280 0.4035283
161290 0.4107538
161300 0.4054051
161310 0.4183463
161320 0.4285668
161330 0.4116239
161340 0.3950479
161350 0.415498
161360 0.4106259
161370 0.418481
161380 0.4129519
161390 0.4341627
161400 0.4010139
161410 0.406242
161420 0.4109458
161430 0.4075329
161440 0.4058581
161450 0.4029719
161460 0.4073333
161470 0.3997596
161480 0.4039202
161490 0.3957182
161500 0.4009117
161510 0.4214651
161520 0.4228332
161530 0.4229962
161540 0.4034875
161550 0.4038329
161560 0.3933447
161570 0.3881283
161580 0.3821965
161590 0.375014
161600 0.3678647
161610 0.3542181
161620 0.367542
161630 0.3701119
161640 0.3817236
161650 0.3761148
161660 0.3863861
161670 0.395184
161680 0.3964882
161690 0.3829234
161700 0.3813823
161710 0.3921443
161720 0.3865565
161730 0.3897588
161740 0.3656069
161750 0.364994
161760 0.3493301
161770 0.3550913
161780 0.3645186
161790 0.3717244
161800 0.3687825
161810 0.356521
161820 0.3672962
161830 0.3568976
161840 0.376892
161850 0.3762334
161860 0.386239
161870 0.377929
161880 0.3947266
161890 0.3645013
161900 0.3824543
161910 0.367721
161920 0.3765081
161930 0.4046927
161940 0.3833343
161950 0.3670909
161960 0.3974295
161970 0.4081162
161980 0.4178293
161990 0.402689
162000 0.4060874
162010 0.4248769
162020 0.4314133
162030 0.4155292
162040 0.4106186
162050 0.412382
162060 0.386046
162070 0.4098431
162080 0.3974788
162090 0.4037605
162100 0.3931098
162110 0.3977369
162120 0.4152607
162130 0.4196604
162140 0.4035991
162150 0.4200538
162160 0.4114052
162170 0.3908774
162180 0.3935012
162190 0.3941879
162200 0.4071571
162210 0.3845383
162220 0.3872082
162230 0.3961151
162240 0.4008836
162250 0.4006923
162260 0.4111631
162270 0.386578
162280 0.3774126
162290 0.3843045
162300 0.3908704
162310 0.3894462
162320 0.3792788
162330 0.4030134
162340 0.387049
162350 0.399589
162360 0.3911942
162370 0.3840496
162380 0.40007
162390 0.3931853
162400 0.3841515
162410 0.3747663
162420 0.3951716
162430 0.3865883
162440 0.4031312
162450 0.3699743
162460 0.3719638
162470 0.3938982
162480 0.365398
162490 0.3929733
162500 0.3837627
162510 0.3861313
162520 0.3819158
162530 0.3782484
162540 0.3873111
162550 0.3911828
162560 0.3781219
162570 0.3782682
162580 0.3676913
162590 0.3700859
162600 0.3598335
162610 0.3771683
162620 0.3543051
162630 0.3530842
162640 0.3771777
162650 0.3714992
162660 0.3739537
162670 0.36553
162680 0.3551664
162690 0.3842199
162700 0.390565
162710 0.3662539
162720 0.3908939
162730 0.39002
162740 0.3794541
162750 0.3929647
162760 0.3826723
162770 0.358811
162780 0.3735919
162790 0.3759786
162800 0.3791894
162810 0.3741832
162820 0.3824363
162830 0.3951078
162840 0.3856523
162850 0.3836917
162860 0.385245
162870 0.3869484
162880 0.3832316
162890 0.3689283
162900 0.3849203
162910 0.3993012
162920 0.3998408
162930 0.4007585
162940 0.4066276
162950 0.3875241
162960 0.3913268
162970 0.3893646
162980 0.3812735
162990 0.3776831
163000 0.35113
163010 0.3639767
163020 0.3552109
163030 0.340917
163040 0.3430537
163050 0.3511684
163060 0.3703502
163070 0.3664664
163080 0.3677237
163090 0.3883606
163100 0.3848681
163110 0.3645061
163120 0.3867023
163130 0.3812912
163140 0.4063725
163150 0.3898258
163160 0.3820463
163170 0.3912085
163180 0.3836032
163190 0.3658347
163200 0.3649087
163210 0.3710673
163220 0.3742502
163230 0.3642867
163240 0.3572257
163250 0.3524593
163260 0.3664712
163270 0.3447185
163280 0.3409534
163290 0.3341696
163300 0.3474955
163310 0.3616184
163320 0.3496874
163330 0.3457093
163340 0.3720219
163350 0.3579795
163360 0.3748106
163370 0.3648062
163380 0.3651849
163390 0.3625914
163400 0.3531781
163410 0.3583618
163420 0.3744421
163430 0.3745689
163440 0.3737786
163450 0.3809334
163460 0.3618059
163470 0.3613228
163480 0.339202
163490 0.3647598
163500 0.3499379
163510 0.3766399
163520 0.3660841
163530 0.3769195
163540 0.3717565
163550 0.370705
163560 0.3566218
163570 0.3596468
163580 0.3760633
163590 0.3697002
163600 0.3618579
163610 0.356244
163620 0.3500145
163630 0.3428819
163640 0.3643559
163650 0.3530239
163660 0.3638528
163670 0.3602852
163680 0.3810099
163690 0.3640158
163700 0.360705
163710 0.3579164
163720 0.3704554
163730 0.3674286
163740 0.3807887
163750 0.3766193
163760 0.3740703
163770 0.3800964
163780 0.354576
163790 0.357081
163800 0.3631952
163810 0.380372
163820 0.3599491
163830 0.3625123
163840 0.3781849
163850 0.3708674
163860 0.3596121
163870 0.3735232
163880 0.3840215
163890 0.4081623
163900 0.4481266
163910 0.445722
163920 0.4086162
163930 0.4345312
163940 0.4117132
163950 0.3897293
163960 0.3923135
163970 0.3769778
163980 0.4095469
163990 0.3817184
164000 0.3670985
164010 0.3718675
164020 0.3754483
164030 0.3868746
164040 0.3612098
164050 0.3496044
164060 0.3684176
164070 0.3764769
164080 0.3642336
164090 0.364405
164100 0.3764029
164110 0.3730169
164120 0.3759331
164130 0.367741
164140 0.3700921
164150 0.3596755
164160 0.3569787
164170 0.3891974
164180 0.3830629
164190 0.3718707
164200 0.3772402
164210 0.3689696
164220 0.3955631
164230 0.3755168
164240 0.3521788
164250 0.3686926
164260 0.374391
164270 0.3681784
164280 0.3804284
164290 0.3753986
164300 0.3754948
164310 0.3909416
164320 0.3898277
164330 0.3986041
164340 0.3924267
164350 0.3890588
164360 0.3816341
164370 0.3682557
164380 0.3739012
164390 0.3617604
164400 0.37962
164410 0.3803895
164420 0.3827837
164430 0.3959261
164440 0.3740831
164450 0.3752845
164460 0.3785027
164470 0.3615378
164480 0.3919541
164490 0.3731217
164500 0.37697
164510 0.3718257
164520 0.3755569
164530 0.3834281
164540 0.3710234
164550 0.3738483
164560 0.3980559
164570 0.380761
164580 0.3935136
164590 0.3746146
164600 0.377701
164610 0.39152
164620 0.3842813
164630 0.3965748
164640 0.3900328
164650 0.4090435
164660 0.3950453
164670 0.364559
164680 0.376964
164690 0.3715442
164700 0.372795
164710 0.3856618
164720 0.3759661
164730 0.3779336
164740 0.3789953
164750 0.3698084
164760 0.3795846
164770 0.3776337
164780 0.3837987
164790 0.3847486
164800 0.4014059
164810 0.4048042
164820 0.3864155
164830 0.3899225
164840 0.370057
164850 0.3836419
164860 0.3722616
164870 0.3776297
164880 0.3785309
164890 0.3756043
164900 0.3745421
164910 0.373073
164920 0.3690398
164930 0.3853192
164940 0.3776261
164950 0.3827505
164960 0.4077038
164970 0.3808233
164980 0.3867286
164990 0.4061432
165000 0.3965294
165010 0.3900362
165020 0.4177375
165030 0.417455
165040 0.3935943
165050 0.3866568
165060 0.3876139
165070 0.3871553
165080 0.4069298
165090 0.3727285
165100 0.3888572
165110 0.3825754
165120 0.3849141
165130 0.3891997
165140 0.3645091
165150 0.3769037
165160 0.3826378
165170 0.3868338
165180 0.3793383
165190 0.3732671
165200 0.4062316
165210 0.3948659
165220 0.3999294
165230 0.4082687
165240 0.3977182
165250 0.3897205
165260 0.393873
165270 0.3848307
165280 0.4108921
165290 0.4147544
165300 0.3936813
165310 0.3870115
165320 0.3998264
165330 0.386019
165340 0.4077637
165350 0.369195
165360 0.3713862
165370 0.3792996
165380 0.3865291
165390 0.3893653
165400 0.3765816
165410 0.3793643
165420 0.3862393
165430 0.3941338
165440 0.388225
165450 0.392318
165460 0.3944456
165470 0.3785537
165480 0.3913793
165490 0.3817387
165500 0.3937857
165510 0.4002647
165520 0.3769244
165530 0.378635
165540 0.395315
165550 0.408443
165560 0.3963453
165570 0.3998467
165580 0.3927025
165590 0.3914391
165600 0.3999274
165610 0.3900205
165620 0.3962821
165630 0.376208
165640 0.3822469
165650 0.3847116
165660 0.3854299
165670 0.3901113
165680 0.3706346
165690 0.3722799
165700 0.3914511
165710 0.3782088
165720 0.3648531
165730 0.3729102
165740 0.3783777
165750 0.3815108
165760 0.383402
165770 0.3782919
165780 0.380499
165790 0.3819295
165800 0.377603
165810 0.3863012
165820 0.3623575
165830 0.3886527
165840 0.3907943
165850 0.4049326
165860 0.3866534
165870 0.3886684
165880 0.3882304
165890 0.4007276
165900 0.3830089
165910 0.385335
165920 0.3828743
165930 0.3999346
165940 0.3788078
165950 0.386405
165960 0.4185877
165970 0.408722
165980 0.433685
165990 0.390344
166000 0.3923863
166010 0.3989514
166020 0.4057403
166030 0.4001324
166040 0.4012126
166050 0.3927736
166060 0.4037612
166070 0.3981977
166080 0.395976
166090 0.4145038
166100 0.3897874
166110 0.3893456
166120 0.3990077
166130 0.4088062
166140 0.399851
166150 0.4084317
166160 0.4135624
166170 0.4219675
166180 0.4032834
166190 0.4054879
166200 0.3991922
166210 0.3973891
166220 0.3798711
166230 0.402702
166240 0.382795
166250 0.4098038
166260 0.4132931
166270 0.4057361
166280 0.4074105
166290 0.4224035
166300 0.4150113
166310 0.419145
166320 0.4111336
166330 0.3996625
166340 0.3838345
166350 0.404288
166360 0.3879928
166370 0.3880275
166380 0.4076485
166390 0.3851979
166400 0.389591
166410 0.3889498
166420 0.3904993
166430 0.3983797
166440 0.4071933
166450 0.4033518
166460 0.409418
166470 0.3977602
166480 0.4023248
166490 0.4119777
166500 0.4141129
166510 0.4126948
166520 0.4251146
166530 0.3998004
166540 0.4123195
166550 0.4020574
166560 0.3806015
166570 0.404887
166580 0.4039523
166590 0.4055238
166600 0.3872491
166610 0.4147581
166620 0.4155315
166630 0.4085992
166640 0.4235701
166650 0.4071862
166660 0.364489
166670 0.3906532
166680 0.38469
166690 0.3862264
166700 0.3951553
166710 0.3961462
166720 0.3879744
166730 0.3983511
166740 0.3883246
166750 0.3900617
166760 0.3705092
166770 0.3876649
166780 0.3924302
166790 0.3949541
166800 0.3857343
166810 0.398716
166820 0.3945362
166830 0.391715
166840 0.4068441
166850 0.4078366
166860 0.4200143
166870 0.4239792
166880 0.4088949
166890 0.4126868
166900 0.3950591
166910 0.3725225
166920 0.3715704
166930 0.3984236
166940 0.3915922
166950 0.4119014
166960 0.4220877
166970 0.4119881
166980 0.3973562
166990 0.4045956
167000 0.4104527
167010 0.4141702
167020 0.4086517
167030 0.4134488
167040 0.4136224
167050 0.4031222
167060 0.4066292
167070 0.400719
167080 0.427522
167090 0.4066329
167100 0.3973338
167110 0.4015552
167120 0.3948592
167130 0.3900383
167140 0.4162234
167150 0.4000188
167160 0.4008037
167170 0.4030599
167180 0.4108144
167190 0.4110222
167200 0.4115207
167210 0.4109243
167220 0.4186142
167230 0.3802213
167240 0.4125842
167250 0.4114917
167260 0.4141119
167270 0.4005935
167280 0.3948229
167290 0.3818798
167300 0.3992071
167310 0.3904929
167320 0.4149528
167330 0.4164714
167340 0.4039181
167350 0.389625
167360 0.3846071
167370 0.3969957
167380 0.4017468
167390 0.397893
167400 0.387761
167410 0.4055536
167420 0.4071659
167430 0.4114076
167440 0.4006248
167450 0.4006605
167460 0.3770567
167470 0.407677
167480 0.3912658
167490 0.4138405
167500 0.4201213
167510 0.4004912
167520 0.4205803
167530 0.3833785
167540 0.386291
167550 0.402899
167560 0.3801506
167570 0.3872699
167580 0.3881349
167590 0.3978508
167600 0.3951633
167610 0.4047897
167620 0.4339669
167630 0.4072149
167640 0.4068906
167650 0.4140998
167660 0.4266205
167670 0.4460044
167680 0.4372978
167690 0.424567
167700 0.4392519
167710 0.4374878
167720 0.4591185
167730 0.4588125
167740 0.4539971
167750 0.4608675
167760 0.4554556
167770 0.4673121
167780 0.4493983
167790 0.428053
167800 0.4277799
167810 0.4302318
167820 0.4302481
167830 0.4281004
167840 0.4437775
167850 0.427796
167860 0.4194499
167870 0.4179921
167880 0.4142196
167890 0.4115819
167900 0.4231422
167910 0.4160806
167920 0.3944823
167930 0.4030947
167940 0.4132684
167950 0.4032266
167960 0.3705044
167970 0.3977627
167980 0.3927762
167990 0.3871281
168000 0.4141498
168010 0.3999694
168020 0.4137944
168030 0.422565
168040 0.4031167
168050 0.4074493
168060 0.4314105
168070 0.4478937
168080 0.4470775
168090 0.4397311
168100 0.4117573
168110 0.4150077
168120 0.4042983
168130 0.406891
168140 0.4200691
168150 0.4025648
168160 0.4114693
168170 0.438493
168180 0.4261318
168190 0.4060194
168200 0.4145915
168210 0.405412
168220 0.3716436
168230 0.405424
168240 0.4138602
168250 0.3891494
168260 0.4120833
168270 0.4223398
168280 0.4095224
168290 0.4005378
168300 0.3958263
168310 0.3942983
168320 0.4314864
168330 0.4245092
168340 0.4209869
168350 0.4212437
168360 0.4250055
168370 0.4253468
168380 0.4180222
168390 0.4098343
168400 0.4078982
168410 0.4135976
168420 0.4135115
168430 0.4219948
168440 0.4121174
168450 0.3883224
168460 0.4086928
168470 0.4169236
168480 0.4151748
168490 0.4027112
168500 0.3992185
168510 0.3966919
168520 0.3999013
168530 0.4135408
168540 0.4061927
168550 0.3969382
168560 0.3895922
168570 0.3655929
168580 0.3829854
168590 0.3997636
168600 0.4145462
168610 0.4094053
168620 0.4069783
168630 0.4096446
168640 0.395698
168650 0.4036714
168660 0.3742374
168670 0.37517
168680 0.3858853
168690 0.383341
168700 0.4033431
168710 0.3978673
168720 0.3812862
168730 0.3880482
168740 0.3867007
168750 0.3753352
168760 0.3735983
168770 0.3909237
168780 0.3862123
168790 0.3906631
168800 0.39413
168810 0.3974882
168820 0.4064181
168830 0.3926149
168840 0.4068307
168850 0.4410647
168860 0.4129239
168870 0.4117002
168880 0.401715
168890 0.4260946
168900 0.4010408
168910 0.3867175
168920 0.3922059
168930 0.4175986
168940 0.3918593
168950 0.4248852
168960 0.4221087
168970 0.3910783
168980 0.4032069
168990 0.4118602
169000 0.4082371
169010 0.4137596
169020 0.4053345
169030 0.4071545
169040 0.3879953
169050 0.392336
169060 0.3752718
169070 0.3995274
169080 0.4060761
169090 0.4257494
169100 0.3920545
169110 0.3902194
169120 0.4042771
169130 0.4158542
169140 0.4415679
169150 0.4289552
169160 0.433547
169170 0.4237785
169180 0.4359741
169190 0.4188361
169200 0.4264939
169210 0.4153447
169220 0.4212404
169230 0.4086977
169240 0.4010307
169250 0.3963616
169260 0.4119609
169270 0.4075922
169280 0.4109272
169290 0.3994544
169300 0.420212
169310 0.4030835
169320 0.4150026
169330 0.4091927
169340 0.4251551
169350 0.4127649
169360 0.423246
169370 0.4191474
169380 0.4395739
169390 0.4546542
169400 0.4574448
169410 0.4579321
169420 0.4492553
169430 0.4417699
169440 0.4563744
169450 0.439679
169460 0.4354456
169470 0.4406146
169480 0.4246891
169490 0.427908
169500 0.4348046
169510 0.4337251
169520 0.4177073
169530 0.4226155
169540 0.4337968
169550 0.4221328
169560 0.399611
169570 0.4056558
169580 0.4314457
169590 0.4110948
169600 0.4361609
169610 0.4342572
169620 0.4372985
169630 0.4321473
169640 0.4479256
169650 0.4332999
169660 0.4510724
169670 0.4515696
169680 0.4462257
169690 0.4544719
169700 0.4485954
169710 0.4507125
169720 0.4388144
169730 0.4424232
169740 0.4468264
169750 0.4674179
169760 0.4580291
169770 0.4650361
169780 0.4579889
169790 0.4702074
169800 0.4513846
169810 0.4481435
169820 0.4588914
169830 0.453602
169840 0.4508784
169850 0.4528568
169860 0.4634862
169870 0.4365185
169880 0.4533938
169890 0.4586772
169900 0.4444054
169910 0.4215429
169920 0.4306391
169930 0.4189786
169940 0.4435304
169950 0.4272689
169960 0.4423244
169970 0.4651818
169980 0.453778
169990 0.4678072
170000 0.4381177
170010 0.4540917
170020 0.4419019
170030 0.4404607
170040 0.4465191
170050 0.4332686
170060 0.435699
170070 0.4500138
170080 0.4346486
170090 0.4219155
170100 0.4506165
170110 0.453182
170120 0.4010422
170130 0.4271348
170140 0.4380162
170150 0.4389934
170160 0.4586939
170170 0.4377607
170180 0.4213963
170190 0.4452308
170200 0.4469732
170210 0.4576508
170220 0.4450698
170230 0.4529477
170240 0.4712563
170250 0.4574699
170260 0.465325
170270 0.4564528
170280 0.4539154
170290 0.4385971
170300 0.4470753
170310 0.4437609
170320 0.445612
170330 0.4265412
170340 0.44855
170350 0.4373855
170360 0.4235849
170370 0.4221824
170380 0.4154982
170390 0.4390383
170400 0.4131198
170410 0.4346913
170420 0.4395488
170430 0.4476631
170440 0.4522979
170450 0.4643453
170460 0.4430611
170470 0.4401952
170480 0.4433461
170490 0.4265836
170500 0.4261623
170510 0.4211222
170520 0.4166977
170530 0.4445779
170540 0.4404603
170550 0.4327493
170560 0.4261828
170570 0.4241995
170580 0.4296933
170590 0.4226026
170600 0.4373019
170610 0.4211164
170620 0.421934
170630 0.4223378
170640 0.4264126
170650 0.4307811
170660 0.4325918
170670 0.4227626
170680 0.425557
170690 0.4342824
170700 0.4340634
170710 0.4361165
170720 0.4188294
170730 0.4014448
170740 0.4289046
170750 0.4371687
170760 0.4173045
170770 0.4277688
170780 0.43615
170790 0.4342915
170800 0.4562128
170810 0.4405175
170820 0.4402131
170830 0.4286992
170840 0.4341656
170850 0.4308526
170860 0.4455172
170870 0.4304495
170880 0.4394024
170890 0.4326791
170900 0.428675
170910 0.4164933
170920 0.426683
170930 0.4331577
170940 0.423278
170950 0.4158621
170960 0.4141257
170970 0.4232615
170980 0.4637508
170990 0.4829971
171000 0.4309737
171010 0.4580294
171020 0.4489892
171030 0.442493
171040 0.443774
171050 0.4431339
171060 0.435083
171070 0.48019
171080 0.4598079
171090 0.4779246
171100 0.4633015
171110 0.4549077
171120 0.4401052
171130 0.4580254
171140 0.4668019
171150 0.4546897
171160 0.4362122
171170 0.4225872
171180 0.4325933
171190 0.4294472
171200 0.4578894
171210 0.4344114
171220 0.4612569
171230 0.4526528
171240 0.4525402
171250 0.4619419
171260 0.4696559
171270 0.4473611
171280 0.462201
171290 0.4695118
171300 0.459722
171310 0.4467152
171320 0.4377657
171330 0.4313042
171340 0.4666007
171350 0.4258005
171360 0.4600838
171370 0.4536756
171380 0.4567927
171390 0.4612615
171400 0.458123
171410 0.439993
171420 0.4452206
171430 0.4383397
171440 0.4615736
171450 0.4314349
171460 0.4380196
171470 0.4339363
171480 0.4153759
171490 0.4146289
171500 0.4229807
171510 0.4370162
171520 0.4709728
171530 0.4406142
171540 0.4134707
171550 0.415468
171560 0.4169592
171570 0.4345892
171580 0.4219576
171590 0.4295307
171600 0.4343385
171610 0.4480393
171620 0.4602599
171630 0.4469817
171640 0.4470961
171650 0.4591663
171660 0.4574696
171670 0.4647892
171680 0.4468655
171690 0.4442623
171700 0.4203568
171710 0.4165271
171720 0.424412
171730 0.4160732
171740 0.4321075
171750 0.4358466
171760 0.410695
171770 0.4298907
171780 0.4459005
171790 0.4530691
171800 0.4462266
171810 0.4508711
171820 0.4484428
171830 0.4334019
171840 0.4419259
171850 0.4232489
171860 0.4342794
171870 0.4465569
171880 0.4378424
171890 0.4276006
171900 0.4447849
171910 0.4468085
171920 0.428259
171930 0.4518435
171940 0.4456009
171950 0.4323402
171960 0.4153523
171970 0.4313405
171980 0.4290147
171990 0.4198987
172000 0.4424028
172010 0.4460642
172020 0.4088778
172030 0.3960662
172040 0.423598
172050 0.4256721
172060 0.4192734
172070 0.4200475
172080 0.4192104
172090 0.4411888
172100 0.4403521
172110 0.4284958
172120 0.4163752
172130 0.4461348
172140 0.4302966
172150 0.4162929
172160 0.4456539
172170 0.4270236
172180 0.414402
172190 0.4298179
172200 0.429287
172210 0.4486595
172220 0.4338527
172230 0.4276934
172240 0.4427842
172250 0.4269549
172260 0.4339871
172270 0.4176531
172280 0.417061
172290 0.4169897
172300 0.4198773
172310 0.4210747
172320 0.4266342
172330 0.4236244
172340 0.4249947
172350 0.4291164
172360 0.4255878
172370 0.4334926
172380 0.4542007
172390 0.4435524
172400 0.4667571
172410 0.4462515
172420 0.438508
172430 0.4314122
172440 0.4431889
172450 0.4369045
172460 0.4331411
172470 0.4214646
172480 0.4445316
172490 0.4211399
172500 0.4313503
172510 0.4222348
172520 0.4231285
172530 0.4290423
172540 0.4434116
172550 0.4546817
172560 0.4486354
172570 0.4337531
172580 0.4437266
172590 0.4543425
172600 0.4339448
172610 0.4349468
172620 0.44813
172630 0.4400783
172640 0.4414436
172650 0.4603668
172660 0.4370276
172670 0.4411604
172680 0.4375463
172690 0.4241533
172700 0.4219807
172710 0.4314719
172720 0.4250247
172730 0.4288916
172740 0.4207855
172750 0.4183699
172760 0.4426381
172770 0.4361055
172780 0.4438633
172790 0.4356025
172800 0.438262
172810 0.432902
172820 0.4309972
172830 0.4449117
172840 0.4138461
172850 0.4424523
172860 0.4573208
172870 0.4728164
172880 0.4789544
172890 0.4577385
172900 0.4461537
172910 0.4550758
172920 0.4502999
172930 0.4430418
172940 0.4528146
172950 0.4269668
172960 0.4366369
172970 0.4547331
172980 0.464898
172990 0.4477333
173000 0.4452362
173010 0.4378049
173020 0.4181651
173030 0.4323188
173040 0.4308579
173050 0.4340714
173060 0.4387855
173070 0.428566
173080 0.4540246
173090 0.4642795
173100 0.4597262
173110 0.4520099
173120 0.4555558
173130 0.4556839
173140 0.476745
173150 0.4773698
173160 0.4704881
173170 0.4638723
173180 0.4188766
173190 0.4510015
173200 0.4731505
173210 0.4525546
173220 0.4652042
173230 0.4380954
173240 0.4623807
173250 0.4597257
173260 0.4606928
173270 0.4571009
173280 0.4663545
173290 0.4715441
173300 0.4614927
173310 0.4565732
173320 0.4614072
173330 0.483605
173340 0.4530652
173350 0.4476577
173360 0.4526525
173370 0.4484706
173380 0.4407994
173390 0.4469833
173400 0.4709438
173410 0.4605316
173420 0.4638804
173430 0.4607847
173440 0.4455733
173450 0.4411957
173460 0.4608196
173470 0.4450604
173480 0.4421542
173490 0.4274558
173500 0.4345207
173510 0.429305
173520 0.4436124
173530 0.4393102
173540 0.4385204
173550 0.442206
173560 0.4361262
173570 0.4393393
173580 0.4491625
173590 0.4447846
173600 0.4463177
173610 0.4482439
173620 0.4548141
173630 0.4711584
173640 0.4502229
173650 0.4436063
173660 0.4566542
173670 0.4551196
173680 0.47933
173690 0.4886412
173700 0.4967709
173710 0.4796367
173720 0.4594638
173730 0.4682479
173740 0.4759452
173750 0.4860745
173760 0.4678221
173770 0.4412089
173780 0.4406387
173790 0.4368412
173800 0.448991
173810 0.4536706
173820 0.4415961
173830 0.4481948
173840 0.4520764
173850 0.422118
173860 0.4150252
173870 0.4309568
173880 0.4220786
173890 0.3977434
173900 0.4170948
173910 0.4499581
173920 0.442955
173930 0.4317697
173940 0.4429407
173950 0.4247454
173960 0.4422285
173970 0.4223768
173980 0.4336019
173990 0.4393274
174000 0.4612422
174010 0.4471589
174020 0.4557028
174030 0.4347792
174040 0.4348312
174050 0.4228593
174060 0.4152656
174070 0.4293135
174080 0.4486514
174090 0.4575324
174100 0.4421949
174110 0.4434183
174120 0.4307269
174130 0.4187343
174140 0.4178199
174150 0.4263817
174160 0.4315673
174170 0.4549336
174180 0.4638782
174190 0.429624
174200 0.4477561
174210 0.447146
174220 0.4274554
174230 0.4433614
174240 0.4358655
174250 0.4333446
174260 0.4351366
174270 0.4556823
174280 0.4341148
174290 0.4451928
174300 0.4320979
174310 0.418654
174320 0.4414817
174330 0.4041916
174340 0.4213469
174350 0.4245109
174360 0.4246611
174370 0.4465807
174380 0.4458422
174390 0.4458398
174400 0.4478535
174410 0.4561048
174420 0.4481124
174430 0.4485729
174440 0.4516194
174450 0.4552027
174460 0.4405928
174470 0.4458229
174480 0.4336186
174490 0.4241743
174500 0.415073
174510 0.434669
174520 0.4346244
174530 0.4534978
174540 0.4418601
174550 0.4266661
174560 0.4435805
174570 0.4448889
174580 0.4263051
174590 0.4358448
174600 0.4235671
174610 0.4267132
174620 0.422143
174630 0.4313785
174640 0.4163919
174650 0.4273048
174660 0.4336208
174670 0.4246222
174680 0.4326988
174690 0.4228941
174700 0.4139959
174710 0.4324128
174720 0.4265484
174730 0.4344308
174740 0.4235441
174750 0.4227881
174760 0.4287411
174770 0.4403166
174780 0.4336784
174790 0.4255339
174800 0.4227277
174810 0.424024
174820 0.4336625
174830 0.4338563
174840 0.4316618
174850 0.4308956
174860 0.4093716
174870 0.4106372
174880 0.4401333
174890 0.4325018
174900 0.4250985
174910 0.4266892
174920 0.4031614
174930 0.4226773
174940 0.4306341
174950 0.4342182
174960 0.437537
174970 0.4326334
174980 0.4419082
174990 0.4415956
175000 0.428997
175010 0.4502623
175020 0.4467895
175030 0.4447547
175040 0.4487214
175050 0.4316384
175060 0.4545562
175070 0.4439761
175080 0.4585208
175090 0.48809
175100 0.477901
175110 0.4492443
175120 0.4593131
175130 0.4922988
175140 0.4687279
175150 0.4542737
175160 0.4438849
175170 0.4645098
175180 0.4486133
175190 0.447435
175200 0.4465495
175210 0.4466524
175220 0.4507186
175230 0.4397963
175240 0.4733226
175250 0.4455441
175260 0.4416125
175270 0.4595657
175280 0.4343202
175290 0.4478016
175300 0.4347469
175310 0.4541991
175320 0.4323662
175330 0.4535486
175340 0.4492611
175350 0.4644751
175360 0.4535023
175370 0.4405733
175380 0.4440738
175390 0.4495368
175400 0.4636256
175410 0.4523839
175420 0.4368181
175430 0.4390762
175440 0.4408633
175450 0.4315857
175460 0.4565554
175470 0.4460885
175480 0.4480805
175490 0.4449188
175500 0.4387874
175510 0.4359883
175520 0.440154
175530 0.4348569
175540 0.4370678
175550 0.4606211
175560 0.4645386
175570 0.4324485
175580 0.4399526
175590 0.4435958
175600 0.4436035
175610 0.419692
175620 0.4340574
175630 0.4478264
175640 0.461838
175650 0.4244284
175660 0.4333463
175670 0.424303
175680 0.4398985
175690 0.4448357
175700 0.4366049
175710 0.424181
175720 0.4364609
175730 0.4316912
175740 0.4392808
175750 0.4397416
175760 0.4386272
175770 0.4315665
175780 0.4415122
175790 0.4669959
175800 0.4313664
175810 0.4283267
175820 0.4316909
175830 0.4317252
175840 0.4310112
175850 0.4196558
175860 0.4194335
175870 0.4264367
175880 0.4146344
175890 0.4086598
175900 0.3989201
175910 0.4112919
175920 0.4015967
175930 0.3976328
175940 0.4014993
175950 0.4084937
175960 0.4115232
175970 0.4145454
175980 0.4086719
175990 0.3934948
176000 0.429491
176010 0.3975533
176020 0.4160627
176030 0.4054994
176040 0.4091754
176050 0.4042272
176060 0.426241
176070 0.4104491
176080 0.4370824
176090 0.4113482
176100 0.3905142
176110 0.4042326
176120 0.4200619
176130 0.4071086
176140 0.4201187
176150 0.4349577
176160 0.4325457
176170 0.4465054
176180 0.4426064
176190 0.4415995
176200 0.4498089
176210 0.4336827
176220 0.4194712
176230 0.4338669
176240 0.4418432
176250 0.432454
176260 0.4434281
176270 0.4508103
176280 0.4549043
176290 0.4627106
176300 0.4553306
176310 0.4627732
176320 0.4391882
176330 0.4416806
176340 0.4702204
176350 0.4644017
176360 0.4419261
176370 0.4330291
176380 0.4293526
176390 0.4403248
176400 0.4324687
176410 0.439053
176420 0.4644264
176430 0.4795251
176440 0.4593741
176450 0.4357838
176460 0.4327275
176470 0.4517013
176480 0.4445615
176490 0.4277462
176500 0.4323437
176510 0.4472266
176520 0.44464
176530 0.4503872
176540 0.4324492
176550 0.4333318
176560 0.4264884
176570 0.4497631
176580 0.4297292
176590 0.432387
176600 0.4117401
176610 0.4190687
176620 0.4250896
176630 0.4332515
176640 0.4044516
176650 0.4479025
176660 0.4263225
176670 0.4174749
176680 0.4192755
176690 0.4300736
176700 0.4472476
176710 0.4308575
176720 0.4331411
176730 0.4350179
176740 0.4355128
176750 0.4405863
176760 0.4201246
176770 0.4388572
176780 0.4539275
176790 0.4374764
176800 0.4349001
176810 0.4361833
176820 0.4424592
176830 0.4237737
176840 0.4359637
176850 0.4030544
176860 0.4228214
176870 0.4311851
176880 0.4274744
176890 0.4419166
176900 0.4474833
176910 0.4476897
176920 0.4193086
176930 0.4441357
176940 0.4442915
176950 0.4488415
176960 0.4290334
176970 0.456059
176980 0.4696522
176990 0.4554278
177000 0.4450051
177010 0.4461944
177020 0.4312666
177030 0.4280364
177040 0.4297902
177050 0.4235811
177060 0.4431631
177070 0.4768635
177080 0.4636157
177090 0.4730507
177100 0.4406607
177110 0.4477416
177120 0.429876
177130 0.4602581
177140 0.4432738
177150 0.4505305
177160 0.4617639
177170 0.4261698
177180 0.4489042
177190 0.4456505
177200 0.4656481
177210 0.4690269
177220 0.4608888
177230 0.4605206
177240 0.4559741
177250 0.4437717
177260 0.4577397
177270 0.4479433
177280 0.4298048
177290 0.4276915
177300 0.4419544
177310 0.45227
177320 0.4360633
177330 0.4196995
177340 0.4392127
177350 0.4191063
177360 0.4166075
177370 0.4359356
177380 0.4314531
177390 0.4425024
177400 0.4435443
177410 0.4511825
177420 0.434903
177430 0.4447927
177440 0.4412512
177450 0.4394323
177460 0.4333493
177470 0.4613419
177480 0.4711382
177490 0.4729785
177500 0.4365242
177510 0.4434662
177520 0.4562588
177530 0.421035
177540 0.4275951
177550 0.4501423
177560 0.4275137
177570 0.4507283
177580 0.4419276
177590 0.4622052
177600 0.4752699
177610 0.4806602
177620 0.4818851
177630 0.4607073
177640 0.4911456
177650 0.463161
177660 0.4175023
177670 0.4660431
177680 0.4443395
177690 0.4325832
177700 0.4381486
177710 0.4270386
177720 0.4175896
177730 0.412221
177740 0.430828
177750 0.418951
177760 0.4240507
177770 0.4178012
177780 0.4100933
177790 0.433035
177800 0.4316648
177810 0.4313098
177820 0.4295051
177830 0.4378055
177840 0.4209051
177850 0.4320391
177860 0.4520831
177870 0.4628402
177880 0.4458281
177890 0.439075
177900 0.4327913
177910 0.4326316
177920 0.4577029
177930 0.4395869
177940 0.4453165
177950 0.4535951
177960 0.4410516
177970 0.4434822
177980 0.4113788
177990 0.3990914
178000 0.3997456
178010 0.4213928
178020 0.4227341
178030 0.4053532
178040 0.4152321
178050 0.4270196
178060 0.4420995
178070 0.4176872
178080 0.4195719
178090 0.4354659
178100 0.4391628
178110 0.4438274
178120 0.4426195
178130 0.4527507
178140 0.4432456
178150 0.4369841
178160 0.4240931
178170 0.4374323
178180 0.4262283
178190 0.4630586
178200 0.4249058
178210 0.4172336
178220 0.4419538
178230 0.4313692
178240 0.4274227
178250 0.4276348
178260 0.432587
178270 0.4239877
178280 0.433264
178290 0.3989276
178300 0.4153182
178310 0.4338874
178320 0.4301086
178330 0.4450994
178340 0.4550367
178350 0.4349194
178360 0.4197643
178370 0.421658
178380 0.444752
178390 0.4392865
178400 0.4439965
178410 0.4503667
178420 0.4688559
178430 0.45152
178440 0.4347362
178450 0.4461213
178460 0.4344599
178470 0.423631
178480 0.4344762
178490 0.4628575
178500 0.4342832
178510 0.445709
178520 0.4573579
178530 0.4407009
178540 0.4286455
178550 0.4241022
178560 0.4137152
178570 0.4145083
178580 0.4193814
178590 0.4347543
178600 0.4327408
178610 0.4327148
178620 0.4256119
178630 0.4439664
178640 0.4358425
178650 0.4192289
178660 0.417043
178670 0.4344515
178680 0.4312676
178690 0.4466143
178700 0.4423313
178710 0.4340799
178720 0.4485978
178730 0.4446069
178740 0.4570171
178750 0.4561393
178760 0.4538954
178770 0.437612
178780 0.4428718
178790 0.4278084
178800 0.4157939
178810 0.4260468
178820 0.4323504
178830 0.3924665
178840 0.4089149
178850 0.4124589
178860 0.4118086
178870 0.4210426
178880 0.4123454
178890 0.3930784
178900 0.4227094
178910 0.4204187
178920 0.4364586
178930 0.4461575
178940 0.4599244
178950 0.4385301
178960 0.4242883
178970 0.4510588
178980 0.4552151
178990 0.4393571
179000 0.4469351
179010 0.481957
179020 0.4717828
179030 0.4656307
179040 0.445843
179050 0.4559632
179060 0.4428017
179070 0.4240779
179080 0.4373905
179090 0.4279404
179100 0.4291272
179110 0.4442133
179120 0.4494445
179130 0.4567606
179140 0.4336859
179150 0.4246834
179160 0.4313508
179170 0.4351963
179180 0.425807
179190 0.4422255
179200 0.4369425
179210 0.4316737
179220 0.4267022
179230 0.4251118
179240 0.4173873
179250 0.3923846
179260 0.4260878
179270 0.4402789
179280 0.4283869
179290 0.4359266
179300 0.4498031
179310 0.4368122
179320 0.4316394
179330 0.4471018
179340 0.4595692
179350 0.4563619
179360 0.4560635
179370 0.4279998
179380 0.4332608
179390 0.4332339
179400 0.4356691
179410 0.4215305
179420 0.4406388
179430 0.4333786
179440 0.4261093
179450 0.4201946
179460 0.4005928
179470 0.4264652
179480 0.4206367
179490 0.403937
179500 0.4276568
179510 0.4311025
179520 0.448366
179530 0.4171593
179540 0.4164664
179550 0.4188836
179560 0.4032133
179570 0.4197184
179580 0.4370635
179590 0.4311549
179600 0.4261911
179610 0.4013292
179620 0.4248977
179630 0.4341634
179640 0.4333101
179650 0.4204149
179660 0.4272718
179670 0.420255
179680 0.4127765
179690 0.4230576
179700 0.3895248
179710 0.4294697
179720 0.4168324
179730 0.4257725
179740 0.4287423
179750 0.4309431
179760 0.4244191
179770 0.4068209
179780 0.4208802
179790 0.3945997
179800 0.4176344
179810 0.4004841
179820 0.4144806
179830 0.4272054
179840 0.4296413
179850 0.4055506
179860 0.4254621
179870 0.4368646
179880 0.4091671
179890 0.4333037
179900 0.4290339
179910 0.4353251
179920 0.4404144
179930 0.4204566
179940 0.422536
179950 0.4150795
179960 0.4151917
179970 0.4170682
179980 0.4237806
179990 0.4159833
180000 0.4362578
180010 0.4241009
180020 0.4328153
180030 0.4278799
180040 0.4357501
180050 0.4167007
180060 0.4388152
180070 0.4445613
180080 0.4328336
180090 0.4370957
180100 0.4267638
180110 0.4069744
180120 0.3964384
180130 0.4198601
180140 0.4129938
180150 0.4295393
180160 0.4318803
180170 0.4351504
180180 0.4222665
180190 0.4301362
180200 0.4414192
180210 0.4245451
180220 0.4254253
180230 0.4353867
180240 0.4433684
180250 0.4104517
180260 0.4070515
180270 0.4110873
180280 0.4402246
180290 0.4219639
180300 0.4048774
180310 0.3980943
180320 0.412172
180330 0.4135831
180340 0.4146297
180350 0.4172297
180360 0.410765
180370 0.3957001
180380 0.4086999
180390 0.4042038
180400 0.4290146
180410 0.4043742
180420 0.4235825
180430 0.4175308
180440 0.4087664
180450 0.3954581
180460 0.4264385
180470 0.4266524
180480 0.43196
180490 0.4485554
180500 0.4361422
180510 0.4309189
180520 0.4241768
180530 0.4208642
180540 0.4276356
180550 0.4286086
180560 0.3827156
180570 0.412337
180580 0.412973
180590 0.4193192
180600 0.418346
180610 0.3850653
180620 0.3991394
180630 0.4093315
180640 0.4111251
180650 0.4230743
180660 0.4010664
180670 0.427254
180680 0.42019
180690 0.4127972
180700 0.4127312
180710 0.4070812
180720 0.4436379
180730 0.4358006
180740 0.4125354
180750 0.3939007
180760 0.4128588
180770 0.4245187
180780 0.4285253
180790 0.4447161
180800 0.405715
180810 0.4097468
180820 0.4249022
180830 0.4208732
180840 0.411595
180850 0.4361488
180860 0.4481229
180870 0.4481703
180880 0.4364949
180890 0.4444402
180900 0.4550744
180910 0.4435125
180920 0.4388425
180930 0.4266618
180940 0.4217164
180950 0.4333159
180960 0.4196382
180970 0.422989
180980 0.4242713
180990 0.4392887
181000 0.4430477
181010 0.4336764
181020 0.4176533
181030 0.412089
181040 0.4189282
181050 0.4122215
181060 0.4279703
181070 0.4360902
181080 0.4403815
181090 0.4501935
181100 0.4314094
181110 0.4399045
181120 0.4363789
181130 0.4255117
181140 0.4268379
181150 0.4267494
181160 0.4322911
181170 0.4301048
181180 0.4313067
181190 0.4339427
181200 0.456268
181210 0.4637443
181220 0.4572945
181230 0.44339
181240 0.4180411
181250 0.4238152
181260 0.4314618
181270 0.4343267
181280 0.4459697
181290 0.4378065
181300 0.4461574
181310 0.4234341
181320 0.445411
181330 0.4312207
181340 0.4339467
181350 0.421615
181360 0.4090543
181370 0.4371893
181380 0.429067
181390 0.4239998
181400 0.4198482
181410 0.4036487
181420 0.4181604
181430 0.4356635
181440 0.4328012
181450 0.4142579
181460 0.4182601
181470 0.4295808
181480 0.4272961
181490 0.4441889
181500 0.4325399
181510 0.4255314
181520 0.4340746
181530 0.4175428
181540 0.4158742
181550 0.4162686
181560 0.4112082
181570 0.4190931
181580 0.4150746
181590 0.4196068
181600 0.4207668
181610 0.4223326
181620 0.4214241
181630 0.3920788
181640 0.4193712
181650 0.3894503
181660 0.4082223
181670 0.4134533
181680 0.4145995
181690 0.415777
181700 0.4241016
181710 0.4119237
181720 0.4040166
181730 0.4080488
181740 0.4013589
181750 0.4071394
181760 0.425393
181770 0.4331084
181780 0.4281739
181790 0.426618
181800 0.4311744
181810 0.4323002
181820 0.4166075
181830 0.4193127
181840 0.4008833
181850 0.4212906
181860 0.4063765
181870 0.4370992
181880 0.4329324
181890 0.4263338
181900 0.4303339
181910 0.4164245
181920 0.4300063
181930 0.438975
181940 0.4744611
181950 0.480437
181960 0.4681335
181970 0.4501649
181980 0.4436692
181990 0.4487486
182000 0.4291701
182010 0.4480825
182020 0.4421074
182030 0.4543861
182040 0.4439176
182050 0.4463195
182060 0.4247496
182070 0.452071
182080 0.4486602
182090 0.4469427
182100 0.4737765
182110 0.4515812
182120 0.4386336
182130 0.4514487
182140 0.437484
182150 0.4574724
182160 0.4469213
182170 0.4540415
182180 0.4488875
182190 0.4444353
182200 0.4368521
182210 0.4430217
182220 0.4144365
182230 0.4254466
182240 0.4245279
182250 0.4395215
182260 0.4357688
182270 0.43129
182280 0.4372242
182290 0.4393972
182300 0.4254836
182310 0.4346153
182320 0.4514814
182330 0.4337106
182340 0.4434477
182350 0.4434732
182360 0.4455189
182370 0.4323409
182380 0.4036849
182390 0.4188538
182400 0.4182831
182410 0.4176984
182420 0.4215088
182430 0.4240502
182440 0.433553
182450 0.4179685
182460 0.4328246
182470 0.401019
182480 0.4235744
182490 0.4100755
182500 0.4128012
182510 0.4160125
182520 0.4413943
182530 0.4287513
182540 0.4030944
182550 0.4175672
182560 0.4182678
182570 0.4293346
182580 0.4242669
182590 0.4217792
182600 0.4119664
182610 0.4229435
182620 0.3862881
182630 0.4003687
182640 0.4175324
182650 0.4107977
182660 0.4202574
182670 0.3885779
182680 0.3849901
182690 0.3920811
182700 0.4018152
182710 0.4003522
182720 0.4194444
182730 0.3850214
182740 0.3897055
182750 0.3837533
182760 0.3641387
182770 0.3779942
182780 0.3668138
182790 0.3637437
182800 0.3718452
182810 0.3562185
182820 0.3630232
182830 0.3393372
182840 0.3713651
182850 0.3508302
182860 0.3621985
182870 0.3550155
182880 0.3586977
182890 0.3480731
182900 0.3524162
182910 0.3532725
182920 0.3475352
182930 0.3444663
182940 0.3564441
182950 0.3709192
182960 0.3691896
182970 0.369914
182980 0.3722578
182990 0.3800458
183000 0.3963471
183010 0.3780427
183020 0.3951096
183030 0.4094186
183040 0.3709898
183050 0.3661992
183060 0.3711731
183070 0.3806349
183080 0.3738513
183090 0.3939653
183100 0.366799
183110 0.3878201
183120 0.3919898
183130 0.4148811
183140 0.3989335
183150 0.3967024
183160 0.3993531
183170 0.4020464
183180 0.3751913
183190 0.3764425
183200 0.3829226
183210 0.3904629
183220 0.3882166
183230 0.39753
183240 0.3777069
183250 0.3853126
183260 0.3798821
183270 0.3927867
183280 0.3744411
183290 0.400622
183300 0.3936598
183310 0.3959854
183320 0.3939728
183330 0.3701494
183340 0.3901574
183350 0.3865746
183360 0.3853888
183370 0.383597
183380 0.4167593
183390 0.4187023
183400 0.4305993
183410 0.4386003
183420 0.4161908
183430 0.4242088
183440 0.444908
183450 0.4435337
183460 0.4456521
183470 0.457955
183480 0.4430082
183490 0.4411062
183500 0.4414439
183510 0.4474117
183520 0.4548782
183530 0.4525154
183540 0.4623895
183550 0.4632784
183560 0.467399
183570 0.4867202
183580 0.4614871
183590 0.4307675
183600 0.4515953
183610 0.4558375
183620 0.4283821
183630 0.4388749
183640 0.4450032
183650 0.4397612
183660 0.4128189
183670 0.4300398
183680 0.4360396
183690 0.4036548
183700 0.4146839
183710 0.422796
183720 0.4333067
183730 0.4302784
183740 0.4202338
183750 0.4122056
183760 0.4159216
183770 0.4102468
183780 0.3926076
183790 0.3951468
183800 0.4161958
183810 0.3951479
183820 0.417087
183830 0.4209602
183840 0.4156092
183850 0.3924856
183860 0.3979225
183870 0.3850868
183880 0.4111279
183890 0.3993992
183900 0.4079221
183910 0.4241034
183920 0.4169921
183930 0.4207444
183940 0.4191284
183950 0.424363
183960 0.4340339
183970 0.4183481
183980 0.4444208
183990 0.4642114
184000 0.442647
184010 0.4689272
184020 0.4653684
184030 0.463177
184040 0.4626809
184050 0.4247103
184060 0.4328776
184070 0.4232747
184080 0.4426738
184090 0.4545776
184100 0.4174256
184110 0.4223247
184120 0.4174996
184130 0.4209929
184140 0.4294958
184150 0.435874
184160 0.444286
184170 0.430586
184180 0.4531301
184190 0.4308992
184200 0.425139
184210 0.4137246
184220 0.4170627
184230 0.4531148
184240 0.4724254
184250 0.4334506
184260 0.4146309
184270 0.4098467
184280 0.4151686
184290 0.4233288
184300 0.4150798
184310 0.4028354
184320 0.3976286
184330 0.4182173
184340 0.394798
184350 0.4217313
184360 0.4235457
184370 0.4394495
184380 0.4317672
184390 0.4341764
184400 0.4209971
184410 0.4060805
184420 0.4241881
184430 0.4182898
184440 0.421497
184450 0.4170098
184460 0.4271227
184470 0.4247613
184480 0.4205332
184490 0.412861
184500 0.4352396
184510 0.4244123
184520 0.4005616
184530 0.4248346
184540 0.4184175
184550 0.4445435
184560 0.4381197
184570 0.4007438
184580 0.4097157
184590 0.4147042
184600 0.4222743
184610 0.3991965
184620 0.4107001
184630 0.4378363
184640 0.4346954
184650 0.4232976
184660 0.4237641
184670 0.4211349
184680 0.4207005
184690 0.4400591
184700 0.4245595
184710 0.4159264
184720 0.4457109
184730 0.4462192
184740 0.4378426
184750 0.4440689
184760 0.4280668
184770 0.4430847
184780 0.451299
184790 0.4487277
184800 0.4563909
184810 0.4736151
184820 0.4613775
184830 0.4860798
184840 0.4685386
184850 0.4671587
184860 0.4482396
184870 0.4417707
184880 0.4755033
184890 0.46326
184900 0.4680749
184910 0.5071289
184920 0.4739251
184930 0.4708068
184940 0.4763053
184950 0.469596
184960 0.4743707
184970 0.4871979
184980 0.4914163
184990 0.4710139
185000 0.4622135
185010 0.4564212
185020 0.4559435
185030 0.4702129
185040 0.4433709
185050 0.4534245
185060 0.4534234
185070 0.4585278
185080 0.4508942
185090 0.4497403
185100 0.4778154
185110 0.4507712
185120 0.4305323
185130 0.4336633
185140 0.4255321
185150 0.4452437
185160 0.4454566
185170 0.451756
185180 0.4604369
185190 0.4228384
185200 0.4350116
185210 0.4384203
185220 0.4279909
185230 0.4438913
185240 0.4283862
185250 0.4219215
185260 0.4532553
185270 0.4229672
185280 0.4313726
185290 0.4246734
185300 0.4197037
185310 0.4196771
185320 0.4174168
185330 0.4043975
185340 0.4182649
185350 0.4387783
185360 0.4268709
185370 0.4562638
185380 0.4515285
185390 0.4258594
185400 0.4345995
185410 0.4391941
185420 0.4387529
185430 0.4659233
185440 0.4484951
185450 0.4407237
185460 0.4301442
185470 0.4162108
185480 0.4214287
185490 0.4041107
185500 0.4417486
185510 0.4093942
185520 0.4132965
185530 0.4234625
185540 0.4126811
185550 0.4069311
185560 0.4207547
185570 0.401573
185580 0.3901074
185590 0.4023205
185600 0.408507
185610 0.4193232
185620 0.4176104
185630 0.3970801
185640 0.4243691
185650 0.417421
185660 0.4174507
185670 0.4151923
185680 0.3871787
185690 0.4361904
185700 0.4275887
185710 0.4202979
185720 0.4142627
185730 0.4077463
185740 0.4340965
185750 0.4467257
185760 0.4140062
185770 0.4254303
185780 0.4337949
185790 0.4220249
185800 0.4228832
185810 0.436803
185820 0.4321002
185830 0.4192492
185840 0.4179458
185850 0.4099155
185860 0.4125701
185870 0.4081054
185880 0.4137383
185890 0.4154672
185900 0.4518669
185910 0.4304692
185920 0.4226052
185930 0.4311594
185940 0.4393617
185950 0.4376145
185960 0.4339622
185970 0.449769
185980 0.4420258
185990 0.4405297
186000 0.4121187
186010 0.4435792
186020 0.4604921
186030 0.4423124
186040 0.4317551
186050 0.4500657
186060 0.4453976
186070 0.4444849
186080 0.428142
186090 0.4236217
186100 0.4340345
186110 0.4315556
186120 0.4429354
186130 0.436929
186140 0.4341592
186150 0.4122142
186160 0.4519376
186170 0.456208
186180 0.4589677
186190 0.4689773
186200 0.4520084
186210 0.46328
186220 0.4682869
186230 0.4709356
186240 0.4790843
186250 0.4569086
186260 0.4616619
186270 0.4675704
186280 0.4840276
186290 0.4603989
186300 0.464826
186310 0.4697606
186320 0.4630012
186330 0.4424492
186340 0.4436485
186350 0.4566428
186360 0.438576
186370 0.4574412
186380 0.4753107
186390 0.4742607
186400 0.4371491
186410 0.4635406
186420 0.4770859
186430 0.4621591
186440 0.4482782
186450 0.4627276
186460 0.4529676
186470 0.4551328
186480 0.4720627
186490 0.4660437
186500 0.4770121
186510 0.4824054
186520 0.4666202
186530 0.4791081
186540 0.4642137
186550 0.4606147
186560 0.4537912
186570 0.461769
186580 0.4464453
186590 0.4419585
186600 0.431716
186610 0.4407248
186620 0.4337712
186630 0.4611629
186640 0.4227235
186650 0.4085211
186660 0.4268718
186670 0.4558819
186680 0.4567143
186690 0.4302926
186700 0.4310376
186710 0.4365163
186720 0.4403538
186730 0.433993
186740 0.435908
186750 0.4122262
186760 0.4206574
186770 0.4336429
186780 0.4314416
186790 0.4226166
186800 0.4367039
186810 0.4528203
186820 0.4333879
186830 0.4350882
186840 0.4453775
186850 0.4473875
186860 0.4346576
186870 0.4183357
186880 0.4149598
186890 0.427261
186900 0.4261634
186910 0.4340816
186920 0.4455527
186930 0.4435896
186940 0.4609065
186950 0.4296374
186960 0.4521223
186970 0.446047
186980 0.4504633
186990 0.4407969
187000 0.4274881
187010 0.4406742
187020 0.4362453
187030 0.4413443
187040 0.4589832
187050 0.4265256
187060 0.4418089
187070 0.4309616
187080 0.43657
187090 0.428635
187100 0.4335928
187110 0.4303626
187120 0.4170455
187130 0.4692105
187140 0.4563667
187150 0.4483728
187160 0.4324211
187170 0.4526128
187180 0.4288057
187190 0.4113639
187200 0.4245509
187210 0.4600716
187220 0.4289269
187230 0.4558089
187240 0.4694477
187250 0.4671209
187260 0.4585969
187270 0.4450881
187280 0.4462105
187290 0.4530949
187300 0.4423961
187310 0.4324436
187320 0.4376964
187330 0.4285192
187340 0.4071968
187350 0.4327706
187360 0.409123
187370 0.4267848
187380 0.4443611
187390 0.4382823
187400 0.4283447
187410 0.4207075
187420 0.4359647
187430 0.4208707
187440 0.4123592
187450 0.4314359
187460 0.4198543
187470 0.4249424
187480 0.4472928
187490 0.4383941
187500 0.4284768
187510 0.4346268
187520 0.4398969
187530 0.4325401
187540 0.4227335
187550 0.4285989
187560 0.4249325
187570 0.4138083
187580 0.4201488
187590 0.4132735
187600 0.4077132
187610 0.3906827
187620 0.3939216
187630 0.4169861
187640 0.4058509
187650 0.4070218
187660 0.416483
187670 0.4182833
187680 0.4243242
187690 0.4268865
187700 0.4324072
187710 0.4291616
187720 0.438443
187730 0.4517626
187740 0.4476374
187750 0.4172761
187760 0.4114987
187770 0.4204236
187780 0.4119822
187790 0.4367102
187800 0.4305276
187810 0.4054734
187820 0.4170123
187830 0.416184
187840 0.4042136
187850 0.4025672
187860 0.4093237
187870 0.4070471
187880 0.4190614
187890 0.4143969
187900 0.4166985
187910 0.4239043
187920 0.4291396
187930 0.4301452
187940 0.4137284
187950 0.4138075
187960 0.4248282
187970 0.4385127
187980 0.4214084
187990 0.4091958
188000 0.3969602
188010 0.3846353
188020 0.3879507
188030 0.3992717
188040 0.3832003
188050 0.3978889
188060 0.3910793
188070 0.4003392
188080 0.3922598
188090 0.3992012
188100 0.3875489
188110 0.3914012
188120 0.3757709
188130 0.3915166
188140 0.4041217
188150 0.4000537
188160 0.3996676
188170 0.4211959
188180 0.4252393
188190 0.4069544
188200 0.4135982
188210 0.4117659
188220 0.4039291
188230 0.399456
188240 0.4322975
188250 0.4217933
188260 0.4120433
188270 0.4054002
188280 0.3915199
188290 0.3740948
188300 0.3980219
188310 0.3924769
188320 0.4045981
188330 0.3998304
188340 0.3959992
188350 0.391095
188360 0.4029303
188370 0.4256606
188380 0.4116035
188390 0.4224887
188400 0.4028757
188410 0.3936882
188420 0.4033397
188430 0.4300154
188440 0.4324452
188450 0.4171105
188460 0.4167384
188470 0.4131221
188480 0.4318743
188490 0.4286233
188500 0.4228137
188510 0.4366192
188520 0.423048
188530 0.4284047
188540 0.4190527
188550 0.4319173
188560 0.4321622
188570 0.4440374
188580 0.4454204
188590 0.4263796
188600 0.4127172
188610 0.4360415
188620 0.4203094
188630 0.4227884
188640 0.4396215
188650 0.4290708
188660 0.4153839
188670 0.4312005
188680 0.4196599
188690 0.410061
188700 0.4123825
188710 0.4399421
188720 0.414222
188730 0.4422074
188740 0.4343533
188750 0.4544241
188760 0.4048643
188770 0.4357068
188780 0.4393837
188790 0.4416953
188800 0.4306083
188810 0.4461874
188820 0.4216369
188830 0.4340817
188840 0.4334573
188850 0.4379091
188860 0.4326915
188870 0.4150895
188880 0.4066738
188890 0.400011
188900 0.3954721
188910 0.3818041
188920 0.3991646
188930 0.3861921
188940 0.3977378
188950 0.401253
188960 0.3882752
188970 0.407245
188980 0.3980078
188990 0.417295
189000 0.4306785
189010 0.4080478
189020 0.4169955
189030 0.418797
189040 0.4093136
189050 0.4053055
189060 0.4100798
189070 0.4122395
189080 0.4161077
189090 0.4104473
189100 0.4118143
189110 0.4172129
189120 0.4223243
189130 0.4442227
189140 0.4178404
189150 0.4057328
189160 0.4087598
189170 0.4335729
189180 0.4043151
189190 0.4165161
189200 0.4196476
189210 0.4065182
189220 0.4115268
189230 0.3946158
189240 0.4058957
189250 0.4176877
189260 0.4022817
189270 0.4182574
189280 0.427032
189290 0.4046893
189300 0.417103
189310 0.4176186
189320 0.4063867
189330 0.4144078
189340 0.4079688
189350 0.4082483
189360 0.4321324
189370 0.4214623
189380 0.4099833
189390 0.4193557
189400 0.4280134
189410 0.4393925
189420 0.4379077
189430 0.434325
189440 0.4207482
189450 0.4216405
189460 0.4187661
189470 0.4217302
189480 0.429426
189490 0.4221961
189500 0.432698
189510 0.4353747
189520 0.4326093
189530 0.4135643
189540 0.4126949
189550 0.4045707
189560 0.4072438
189570 0.3902968
189580 0.4198936
189590 0.4201421
189600 0.4236351
189610 0.4015003
189620 0.3956294
189630 0.412892
189640 0.4190462
189650 0.3995934
189660 0.4248761
189670 0.421526
189680 0.441283
189690 0.4479885
189700 0.4326213
189710 0.4525372
189720 0.4525583
189730 0.4354829
189740 0.457809
189750 0.4474077
189760 0.4493516
189770 0.4193799
189780 0.3948451
189790 0.4084083
189800 0.4103649
189810 0.4134236
189820 0.424201
189830 0.4343079
189840 0.4349478
189850 0.4471333
189860 0.4589808
189870 0.4607401
189880 0.4449411
189890 0.4394509
189900 0.4260988
189910 0.4225015
189920 0.4281364
189930 0.4441262
189940 0.4387408
189950 0.4068142
189960 0.3958919
189970 0.3875342
189980 0.3946451
189990 0.3994389
190000 0.392592
190010 0.4121089
190020 0.4171996
190030 0.4206803
190040 0.4112689
190050 0.4008807
190060 0.4102752
190070 0.4269011
190080 0.4164183
190090 0.4066301
190100 0.4180043
190110 0.427426
190120 0.4410116
190130 0.3973007
190140 0.4123057
190150 0.3971886
190160 0.3993387
190170 0.4079491
190180 0.3830639
190190 0.4035501
190200 0.4186373
190210 0.4088494
190220 0.4220489
190230 0.422275
190240 0.4058366
190250 0.3941695
190260 0.3939178
190270 0.3985091
190280 0.4169463
190290 0.4108927
190300 0.4243536
190310 0.4384576
190320 0.4287134
190330 0.4357261
190340 0.4272176
190350 0.4075434
190360 0.4155695
190370 0.4385221
190380 0.4264041
190390 0.4257147
190400 0.4199868
190410 0.4287468
190420 0.4220203
190430 0.4220709
190440 0.4228642
190450 0.4385733
190460 0.4316745
190470 0.4263748
190480 0.4303078
190490 0.3980373
190500 0.4165839
190510 0.4378316
190520 0.422604
190530 0.4337545
190540 0.4182306
190550 0.4164185
190560 0.4141235
190570 0.4140631
190580 0.4310346
190590 0.427878
190600 0.4260224
190610 0.4241022
190620 0.4371457
190630 0.4374318
190640 0.4344851
190650 0.4398948
190660 0.4317615
190670 0.4128625
190680 0.4159258
190690 0.4186566
190700 0.437304
190710 0.4153676
190720 0.4209975
190730 0.4487022
190740 0.4259753
190750 0.4233554
190760 0.4295098
190770 0.4428957
190780 0.4311968
190790 0.4461375
190800 0.4478486
190810 0.4436512
190820 0.4521404
190830 0.4592018
190840 0.4474898
190850 0.4325578
190860 0.4656337
190870 0.4495984
190880 0.419735
190890 0.4182565
190900 0.4268867
190910 0.4595628
190920 0.4369541
190930 0.4022172
190940 0.4268426
190950 0.4157868
190960 0.4336113
190970 0.441534
190980 0.4292199
190990 0.4303988
191000 0.445233
191010 0.4284216
191020 0.4419929
191030 0.448192
191040 0.4504822
191050 0.4381061
191060 0.4203669
191070 0.4301665
191080 0.4045596
191090 0.4165474
191100 0.406385
191110 0.3919484
191120 0.4111412
191130 0.4045126
191140 0.4120473
191150 0.3850812
191160 0.3918102
191170 0.4095063
191180 0.3938342
191190 0.3995668
191200 0.4020332
191210 0.4191171
191220 0.4190663
191230 0.418581
191240 0.4193022
191250 0.4001639
191260 0.4034694
191270 0.4197323
191280 0.4062018
191290 0.4275999
191300 0.429471
191310 0.4368955
191320 0.4273787
191330 0.4060692
191340 0.397296
191350 0.4051855
191360 0.4294071
191370 0.4285063
191380 0.4440954
191390 0.4442263
191400 0.4188207
191410 0.4286214
191420 0.4082725
191430 0.4165168
191440 0.393499
191450 0.3987031
191460 0.4182381
191470 0.3998857
191480 0.4011794
191490 0.4018478
191500 0.4171787
191510 0.4060339
191520 0.4025488
191530 0.3964188
191540 0.3945071
191550 0.4344858
191560 0.4229788
191570 0.4288368
191580 0.4117881
191590 0.4153236
191600 0.4372594
191610 0.4168254
191620 0.436003
191630 0.4136715
191640 0.4204751
191650 0.4248022
191660 0.3846865
191670 0.3912597
191680 0.3925682
191690 0.4052739
191700 0.4435455
191710 0.4537096
191720 0.4379039
191730 0.428638
191740 0.4470378
191750 0.4456557
191760 0.439851
191770 0.4397812
191780 0.447793
191790 0.4251103
191800 0.443718
191810 0.4503845
191820 0.4413638
191830 0.4125558
191840 0.4123686
191850 0.4138121
191860 0.4111761
191870 0.4022177
191880 0.4063199
191890 0.4119895
191900 0.4046123
191910 0.3936625
191920 0.4157891
191930 0.4011513
191940 0.4049663
191950 0.413084
191960 0.4160416
191970 0.4212439
191980 0.4060592
191990 0.4200284
192000 0.4173605
192010 0.4430744
192020 0.429081
192030 0.4413586
192040 0.4499975
192050 0.4322726
192060 0.4141529
192070 0.4186325
192080 0.4479654
192090 0.4383814
192100 0.450622
192110 0.4406886
192120 0.460685
192130 0.4538112
192140 0.4471871
192150 0.4603893
192160 0.4424382
192170 0.4343449
192180 0.4558118
192190 0.4282944
192200 0.4202254
192210 0.4246959
192220 0.44692
192230 0.465804
192240 0.4445875
192250 0.4324591
192260 0.4473263
192270 0.450251
192280 0.4168009
192290 0.424219
192300 0.4118171
192310 0.4283173
192320 0.4307823
192330 0.4352192
192340 0.4231102
192350 0.4236971
192360 0.4342379
192370 0.4387007
192380 0.43574
192390 0.4455089
192400 0.4372088
192410 0.4437296
192420 0.451184
192430 0.4407847
192440 0.4481737
192450 0.4325844
192460 0.451224
192470 0.4726911
192480 0.4337384
192490 0.4402618
192500 0.4292639
192510 0.4249603
192520 0.4374674
192530 0.4460519
192540 0.4528083
192550 0.4213574
192560 0.4319559
192570 0.4299873
192580 0.4561647
192590 0.4400539
192600 0.4334427
192610 0.4380927
192620 0.4358898
192630 0.4315432
192640 0.4548015
192650 0.4458421
192660 0.4444359
192670 0.449731
192680 0.4228588
192690 0.4268349
192700 0.4328444
192710 0.4150708
192720 0.4173425
192730 0.40512
192740 0.4196754
192750 0.415828
192760 0.4033464
192770 0.4031159
192780 0.3883995
192790 0.4003367
192800 0.396489
192810 0.4128609
192820 0.4236662
192830 0.401436
192840 0.428859
192850 0.4229623
192860 0.4058588
192870 0.4313092
192880 0.4142452
192890 0.4060243
192900 0.4134316
192910 0.3951087
192920 0.3861609
192930 0.3948319
192940 0.3877923
192950 0.3959807
192960 0.4078332
192970 0.4023724
192980 0.4113775
192990 0.4003119
193000 0.4076135
193010 0.4464338
193020 0.3887101
193030 0.3928322
193040 0.3988026
193050 0.401888
193060 0.4152561
193070 0.3903978
193080 0.4212193
193090 0.4281619
193100 0.4237569
193110 0.4316278
193120 0.4104083
193130 0.4135398
193140 0.4055613
193150 0.3889653
193160 0.4311032
193170 0.4564644
193180 0.427364
193190 0.4560815
193200 0.445901
193210 0.4389399
193220 0.4253099
193230 0.4314738
193240 0.4285945
193250 0.4245809
193260 0.4406153
193270 0.4343703
193280 0.4406634
193290 0.4524375
193300 0.4634655
193310 0.4873537
193320 0.4655459
193330 0.4398069
193340 0.4578091
193350 0.4366
193360 0.4248449
193370 0.4414789
193380 0.4386512
193390 0.4274574
193400 0.4310535
193410 0.4260579
193420 0.4117609
193430 0.4160825
193440 0.4085457
193450 0.4295865
193460 0.4373153
193470 0.4388228
193480 0.4454727
193490 0.4428632
193500 0.4230112
193510 0.4358344
193520 0.4563588
193530 0.4472462
193540 0.4379952
193550 0.4489627
193560 0.4483551
193570 0.4366828
193580 0.4370833
193590 0.4447613
193600 0.4459185
193610 0.4433196
193620 0.4394035
193630 0.4425554
193640 0.4279754
193650 0.4451439
193660 0.4437635
193670 0.4416206
193680 0.4494262
193690 0.4443677
193700 0.4451158
193710 0.4552413
193720 0.4637781
193730 0.4775823
193740 0.4626346
193750 0.4618867
193760 0.4482623
193770 0.4392397
193780 0.4534673
193790 0.445274
193800 0.4624612
193810 0.4349492
193820 0.4386275
193830 0.4194977
193840 0.4175471
193850 0.4399206
193860 0.4458461
193870 0.4507304
193880 0.4248382
193890 0.4522144
193900 0.4307144
193910 0.4318444
193920 0.4481734
193930 0.4278615
193940 0.4249216
193950 0.417064
193960 0.4260522
193970 0.436531
193980 0.4381516
193990 0.4370583
194000 0.4356318
194010 0.4419909
194020 0.4384009
194030 0.4459946
194040 0.4506398
194050 0.4566633
194060 0.4587511
194070 0.4442841
194080 0.4412182
194090 0.4419122
194100 0.4415285
194110 0.4529937
194120 0.4444644
194130 0.440272
194140 0.4392429
194150 0.4379217
194160 0.4499074
194170 0.4603864
194180 0.4529162
194190 0.4552885
194200 0.4639945
194210 0.4512236
194220 0.4411594
194230 0.4434003
194240 0.4396468
194250 0.452749
194260 0.4740907
194270 0.4491165
194280 0.4555537
194290 0.4522805
194300 0.4585265
194310 0.4579581
194320 0.4339642
194330 0.4354324
194340 0.4286707
194350 0.4343981
194360 0.4401947
194370 0.4432983
194380 0.4450808
194390 0.4576389
194400 0.4352293
194410 0.4571491
194420 0.4414238
194430 0.445514
194440 0.4465605
194450 0.4778207
194460 0.4625297
194470 0.4599802
194480 0.4591978
194490 0.4562041
194500 0.4780867
194510 0.4529584
194520 0.4484592
194530 0.4501395
194540 0.4429154
194550 0.4440473
194560 0.4490373
194570 0.4470523
194580 0.4233233
194590 0.4464695
194600 0.4480248
194610 0.4387053
194620 0.4400291
194630 0.4479566
194640 0.4414691
194650 0.4527045
194660 0.4512674
194670 0.4603218
194680 0.4382456
194690 0.4489515
194700 0.4628423
194710 0.4572032
194720 0.4564682
194730 0.45955
194740 0.4670401
194750 0.4559315
194760 0.4620488
194770 0.4685441
194780 0.4640218
194790 0.4703434
194800 0.4471205
194810 0.4544241
194820 0.4581842
194830 0.4607728
194840 0.4640267
194850 0.4320038
194860 0.455543
194870 0.464254
194880 0.4747149
194890 0.4481527
194900 0.4451047
194910 0.436419
194920 0.4423273
194930 0.4580518
194940 0.4495358
194950 0.4478126
194960 0.4564002
194970 0.4714402
194980 0.441118
194990 0.4557612
195000 0.4663227
195010 0.4634752
195020 0.4588243
195030 0.4471784
195040 0.4624627
195050 0.4763588
195060 0.4645701
195070 0.4825489
195080 0.4687866
195090 0.4695022
195100 0.479493
195110 0.4881292
195120 0.4790594
195130 0.470519
195140 0.4584475
195150 0.4568184
195160 0.4620047
195170 0.4664595
195180 0.4588206
195190 0.4559316
195200 0.4687609
195210 0.4596862
195220 0.4472077
195230 0.4416074
195240 0.4393248
195250 0.4364975
195260 0.4575646
195270 0.4488868
195280 0.4620802
195290 0.4459245
195300 0.4532036
195310 0.4480718
195320 0.4530336
195330 0.4413761
195340 0.4601146
195350 0.4423933
195360 0.4530601
195370 0.4405511
195380 0.4346377
195390 0.4539502
195400 0.4498899
195410 0.458279
195420 0.4699759
195430 0.4700095
195440 0.4345585
195450 0.4422021
195460 0.4502614
195470 0.4366586
195480 0.4441312
195490 0.4537005
195500 0.4426725
195510 0.4375295
195520 0.449448
195530 0.4483998
195540 0.4405886
195550 0.4408462
195560 0.4517844
195570 0.4471984
195580 0.4235077
195590 0.447005
195600 0.432858
195610 0.4214043
195620 0.4222942
195630 0.4394763
195640 0.4282328
195650 0.4185475
195660 0.4471476
195670 0.4347687
195680 0.4291953
195690 0.444666
195700 0.4516321
195710 0.4437015
195720 0.4395972
195730 0.4463742
195740 0.4587555
195750 0.4871576
195760 0.4774756
195770 0.4834006
195780 0.4897425
195790 0.4777847
195800 0.4831566
195810 0.4830737
195820 0.4692149
195830 0.4632028
195840 0.4755247
195850 0.4921113
195860 0.493139
195870 0.4746919
195880 0.4806004
195890 0.4565262
195900 0.4677567
195910 0.4561231
195920 0.4686331
195930 0.4681598
195940 0.4741374
195950 0.4840709
195960 0.4774809
195970 0.4710118
195980 0.446865
195990 0.4659899
196000 0.4531281
196010 0.4506769
196020 0.4565389
196030 0.4376226
196040 0.4489649
196050 0.454225
196060 0.4458146
196070 0.446816
196080 0.4546222
196090 0.4575045
196100 0.4530389
196110 0.4506781
196120 0.4681872
196130 0.4567813
196140 0.4512531
196150 0.4544891
196160 0.4332861
196170 0.4350966
196180 0.4492297
196190 0.449683
196200 0.4538495
196210 0.4575867
196220 0.4622692
196230 0.4661157
196240 0.4543071
196250 0.4521129
196260 0.4750512
196270 0.476998
196280 0.4570873
196290 0.4512309
196300 0.4487282
196310 0.4407639
196320 0.4377581
196330 0.4539902
196340 0.4462204
196350 0.453475
196360 0.4517335
196370 0.4432496
196380 0.4424629
196390 0.439761
196400 0.4293976
196410 0.4313226
196420 0.447888
196430 0.4496309
196440 0.4474036
196450 0.4468989
196460 0.4163558
196470 0.4256805
196480 0.418165
196490 0.4112668
196500 0.4253939
196510 0.4176952
196520 0.4269032
196530 0.4216479
196540 0.4212469
196550 0.4251851
196560 0.4239219
196570 0.4417652
196580 0.4253067
196590 0.418246
196600 0.4270363
196610 0.4431694
196620 0.4523523
196630 0.4213696
196640 0.4242725
196650 0.4158671
196660 0.4352389
196670 0.4230379
196680 0.4218849
196690 0.4206467
196700 0.4485776
196710 0.4173848
196720 0.4342644
196730 0.4348977
196740 0.4434933
196750 0.4594458
196760 0.4528797
196770 0.4496398
196780 0.4329364
196790 0.4241476
196800 0.4191884
196810 0.427949
196820 0.4314464
196830 0.4582759
196840 0.4473436
196850 0.4367051
196860 0.4308559
196870 0.4201451
196880 0.4261062
196890 0.4328573
196900 0.4368068
196910 0.4305954
196920 0.4231476
196930 0.4211216
196940 0.4217018
196950 0.4276462
196960 0.4222722
196970 0.4256507
196980 0.4270227
196990 0.4151859
197000 0.4284783
197010 0.4221022
197020 0.4318676
197030 0.4499546
197040 0.4394485
197050 0.4494944
197060 0.4284152
197070 0.4528823
197080 0.4233378
197090 0.4283315
197100 0.4120072
197110 0.3996355
197120 0.4209757
197130 0.3982088
197140 0.3977993
197150 0.4167837
197160 0.4302354
197170 0.4091012
197180 0.4240409
197190 0.4221433
197200 0.4264043
197210 0.42827
197220 0.4274376
197230 0.41607
197240 0.4082355
197250 0.4179999
197260 0.3967555
197270 0.4129528
197280 0.4303916
197290 0.4214453
197300 0.4401708
197310 0.4500785
197320 0.439473
197330 0.4242153
197340 0.4308197
197350 0.4234559
197360 0.4230074
197370 0.4281106
197380 0.4203323
197390 0.4111353
197400 0.4117292
197410 0.4301763
197420 0.4250004
197430 0.4305252
197440 0.4269267
197450 0.4188087
197460 0.4203995
197470 0.4242979
197480 0.425489
197490 0.4269224
197500 0.4057934
197510 0.423499
197520 0.4245924
197530 0.4208807
197540 0.4226117
197550 0.416277
197560 0.4168624
197570 0.423594
197580 0.4157144
197590 0.4387957
197600 0.4322873
197610 0.4227813
197620 0.4238003
197630 0.4245825
197640 0.4353561
197650 0.4364356
197660 0.429339
197670 0.4321557
197680 0.4067198
197690 0.4303202
197700 0.4305219
197710 0.4231231
197720 0.4382209
197730 0.4378547
197740 0.4501559
197750 0.4416039
197760 0.4450875
197770 0.41991
197780 0.4218017
197790 0.4238527
197800 0.4179904
197810 0.4384516
197820 0.4527811
197830 0.4487357
197840 0.441473
197850 0.4579062
197860 0.4471201
197870 0.4248374
197880 0.4228941
197890 0.435539
197900 0.4309323
197910 0.4162767
197920 0.4230361
197930 0.4239891
197940 0.4147022
197950 0.4434384
197960 0.4169526
197970 0.4259319
197980 0.4331659
197990 0.4396892
198000 0.4409375
198010 0.4332047
198020 0.4560253
198030 0.4242635
198040 0.426171
198050 0.4250618
198060 0.4198929
198070 0.4317211
198080 0.4381173
198090 0.4228604
198100 0.4376658
198110 0.4154472
198120 0.4179576
198130 0.4224
198140 0.4173585
198150 0.4243225
198160 0.4462009
198170 0.4375255
198180 0.4328731
198190 0.4188201
198200 0.424108
198210 0.4256698
198220 0.4283919
198230 0.4244115
198240 0.4197581
198250 0.420699
198260 0.4281301
198270 0.4312262
198280 0.4396515
198290 0.4302638
198300 0.4573068
198310 0.4495928
198320 0.4470533
198330 0.4370379
198340 0.4507943
198350 0.4358857
198360 0.4502614
198370 0.4418775
198380 0.419432
198390 0.4204897
198400 0.4233012
198410 0.4270228
198420 0.4314407
198430 0.4256644
198440 0.3955204
198450 0.4086969
198460 0.4215041
198470 0.4287493
198480 0.4405409
198490 0.4448805
198500 0.4705369
198510 0.449267
198520 0.4591323
198530 0.4300244
198540 0.4325647
198550 0.4568219
198560 0.4339687
198570 0.4397633
198580 0.4530833
198590 0.4261803
198600 0.4220268
198610 0.4273213
198620 0.4099275
198630 0.4136311
198640 0.4204968
198650 0.4311502
198660 0.4091872
198670 0.4190182
198680 0.4258077
198690 0.4224606
198700 0.4207283
198710 0.4168662
198720 0.4011441
198730 0.4180538
198740 0.4211288
198750 0.4089757
198760 0.418012
198770 0.4161891
198780 0.4176195
198790 0.4113519
198800 0.4203243
198810 0.4312903
198820 0.418918
198830 0.424089
198840 0.4242725
198850 0.4306549
198860 0.410241
198870 0.4152108
198880 0.4269649
198890 0.4322824
198900 0.4191231
198910 0.4215377
198920 0.4174827
198930 0.4273947
198940 0.4218314
198950 0.4162295
198960 0.4232477
198970 0.4120124
198980 0.4108989
198990 0.4351537
199000 0.4179058
199010 0.4324671
199020 0.4322646
199030 0.4348975
199040 0.443844
199050 0.4419901
199060 0.433663
199070 0.4415028
199080 0.435874
199090 0.4231911
199100 0.4342594
199110 0.4321619
199120 0.442137
199130 0.4231246
199140 0.4152556
199150 0.4160101
199160 0.4274877
199170 0.4178771
199180 0.4335779
199190 0.4268622
199200 0.413717
199210 0.3934275
199220 0.4273117
199230 0.4229518
199240 0.4308365
199250 0.4278696
199260 0.4366938
199270 0.4420899
199280 0.4329382
199290 0.4355435
199300 0.4273538
199310 0.4210212
199320 0.408701
199330 0.4082369
199340 0.4027013
199350 0.4153684
199360 0.4302807
199370 0.4121179
199380 0.4406752
199390 0.4430183
199400 0.4445446
199410 0.4245391
199420 0.4433355
199430 0.442342
199440 0.4537877
199450 0.4435427
199460 0.4619623
199470 0.4405537
199480 0.4498181
199490 0.4337452
199500 0.4389851
199510 0.424576
199520 0.4110194
199530 0.4429804
199540 0.4437449
199550 0.4496021
199560 0.435503
199570 0.4243223
199580 0.4429702
199590 0.4355816
199600 0.4662623
199610 0.4429452
199620 0.4482726
199630 0.4411427
199640 0.4166577
199650 0.4412918
199660 0.4469666
199670 0.4376954
199680 0.4448173
199690 0.4566652
199700 0.4479235
199710 0.4365533
199720 0.4313738
199730 0.4548279
199740 0.4366018
199750 0.4566549
199760 0.4650946
199770 0.4523984
199780 0.4580476
199790 0.4833092
199800 0.4600146
199810 0.4803023
199820 0.465714
199830 0.4472447
199840 0.4683571
199850 0.4706103
199860 0.4666047
199870 0.4562761
199880 0.4745551
199890 0.4631028
199900 0.4900082
199910 0.4787087
199920 0.4851097
199930 0.495448
199940 0.501596
199950 0.4804728
199960 0.4950661
199970 0.473594
199980 0.5039662
199990 0.4849499
200000 0.4826667
200010 0.4876602
200020 0.4643145
200030 0.4657246
200040 0.4563369
200050 0.47483
200060 0.467921
200070 0.4560402
200080 0.4482642
200090 0.4717173
200100 0.4720088
200110 0.4699908
200120 0.445068
200130 0.462503
200140 0.459106
200150 0.4774241
200160 0.4775206
200170 0.469798
200180 0.4853536
200190 0.4629393
200200 0.4690959
200210 0.4636978
200220 0.4746685
200230 0.4803393
200240 0.4660357
200250 0.4630669
200260 0.4680248
200270 0.4626412
200280 0.4760427
200290 0.4696027
200300 0.4735022
200310 0.4818885
200320 0.4768435
200330 0.4779532
200340 0.4744453
200350 0.4809932
200360 0.479836
200370 0.4677801
200380 0.4612237
200390 0.4532452
200400 0.4411823
200410 0.4558356
200420 0.4478996
200430 0.4426072
200440 0.4555465
200450 0.4620451
200460 0.4527943
200470 0.4470404
200480 0.4541104
200490 0.4478503
200500 0.4335743
200510 0.4470466
200520 0.4420902
200530 0.450675
200540 0.4580317
200550 0.4809175
200560 0.4900684
200570 0.4622978
200580 0.4643833
200590 0.4519696
200600 0.4575869
200610 0.4610021
200620 0.4565175
200630 0.4629249
200640 0.4556113
200650 0.4639669
200660 0.4752286
200670 0.4734301
200680 0.4777448
200690 0.4780788
200700 0.4826142
200710 0.4655495
200720 0.4717693
200730 0.4644096
200740 0.4645756
200750 0.4777529
200760 0.4711752
200770 0.4403453
200780 0.4699929
200790 0.4711174
200800 0.4542409
200810 0.4457232
200820 0.4609624
200830 0.4513316
200840 0.4569521
200850 0.4602005
200860 0.4531859
200870 0.4521996
200880 0.4622145
200890 0.4627011
200900 0.4675359
200910 0.4559487
200920 0.4612899
200930 0.4508079
200940 0.4503586
200950 0.4801092
200960 0.4623541
200970 0.4738775
200980 0.4689919
200990 0.477433
201000 0.4606433
201010 0.4474363
201020 0.4430195
201030 0.4460509
201040 0.4419232
201050 0.4605309
201060 0.4395541
201070 0.4365148
201080 0.4464816
201090 0.4588721
201100 0.4657756
201110 0.45581
201120 0.4707781
201130 0.4686108
201140 0.4471929
201150 0.4369839
201160 0.4353822
201170 0.4521815
201180 0.4364797
201190 0.4634818
201200 0.4454791
201210 0.4593315
201220 0.4702338
201230 0.4601167
201240 0.4845873
201250 0.4698614
201260 0.4804845
201270 0.471721
201280 0.468399
201290 0.4690171
201300 0.4647746
201310 0.4594031
201320 0.4483402
201330 0.4593679
201340 0.4563205
201350 0.4568067
201360 0.477461
201370 0.4759704
201380 0.4515875
201390 0.4638552
201400 0.467661
201410 0.467473
201420 0.4640165
201430 0.4548962
201440 0.4466349
201450 0.4710613
201460 0.4449712
201470 0.4631901
201480 0.4692413
201490 0.4554213
201500 0.4534508
201510 0.4560283
201520 0.4450013
201530 0.4458714
201540 0.4511237
201550 0.4412065
201560 0.4451705
201570 0.4304908
201580 0.4612827
201590 0.469106
201600 0.4841189
201610 0.4633441
201620 0.4503676
201630 0.4488758
201640 0.4367266
201650 0.4446968
201660 0.4645755
201670 0.4697297
201680 0.4691188
201690 0.4551044
201700 0.4695366
201710 0.4631155
201720 0.4457674
201730 0.4554245
201740 0.4574597
201750 0.4486724
201760 0.4559489
201770 0.4548859
201780 0.4513481
201790 0.4720248
201800 0.4800055
201810 0.4611813
201820 0.4570432
201830 0.4700765
201840 0.4792767
201850 0.5003321
201860 0.4879318
201870 0.4628706
201880 0.4616846
201890 0.4754631
201900 0.4973035
201910 0.4928883
201920 0.4699832
201930 0.45965
201940 0.4614409
201950 0.4611074
201960 0.4613103
201970 0.4704823
201980 0.4653388
201990 0.46638
202000 0.4738866
202010 0.4668999
202020 0.4773027
202030 0.4624627
202040 0.464074
202050 0.4910786
202060 0.4533579
202070 0.4607424
202080 0.4793597
202090 0.4917605
202100 0.4815345
202110 0.4849532
202120 0.4645074
202130 0.4444925
202140 0.4610085
202150 0.4520865
202160 0.4552992
202170 0.4488319
202180 0.4480653
202190 0.4570819
202200 0.4695211
202210 0.4581278
202220 0.4714334
202230 0.4816016
202240 0.4700748
202250 0.4509549
202260 0.4466799
202270 0.4507087
202280 0.4448276
202290 0.4455011
202300 0.4403317
202310 0.4565395
202320 0.4322686
202330 0.4476683
202340 0.4540879
202350 0.4438812
202360 0.4424994
202370 0.4406843
202380 0.4620938
202390 0.4396429
202400 0.4663257
202410 0.4501407
202420 0.4484477
202430 0.4581636
202440 0.4446231
202450 0.4475107
202460 0.444034
202470 0.4567041
202480 0.4598098
202490 0.4684802
202500 0.468779
202510 0.4721569
202520 0.4668514
202530 0.4562581
202540 0.4659475
202550 0.4272718
202560 0.4513667
202570 0.4358431
202580 0.432554
202590 0.4256519
202600 0.4432015
202610 0.4324874
202620 0.4433427
202630 0.4409394
202640 0.4296547
202650 0.4452718
202660 0.430768
202670 0.4284711
202680 0.4432868
202690 0.4446217
202700 0.4305341
202710 0.4435796
202720 0.4548348
202730 0.443781
202740 0.4641349
202750 0.4678488
202760 0.4558248
202770 0.4617582
202780 0.4485092
202790 0.4584923
202800 0.4429903
202810 0.4356402
202820 0.4548424
202830 0.4364387
202840 0.4239491
202850 0.4450204
202860 0.4562908
202870 0.4595433
202880 0.4509456
202890 0.4369882
202900 0.4456199
202910 0.4504238
202920 0.4555719
202930 0.4503683
202940 0.4484703
202950 0.4507658
202960 0.4509033
202970 0.4527193
202980 0.4653593
202990 0.4465061
203000 0.448419
203010 0.4637919
203020 0.4536843
203030 0.4420791
203040 0.4361545
203050 0.4370162
203060 0.4410598
203070 0.4471697
203080 0.4343837
203090 0.4439644
203100 0.4165713
203110 0.4241861
203120 0.4459679
203130 0.4368569
203140 0.4352601
203150 0.4499308
203160 0.4453169
203170 0.4346125
203180 0.4349224
203190 0.4514563
203200 0.4405025
203210 0.4292935
203220 0.4381059
203230 0.4308836
203240 0.4364323
203250 0.4403269
203260 0.43911
203270 0.4260046
203280 0.4172187
203290 0.4078272
203300 0.4098155
203310 0.4181603
203320 0.4150699
203330 0.4271163
203340 0.4298109
203350 0.4415809
203360 0.4463561
203370 0.4489842
203380 0.4501868
203390 0.4648235
203400 0.4383632
203410 0.4530075
203420 0.429071
203430 0.4369836
203440 0.4528497
203450 0.444371
203460 0.4397412
203470 0.440411
203480 0.440856
203490 0.4435068
203500 0.4387316
203510 0.4374986
203520 0.4468043
203530 0.4373299
203540 0.4258954
203550 0.4442341
203560 0.4340688
203570 0.4435056
203580 0.4294225
203590 0.4339038
203600 0.427987
203610 0.4406165
203620 0.436773
203630 0.4346098
203640 0.419493
203650 0.3916797
203660 0.4082163
203670 0.4198899
203680 0.4195319
203690 0.4481634
203700 0.4499973
203710 0.4335368
203720 0.4205184
203730 0.4265222
203740 0.4539924
203750 0.4356664
203760 0.4480123
203770 0.4304936
203780 0.4384188
203790 0.4336878
203800 0.4395216
203810 0.4393581
203820 0.4146575
203830 0.4300287
203840 0.4283814
203850 0.4360216
203860 0.448133
203870 0.4473796
203880 0.4345583
203890 0.4651722
203900 0.4497004
203910 0.4611974
203920 0.4704174
203930 0.4635269
203940 0.4642567
203950 0.4664049
203960 0.4519148
203970 0.4578513
203980 0.4738145
203990 0.4747216
204000 0.4695942
204010 0.4656223
204020 0.4585639
204030 0.4516816
204040 0.4424053
204050 0.4683668
204060 0.4296131
204070 0.429874
204080 0.4350328
204090 0.431612
204100 0.4374758
204110 0.447627
204120 0.4665334
204130 0.4609162
204140 0.458487
204150 0.4562996
204160 0.4419841
204170 0.4245439
204180 0.4441899
204190 0.4569847
204200 0.4506761
204210 0.4487026
204220 0.4443118
204230 0.4631997
204240 0.4698165
204250 0.4606339
204260 0.4488335
204270 0.4391392
204280 0.4521099
204290 0.452298
204300 0.4418951
204310 0.4327641
204320 0.429911
204330 0.4400357
204340 0.4329041
204350 0.4343283
204360 0.4451039
204370 0.4470621
204380 0.4195774
204390 0.419634
204400 0.4344614
204410 0.438389
204420 0.4380202
204430 0.4398823
204440 0.4519394
204450 0.4429
204460 0.4587521
204470 0.4566896
204480 0.4409024
204490 0.4683038
204500 0.4755345
204510 0.4735335
204520 0.466274
204530 0.4700921
204540 0.4609483
204550 0.4602295
204560 0.4681567
204570 0.4490226
204580 0.4308355
204590 0.4495958
204600 0.450127
204610 0.4469346
204620 0.4226678
204630 0.4428639
204640 0.4339578
204650 0.4283308
204660 0.4408072
204670 0.4485481
204680 0.4332942
204690 0.4404021
204700 0.4208437
204710 0.4368915
204720 0.4422191
204730 0.4156063
204740 0.4176834
204750 0.4245422
204760 0.42628
204770 0.4462368
204780 0.457232
204790 0.4418724
204800 0.4543861
204810 0.433272
204820 0.4406206
204830 0.452196
204840 0.4444152
204850 0.4548105
204860 0.4455145
204870 0.4374617
204880 0.452982
204890 0.4563156
204900 0.4419495
204910 0.4699557
204920 0.4574968
204930 0.4522781
204940 0.4754107
204950 0.457307
204960 0.442525
204970 0.4400644
204980 0.4467348
204990 0.4462904
205000 0.4364619
205010 0.4303976
205020 0.4493284
205030 0.4434831
205040 0.435391
205050 0.4325784
205060 0.4448833
205070 0.4302225
205080 0.4346592
205090 0.4402446
205100 0.438393
205110 0.4552682
205120 0.4427042
205130 0.4317566
205140 0.4485065
205150 0.4550832
205160 0.4385448
205170 0.4516603
205180 0.4413781
205190 0.4530375
205200 0.4369488
205210 0.4422706
205220 0.4504573
205230 0.4517162
205240 0.4397734
205250 0.4375148
205260 0.4384846
205270 0.4390495
205280 0.4282175
205290 0.4399111
205300 0.4245018
205310 0.4324568
205320 0.4245262
205330 0.4358533
205340 0.4263225
205350 0.4474748
205360 0.440407
205370 0.4455311
205380 0.4560471
205390 0.4625345
205400 0.4395064
205410 0.441792
205420 0.4350722
205430 0.4454609
205440 0.4369113
205450 0.4395854
205460 0.454173
205470 0.4564626
205480 0.4602493
205490 0.4787014
205500 0.4449355
205510 0.4403732
205520 0.4426118
205530 0.4567291
205540 0.4540025
205550 0.45596
205560 0.449766
205570 0.4429317
205580 0.440633
205590 0.4446251
205600 0.4415854
205610 0.4558569
205620 0.4302571
205630 0.4443182
205640 0.4585752
205650 0.4398078
205660 0.4369821
205670 0.4627782
205680 0.422342
205690 0.4289242
205700 0.4352085
205710 0.422882
205720 0.4323047
205730 0.4342498
205740 0.4463701
205750 0.4480507
205760 0.436585
205770 0.428681
205780 0.4445233
205790 0.4297257
205800 0.4158073
205810 0.4404513
205820 0.4398123
205830 0.4327358
205840 0.4452419
205850 0.4487535
205860 0.4367879
205870 0.4328848
205880 0.4387093
205890 0.4213172
205900 0.4658393
205910 0.4508048
205920 0.4433905
205930 0.4558502
205940 0.444732
205950 0.4590868
205960 0.4391074
205970 0.4508784
205980 0.4389957
205990 0.4290052
206000 0.435719
206010 0.4362801
206020 0.4413628
206030 0.4473819
206040 0.4568762
206050 0.4418047
206060 0.4736098
206070 0.4732435
206080 0.4502899
206090 0.4703043
206100 0.4544072
206110 0.4692915
206120 0.4443641
206130 0.4414422
206140 0.448714
206150 0.4569217
206160 0.4568163
206170 0.4698984
206180 0.4635591
206190 0.4714199
206200 0.4705358
206210 0.454839
206220 0.467901
206230 0.4547242
206240 0.4570882
206250 0.4605508
206260 0.4500909
206270 0.4757035
206280 0.4720407
206290 0.4774236
206300 0.4628865
206310 0.4636459
206320 0.4842475
206330 0.4731529
206340 0.4517432
206350 0.4617497
206360 0.456085
206370 0.4548818
206380 0.4434458
206390 0.4452832
206400 0.4629375
206410 0.4463604
206420 0.4493242
206430 0.4578452
206440 0.4954249
206450 0.4599919
206460 0.4546783
206470 0.4542857
206480 0.4715746
206490 0.4814126
206500 0.4862337
206510 0.4933232
206520 0.4778738
206530 0.4783604
206540 0.4756703
206550 0.4736801
206560 0.4747325
206570 0.4795696
206580 0.4873371
206590 0.4736165
206600 0.4686517
206610 0.463062
206620 0.4693303
206630 0.4755248
206640 0.4885236
206650 0.470872
206660 0.4859434
206670 0.4845723
206680 0.4882337
206690 0.466219
206700 0.4769686
206710 0.4729838
206720 0.4784465
206730 0.4897645
206740 0.453939
206750 0.4496284
206760 0.4473937
206770 0.4344665
206780 0.4351332
206790 0.4359416
206800 0.4553731
206810 0.4514181
206820 0.4718311
206830 0.4552743
206840 0.4511728
206850 0.4264617
206860 0.4538797
206870 0.4349357
206880 0.446615
206890 0.4458338
206900 0.4394618
206910 0.4283598
206920 0.46238
206930 0.4285022
206940 0.4216184
206950 0.445324
206960 0.4443252
206970 0.4460873
206980 0.4391614
206990 0.4363779
207000 0.4536289
207010 0.445313
207020 0.477769
207030 0.4705786
207040 0.451898
207050 0.4556009
207060 0.4660096
207070 0.4570337
207080 0.4535379
207090 0.4387654
207100 0.4520018
207110 0.4548253
207120 0.478822
207130 0.4524198
207140 0.4629969
207150 0.4596159
207160 0.4606969
207170 0.460637
207180 0.4658811
207190 0.4592511
207200 0.4595308
207210 0.4756583
207220 0.458798
207230 0.4552423
207240 0.4515295
207250 0.4391811
207260 0.4643183
207270 0.4630544
207280 0.4560451
207290 0.4777095
207300 0.4744315
207310 0.4659639
207320 0.4544318
207330 0.4699
207340 0.4660538
207350 0.4709915
207360 0.4719132
207370 0.4829055
207380 0.4605962
207390 0.4673433
207400 0.4609426
207410 0.4437254
207420 0.4537226
207430 0.4708898
207440 0.4651882
207450 0.4636507
207460 0.4599316
207470 0.4718048
207480 0.4881591
207490 0.4720788
207500 0.4456467
207510 0.4729399
207520 0.4807159
207530 0.4708565
207540 0.4560533
207550 0.4425423
207560 0.4431849
207570 0.4506154
207580 0.4599902
207590 0.4650075
207600 0.4582577
207610 0.4584567
207620 0.4677801
207630 0.4705212
207640 0.4390877
207650 0.4525034
207660 0.4742029
207670 0.4738958
207680 0.478049
207690 0.460068
207700 0.4868273
207710 0.4876633
207720 0.4590512
207730 0.4586205
207740 0.4569536
207750 0.468339
207760 0.4368862
207770 0.4379976
207780 0.4523525
207790 0.4642427
207800 0.4660494
207810 0.4739879
207820 0.4751767
207830 0.4716324
207840 0.4673608
207850 0.487913
207860 0.452734
207870 0.4629891
207880 0.4545077
207890 0.4995319
207900 0.4906205
207910 0.4614572
207920 0.4732389
207930 0.4662099
207940 0.4755055
207950 0.4760547
207960 0.4884453
207970 0.481419
207980 0.473516
207990 0.4726681
208000 0.4516181
208010 0.4529432
208020 0.4733461
208030 0.4606982
208040 0.4591635
208050 0.4525342
208060 0.4493838
208070 0.4466162
208080 0.4628018
208090 0.4438805
208100 0.4641706
208110 0.461954
208120 0.4561775
208130 0.4766714
208140 0.4704324
208150 0.4641269
208160 0.4433905
208170 0.462264
208180 0.4589325
208190 0.463913
208200 0.4558659
208210 0.4558051
208220 0.4587772
208230 0.4655182
208240 0.4435581
208250 0.4461031
208260 0.4386042
208270 0.4520767
208280 0.4401907
208290 0.4538754
208300 0.4523566
208310 0.4503754
208320 0.4635922
208330 0.4657907
208340 0.4648835
208350 0.4646825
208360 0.4756597
208370 0.4674715
208380 0.4556803
208390 0.4559983
208400 0.4777748
208410 0.4752702
208420 0.4726595
208430 0.4662486
208440 0.4677081
208450 0.4607437
208460 0.4639604
208470 0.4680706
208480 0.4693957
208490 0.4790827
208500 0.4765828
208510 0.4872158
208520 0.4743454
208530 0.4847023
208540 0.4657298
208550 0.4485282
208560 0.4568483
208570 0.464256
208580 0.4753597
208590 0.4598939
208600 0.4626386
208610 0.4590512
208620 0.4605916
208630 0.4363374
208640 0.4508377
208650 0.4577189
208660 0.4582338
208670 0.4504846
208680 0.4784598
208690 0.4416689
208700 0.4476416
208710 0.4395317
208720 0.4555225
208730 0.4450341
208740 0.44382
208750 0.4568222
208760 0.4569604
208770 0.4568289
208780 0.4711959
208790 0.4544196
208800 0.4667005
208810 0.4589233
208820 0.4690554
208830 0.4544251
208840 0.4650235
208850 0.4723366
208860 0.458444
208870 0.4427556
208880 0.4464934
208890 0.4564056
208900 0.4675371
208910 0.4538544
208920 0.4671561
208930 0.4323114
208940 0.4435523
208950 0.4474709
208960 0.4549266
208970 0.4433445
208980 0.4734196
208990 0.4491055
209000 0.4390292
209010 0.4433133
209020 0.4404669
209030 0.4547054
209040 0.4443752
209050 0.4582933
209060 0.4405594
209070 0.4403183
209080 0.4360681
209090 0.4476046
209100 0.4344455
209110 0.4377072
209120 0.4406765
209130 0.4539435
209140 0.4370548
209150 0.4276796
209160 0.4306598
209170 0.441147
209180 0.440356
209190 0.4604637
209200 0.4537719
209210 0.4673345
209220 0.4383558
209230 0.437031
209240 0.4303686
209250 0.4369349
209260 0.454682
209270 0.4521248
209280 0.4304673
209290 0.4506303
209300 0.4577157
209310 0.4534946
209320 0.4560085
209330 0.452106
209340 0.4583459
209350 0.4587567
209360 0.4605742
209370 0.4463514
209380 0.4451392
209390 0.4483996
209400 0.4410443
209410 0.4599251
209420 0.4420085
209430 0.4443759
209440 0.4432953
209450 0.4272063
209460 0.414393
209470 0.4147104
209480 0.4449603
209490 0.4330469
209500 0.4418101
209510 0.4287702
209520 0.4380698
209530 0.4555271
209540 0.4718815
209550 0.4685551
209560 0.4568789
209570 0.4426472
209580 0.4624092
209590 0.4625288
209600 0.463293
209610 0.4484806
209620 0.452004
209630 0.4600113
209640 0.4664081
209650 0.4749739
209660 0.4538221
209670 0.4646827
209680 0.4379605
209690 0.4439428
209700 0.4683274
209710 0.476481
209720 0.4691573
209730 0.4588241
209740 0.4544473
209750 0.4596899
209760 0.4566835
209770 0.4730572
209780 0.4644906
209790 0.4871296
209800 0.4739089
209810 0.4875419
209820 0.4621606
209830 0.5016074
209840 0.4674325
209850 0.4715144
209860 0.4526463
209870 0.4544162
209880 0.4464141
209890 0.4519007
209900 0.4761095
209910 0.4670404
209920 0.4540081
209930 0.4591384
209940 0.4644199
209950 0.4539557
209960 0.4308775
209970 0.4637666
209980 0.456446
209990 0.4513441
210000 0.4458937
210010 0.4631509
210020 0.4663312
210030 0.4716915
210040 0.4682468
210050 0.4495466
210060 0.46815
210070 0.4565183
210080 0.4792072
210090 0.4410154
210100 0.4515731
210110 0.445704
210120 0.4360823
210130 0.4555836
210140 0.470637
210150 0.4554749
210160 0.4535098
210170 0.4558001
210180 0.4454843
210190 0.4401205
210200 0.4487813
210210 0.4544347
210220 0.4543844
210230 0.4659376
210240 0.4649538
210250 0.4986019
210260 0.4706308
210270 0.4598781
210280 0.438244
210290 0.4566548
210300 0.4654775
210310 0.4872486
210320 0.4951798
210330 0.4809788
210340 0.4915242
210350 0.5123695
210360 0.5349323
210370 0.5199385
210380 0.492185
210390 0.5194985
210400 0.5129228
210410 0.4993328
210420 0.4925336
210430 0.4703681
210440 0.4925535
210450 0.482301
210460 0.4745393
210470 0.4589721
210480 0.4760292
210490 0.4648709
210500 0.4670476
210510 0.4634513
210520 0.460855
210530 0.4657912
210540 0.4481123
210550 0.4619646
210560 0.492712
210570 0.4790666
210580 0.4808651
210590 0.4723386
210600 0.4658735
210610 0.4569964
210620 0.4764058
210630 0.4514012
210640 0.4455618
210650 0.4503773
210660 0.4732805
210670 0.4520178
210680 0.4479497
210690 0.4483185
210700 0.4457437
210710 0.4474753
210720 0.4395361
210730 0.466142
210740 0.4700514
210750 0.4650517
210760 0.4885923
210770 0.462632
210780 0.4727741
210790 0.4891589
210800 0.4866302
210810 0.4806057
210820 0.4951978
210830 0.4943575
210840 0.4749806
210850 0.4813935
210860 0.493752
210870 0.489316
210880 0.4856001
210890 0.4774709
210900 0.461775
210910 0.4626281
210920 0.4865588
210930 0.4960405
210940 0.4754051
210950 0.476776
210960 0.4705761
210970 0.4789456
210980 0.4855285
210990 0.4729609
211000 0.4745544
211010 0.4532854
211020 0.463659
211030 0.4693358
211040 0.4830188
211050 0.4753531
211060 0.4912623
211070 0.4635393
211080 0.4951188
211090 0.4921859
211100 0.4892827
211110 0.485127
211120 0.4787255
211130 0.4852544
211140 0.474288
211150 0.5026458
211160 0.4789855
211170 0.4824203
211180 0.49906
211190 0.4869566
211200 0.4811461
211210 0.4465934
211220 0.4751201
211230 0.47065
211240 0.4780799
211250 0.4782474
211260 0.4610648
211270 0.4593758
211280 0.4588872
211290 0.4503283
211300 0.4505314
211310 0.4807311
211320 0.4670925
211330 0.4596129
211340 0.4525167
211350 0.4718118
211360 0.4492626
211370 0.4445369
211380 0.4295771
211390 0.423822
211400 0.4449556
211410 0.4396461
211420 0.4601618
211430 0.4707296
211440 0.4369606
211450 0.4535058
211460 0.4601283
211470 0.4411031
211480 0.4219175
211490 0.4428392
211500 0.4480972
211510 0.4555091
211520 0.4609456
211530 0.4621701
211540 0.500394
211550 0.4856529
211560 0.4692062
211570 0.4558464
211580 0.4565239
211590 0.4608795
211600 0.4440227
211610 0.4199764
211620 0.4345774
211630 0.4468161
211640 0.4417859
211650 0.4552494
211660 0.4595316
211670 0.4805993
211680 0.4435306
211690 0.4541663
211700 0.4734982
211710 0.4781031
211720 0.4758884
211730 0.4530583
211740 0.4504389
211750 0.4432471
211760 0.4366671
211770 0.4356042
211780 0.4307507
211790 0.449872
211800 0.4616703
211810 0.4922217
211820 0.4884013
211830 0.4856789
211840 0.4700539
211850 0.4733189
211860 0.4725086
211870 0.4539106
211880 0.4737246
211890 0.4689246
211900 0.4536963
211910 0.4739736
211920 0.4546453
211930 0.4528911
211940 0.4718853
211950 0.4689368
211960 0.4914752
211970 0.4903505
211980 0.486725
211990 0.4915103
212000 0.4736596
212010 0.4770014
212020 0.4773324
212030 0.4781369
212040 0.4797487
212050 0.4775489
212060 0.4933231
212070 0.4788161
212080 0.4787134
212090 0.4899875
212100 0.4886801
212110 0.4885641
212120 0.4825052
212130 0.466379
212140 0.4588778
212150 0.4723701
212160 0.4792202
212170 0.4738205
212180 0.4625874
212190 0.4828006
212200 0.4876908
212210 0.487619
212220 0.4555003
212230 0.4852491
212240 0.4816612
212250 0.4639566
212260 0.4696602
212270 0.4763282
212280 0.4838768
212290 0.4643182
212300 0.4893155
212310 0.4924212
212320 0.4785328
212330 0.4693879
212340 0.4693249
212350 0.4792651
212360 0.4798856
212370 0.4862956
212380 0.4627336
212390 0.464415
212400 0.4455721
212410 0.4559907
212420 0.450448
212430 0.4510607
212440 0.4519899
212450 0.4569351
212460 0.4493532
212470 0.4636163
212480 0.4501621
212490 0.4671676
212500 0.4525459
212510 0.4536121
212520 0.4574745
212530 0.4467657
212540 0.4595865
212550 0.463113
212560 0.4652793
212570 0.4597279
212580 0.4573986
212590 0.458007
212600 0.4568311
212610 0.445595
212620 0.4713366
212630 0.4777699
212640 0.4524638
212650 0.4436592
212660 0.4340769
212670 0.451153
212680 0.4475212
212690 0.4524661
212700 0.4764997
212710 0.4514616
212720 0.4544028
212730 0.4588568
212740 0.4320959
212750 0.4470387
212760 0.4643957
212770 0.451977
212780 0.463686
212790 0.4616585
212800 0.48357
212810 0.48302
212820 0.4813363
212830 0.4639666
212840 0.4745646
212850 0.5210299
212860 0.4901483
212870 0.5005181
212880 0.4994209
212890 0.5205681
212900 0.5049661
212910 0.4885282
212920 0.5110586
212930 0.5081457
212940 0.4829875
212950 0.477079
212960 0.4755854
212970 0.4803875
212980 0.5089226
212990 0.4882053
213000 0.5013708
213010 0.481301
213020 0.4909631
213030 0.4690768
213040 0.4719049
213050 0.4770486
213060 0.499331
213070 0.4879141
213080 0.4847332
213090 0.4891583
213100 0.4773496
213110 0.4805262
213120 0.5026454
213130 0.4876513
213140 0.4738646
213150 0.504516
213160 0.4921658
213170 0.4917321
213180 0.4937103
213190 0.4909254
213200 0.5007316
213210 0.478004
213220 0.4898169
213230 0.5153435
213240 0.4939356
213250 0.4729899
213260 0.4517683
213270 0.456047
213280 0.4731082
213290 0.4535491
213300 0.4848503
213310 0.4712438
213320 0.4821663
213330 0.4821486
213340 0.481432
213350 0.4714641
213360 0.4786735
213370 0.4833829
213380 0.4755947
213390 0.4626788
213400 0.4643818
213410 0.464403
213420 0.4759099
213430 0.4878157
213440 0.4891708
213450 0.4799727
213460 0.4954862
213470 0.4987568
213480 0.4707913
213490 0.5006728
213500 0.484466
213510 0.4706165
213520 0.4641027
213530 0.4665322
213540 0.4685657
213550 0.4606021
213560 0.4832421
213570 0.4454674
213580 0.4678654
213590 0.4920995
213600 0.4810446
213610 0.4769186
213620 0.467353
213630 0.474814
213640 0.4832191
213650 0.4700692
213660 0.4725983
213670 0.4824583
213680 0.4818722
213690 0.4963419
213700 0.488135
213710 0.4929173
213720 0.482968
213730 0.4829709
213740 0.4910457
213750 0.4831064
213760 0.4693206
213770 0.4735838
213780 0.5159567
213790 0.4879942
213800 0.4898153
213810 0.4811018
213820 0.4928737
213830 0.4871632
213840 0.4881443
213850 0.4975004
213860 0.5155628
213870 0.5140571
213880 0.5254221
213890 0.5069696
213900 0.517721
213910 0.5255259
213920 0.5025958
213930 0.4973189
213940 0.4929086
213950 0.5089117
213960 0.5305853
213970 0.5047099
213980 0.5031013
213990 0.4928279
214000 0.4578047
214010 0.4904877
214020 0.4928595
214030 0.4752011
214040 0.5059034
214050 0.490508
214060 0.5062914
214070 0.4883125
214080 0.5079507
214090 0.5152135
214100 0.5137854
214110 0.4920832
214120 0.5049397
214130 0.4954468
214140 0.4849043
214150 0.4878078
214160 0.5179255
214170 0.4958035
214180 0.5004665
214190 0.5090358
214200 0.4871
214210 0.5101224
214220 0.4844871
214230 0.5031182
214240 0.4915658
214250 0.5174105
214260 0.5060039
214270 0.5000441
214280 0.4922611
214290 0.4670127
214300 0.4869821
214310 0.4874335
214320 0.4812887
214330 0.4760416
214340 0.4882888
214350 0.4988562
214360 0.4774793
214370 0.4858961
214380 0.4794208
214390 0.4686591
214400 0.4642757
214410 0.4887478
214420 0.4962646
214430 0.4801264
214440 0.463487
214450 0.4649062
214460 0.4750045
214470 0.4899935
214480 0.4469233
214490 0.4494254
214500 0.46437
214510 0.473474
214520 0.4601832
214530 0.4768177
214540 0.4645584
214550 0.4553002
214560 0.4667111
214570 0.4403552
214580 0.4573169
214590 0.4621711
214600 0.4301781
214610 0.4453982
214620 0.4514104
214630 0.4451979
214640 0.4517316
214650 0.4570538
214660 0.4618038
214670 0.4703174
214680 0.4737831
214690 0.4536561
214700 0.4655838
214710 0.4972088
214720 0.4877069
214730 0.4853531
214740 0.4853186
214750 0.4890499
214760 0.5027754
214770 0.5002998
214780 0.4829856
214790 0.5161943
214800 0.5035953
214810 0.4828005
214820 0.4938077
214830 0.5023294
214840 0.5135625
214850 0.5157771
214860 0.5114821
214870 0.4969071
214880 0.4803508
214890 0.4826264
214900 0.4904966
214910 0.5101315
214920 0.5160113
214930 0.4754761
214940 0.4799531
214950 0.4740583
214960 0.4620404
214970 0.4925218
214980 0.4723321
214990 0.4765464
215000 0.4696277
215010 0.4744739
215020 0.4557059
215030 0.4659145
215040 0.4770064
215050 0.505155
215060 0.4857285
215070 0.4994633
215080 0.4979209
215090 0.4799563
215100 0.4833391
215110 0.4673074
215120 0.4727481
215130 0.5060855
215140 0.457937
215150 0.483771
215160 0.4734284
215170 0.4626219
215180 0.4738099
215190 0.4756205
215200 0.4530155
215210 0.4479751
215220 0.4456357
215230 0.4636246
215240 0.4586596
215250 0.4795147
215260 0.4587007
215270 0.4746415
215280 0.4737704
215290 0.4749998
215300 0.4666228
215310 0.4788857
215320 0.4500028
215330 0.4586279
215340 0.4653068
215350 0.4485095
215360 0.4515911
215370 0.4585673
215380 0.4628146
215390 0.4587992
215400 0.4688153
215410 0.4525923
215420 0.468083
215430 0.4655439
215440 0.443703
215450 0.4486161
215460 0.4543136
215470 0.4772697
215480 0.480051
215490 0.4470725
215500 0.4516775
215510 0.468074
215520 0.4514357
215530 0.4754511
215540 0.4733258
215550 0.468361
215560 0.4637657
215570 0.4621045
215580 0.4697276
215590 0.4609908
215600 0.449646
215610 0.4384709
215620 0.4646013
215630 0.4484736
215640 0.4620232
215650 0.4783625
215660 0.469413
215670 0.475868
215680 0.4609081
215690 0.460067
215700 0.4470175
215710 0.4715051
215720 0.4668598
215730 0.4634669
215740 0.459797
215750 0.4711372
215760 0.4610755
215770 0.4833652
215780 0.4789935
215790 0.4711963
215800 0.4545844
215810 0.4657362
215820 0.4846418
215830 0.4710382
215840 0.4521778
215850 0.4637847
215860 0.4769295
215870 0.4624092
215880 0.4530231
215890 0.4507328
215900 0.4487126
215910 0.4652869
215920 0.4670023
215930 0.4574265
215940 0.456844
215950 0.4553622
215960 0.4559774
215970 0.4791779
215980 0.4760631
215990 0.4577145
216000 0.4346067
216010 0.4300154
216020 0.4552737
216030 0.4511731
216040 0.4373776
216050 0.4383094
216060 0.4388284
216070 0.4471621
216080 0.4582596
216090 0.4451177
216100 0.4679281
216110 0.4658583
216120 0.4483089
216130 0.4488276
216140 0.4451137
216150 0.4708399
216160 0.4329739
216170 0.4513954
216180 0.4537956
216190 0.4579258
216200 0.4587458
216210 0.4575501
216220 0.4476814
216230 0.4702367
216240 0.4537958
216250 0.4791214
216260 0.4612767
216270 0.4615431
216280 0.4584261
216290 0.4560185
216300 0.4540003
216310 0.4408616
216320 0.4612313
216330 0.4761257
216340 0.4597166
216350 0.4580953
216360 0.4563262
216370 0.4566842
216380 0.4797257
216390 0.4593193
216400 0.4409831
216410 0.443188
216420 0.4334002
216430 0.4491392
216440 0.4460346
216450 0.4365254
216460 0.4273862
216470 0.4348051
216480 0.4264241
216490 0.4356546
216500 0.4328659
216510 0.4479321
216520 0.4409111
216530 0.4359837
216540 0.4509319
216550 0.4663028
216560 0.4473341
216570 0.4432892
216580 0.4634959
216590 0.4520235
216600 0.4392177
216610 0.4417342
216620 0.444075
216630 0.4672445
216640 0.4565003
216650 0.4494796
216660 0.4564391
216670 0.4620766
216680 0.4450806
216690 0.4428382
216700 0.4580809
216710 0.44506
216720 0.4457009
216730 0.4498941
216740 0.4422607
216750 0.4507729
216760 0.454479
216770 0.4670421
216780 0.4427679
216790 0.4438163
216800 0.4532076
216810 0.4566252
216820 0.437629
216830 0.4527884
216840 0.4532048
216850 0.4476245
216860 0.4467429
216870 0.4484842
216880 0.4670777
216890 0.4703963
216900 0.4463241
216910 0.4289039
216920 0.4290611
216930 0.3994544
216940 0.4069162
216950 0.4026398
216960 0.4122035
216970 0.437788
216980 0.4392814
216990 0.4279407
217000 0.421007
217010 0.4169044
217020 0.4277142
217030 0.4253271
217040 0.4468852
217050 0.4413174
217060 0.4330789
217070 0.447513
217080 0.4331443
217090 0.4353834
217100 0.4643433
217110 0.4575486
217120 0.4689269
217130 0.4446966
217140 0.4403705
217150 0.4451196
217160 0.4400412
217170 0.4621758
217180 0.456016
217190 0.4601373
217200 0.468861
217210 0.4346351
217220 0.4373279
217230 0.4495076
217240 0.458924
217250 0.4400882
217260 0.4506637
217270 0.4567689
217280 0.4780001
217290 0.459099
217300 0.4740632
217310 0.4836524
217320 0.4733647
217330 0.4410067
217340 0.4644212
217350 0.4593522
217360 0.4576832
217370 0.4551632
217380 0.4360957
217390 0.4522414
217400 0.4404167
217410 0.4578055
217420 0.459344
217430 0.449002
217440 0.4433595
217450 0.4516948
217460 0.4401772
217470 0.4428385
217480 0.4559716
217490 0.4341625
217500 0.4506301
217510 0.4190791
217520 0.4266137
217530 0.4278609
217540 0.4065677
217550 0.4041042
217560 0.418862
217570 0.4306515
217580 0.4167254
217590 0.4301639
217600 0.391727
217610 0.3926314
217620 0.3995388
217630 0.3984889
217640 0.3995303
217650 0.3987829
217660 0.4234959
217670 0.4359771
217680 0.4376981
217690 0.4242847
217700 0.4129561
217710 0.4163873
217720 0.4201469
217730 0.4273863
217740 0.4222848
217750 0.4299555
217760 0.4385445
217770 0.4074744
217780 0.4299948
217790 0.4380918
217800 0.4368562
217810 0.4406531
217820 0.4388156
217830 0.4342936
217840 0.4368308
217850 0.4343816
217860 0.4642828
217870 0.4599451
217880 0.4414689
217890 0.4253905
217900 0.4240953
217910 0.4288337
217920 0.4442521
217930 0.4357644
217940 0.4379229
217950 0.4419911
217960 0.4525432
217970 0.4497164
217980 0.4618965
217990 0.4466591
218000 0.4552774
218010 0.4466008
218020 0.4526325
218030 0.4680503
218040 0.4491951
218050 0.4629865
218060 0.4568626
218070 0.4632373
218080 0.4511624
218090 0.4564623
218100 0.4521072
218110 0.471804
218120 0.4790531
218130 0.4632742
218140 0.4534967
218150 0.4552828
218160 0.4424475
218170 0.446732
218180 0.4484126
218190 0.4391695
218200 0.4601023
218210 0.4264215
218220 0.4489585
218230 0.4447353
218240 0.4412468
218250 0.4669957
218260 0.4447686
218270 0.445636
218280 0.4545837
218290 0.4510683
218300 0.443513
218310 0.4571073
218320 0.4372927
218330 0.4300468
218340 0.4180708
218350 0.4240154
218360 0.4417323
218370 0.4421025
218380 0.4412692
218390 0.4442348
218400 0.450474
218410 0.4411226
218420 0.4440331
218430 0.4128026
218440 0.441885
218450 0.4464109
218460 0.4328621
218470 0.440124
218480 0.4396777
218490 0.4450142
218500 0.4604727
218510 0.4416807
218520 0.4471458
218530 0.4305336
218540 0.4455849
218550 0.4356543
218560 0.463714
218570 0.4679638
218580 0.4783523
218590 0.4717386
218600 0.488406
218610 0.483501
218620 0.4912624
218630 0.4944135
218640 0.4788025
218650 0.4660542
218660 0.4517711
218670 0.4466596
218680 0.4557051
218690 0.4875481
218700 0.5017678
218710 0.4909561
218720 0.4946899
218730 0.4551223
218740 0.4453675
218750 0.4835385
218760 0.4657266
218770 0.4682629
218780 0.4878457
218790 0.493972
218800 0.477539
218810 0.4638572
218820 0.4624715
218830 0.4712206
218840 0.4812187
218850 0.4779037
218860 0.4767405
218870 0.4748198
218880 0.4580094
218890 0.4660251
218900 0.4632611
218910 0.4725955
218920 0.4563181
218930 0.4599817
218940 0.4569713
218950 0.4529461
218960 0.4545932
218970 0.4367396
218980 0.4095428
218990 0.4213136
219000 0.4489859
219010 0.4289915
219020 0.4366916
219030 0.44482
219040 0.4241948
219050 0.4350866
219060 0.4506279
219070 0.4347916
219080 0.4444287
219090 0.430959
219100 0.4462547
219110 0.4307573
219120 0.4251846
219130 0.4113779
219140 0.4332825
219150 0.4049061
219160 0.4180867
219170 0.4384915
219180 0.4398608
219190 0.4449498
219200 0.4331701
219210 0.4360421
219220 0.4388745
219230 0.4267822
219240 0.4507487
219250 0.4406652
219260 0.4251708
219270 0.4019074
219280 0.4146154
219290 0.4184367
219300 0.4340015
219310 0.4140661
219320 0.4343015
219330 0.4275252
219340 0.430183
219350 0.4076111
219360 0.4124083
219370 0.3989395
219380 0.4080557
219390 0.412491
219400 0.4041776
219410 0.4153953
219420 0.4199272
219430 0.417932
219440 0.4241928
219450 0.4119858
219460 0.4217848
219470 0.4222421
219480 0.4514715
219490 0.4227668
219500 0.4352418
219510 0.4332204
219520 0.448909
219530 0.4531627
219540 0.4574875
219550 0.4645374
219560 0.4356323
219570 0.4386458
219580 0.433631
219590 0.4291985
219600 0.4217253
219610 0.4144998
219620 0.4212812
219630 0.4256357
219640 0.4152019
219650 0.4206743
219660 0.4320741
219670 0.4515507
219680 0.4274603
219690 0.448017
219700 0.4198753
219710 0.4248499
219720 0.4284004
219730 0.4339077
219740 0.4173556
219750 0.4321332
219760 0.4059856
219770 0.4159692
219780 0.4220876
219790 0.4390788
219800 0.4505634
219810 0.432902
219820 0.4357902
219830 0.4346736
219840 0.4308577
219850 0.4298476
219860 0.4325848
219870 0.4399882
219880 0.4102146
219890 0.4321717
219900 0.4082008
219910 0.4296583
219920 0.4354463
219930 0.4452151
219940 0.4380824
219950 0.4192875
219960 0.4378194
219970 0.4228958
219980 0.4282804
219990 0.4133318
220000 0.4407829
220010 0.4368374
220020 0.4203809
220030 0.4238625
220040 0.4287542
220050 0.4364958
220060 0.4226593
220070 0.431803
220080 0.4181765
220090 0.4122833
220100 0.4239799
220110 0.4395251
220120 0.4354512
220130 0.4357534
220140 0.4309603
220150 0.4430648
220160 0.4383297
220170 0.4522834
220180 0.4612697
220190 0.4495935
220200 0.4440955
220210 0.4363678
220220 0.4405897
220230 0.4492112
220240 0.4076801
220250 0.4138877
220260 0.4207448
220270 0.4164985
220280 0.4264554
220290 0.4310395
220300 0.4352286
220310 0.4238789
220320 0.4226994
220330 0.4102924
220340 0.40533
220350 0.4016689
220360 0.4114105
220370 0.4115046
220380 0.4217054
220390 0.4214632
220400 0.4249982
220410 0.4139005
220420 0.4333836
220430 0.4350509
220440 0.4344094
220450 0.4322585
220460 0.437674
220470 0.4441635
220480 0.443843
220490 0.419026
220500 0.4327764
220510 0.4362738
220520 0.4343022
220530 0.4345169
220540 0.4403896
220550 0.4172955
220560 0.4202392
220570 0.4013967
220580 0.4078231
220590 0.4159952
220600 0.4299757
220610 0.4055253
220620 0.4314694
220630 0.4218993
220640 0.4302599
220650 0.4270013
220660 0.4392328
220670 0.4443175
220680 0.444312
220690 0.4584287
220700 0.4376487
220710 0.4465364
220720 0.4338075
220730 0.4116079
220740 0.4269739
220750 0.4051069
220760 0.4342856
220770 0.4483117
220780 0.4513996
220790 0.4339134
220800 0.4549429
220810 0.4381502
220820 0.4446286
220830 0.4366666
220840 0.4441503
220850 0.4627045
220860 0.4309815
220870 0.458526
220880 0.4440084
220890 0.4349721
220900 0.4085261
220910 0.4076627
220920 0.4094004
220930 0.4270573
220940 0.416826
220950 0.4119385
220960 0.4171773
220970 0.400733
220980 0.4156733
220990 0.4212056
221000 0.4255215
221010 0.4217818
221020 0.438317
221030 0.4220324
221040 0.4380971
221050 0.4343182
221060 0.4459352
221070 0.4342842
221080 0.4387484
221090 0.4411061
221100 0.4175822
221110 0.4342577
221120 0.4293599
221130 0.4169253
221140 0.4259989
221150 0.4240126
221160 0.4476588
221170 0.4287674
221180 0.4460422
221190 0.4269576
221200 0.4305015
221210 0.4315575
221220 0.4293009
221230 0.4368252
221240 0.4268499
221250 0.4108527
221260 0.4201783
221270 0.4353645
221280 0.4500658
221290 0.4288474
221300 0.4387841
221310 0.4249814
221320 0.4348811
221330 0.409206
221340 0.4207258
221350 0.4173019
221360 0.4194192
221370 0.4123634
221380 0.4282416
221390 0.4303043
221400 0.4284875
221410 0.4136795
221420 0.4451039
221430 0.4062441
221440 0.4170775
221450 0.3984593
221460 0.4319355
221470 0.44176
221480 0.4247122
221490 0.4288998
221500 0.4383686
221510 0.446639
221520 0.43861
221530 0.4660785
221540 0.4562473
221550 0.480686
221560 0.4500975
221570 0.4582879
221580 0.4264537
221590 0.4580586
221600 0.4593084
221610 0.4499793
221620 0.4465921
221630 0.446379
221640 0.4186288
221650 0.4468361
221660 0.4406264
221670 0.438729
221680 0.441185
221690 0.4429225
221700 0.4228027
221710 0.4305866
221720 0.4173806
221730 0.407029
221740 0.423011
221750 0.4365237
221760 0.4387994
221770 0.441462
221780 0.4302244
221790 0.4272666
221800 0.4165148
221810 0.42671
221820 0.4264055
221830 0.4241035
221840 0.4393562
221850 0.4353419
221860 0.4263698
221870 0.4333017
221880 0.4190594
221890 0.4022518
221900 0.4163314
221910 0.4151936
221920 0.4156167
221930 0.4150926
221940 0.4050689
221950 0.4064454
221960 0.4264577
221970 0.4157771
221980 0.4280021
221990 0.4223867
222000 0.4359423
222010 0.4140754
222020 0.3988797
222030 0.4459326
222040 0.4357045
222050 0.449368
222060 0.4378319
222070 0.441806
222080 0.4581637
222090 0.4280458
222100 0.4573162
222110 0.4332637
222120 0.4469901
222130 0.4540152
222140 0.4575956
222150 0.4806252
222160 0.4575813
222170 0.442238
222180 0.4477392
222190 0.4383547
222200 0.4582299
222210 0.4475423
222220 0.4553971
222230 0.446629
222240 0.4449036
222250 0.433951
222260 0.4339578
222270 0.4075828
222280 0.4173552
222290 0.4108773
222300 0.4027958
222310 0.397593
222320 0.4056981
222330 0.3959976
222340 0.4031208
222350 0.4005492
222360 0.4086365
222370 0.38908
222380 0.3751899
222390 0.3869213
222400 0.4113788
222410 0.4215231
222420 0.4207262
222430 0.4206332
222440 0.4026461
222450 0.4051537
222460 0.4090305
222470 0.4300846
222480 0.4230743
222490 0.4281467
222500 0.4286052
222510 0.4163368
222520 0.4175909
222530 0.4236199
222540 0.4157327
222550 0.4365166
222560 0.4230695
222570 0.4150931
222580 0.4359645
222590 0.4414774
222600 0.42535
222610 0.4106465
222620 0.4215164
222630 0.4113139
222640 0.4332778
222650 0.3953796
222660 0.4274025
222670 0.4360335
222680 0.4322701
222690 0.4243762
222700 0.4267098
222710 0.4250596
222720 0.449361
222730 0.4271498
222740 0.421705
222750 0.4013993
222760 0.4320723
222770 0.425752
222780 0.4368283
222790 0.4431919
222800 0.4322941
222810 0.4177651
222820 0.4115123
222830 0.4133819
222840 0.4062636
222850 0.4096634
222860 0.4269281
222870 0.4312102
222880 0.4280473
222890 0.4116256
222900 0.4415049
222910 0.41788
222920 0.4335291
222930 0.4236786
222940 0.4437861
222950 0.4413253
222960 0.4295194
222970 0.4232585
222980 0.4169478
222990 0.4206066
223000 0.4300526
223010 0.4516888
223020 0.4646704
223030 0.4399883
223040 0.4341266
223050 0.4423449
223060 0.4185394
223070 0.4396144
223080 0.435013
223090 0.4289593
223100 0.4235408
223110 0.4295941
223120 0.4091133
223130 0.4462495
223140 0.4551983
223150 0.4364136
223160 0.453597
223170 0.4518868
223180 0.4249696
223190 0.4431567
223200 0.4492773
223210 0.4272494
223220 0.4258471
223230 0.4297014
223240 0.416164
223250 0.4437009
223260 0.4502727
223270 0.430007
223280 0.4310386
223290 0.4375737
223300 0.4402344
223310 0.4326269
223320 0.4483855
223330 0.4537354
223340 0.4376079
223350 0.4109013
223360 0.4161774
223370 0.425438
223380 0.4379951
223390 0.4594212
223400 0.4383218
223410 0.4510137
223420 0.4536119
223430 0.4328349
223440 0.4534724
223450 0.4429419
223460 0.4333738
223470 0.4363703
223480 0.4209703
223490 0.4204773
223500 0.420105
223510 0.4294881
223520 0.4481622
223530 0.4429146
223540 0.4300123
223550 0.4411594
223560 0.4297588
223570 0.4357113
223580 0.4358399
223590 0.4353612
223600 0.4410288
223610 0.4641625
223620 0.471361
223630 0.458198
223640 0.4211819
223650 0.4352686
223660 0.4169879
223670 0.4083658
223680 0.4161503
223690 0.4137787
223700 0.4339822
223710 0.435767
223720 0.422464
223730 0.427652
223740 0.4356206
223750 0.4290425
223760 0.4232164
223770 0.434909
223780 0.4330704
223790 0.4281256
223800 0.4309465
223810 0.4353467
223820 0.4484622
223830 0.4188134
223840 0.4265169
223850 0.4371889
223860 0.4649842
223870 0.4413496
223880 0.4252087
223890 0.4220012
223900 0.4468816
223910 0.4236492
223920 0.4080492
223930 0.4280081
223940 0.423253
223950 0.430407
223960 0.4275122
223970 0.418955
223980 0.4209514
223990 0.4352518
224000 0.4184964
224010 0.4179164
224020 0.4086655
224030 0.4157981
224040 0.4061445
224050 0.4051185
224060 0.4321375
224070 0.4278435
224080 0.4377042
224090 0.4233818
224100 0.4230303
224110 0.4327189
224120 0.4509427
224130 0.4435642
224140 0.4530143
224150 0.4529273
224160 0.4555787
224170 0.4320074
224180 0.4334525
224190 0.4469926
224200 0.4429575
224210 0.458545
224220 0.4427398
224230 0.4325733
224240 0.4488558
224250 0.4372021
224260 0.442508
224270 0.4372578
224280 0.442549
224290 0.44936
224300 0.4528355
224310 0.4458468
224320 0.4514216
224330 0.435367
224340 0.4554491
224350 0.4565966
224360 0.4293826
224370 0.4362697
224380 0.4262912
224390 0.4402638
224400 0.4410093
224410 0.4243772
224420 0.4474901
224430 0.4364064
224440 0.4278826
224450 0.4406571
224460 0.426337
224470 0.4312099
224480 0.4286942
224490 0.4220662
224500 0.4375166
224510 0.4423631
224520 0.4311019
224530 0.432796
224540 0.4553979
224550 0.4437508
224560 0.4396838
224570 0.4424831
224580 0.4523934
224590 0.4337042
224600 0.4298241
224610 0.4149694
224620 0.4356278
224630 0.438261
224640 0.4082034
224650 0.4355682
224660 0.4192571
224670 0.4262523
224680 0.4173917
224690 0.421835
224700 0.4375229
224710 0.4396241
224720 0.4325461
224730 0.4434361
224740 0.4214219
224750 0.4177831
224760 0.4384837
224770 0.4330181
224780 0.4312305
224790 0.4312353
224800 0.4402199
224810 0.4432686
224820 0.4421591
224830 0.4325568
224840 0.4468769
224850 0.4206012
224860 0.4148988
224870 0.4268829
224880 0.4194203
224890 0.4169114
224900 0.4116103
224910 0.4260292
224920 0.4219805
224930 0.4211102
224940 0.4328561
224950 0.4268984
224960 0.4359006
224970 0.4177478
224980 0.4368539
224990 0.4136522
225000 0.4333156
225010 0.4546397
225020 0.4499584
225030 0.446209
225040 0.4457736
225050 0.4228494
225060 0.4023216
225070 0.416899
225080 0.4313946
225090 0.4333827
225100 0.4376526
225110 0.4307093
225120 0.4325351
225130 0.4509752
225140 0.4281855
225150 0.4250138
225160 0.423564
225170 0.4395185
225180 0.4382322
225190 0.4393845
225200 0.4378837
225210 0.4574993
225220 0.4554873
225230 0.4460177
225240 0.440358
225250 0.4273338
225260 0.4321008
225270 0.4505934
225280 0.4562507
225290 0.4659258
225300 0.4368224
225310 0.4465646
225320 0.4108822
225330 0.4324035
225340 0.4225014
225350 0.4408873
225360 0.4441853
225370 0.4476252
225380 0.4258044
225390 0.4156164
225400 0.4413769
225410 0.4467877
225420 0.4454326
225430 0.430389
225440 0.4318505
225450 0.4298671
225460 0.4309832
225470 0.4312327
225480 0.4202576
225490 0.4244102
225500 0.4121423
225510 0.427148
225520 0.4407473
225530 0.4478932
225540 0.441598
225550 0.4439248
225560 0.4249797
225570 0.4416794
225580 0.443614
225590 0.4406124
225600 0.4638202
225610 0.4627297
225620 0.4477595
225630 0.4354783
225640 0.4521124
225650 0.4482071
225660 0.4582913
225670 0.4500778
225680 0.4535976
225690 0.465077
225700 0.4729189
225710 0.4534495
225720 0.4488232
225730 0.4335745
225740 0.4316858
225750 0.4381901
225760 0.4335551
225770 0.4291578
225780 0.4229768
225790 0.4427317
225800 0.4470168
225810 0.4580103
225820 0.4437119
225830 0.4414184
225840 0.4390762
225850 0.4287806
225860 0.4412786
225870 0.4603453
225880 0.4430908
225890 0.4466264
225900 0.4473241
225910 0.4298428
225920 0.4436691
225930 0.4475991
225940 0.4530412
225950 0.4447271
225960 0.4446442
225970 0.4763446
225980 0.4707047
225990 0.4433035
226000 0.4275038
226010 0.4077973
226020 0.4204911
226030 0.4243186
226040 0.4166611
226050 0.4404642
226060 0.4317141
226070 0.426286
226080 0.4396771
226090 0.4273288
226100 0.4258057
226110 0.4144271
226120 0.3979258
226130 0.417057
226140 0.4342264
226150 0.4198867
226160 0.4301261
226170 0.4217106
226180 0.4176399
226190 0.4088922
226200 0.4137186
226210 0.4310765
226220 0.4106614
226230 0.3987847
226240 0.403533
226250 0.400778
226260 0.4087037
226270 0.3974056
226280 0.4013305
226290 0.3992285
226300 0.4104444
226310 0.4136464
226320 0.3933452
226330 0.4015179
226340 0.4099739
226350 0.407142
226360 0.3958639
226370 0.4163629
226380 0.4003072
226390 0.3988181
226400 0.4183884
226410 0.4181752
226420 0.4129433
226430 0.4204116
226440 0.4107511
226450 0.4171976
226460 0.4142968
226470 0.4195356
226480 0.4199484
226490 0.4178939
226500 0.4236397
226510 0.4381452
226520 0.4277124
226530 0.4159986
226540 0.405735
226550 0.405836
226560 0.4119935
226570 0.4041931
226580 0.4163301
226590 0.4395454
226600 0.4236186
226610 0.4362826
226620 0.4281921
226630 0.4343048
226640 0.4148598
226650 0.422802
226660 0.415423
226670 0.4162562
226680 0.4265721
226690 0.4389078
226700 0.4396915
226710 0.442499
226720 0.4275128
226730 0.4161522
226740 0.4157518
226750 0.4223049
226760 0.4016738
226770 0.4076793
226780 0.4180861
226790 0.4063997
226800 0.4173874
226810 0.4046144
226820 0.4118639
226830 0.4045958
226840 0.4043987
226850 0.4126438
226860 0.4084684
226870 0.4153711
226880 0.4072762
226890 0.3975161
226900 0.3910452
226910 0.4115653
226920 0.4002478
226930 0.4018249
226940 0.4236101
226950 0.4261778
226960 0.4185857
226970 0.4079947
226980 0.3980697
226990 0.3977681
227000 0.40511
227010 0.4191064
227020 0.4220798
227030 0.409813
227040 0.4030777
227050 0.4004936
227060 0.4056823
227070 0.4095861
227080 0.4246291
227090 0.424538
227100 0.4196134
227110 0.4181424
227120 0.4265619
227130 0.4204532
227140 0.4259889
227150 0.4207399
227160 0.4029447
227170 0.4093247
227180 0.4079565
227190 0.4123099
227200 0.4092814
227210 0.4206034
227220 0.4171495
227230 0.4156085
227240 0.41394
227250 0.407542
227260 0.4243696
227270 0.4000482
227280 0.4068813
227290 0.4033433
227300 0.4187421
227310 0.3923535
227320 0.3935133
227330 0.407005
227340 0.4285089
227350 0.40389
227360 0.4013916
227370 0.4252558
227380 0.4377497
227390 0.4164563
227400 0.4112877
227410 0.4060868
227420 0.4162554
227430 0.4177837
227440 0.4084414
227450 0.4029993
227460 0.4139585
227470 0.408729
227480 0.3903238
227490 0.4049598
227500 0.4165797
227510 0.415388
227520 0.4101858
227530 0.4116769
227540 0.3994607
227550 0.4044467
227560 0.4169147
227570 0.4255984
227580 0.4309845
227590 0.4290915
227600 0.4202481
227610 0.4209017
227620 0.4347357
227630 0.4481539
227640 0.4200889
227650 0.4200643
227660 0.432691
227670 0.4211528
227680 0.4392294
227690 0.4224773
227700 0.4190363
227710 0.415599
227720 0.4012689
227730 0.4314458
227740 0.4087196
227750 0.3977959
227760 0.4101523
227770 0.4024982
227780 0.394559
227790 0.4020646
227800 0.4246923
227810 0.4179374
227820 0.4067042
227830 0.4071007
227840 0.4192747
227850 0.4178492
227860 0.4224883
227870 0.4053203
227880 0.4173445
227890 0.427912
227900 0.4101777
227910 0.4244992
227920 0.4111787
227930 0.4220058
227940 0.4146513
227950 0.4020671
227960 0.4070226
227970 0.4308661
227980 0.4115732
227990 0.4188382
228000 0.4264767
228010 0.4267568
228020 0.4272042
228030 0.4286196
228040 0.4506466
228050 0.4306361
228060 0.4258284
228070 0.4310042
228080 0.4068015
228090 0.401222
228100 0.4185389
228110 0.4040922
228120 0.4049799
228130 0.4297738
228140 0.4393333
228150 0.426429
228160 0.4317422
228170 0.4254744
228180 0.4563887
228190 0.4560091
228200 0.4216549
228210 0.4293971
228220 0.427257
228230 0.4246712
228240 0.4232022
228250 0.4251461
228260 0.4191155
228270 0.4459276
228280 0.4261578
228290 0.4338557
228300 0.4381339
228310 0.4452877
228320 0.4395775
228330 0.4438837
228340 0.4506413
228350 0.4425856
228360 0.4660119
228370 0.450663
228380 0.4436042
228390 0.452862
228400 0.4672472
228410 0.444286
228420 0.41682
228430 0.4399816
228440 0.4507014
228450 0.4282439
228460 0.4189337
228470 0.4261232
228480 0.4064899
228490 0.4239458
228500 0.440481
228510 0.4309189
228520 0.4163575
228530 0.4244307
228540 0.4269059
228550 0.422597
228560 0.4228633
228570 0.4323393
228580 0.4370762
228590 0.4441565
228600 0.4344217
228610 0.4410527
228620 0.4548978
228630 0.4507878
228640 0.4526128
228650 0.4650969
228660 0.4706565
228670 0.4431748
228680 0.4607464
228690 0.4695653
228700 0.4605017
228710 0.4585143
228720 0.4463261
228730 0.4630381
228740 0.4590028
228750 0.4668671
228760 0.4657649
228770 0.4446477
228780 0.4579085
228790 0.4296017
228800 0.4333953
228810 0.447466
228820 0.4537986
228830 0.4388023
228840 0.4454085
228850 0.4545971
228860 0.4707488
228870 0.4679751
228880 0.4578348
228890 0.472508
228900 0.4574934
228910 0.4821092
228920 0.4789912
228930 0.4813241
228940 0.4669467
228950 0.4439984
228960 0.4642337
228970 0.4561233
228980 0.4603435
228990 0.4703426
229000 0.4843447
229010 0.4746009
229020 0.4836097
229030 0.4905576
229040 0.4574836
229050 0.4564077
229060 0.4693815
229070 0.4603408
229080 0.4290423
229090 0.4406675
229100 0.4194557
229110 0.4298712
229120 0.427631
229130 0.4135297
229140 0.4376236
229150 0.4192661
229160 0.4209694
229170 0.4204528
229180 0.4269823
229190 0.4326947
229200 0.4448682
229210 0.4506382
229220 0.4401475
229230 0.4410854
229240 0.4251751
229250 0.4358838
229260 0.4562728
229270 0.4682601
229280 0.4276164
229290 0.4489359
229300 0.4498197
229310 0.4304872
229320 0.4687632
229330 0.4434024
229340 0.4617907
229350 0.4766164
229360 0.4561145
229370 0.4714452
229380 0.4514231
229390 0.4642016
229400 0.4761446
229410 0.4758103
229420 0.4642333
229430 0.4438229
229440 0.4588076
229450 0.4678957
229460 0.4694857
229470 0.4788551
229480 0.447137
229490 0.4481592
229500 0.4299209
229510 0.4338731
229520 0.4505971
229530 0.4372216
229540 0.4384443
229550 0.4249163
229560 0.432064
229570 0.4269185
229580 0.4445011
229590 0.4233828
229600 0.4457023
229610 0.4316626
229620 0.4133232
229630 0.440041
229640 0.4329
229650 0.4386791
229660 0.4342178
229670 0.4221117
229680 0.411258
229690 0.4021364
229700 0.4047381
229710 0.3898269
229720 0.3840629
229730 0.4000269
229740 0.3858626
229750 0.3946072
229760 0.3835939
229770 0.3970436
229780 0.4078563
229790 0.4282164
229800 0.3883155
229810 0.3975065
229820 0.3939161
229830 0.393278
229840 0.4085308
229850 0.385222
229860 0.3985686
229870 0.4047163
229880 0.3841267
229890 0.4009191
229900 0.4235429
229910 0.4107428
229920 0.4013567
229930 0.400356
229940 0.416797
229950 0.4214976
229960 0.4291745
229970 0.4355329
229980 0.4177693
229990 0.4259088
230000 0.427556
230010 0.4044036
230020 0.4059367
230030 0.3949648
230040 0.4164672
230050 0.4034403
230060 0.4050461
230070 0.4233309
230080 0.4287874
230090 0.4458385
230100 0.4068532
230110 0.451855
230120 0.4212364
230130 0.4236239
230140 0.4264755
230150 0.4239594
230160 0.4452565
230170 0.4316825
230180 0.441156
230190 0.436006
230200 0.4374542
230210 0.4371465
230220 0.4242672
230230 0.4265747
230240 0.4463757
230250 0.4290454
230260 0.4322404
230270 0.3943035
230280 0.4261638
230290 0.4136399
230300 0.4249572
230310 0.4155147
230320 0.4242382
230330 0.4122948
230340 0.4126501
230350 0.4166686
230360 0.4014916
230370 0.4131991
230380 0.3848142
230390 0.3997621
230400 0.4060086
230410 0.4018771
230420 0.3861374
230430 0.3867901
230440 0.3971875
230450 0.3992735
230460 0.402164
230470 0.3990397
230480 0.4154578
230490 0.3861201
230500 0.3793432
230510 0.3971233
230520 0.388293
230530 0.3855349
230540 0.3838806
230550 0.385996
230560 0.4010575
230570 0.4070652
230580 0.4208977
230590 0.419673
230600 0.4075823
230610 0.4124908
230620 0.4095353
230630 0.4232178
230640 0.4292535
230650 0.4057075
230660 0.3921834
230670 0.4286729
230680 0.4002423
230690 0.3964092
230700 0.4048896
230710 0.4099738
230720 0.3981347
230730 0.4052228
230740 0.4055513
230750 0.3955377
230760 0.4042203
230770 0.4106694
230780 0.3988241
230790 0.4185187
230800 0.3918031
230810 0.4086354
230820 0.4075985
230830 0.4048109
230840 0.3902296
230850 0.3867147
230860 0.406554
230870 0.3886694
230880 0.3999064
230890 0.4148026
230900 0.4029934
230910 0.3874379
230920 0.4159182
230930 0.4171065
230940 0.4106195
230950 0.415407
230960 0.4102438
230970 0.4092463
230980 0.4063124
230990 0.4112366
231000 0.3991989
231010 0.4157213
231020 0.412194
231030 0.4100583
231040 0.3943269
231050 0.3659367
231060 0.384329
231070 0.4026042
231080 0.385743
231090 0.3904639
231100 0.375066
231110 0.378487
231120 0.3885537
231130 0.3941495
231140 0.4057537
231150 0.3963997
231160 0.3977966
231170 0.4013609
231180 0.4012144
231190 0.4296647
231200 0.4080859
231210 0.41144
231220 0.4212997
231230 0.4011897
231240 0.4013825
231250 0.3944471
231260 0.4155062
231270 0.3984405
231280 0.4126067
231290 0.3969754
231300 0.3881754
231310 0.4257065
231320 0.4070552
231330 0.3964023
231340 0.4210569
231350 0.4247502
231360 0.4355757
231370 0.4221075
231380 0.4224877
231390 0.4370199
231400 0.4347068
231410 0.440349
231420 0.4380216
231430 0.4377307
231440 0.4300044
231450 0.4432288
231460 0.4184425
231470 0.4237922
231480 0.4392866
231490 0.439995
231500 0.4437901
231510 0.4394295
231520 0.4385424
231530 0.4133378
231540 0.4038945
231550 0.4581983
231560 0.4523108
231570 0.4579031
231580 0.4582322
231590 0.4540855
231600 0.4639637
231610 0.446929
231620 0.4394208
231630 0.4549059
231640 0.4472943
231650 0.4491128
231660 0.4472806
231670 0.4364326
231680 0.4389015
231690 0.4277883
231700 0.4512486
231710 0.4170476
231720 0.4059365
231730 0.4215336
231740 0.4157847
231750 0.4175591
231760 0.4141349
231770 0.4117504
231780 0.420065
231790 0.4140101
231800 0.423094
231810 0.4248804
231820 0.4605851
231830 0.426982
231840 0.4203174
231850 0.4311764
231860 0.4049959
231870 0.4087782
231880 0.4091184
231890 0.4176643
231900 0.4273259
231910 0.4386087
231920 0.4413924
231930 0.4275933
231940 0.4087363
231950 0.419047
231960 0.4072186
231970 0.4149745
231980 0.411879
231990 0.4294164
232000 0.4139084
232010 0.4196979
232020 0.4360885
232030 0.4084699
232040 0.387382
232050 0.4087857
232060 0.4047743
232070 0.4219
232080 0.4216497
232090 0.4037228
232100 0.4008156
232110 0.4291715
232120 0.416238
232130 0.391928
232140 0.4113982
232150 0.4212955
232160 0.4305481
232170 0.39969
232180 0.4158734
232190 0.4458856
232200 0.4320101
232210 0.4266162
232220 0.4302814
232230 0.4153158
232240 0.417153
232250 0.4282622
232260 0.433401
232270 0.4331045
232280 0.440861
232290 0.4292928
232300 0.4036171
232310 0.4188955
232320 0.4315922
232330 0.4380067
232340 0.4327417
232350 0.4346429
232360 0.4344315
232370 0.4150459
232380 0.4164077
232390 0.4114392
232400 0.4143899
232410 0.4195524
232420 0.4087633
232430 0.4390969
232440 0.4420767
232450 0.4511844
232460 0.4360347
232470 0.4299725
232480 0.4332305
232490 0.4092034
232500 0.4113158
232510 0.4115438
232520 0.4443222
232530 0.4197218
232540 0.4417067
232550 0.4477654
232560 0.441557
232570 0.4144756
232580 0.4274107
232590 0.4333453
232600 0.4262783
232610 0.4333812
232620 0.4290795
232630 0.4607043
232640 0.4311081
232650 0.4321558
232660 0.4088823
232670 0.418053
232680 0.408237
232690 0.4200156
232700 0.4339784
232710 0.4487423
232720 0.4402928
232730 0.4464857
232740 0.4305637
232750 0.4376724
232760 0.4325038
232770 0.4459046
232780 0.4484981
232790 0.4784805
232800 0.4515322
232810 0.4641596
232820 0.4500509
232830 0.4503071
232840 0.4402299
232850 0.438645
232860 0.4529673
232870 0.4385591
232880 0.4228435
232890 0.4321568
232900 0.4095732
232910 0.4333409
232920 0.4502889
232930 0.4357375
232940 0.4394007
232950 0.4261923
232960 0.4318579
232970 0.4105174
232980 0.4175911
232990 0.4313577
233000 0.4639707
233010 0.4470157
233020 0.4606439
233030 0.468059
233040 0.4474504
233050 0.4495422
233060 0.4389189
233070 0.4222375
233080 0.4354831
233090 0.4433091
233100 0.4345868
233110 0.4286434
233120 0.4146858
233130 0.4291382
233140 0.4124043
233150 0.4208146
233160 0.4154992
233170 0.4202715
233180 0.4266044
233190 0.4233013
233200 0.4497522
233210 0.441175
233220 0.4507662
233230 0.4309173
233240 0.4146159
233250 0.4137329
233260 0.4095533
233270 0.4246024
233280 0.4163657
233290 0.4266847
233300 0.4237038
233310 0.4048027
233320 0.4031028
233330 0.3973095
233340 0.3925738
233350 0.4186263
233360 0.4180559
233370 0.4369398
233380 0.4275557
233390 0.4315809
233400 0.4382314
233410 0.4320582
233420 0.4398138
233430 0.445969
233440 0.4421036
233450 0.4518301
233460 0.4394747
233470 0.4514296
233480 0.436996
233490 0.4602877
233500 0.4375136
233510 0.4444648
233520 0.4293307
233530 0.4361168
233540 0.4520853
233550 0.4530195
233560 0.4475926
233570 0.4377395
233580 0.4222081
233590 0.4273892
233600 0.4372343
233610 0.4223848
233620 0.4207727
233630 0.4176088
233640 0.4199419
233650 0.4218306
233660 0.4043258
233670 0.4140202
233680 0.4100033
233690 0.4011496
233700 0.409815
233710 0.4305591
233720 0.4314887
233730 0.4277496
233740 0.4199904
233750 0.4176861
233760 0.4068898
233770 0.4267014
233780 0.4397774
233790 0.4301211
233800 0.4505345
233810 0.4439613
233820 0.4298458
233830 0.4239808
233840 0.4322096
233850 0.4215893
233860 0.4232462
233870 0.4170765
233880 0.4215224
233890 0.4178401
233900 0.4258316
233910 0.4078128
233920 0.43278
233930 0.431924
233940 0.4296147
233950 0.4189817
233960 0.412374
233970 0.4215244
233980 0.4267811
233990 0.4191073
234000 0.4153551
234010 0.4121435
234020 0.4262377
234030 0.4214571
234040 0.4537739
234050 0.4515516
234060 0.44879
234070 0.4448341
234080 0.4489134
234090 0.438876
234100 0.4280885
234110 0.4187672
234120 0.4310419
234130 0.4112649
234140 0.4274352
234150 0.4290242
234160 0.4227578
234170 0.4330399
234180 0.4287243
234190 0.4242585
234200 0.4386992
234210 0.4471512
234220 0.4385427
234230 0.4149303
234240 0.4388572
234250 0.4370683
234260 0.4400912
234270 0.4319967
234280 0.4269342
234290 0.4160551
234300 0.4312247
234310 0.4481755
234320 0.4414685
234330 0.4281855
234340 0.4141844
234350 0.4237969
234360 0.4202907
234370 0.3960987
234380 0.4120693
234390 0.4173021
234400 0.4441361
234410 0.440948
234420 0.4418589
234430 0.4309943
234440 0.4564565
234450 0.4668341
234460 0.439808
234470 0.4436406
234480 0.4508084
234490 0.446897
234500 0.4353185
234510 0.459792
234520 0.4522229
234530 0.4443231
234540 0.4650218
234550 0.466788
234560 0.4782948
234570 0.4898959
234580 0.4748136
234590 0.4676566
234600 0.448712
234610 0.4375206
234620 0.4476331
234630 0.4519768
234640 0.4597449
234650 0.4604742
234660 0.4302007
234670 0.4339575
234680 0.4305894
234690 0.4372374
234700 0.4415424
234710 0.4543709
234720 0.4503305
234730 0.4545858
234740 0.4660586
234750 0.4590049
234760 0.4570613
234770 0.4673223
234780 0.4488921
234790 0.454024
234800 0.4555207
234810 0.4558288
234820 0.4598134
234830 0.4625673
234840 0.4737362
234850 0.4714329
234860 0.4467444
234870 0.4273219
234880 0.4378793
234890 0.4511874
234900 0.4478696
234910 0.4674498
234920 0.4526973
234930 0.4924128
234940 0.4854157
234950 0.5085402
234960 0.4804268
234970 0.4872359
234980 0.4913276
234990 0.4691664
235000 0.469805
235010 0.4559414
235020 0.4474643
235030 0.4429139
235040 0.4550627
235050 0.4549563
235060 0.4528078
235070 0.4789838
235080 0.4669516
235090 0.4485762
235100 0.4345401
235110 0.4750737
235120 0.4586734
235130 0.4652824
235140 0.4629915
235150 0.4673784
235160 0.4678071
235170 0.4577982
235180 0.4647057
235190 0.4550198
235200 0.4687296
235210 0.4657438
235220 0.4589391
235230 0.4508751
235240 0.4260262
235250 0.4264207
235260 0.4359472
235270 0.4310047
235280 0.4573129
235290 0.4468941
235300 0.4204393
235310 0.424098
235320 0.4134471
235330 0.42742
235340 0.4235756
235350 0.4491891
235360 0.4590694
235370 0.4458416
235380 0.4272852
235390 0.4360599
235400 0.4388562
235410 0.4546998
235420 0.4367422
235430 0.4329197
235440 0.4192693
235450 0.4470803
235460 0.4249512
235470 0.4513848
235480 0.4535722
235490 0.4517082
235500 0.4563212
235510 0.4564624
235520 0.4643973
235530 0.4520614
235540 0.4687858
235550 0.4730268
235560 0.4672533
235570 0.4571909
235580 0.4660603
235590 0.4617551
235600 0.4518449
235610 0.4436159
235620 0.4476043
235630 0.4644768
235640 0.4371816
235650 0.4405275
235660 0.4309897
235670 0.4476582
235680 0.4444979
235690 0.4318063
235700 0.4351879
235710 0.4529848
235720 0.4359642
235730 0.4430373
235740 0.4353978
235750 0.4121309
235760 0.4262486
235770 0.4058923
235780 0.4069123
235790 0.422803
235800 0.4113018
235810 0.4283079
235820 0.4252605
235830 0.4381705
235840 0.4132906
235850 0.4023202
235860 0.4193623
235870 0.4114583
235880 0.4089669
235890 0.4187006
235900 0.4166097
235910 0.4198542
235920 0.4197874
235930 0.4500641
235940 0.4462066
235950 0.4500735
235960 0.4360125
235970 0.4464571
235980 0.4418409
235990 0.4417018
236000 0.4460498
236010 0.4389144
236020 0.4634998
236030 0.4535611
236040 0.4742558
236050 0.468089
236060 0.4733965
236070 0.4762334
236080 0.464002
236090 0.470323
236100 0.450781
236110 0.4531638
236120 0.4473287
236130 0.4379747
236140 0.4442275
236150 0.4762099
236160 0.4708592
236170 0.4731071
236180 0.462971
236190 0.4756783
236200 0.4799232
236210 0.4601623
236220 0.4734135
236230 0.471109
236240 0.4809284
236250 0.4619334
236260 0.4723326
236270 0.4835826
236280 0.4810298
236290 0.4909108
236300 0.4794424
236310 0.4559873
236320 0.4846396
236330 0.4574808
236340 0.4487246
236350 0.4566906
236360 0.4519913
236370 0.4450482
236380 0.4513113
236390 0.4738747
236400 0.4667262
236410 0.463158
236420 0.4485559
236430 0.4376427
236440 0.4657749
236450 0.4534648
236460 0.4465157
236470 0.4718343
236480 0.4844869
236490 0.4486619
236500 0.4562559
236510 0.4451296
236520 0.4416244
236530 0.4611778
236540 0.438086
236550 0.4548538
236560 0.4800588
236570 0.4422201
236580 0.4432786
236590 0.4675705
236600 0.4422623
236610 0.4621401
236620 0.4616514
236630 0.4586164
236640 0.475179
236650 0.4576021
236660 0.4555806
236670 0.4423782
236680 0.4638566
236690 0.4541542
236700 0.4768794
236710 0.4583399
236720 0.4524117
236730 0.4613124
236740 0.448777
236750 0.4601907
236760 0.470243
236770 0.4627267
236780 0.4612615
236790 0.4565598
236800 0.4845541
236810 0.4776535
236820 0.4589174
236830 0.4678302
236840 0.4382367
236850 0.4432477
236860 0.4433489
236870 0.4583695
236880 0.4747908
236890 0.4615418
236900 0.4452366
236910 0.4495598
236920 0.4678766
236930 0.4614601
236940 0.4603301
236950 0.4632523
236960 0.4464803
236970 0.4602272
236980 0.4699079
236990 0.4454558
237000 0.4690018
237010 0.4717215
237020 0.470952
237030 0.4579059
237040 0.4675762
237050 0.4620504
237060 0.4668039
237070 0.468259
237080 0.4768129
237090 0.4675995
237100 0.4891787
237110 0.4668188
237120 0.45362
237130 0.4523492
237140 0.4502668
237150 0.4598397
237160 0.46531
237170 0.4481029
237180 0.4536685
237190 0.4630532
237200 0.4565713
237210 0.4600372
237220 0.4543744
237230 0.471442
237240 0.450105
237250 0.4374633
237260 0.4297774
237270 0.4393354
237280 0.4406563
237290 0.4392725
237300 0.425337
237310 0.4172016
237320 0.449282
237330 0.4540382
237340 0.4508528
237350 0.4476029
237360 0.4532364
237370 0.4707378
237380 0.4563227
237390 0.457125
237400 0.4496824
237410 0.4614705
237420 0.4662268
237430 0.4509238
237440 0.4682438
237450 0.4759316
237460 0.4768783
237470 0.4691571
237480 0.4645859
237490 0.4674219
237500 0.4384499
237510 0.4577854
237520 0.4670843
237530 0.4597136
237540 0.4716925
237550 0.4712075
237560 0.4594101
237570 0.4332611
237580 0.4463711
237590 0.4446545
237600 0.4679301
237610 0.4450378
237620 0.4591877
237630 0.4303333
237640 0.4523773
237650 0.4753533
237660 0.481234
237670 0.464312
237680 0.4640307
237690 0.4736482
237700 0.4706096
237710 0.477801
237720 0.4655821
237730 0.4722872
237740 0.4662374
237750 0.4655536
237760 0.4648187
237770 0.4626192
237780 0.4361203
237790 0.4430054
237800 0.4542178
237810 0.4384934
237820 0.4514759
237830 0.4317682
237840 0.4469932
237850 0.4468973
237860 0.4491841
237870 0.4503474
237880 0.4506524
237890 0.4482235
237900 0.4457759
237910 0.4473253
237920 0.4309482
237930 0.4484091
237940 0.4333037
237950 0.454519
237960 0.45053
237970 0.4439392
237980 0.4354997
237990 0.4398101
238000 0.4574144
238010 0.4416596
238020 0.4378707
238030 0.4427389
238040 0.4503488
238050 0.4475421
238060 0.4323184
238070 0.4496658
238080 0.4341286
238090 0.452858
238100 0.4475954
238110 0.4367025
238120 0.4253952
238130 0.4514316
238140 0.4621072
238150 0.4729021
238160 0.4714448
238170 0.489962
238180 0.444768
238190 0.4644063
238200 0.4653087
238210 0.4593892
238220 0.4381245
238230 0.466914
238240 0.4749104
238250 0.4710902
238260 0.465804
238270 0.479968
238280 0.4599484
238290 0.4825717
238300 0.4658917
238310 0.4719465
238320 0.483793
238330 0.4796577
238340 0.4820042
238350 0.4715523
238360 0.4849703
238370 0.4831039
238380 0.4851048
238390 0.4695684
238400 0.4756369
238410 0.4626729
238420 0.4754363
238430 0.4885183
238440 0.4743284
238450 0.4574639
238460 0.4635037
238470 0.4498302
238480 0.461443
238490 0.4483309
238500 0.4617694
238510 0.4546793
238520 0.4458638
238530 0.4593381
238540 0.4676265
238550 0.4635147
238560 0.4633126
238570 0.4722289
238580 0.473945
238590 0.459755
238600 0.4387656
238610 0.4438858
238620 0.4509479
238630 0.4462555
238640 0.4452657
238650 0.4540182
238660 0.4626686
238670 0.45001
238680 0.457554
238690 0.4508892
238700 0.457821
238710 0.4571064
238720 0.457557
238730 0.4825721
238740 0.4629977
238750 0.4526572
238760 0.4517287
238770 0.4569753
238780 0.4674143
238790 0.4574882
238800 0.4692609
238810 0.4762382
238820 0.4677913
238830 0.4611975
238840 0.4639836
238850 0.4567064
238860 0.4571269
238870 0.4545701
238880 0.479974
238890 0.4744994
238900 0.4733955
238910 0.4792863
238920 0.4805036
238930 0.4735503
238940 0.4929116
238950 0.4597529
238960 0.4677043
238970 0.5017015
238980 0.5036382
238990 0.4639536
239000 0.4482287
239010 0.4472135
239020 0.4770782
239030 0.4747638
239040 0.4674982
239050 0.4964213
239060 0.493405
239070 0.4719327
239080 0.444847
239090 0.4386087
239100 0.446784
239110 0.4586655
239120 0.456701
239130 0.4820616
239140 0.4625455
239150 0.4688203
239160 0.4792959
239170 0.46984
239180 0.4782734
239190 0.4757487
239200 0.4614712
239210 0.4499408
239220 0.4607823
239230 0.474344
239240 0.4533055
239250 0.4421148
239260 0.4400196
239270 0.4498846
239280 0.4561024
239290 0.4583417
239300 0.4619156
239310 0.454919
239320 0.4397166
239330 0.4553564
239340 0.4659301
239350 0.4636009
239360 0.466736
239370 0.4570649
239380 0.452751
239390 0.4572861
239400 0.4676661
239410 0.4621459
239420 0.4743279
239430 0.4516369
239440 0.4733559
239450 0.4776465
239460 0.4938029
239470 0.48779
239480 0.4812239
239490 0.4728659
239500 0.4675388
239510 0.47014
239520 0.4615256
239530 0.4607006
239540 0.4575928
239550 0.4591405
239560 0.459539
239570 0.4509073
239580 0.4366461
239590 0.4490165
239600 0.447632
239610 0.4545691
239620 0.4713959
239630 0.4463564
239640 0.4466124
239650 0.4505902
239660 0.4433087
239670 0.4693479
239680 0.4554763
239690 0.4690614
239700 0.472023
239710 0.452305
239720 0.4454213
239730 0.4395808
239740 0.4519919
239750 0.442963
239760 0.4558058
239770 0.4581725
239780 0.4592282
239790 0.4720272
239800 0.4651195
239810 0.4804458
239820 0.4726167
239830 0.4636143
239840 0.4435885
239850 0.4477527
239860 0.4422939
239870 0.434828
239880 0.4477841
239890 0.4558814
239900 0.4661164
239910 0.4611765
239920 0.4726643
239930 0.4609416
239940 0.4451326
239950 0.4655094
239960 0.4536771
239970 0.4843683
239980 0.5043011
239990 0.4810255
240000 0.4876669
240010 0.4697655
240020 0.472393
240030 0.4548943
240040 0.4689429
240050 0.4824072
240060 0.4767586
240070 0.4711375
240080 0.477723
240090 0.4644723
240100 0.4514037
240110 0.4469057
240120 0.445955
240130 0.4531881
240140 0.4488514
240150 0.4393578
240160 0.4651864
240170 0.4618632
240180 0.4463066
240190 0.4549512
240200 0.4610118
240210 0.4555613
240220 0.4502223
240230 0.4558243
240240 0.4499911
240250 0.4514729
240260 0.4707172
240270 0.4870371
240280 0.4957203
240290 0.4736895
240300 0.4634165
240310 0.4494267
240320 0.4700758
240330 0.4869461
240340 0.4707822
240350 0.450847
240360 0.4535329
240370 0.4457526
240380 0.4533229
240390 0.4450364
240400 0.4609355
240410 0.4304999
240420 0.4493949
240430 0.4477572
240440 0.4398447
240450 0.4346963
240460 0.4497737
240470 0.4460755
240480 0.4461379
240490 0.4365719
240500 0.4274841
240510 0.423336
240520 0.4350025
240530 0.4270132
240540 0.4244431
240550 0.4287027
240560 0.4259428
240570 0.4013897
240580 0.4246143
240590 0.4139243
240600 0.4216707
240610 0.4354736
240620 0.4163686
240630 0.4075848
240640 0.4131872
240650 0.4094709
240660 0.4111984
240670 0.4047387
240680 0.4247571
240690 0.4007102
240700 0.3938825
240710 0.409868
240720 0.4132431
240730 0.4186935
240740 0.4016996
240750 0.4155542
240760 0.421092
240770 0.4131672
240780 0.42801
240790 0.4347396
240800 0.4461841
240810 0.4527463
240820 0.4252082
240830 0.4371373
240840 0.4318378
240850 0.4398123
240860 0.4423287
240870 0.4203297
240880 0.4365277
240890 0.423091
240900 0.4215775
240910 0.4102267
240920 0.4266507
240930 0.4435435
240940 0.4196984
240950 0.4137538
240960 0.4111495
240970 0.4198109
240980 0.4258629
240990 0.4121732
241000 0.4362293
241010 0.4182386
241020 0.4184463
241030 0.4352028
241040 0.4195434
241050 0.4525841
241060 0.4290697
241070 0.4403586
241080 0.419322
241090 0.4212595
241100 0.4022194
241110 0.4281765
241120 0.4359682
241130 0.4320211
241140 0.4014176
241150 0.4140939
241160 0.420617
241170 0.4280164
241180 0.4423642
241190 0.4239391
241200 0.4306247
241210 0.4275381
241220 0.4318113
241230 0.4204582
241240 0.4388236
241250 0.4545764
241260 0.4473659
241270 0.4326752
241280 0.4302501
241290 0.4158503
241300 0.422531
241310 0.4304129
241320 0.428744
241330 0.4379703
241340 0.435195
241350 0.4384894
241360 0.4510604
241370 0.4454342
241380 0.4232779
241390 0.4289765
241400 0.4445719
241410 0.4300444
241420 0.4147847
241430 0.4308082
241440 0.4253368
241450 0.3905292
241460 0.4007774
241470 0.4230727
241480 0.4162971
241490 0.3934844
241500 0.4168798
241510 0.4169318
241520 0.3970614
241530 0.4052323
241540 0.4005577
241550 0.3943004
241560 0.3995754
241570 0.4151098
241580 0.4285879
241590 0.4210836
241600 0.4145774
241610 0.4233925
241620 0.4221148
241630 0.418004
241640 0.4168831
241650 0.4178946
241660 0.451335
241670 0.4396848
241680 0.4362026
241690 0.4189754
241700 0.4289606
241710 0.4251335
241720 0.4157458
241730 0.4118968
241740 0.4189067
241750 0.4268494
241760 0.4139191
241770 0.4228893
241780 0.4106357
241790 0.4168931
241800 0.4017693
241810 0.4243793
241820 0.4154243
241830 0.4324429
241840 0.4176261
241850 0.3954963
241860 0.4007602
241870 0.417152
241880 0.4106943
241890 0.410797
241900 0.4124369
241910 0.410099
241920 0.4187694
241930 0.423973
241940 0.4299549
241950 0.4180002
241960 0.4113008
241970 0.4219724
241980 0.4266535
241990 0.4168414
242000 0.4430953
242010 0.4305546
242020 0.3957787
242030 0.4124993
242040 0.4083107
242050 0.4167163
242060 0.4121073
242070 0.4052892
242080 0.4243015
242090 0.4038679
242100 0.4058904
242110 0.3967753
242120 0.4144727
242130 0.4085468
242140 0.4036974
242150 0.4080785
242160 0.3980808
242170 0.4096096
242180 0.4226039
242190 0.3900398
242200 0.394155
242210 0.4037911
242220 0.4086771
242230 0.415148
242240 0.4097035
242250 0.4237715
242260 0.4055501
242270 0.4085373
242280 0.4219861
242290 0.4162629
242300 0.4107912
242310 0.4206358
242320 0.4129948
242330 0.4112436
242340 0.3937751
242350 0.4128308
242360 0.4212132
242370 0.4245188
242380 0.4117539
242390 0.4132702
242400 0.4083458
242410 0.4006325
242420 0.4150688
242430 0.3983461
242440 0.4057275
242450 0.4015068
242460 0.4091623
242470 0.4141473
242480 0.4089683
242490 0.4127712
242500 0.4212448
242510 0.4143701
242520 0.4375707
242530 0.4417744
242540 0.4229013
242550 0.4225439
242560 0.4289261
242570 0.4064107
242580 0.4100878
242590 0.4097841
242600 0.4303997
242610 0.4240596
242620 0.4150674
242630 0.4404966
242640 0.4041287
242650 0.4073692
242660 0.4093001
242670 0.4174515
242680 0.4145189
242690 0.4248416
242700 0.3987879
242710 0.3994077
242720 0.4204934
242730 0.4031196
242740 0.4010347
242750 0.3778986
242760 0.3969584
242770 0.418146
242780 0.4043217
242790 0.4135661
242800 0.3959334
242810 0.3766587
242820 0.3756905
242830 0.3816155
242840 0.3777646
242850 0.3742559
242860 0.3732069
242870 0.3733256
242880 0.3853241
242890 0.4185157
242900 0.410618
242910 0.4009937
242920 0.4120686
242930 0.4003175
242940 0.4296195
242950 0.4358757
242960 0.421368
242970 0.4101092
242980 0.4422362
242990 0.4118633
243000 0.4167323
243010 0.4208363
243020 0.430844
243030 0.4603613
243040 0.4231341
243050 0.4384803
243060 0.4258888
243070 0.4119463
243080 0.3806236
243090 0.3946349
243100 0.4167212
243110 0.4113334
243120 0.4222333
243130 0.4159904
243140 0.4281664
243150 0.4102266
243160 0.4147084
243170 0.4048124
243180 0.4036838
243190 0.3725701
243200 0.3953856
243210 0.3893331
243220 0.382176
243230 0.3842122
243240 0.3881445
243250 0.3806821
243260 0.4002257
243270 0.4166092
243280 0.3944252
243290 0.3974468
243300 0.4038779
243310 0.3927169
243320 0.3889312
243330 0.3732631
243340 0.3904624
243350 0.3994242
243360 0.3895375
243370 0.4043257
243380 0.3869444
243390 0.4037227
243400 0.4174801
243410 0.402663
243420 0.4126101
243430 0.4068729
243440 0.4122587
243450 0.419083
243460 0.4238665
[truncated: 95,518 more chars]
