# Supplementary material for: Targeted systematic evolution of an RNA platform neutralizing DNMT1 function and controlling DNA methylation
Source: Nat Commun. 2023 Jan 6;14:99. doi: 10.1038/s41467-022-35222-4 (PMC9823104; doi:10.1038/s41467-022-35222-4)
Supplement: Supplementary file 6 — Source Data [file 41467_2022_35222_MOESM6_ESM.zip › source data file/Supplementary Figure 14/R5/R5-R5-R3.dat]

0 6e-07
10 0.0754772
20 0.0932771
30 0.0853593
40 0.0887951
50 0.0898471
60 0.1158975
70 0.1047616
80 0.1118943
90 0.1140861
100 0.1175618
110 0.114158
120 0.1327973
130 0.105937
140 0.1051969
150 0.1097333
160 0.1120359
170 0.1219573
180 0.1201301
190 0.129824
200 0.1179607
210 0.1272098
220 0.1266783
230 0.1221375
240 0.1092861
250 0.1333843
260 0.1096979
270 0.1193948
280 0.1112024
290 0.1106287
300 0.1133884
310 0.1004816
320 0.1105781
330 0.0975584
340 0.1173459
350 0.1327652
360 0.1289985
370 0.1330116
380 0.1338848
390 0.1260948
400 0.1430674
410 0.1450773
420 0.1436383
430 0.1410141
440 0.1622052
450 0.1682792
460 0.1541571
470 0.1556344
480 0.1396824
490 0.1355615
500 0.1525611
510 0.151029
520 0.147244
530 0.1457413
540 0.1365191
550 0.1518279
560 0.1562441
570 0.1451634
580 0.1289021
590 0.1426677
600 0.1773589
610 0.1874017
620 0.1830637
630 0.1862153
640 0.1875932
650 0.1819665
660 0.1512482
670 0.1655373
680 0.1713595
690 0.154078
700 0.1556797
710 0.1416874
720 0.1492547
730 0.1669791
740 0.1578362
750 0.1831647
760 0.1765771
770 0.1858636
780 0.1832919
790 0.1873096
800 0.1579074
810 0.1896718
820 0.1614172
830 0.1360157
840 0.1344023
850 0.1557901
860 0.1707287
870 0.1619771
880 0.1552675
890 0.159299
900 0.158067
910 0.1765108
920 0.1687442
930 0.1788003
940 0.1544682
950 0.1687173
960 0.1706062
970 0.1538098
980 0.1723379
990 0.1537846
1000 0.1561958
1010 0.1604727
1020 0.1499698
1030 0.1484398
1040 0.1629805
1050 0.1582387
1060 0.1496146
1070 0.1553611
1080 0.1433935
1090 0.1586281
1100 0.155111
1110 0.1412443
1120 0.1549876
1130 0.1448388
1140 0.152833
1150 0.1509722
1160 0.1450787
1170 0.1384538
1180 0.1309168
1190 0.1412446
1200 0.1510108
1210 0.1599103
1220 0.1544338
1230 0.16891
1240 0.1575416
1250 0.1450625
1260 0.1533558
1270 0.1676863
1280 0.1717773
1290 0.1531763
1300 0.1600131
1310 0.1833091
1320 0.1584347
1330 0.1517121
1340 0.1465342
1350 0.1598617
1360 0.1698456
1370 0.1577977
1380 0.1701825
1390 0.1517443
1400 0.1721321
1410 0.162306
1420 0.1573451
1430 0.1557018
1440 0.1579984
1450 0.1718386
1460 0.1642787
1470 0.1619378
1480 0.1613258
1490 0.1579573
1500 0.1524191
1510 0.1615158
1520 0.1678748
1530 0.1843741
1540 0.1625381
1550 0.154946
1560 0.1670715
1570 0.157676
1580 0.1395315
1590 0.174735
1600 0.1645787
1610 0.1518633
1620 0.149653
1630 0.152734
1640 0.1584469
1650 0.1436593
1660 0.1477548
1670 0.150679
1680 0.1536155
1690 0.1567779
1700 0.1567019
1710 0.160146
1720 0.1585371
1730 0.1579388
1740 0.1690061
1750 0.1590561
1760 0.162299
1770 0.1793302
1780 0.1748486
1790 0.1673112
1800 0.1748124
1810 0.1639341
1820 0.1627306
1830 0.1612034
1840 0.1565944
1850 0.1634356
1860 0.1562344
1870 0.159552
1880 0.1781522
1890 0.1504685
1900 0.158282
1910 0.1484712
1920 0.1609966
1930 0.1451325
1940 0.1413443
1950 0.1673027
1960 0.1565424
1970 0.1536781
1980 0.1747273
1990 0.1820234
2000 0.1902197
2010 0.2002792
2020 0.1795947
2030 0.2011325
2040 0.2177606
2050 0.197017
2060 0.2169882
2070 0.2041984
2080 0.2073536
2090 0.1901742
2100 0.1896037
2110 0.1834891
2120 0.2004413
2130 0.19299
2140 0.1919001
2150 0.1938238
2160 0.1621007
2170 0.1859642
2180 0.1855179
2190 0.1921642
2200 0.1826113
2210 0.19257
2220 0.1787314
2230 0.197896
2240 0.1865595
2250 0.1905547
2260 0.2077386
2270 0.211945
2280 0.2101653
2290 0.2033062
2300 0.1978159
2310 0.1792341
2320 0.2018258
2330 0.1895441
2340 0.179764
2350 0.2070495
2360 0.2044902
2370 0.195767
2380 0.2015322
2390 0.1830116
2400 0.1654124
2410 0.1756361
2420 0.1935111
2430 0.1825322
2440 0.1855267
2450 0.1893613
2460 0.1886857
2470 0.1921526
2480 0.1596227
2490 0.1915443
2500 0.17976
2510 0.1836796
2520 0.1767735
2530 0.176266
2540 0.1871091
2550 0.1548571
2560 0.1645903
2570 0.162287
2580 0.2047717
2590 0.193059
2600 0.2002257
2610 0.1944001
2620 0.1939631
2630 0.190297
2640 0.1894214
2650 0.1681602
2660 0.2062436
2670 0.1913608
2680 0.194338
2690 0.1834488
2700 0.1905949
2710 0.2013702
2720 0.1701052
2730 0.1649018
2740 0.1648044
2750 0.1507771
2760 0.1719255
2770 0.1687146
2780 0.160109
2790 0.1816437
2800 0.174628
2810 0.1752949
2820 0.1829176
2830 0.157654
2840 0.1865634
2850 0.1961749
2860 0.1708209
2870 0.1906033
2880 0.1678481
2890 0.175106
2900 0.164092
2910 0.1691936
2920 0.1679883
2930 0.1633873
2940 0.1641113
2950 0.16904
2960 0.1905233
2970 0.1710638
2980 0.1443431
2990 0.1787082
3000 0.1729615
3010 0.2209611
3020 0.2235813
3030 0.2190638
3040 0.1945057
3050 0.1979637
3060 0.1777443
3070 0.1842056
3080 0.1468541
3090 0.1752038
3100 0.1773146
3110 0.1757601
3120 0.1801368
3130 0.161095
3140 0.1747857
3150 0.1617714
3160 0.155248
3170 0.1556762
3180 0.1811944
3190 0.1682786
3200 0.1807769
3210 0.1850588
3220 0.2000387
3230 0.2024067
3240 0.2146331
3250 0.2312964
3260 0.2490074
3270 0.1957
3280 0.2151538
3290 0.2034831
3300 0.214965
3310 0.2197973
3320 0.1871381
3330 0.1931999
3340 0.1953893
3350 0.2020899
3360 0.1978122
3370 0.1802812
3380 0.2099977
3390 0.2062898
3400 0.2373436
3410 0.2129578
3420 0.216221
3430 0.2127939
3440 0.241916
3450 0.2227604
3460 0.2052705
3470 0.19507
3480 0.2224333
3490 0.2281094
3500 0.2354714
3510 0.2474578
3520 0.219001
3530 0.2448594
3540 0.2673039
3550 0.2373976
3560 0.2195708
3570 0.2317247
3580 0.2372799
3590 0.2345296
3600 0.2109181
3610 0.2200132
3620 0.2328027
3630 0.2160956
3640 0.2157699
3650 0.2163918
3660 0.21195
3670 0.2172252
3680 0.2108643
3690 0.2669931
3700 0.2354187
3710 0.2411037
3720 0.237287
3730 0.2314206
3740 0.2023192
3750 0.2227609
3760 0.1918475
3770 0.2005018
3780 0.199867
3790 0.2051868
3800 0.2134627
3810 0.2054706
3820 0.2006254
3830 0.2394586
3840 0.2281445
3850 0.2030271
3860 0.1952637
3870 0.196541
3880 0.1931968
3890 0.1873372
3900 0.2158203
3910 0.2297329
3920 0.2360446
3930 0.2201592
3940 0.24827
3950 0.2440835
3960 0.2398064
3970 0.2399676
3980 0.2639059
3990 0.2727233
4000 0.2781479
4010 0.2633369
4020 0.2620002
4030 0.2530249
4040 0.242415
4050 0.2667824
4060 0.233277
4070 0.2618739
4080 0.2368099
4090 0.2434877
4100 0.2260587
4110 0.2312831
4120 0.2234146
4130 0.2235617
4140 0.2166705
4150 0.2512138
4160 0.2709284
4170 0.2445611
4180 0.2334033
4190 0.2196605
4200 0.2299451
4210 0.2250952
4220 0.2387036
4230 0.2245518
4240 0.2321764
4250 0.2152338
4260 0.2190408
4270 0.2181433
4280 0.205971
4290 0.2133591
4300 0.2103213
4310 0.2107985
4320 0.2148991
4330 0.2102822
4340 0.2166802
4350 0.2091751
4360 0.2099207
4370 0.1916109
4380 0.1916382
4390 0.177849
4400 0.2027125
4410 0.2125167
4420 0.2406032
4430 0.2091053
4440 0.214352
4450 0.2180773
4460 0.2150897
4470 0.2121228
4480 0.2222273
4490 0.2283411
4500 0.2055744
4510 0.2064863
4520 0.2141338
4530 0.2103889
4540 0.2275157
4550 0.2242259
4560 0.2232203
4570 0.2085578
4580 0.2049511
4590 0.198886
4600 0.1998766
4610 0.229153
4620 0.214098
4630 0.2255307
4640 0.2293644
4650 0.2348826
4660 0.2201749
4670 0.2439509
4680 0.1909444
4690 0.1956728
4700 0.1820909
4710 0.2046568
4720 0.2053778
4730 0.2028649
4740 0.2250469
4750 0.2227836
4760 0.2270625
4770 0.2061533
4780 0.2225978
4790 0.2276834
4800 0.2414868
4810 0.2260439
4820 0.193103
4830 0.1811973
4840 0.1994994
4850 0.2036574
4860 0.23038
4870 0.1964647
4880 0.2037291
4890 0.1926897
4900 0.2083505
4910 0.2042319
4920 0.1913543
4930 0.2073911
4940 0.2139249
4950 0.2024379
4960 0.2103873
4970 0.1908846
4980 0.2148412
4990 0.2155435
5000 0.2069561
5010 0.1977166
5020 0.2151935
5030 0.2051196
5040 0.1802895
5050 0.1979404
5060 0.2007693
5070 0.183073
5080 0.1843521
5090 0.1800962
5100 0.1816652
5110 0.2073074
5120 0.1885786
5130 0.1913897
5140 0.1911869
5150 0.1922545
5160 0.2039747
5170 0.2013458
5180 0.2007319
5190 0.2112072
5200 0.2279594
5210 0.2007602
5220 0.1752697
5230 0.1900849
5240 0.1936811
5250 0.2095707
5260 0.2005891
5270 0.1952521
5280 0.1940579
5290 0.2094799
5300 0.2065464
5310 0.2086678
5320 0.1916095
5330 0.1853335
5340 0.1745949
5350 0.2082844
5360 0.209672
5370 0.2024944
5380 0.2057729
5390 0.1951359
5400 0.1897437
5410 0.2200233
5420 0.1943084
5430 0.1997358
5440 0.208233
5450 0.2365955
5460 0.2272795
5470 0.2018757
5480 0.2129022
5490 0.215724
5500 0.2187147
5510 0.193642
5520 0.2019828
5530 0.2047231
5540 0.1896754
5550 0.2179455
5560 0.2206172
5570 0.2328853
5580 0.2429486
5590 0.2303208
5600 0.2224191
5610 0.2651278
5620 0.2297724
5630 0.2103631
5640 0.1905818
5650 0.202168
5660 0.2119662
5670 0.2037682
5680 0.1946567
5690 0.2009592
5700 0.1985141
5710 0.2030302
5720 0.1893613
5730 0.2172315
5740 0.2108231
5750 0.2077157
5760 0.2119482
5770 0.1966228
5780 0.1912396
5790 0.1947893
5800 0.2110556
5810 0.2185514
5820 0.1982472
5830 0.2380518
5840 0.2183039
5850 0.2393334
5860 0.2287558
5870 0.1940622
5880 0.219681
5890 0.2053211
5900 0.230505
5910 0.2372276
5920 0.2095273
5930 0.2116948
5940 0.2395127
5950 0.2122524
5960 0.2440062
5970 0.2163296
5980 0.2111669
5990 0.2140276
6000 0.220353
6010 0.2197234
6020 0.2029317
6030 0.1831616
6040 0.2262703
6050 0.2266784
6060 0.2062983
6070 0.214106
6080 0.2035785
6090 0.2228447
6100 0.203694
6110 0.2382891
6120 0.201798
6130 0.2019316
6140 0.179364
6150 0.2186714
6160 0.2224551
6170 0.2169753
6180 0.2387644
6190 0.1917465
6200 0.217837
6210 0.2144887
6220 0.2214158
6230 0.2125471
6240 0.2040302
6250 0.1990164
6260 0.1862871
6270 0.2071079
6280 0.1908942
6290 0.1836874
6300 0.1793815
6310 0.1792477
6320 0.1941471
6330 0.204141
6340 0.2441485
6350 0.2182943
6360 0.1933293
6370 0.210884
6380 0.2035553
6390 0.2170647
6400 0.2127669
6410 0.2251386
6420 0.2151396
6430 0.2209165
6440 0.2073129
6450 0.1924597
6460 0.1929844
6470 0.2001472
6480 0.1922938
6490 0.2088723
6500 0.2050971
6510 0.2028748
6520 0.1690141
6530 0.1937169
6540 0.1900561
6550 0.2136215
6560 0.2111245
6570 0.1905867
6580 0.20018
6590 0.2731734
6600 0.2267882
6610 0.2409042
6620 0.2080083
6630 0.2272386
6640 0.2331562
6650 0.246372
6660 0.2346165
6670 0.2074954
6680 0.2173177
6690 0.2016511
6700 0.1866025
6710 0.1772072
6720 0.194594
6730 0.1970185
6740 0.1971648
6750 0.2025256
6760 0.197088
6770 0.1884683
6780 0.19789
6790 0.1782966
6800 0.1764686
6810 0.1700068
6820 0.1956808
6830 0.1624328
6840 0.1796201
6850 0.1869835
6860 0.1589442
6870 0.1633852
6880 0.1507846
6890 0.179608
6900 0.2148185
6910 0.221508
6920 0.1947306
6930 0.1988907
6940 0.190918
6950 0.2107627
6960 0.1988744
6970 0.1798224
6980 0.2059795
6990 0.2100598
7000 0.2170491
7010 0.2040984
7020 0.1824959
7030 0.1657166
7040 0.1728385
7050 0.1705337
7060 0.1696933
7070 0.1567707
7080 0.1570067
7090 0.1920181
7100 0.1892492
7110 0.1911985
7120 0.1912464
7130 0.1913312
7140 0.1863535
7150 0.1919653
7160 0.1771429
7170 0.1946494
7180 0.2037122
7190 0.1828123
7200 0.2085913
7210 0.1905926
7220 0.186104
7230 0.2073303
7240 0.2144324
7250 0.1967242
7260 0.216362
7270 0.2001387
7280 0.1931781
7290 0.1772976
7300 0.1998262
7310 0.1804414
7320 0.2078512
7330 0.2238501
7340 0.213073
7350 0.2050312
7360 0.2094765
7370 0.1976548
7380 0.2355657
7390 0.2418116
7400 0.2362716
7410 0.2558028
7420 0.2204191
7430 0.2312748
7440 0.2095366
7450 0.1947067
7460 0.1978132
7470 0.1981343
7480 0.2099141
7490 0.1826666
7500 0.1577283
7510 0.1827563
7520 0.2006038
7530 0.1676234
7540 0.1443018
7550 0.1423875
7560 0.1660729
7570 0.158856
7580 0.1558775
7590 0.181269
7600 0.2287434
7610 0.2085021
7620 0.2300326
7630 0.2125726
7640 0.212446
7650 0.1920635
7660 0.2031302
7670 0.1742052
7680 0.1541595
7690 0.1610676
7700 0.1549731
7710 0.1816242
7720 0.163299
7730 0.1556338
7740 0.1558602
7750 0.1830515
7760 0.2288496
7770 0.2016514
7780 0.2343959
7790 0.2187347
7800 0.2313295
7810 0.2133774
7820 0.2363738
7830 0.1996685
7840 0.2029726
7850 0.1845962
7860 0.1927329
7870 0.1884448
7880 0.173486
7890 0.2379977
7900 0.2196325
7910 0.2205124
7920 0.2391821
7930 0.2102354
7940 0.1819946
7950 0.1919969
7960 0.1793032
7970 0.1674628
7980 0.1935453
7990 0.1491721
8000 0.1785443
8010 0.2099289
8020 0.1945111
8030 0.1931309
8040 0.1983693
8050 0.194431
8060 0.227046
8070 0.1921704
8080 0.2054
8090 0.2055764
8100 0.2071431
8110 0.1920227
8120 0.1770713
8130 0.2087209
8140 0.1898638
8150 0.2111135
8160 0.1931716
8170 0.2070859
8180 0.2356266
8190 0.1883995
8200 0.1759235
8210 0.1597578
8220 0.1844102
8230 0.1841484
8240 0.1787156
8250 0.1813462
8260 0.1737729
8270 0.218231
8280 0.2203749
8290 0.2431333
8300 0.2068041
8310 0.1941217
8320 0.1607088
8330 0.1942739
8340 0.1896975
8350 0.1781915
8360 0.1787496
8370 0.1631113
8380 0.1780471
8390 0.1770517
8400 0.1876607
8410 0.186972
8420 0.2104216
8430 0.2267633
8440 0.2207713
8450 0.2190458
8460 0.2109415
8470 0.2232249
8480 0.2082181
8490 0.2253224
8500 0.2041452
8510 0.1902164
8520 0.1973743
8530 0.1663017
8540 0.1793076
8550 0.1986399
8560 0.1708779
8570 0.143615
8580 0.1720793
8590 0.1766935
8600 0.2137358
8610 0.1889361
8620 0.1893203
8630 0.1628191
8640 0.1662439
8650 0.1685744
8660 0.1733617
8670 0.2147543
8680 0.162548
8690 0.1927749
8700 0.195935
8710 0.1898336
8720 0.1766675
8730 0.195274
8740 0.1893119
8750 0.1707961
8760 0.167877
8770 0.160915
8780 0.1938087
8790 0.1999976
8800 0.1736826
8810 0.1802649
8820 0.1714744
8830 0.154198
8840 0.1605316
8850 0.1664141
8860 0.1699655
8870 0.1929651
8880 0.189761
8890 0.182386
8900 0.2068881
8910 0.2031569
8920 0.17439
8930 0.2001297
8940 0.1847899
8950 0.2028145
8960 0.1842324
8970 0.1804134
8980 0.17381
8990 0.1963803
9000 0.2033577
9010 0.170718
9020 0.1554733
9030 0.1963231
9040 0.1942549
9050 0.1951978
9060 0.2016324
9070 0.1873398
9080 0.1976752
9090 0.1800429
9100 0.1875696
9110 0.1820585
9120 0.1945001
9130 0.1793171
9140 0.1484705
9150 0.1789431
9160 0.1774222
9170 0.1557988
9180 0.1906522
9190 0.1540195
9200 0.1681916
9210 0.1576104
9220 0.1686901
9230 0.179718
9240 0.1672695
9250 0.1778583
9260 0.1940394
9270 0.1769058
9280 0.1681746
9290 0.1671911
9300 0.1337028
9310 0.1629664
9320 0.1474228
9330 0.1569569
9340 0.1318726
9350 0.1378373
9360 0.1296531
9370 0.1319498
9380 0.1318019
9390 0.1481246
9400 0.1388765
9410 0.1565132
9420 0.1551683
9430 0.1406959
9440 0.1441494
9450 0.1623683
9460 0.1597773
9470 0.1521938
9480 0.160413
9490 0.1434733
9500 0.1614766
9510 0.1581238
9520 0.1707397
9530 0.1680134
9540 0.1739398
9550 0.1788417
9560 0.185847
9570 0.1815599
9580 0.1565447
9590 0.1705852
9600 0.1416025
9610 0.1713375
9620 0.1756534
9630 0.1848017
9640 0.1721346
9650 0.1600444
9660 0.1694805
9670 0.1521448
9680 0.1612478
9690 0.1771671
9700 0.1764539
9710 0.1913047
9720 0.1950449
9730 0.1992671
9740 0.1443168
9750 0.16092
9760 0.1642862
9770 0.1738776
9780 0.1692941
9790 0.1840204
9800 0.1570476
9810 0.1842479
9820 0.2021272
9830 0.1600592
9840 0.200473
9850 0.1855648
9860 0.1799804
9870 0.183727
9880 0.1722161
9890 0.159834
9900 0.1777951
9910 0.1790839
9920 0.1708144
9930 0.1928684
9940 0.1915448
9950 0.1866421
9960 0.2032114
9970 0.166397
9980 0.1916332
9990 0.1688463
10000 0.1664378
10010 0.1731773
10020 0.1848039
10030 0.1695929
10040 0.1673147
10050 0.1848328
10060 0.1873712
10070 0.192843
10080 0.2037425
10090 0.17011
10100 0.1782749
10110 0.1564486
10120 0.1633257
10130 0.1758946
10140 0.1583219
10150 0.1364779
10160 0.1563225
10170 0.1528085
10180 0.1563406
10190 0.1549385
10200 0.1559018
10210 0.1576829
10220 0.1625698
10230 0.1494041
10240 0.1523713
10250 0.1567062
10260 0.169935
10270 0.1722483
10280 0.174384
10290 0.1628079
10300 0.1708291
10310 0.1838892
10320 0.1615445
10330 0.1772903
10340 0.1838295
10350 0.1843778
10360 0.1672467
10370 0.1824257
10380 0.199655
10390 0.1859179
10400 0.1629253
10410 0.1892247
10420 0.1973523
10430 0.1602656
10440 0.1951683
10450 0.1833778
10460 0.1868737
10470 0.1819588
10480 0.1875674
10490 0.2075524
10500 0.2043862
10510 0.1995093
10520 0.1813335
10530 0.1885496
10540 0.1985811
10550 0.1792212
10560 0.1682071
10570 0.1536229
10580 0.1686868
10590 0.1768974
10600 0.183235
10610 0.1757246
10620 0.1801908
10630 0.1899687
10640 0.1918353
10650 0.1925543
10660 0.1910337
10670 0.1796419
10680 0.1769957
10690 0.191846
10700 0.197507
10710 0.1883117
10720 0.1868902
10730 0.1918069
10740 0.1873698
10750 0.1706154
10760 0.1710846
10770 0.1698852
10780 0.1809579
10790 0.1558986
10800 0.1561426
10810 0.1604036
10820 0.1717661
10830 0.1716443
10840 0.1600795
10850 0.1742873
10860 0.1756756
10870 0.1830677
10880 0.1732104
10890 0.1752347
10900 0.1812849
10910 0.1983638
10920 0.1670012
10930 0.2004925
10940 0.2001482
10950 0.1975396
10960 0.1748188
10970 0.1715026
10980 0.1747686
10990 0.1809487
11000 0.2037814
11010 0.2061888
11020 0.2041554
11030 0.2029961
11040 0.2091647
11050 0.2122005
11060 0.2104508
11070 0.2058884
11080 0.213338
11090 0.203491
11100 0.1807461
11110 0.191811
11120 0.1942097
11130 0.2043052
11140 0.1749194
11150 0.1747801
11160 0.1706102
11170 0.1966472
11180 0.1742407
11190 0.1733535
11200 0.1595508
11210 0.1564176
11220 0.1668103
11230 0.1609379
11240 0.1428156
11250 0.1642507
11260 0.1766586
11270 0.1794235
11280 0.1420892
11290 0.1672936
11300 0.1669414
11310 0.1723272
11320 0.1828518
11330 0.1638026
11340 0.1856253
11350 0.1693732
11360 0.1620809
11370 0.161224
11380 0.1864025
11390 0.1525071
11400 0.2011845
11410 0.1774928
11420 0.183094
11430 0.1671618
11440 0.1778492
11450 0.1712885
11460 0.1671896
11470 0.1756551
11480 0.1874022
11490 0.1698436
11500 0.1722539
11510 0.1945704
11520 0.1871142
11530 0.2100523
11540 0.1821509
11550 0.1895442
11560 0.1659901
11570 0.1911956
11580 0.1738402
11590 0.1753068
11600 0.1707601
11610 0.1838364
11620 0.160656
11630 0.1814826
11640 0.1937698
11650 0.2098421
11660 0.2086156
11670 0.2104449
11680 0.2046545
11690 0.1894365
11700 0.1810029
11710 0.1831437
11720 0.1747485
11730 0.2157282
11740 0.2181481
11750 0.1841702
11760 0.1789265
11770 0.1854451
11780 0.1600955
11790 0.1459469
11800 0.1725328
11810 0.160941
11820 0.1678422
11830 0.177357
11840 0.17719
11850 0.2186039
11860 0.2034907
11870 0.2195676
11880 0.1902921
11890 0.2023279
11900 0.1845639
11910 0.1957117
11920 0.2071736
11930 0.18205
11940 0.192491
11950 0.1745049
11960 0.1747693
11970 0.2025866
11980 0.1821746
11990 0.1869895
12000 0.1959192
12010 0.2140122
12020 0.2144154
12030 0.2457831
12040 0.2187936
12050 0.2136107
12060 0.2096477
12070 0.1950828
12080 0.2070626
12090 0.1966776
12100 0.2105075
12110 0.2063695
12120 0.2186678
12130 0.2221654
12140 0.2247614
12150 0.2115461
12160 0.2098508
12170 0.2163849
12180 0.2029945
12190 0.220521
12200 0.2081465
12210 0.23866
12220 0.2212903
12230 0.1968529
12240 0.2035501
12250 0.2212277
12260 0.2174304
12270 0.2147551
12280 0.200434
12290 0.2016964
12300 0.2108733
12310 0.2154346
12320 0.2159917
12330 0.2249913
12340 0.2281761
12350 0.2171566
12360 0.2082589
12370 0.2131543
12380 0.2127287
12390 0.2484417
12400 0.2333351
12410 0.232459
12420 0.205662
12430 0.2163273
12440 0.2208559
12450 0.2309026
12460 0.2292295
12470 0.2493133
12480 0.2327485
12490 0.2137251
12500 0.2224226
12510 0.198166
12520 0.2063972
12530 0.2292891
12540 0.200926
12550 0.2173779
12560 0.2186002
12570 0.2125695
12580 0.1934699
12590 0.2204591
12600 0.2114019
12610 0.2092489
12620 0.2105316
12630 0.2066095
12640 0.2005899
12650 0.1886342
12660 0.1992576
12670 0.1841499
12680 0.1894439
12690 0.1968775
12700 0.2057502
12710 0.1773335
12720 0.1725754
12730 0.1848366
12740 0.1919899
12750 0.211347
12760 0.2212326
12770 0.1683582
12780 0.1942018
12790 0.1795228
12800 0.1827428
12810 0.1912598
12820 0.218442
12830 0.2183891
12840 0.1928355
12850 0.1839588
12860 0.1973846
12870 0.1904695
12880 0.2247175
12890 0.2108918
12900 0.2044698
12910 0.2106163
12920 0.179988
12930 0.1763686
12940 0.2010845
12950 0.2050367
12960 0.1834044
12970 0.1801942
12980 0.2052902
12990 0.1830121
13000 0.2086276
13010 0.2090154
13020 0.2152396
13030 0.186979
13040 0.1924057
13050 0.1806519
13060 0.1999678
13070 0.1734866
13080 0.1670308
13090 0.1791938
13100 0.1832954
13110 0.1780107
13120 0.1774821
13130 0.1799606
13140 0.1926222
13150 0.1836828
13160 0.1821187
13170 0.2093647
13180 0.191642
13190 0.1862593
13200 0.1855161
13210 0.1892742
13220 0.188015
13230 0.1844594
13240 0.1836985
13250 0.1862273
13260 0.1884788
13270 0.1613706
13280 0.1728999
13290 0.1685962
13300 0.1532815
13310 0.1788716
13320 0.1736973
13330 0.1966964
13340 0.1826913
13350 0.1907962
13360 0.2261639
13370 0.2048638
13380 0.2219247
13390 0.2085796
13400 0.2112589
13410 0.2176659
13420 0.2346354
13430 0.2362245
13440 0.2268943
13450 0.2046493
13460 0.2360616
13470 0.2030626
13480 0.2054323
13490 0.1972175
13500 0.2050864
13510 0.1902494
13520 0.1953363
13530 0.1951862
13540 0.1992546
13550 0.1949985
13560 0.2119928
13570 0.1922562
13580 0.1899153
13590 0.187725
13600 0.1787426
13610 0.18754
13620 0.1910033
13630 0.2055502
13640 0.2038821
13650 0.2036314
13660 0.2207727
13670 0.1873671
13680 0.2174299
13690 0.2027082
13700 0.175172
13710 0.1847077
13720 0.1926316
13730 0.1857926
13740 0.2144461
13750 0.1932352
13760 0.1766222
13770 0.1636599
13780 0.1882136
13790 0.1984472
13800 0.1700557
13810 0.183628
13820 0.2052135
13830 0.1946992
13840 0.1878744
13850 0.1903353
13860 0.1723084
13870 0.1909661
13880 0.2088433
13890 0.184839
13900 0.191924
13910 0.1706686
13920 0.1807005
13930 0.1763598
13940 0.179266
13950 0.1842934
13960 0.1763681
13970 0.1914636
13980 0.1817079
13990 0.1902407
14000 0.1726567
14010 0.1825792
14020 0.2026289
14030 0.2067986
14040 0.2050931
14050 0.2129851
14060 0.1985874
14070 0.2064163
14080 0.2048291
14090 0.2260021
14100 0.2039991
14110 0.2149239
14120 0.2162363
14130 0.2053283
14140 0.2011506
14150 0.2154954
14160 0.2172209
14170 0.217316
14180 0.2012788
14190 0.2087403
14200 0.21852
14210 0.2279439
14220 0.2153269
14230 0.2083506
14240 0.2362966
14250 0.2126713
14260 0.2301187
14270 0.2249888
14280 0.22266
14290 0.2352557
14300 0.2307907
14310 0.2208653
14320 0.2305057
14330 0.21895
14340 0.2355808
14350 0.2210224
14360 0.2058728
14370 0.2120841
14380 0.2077292
14390 0.2216384
14400 0.226135
14410 0.2107989
14420 0.2040549
14430 0.2050182
14440 0.1973223
14450 0.2037362
14460 0.2368549
14470 0.2157156
14480 0.1983639
14490 0.1960192
14500 0.2089879
14510 0.2141951
14520 0.207412
14530 0.2162256
14540 0.2483126
14550 0.21981
14560 0.2091222
14570 0.2072811
14580 0.1921915
14590 0.2294731
14600 0.2569398
14610 0.22446
14620 0.2396037
14630 0.2157318
14640 0.2100466
14650 0.2220353
14660 0.2084782
14670 0.221143
14680 0.2372456
14690 0.2313963
14700 0.2280196
14710 0.2332017
14720 0.2213945
14730 0.2226206
14740 0.2207676
14750 0.2479099
14760 0.2310082
14770 0.217597
14780 0.2316378
14790 0.2215113
14800 0.2374505
14810 0.2549432
14820 0.2440995
14830 0.2680868
14840 0.2486308
14850 0.2295888
14860 0.2135715
14870 0.2264787
14880 0.224735
14890 0.2152256
14900 0.1796685
14910 0.1958616
14920 0.2025921
14930 0.2309959
14940 0.2349908
14950 0.1916494
14960 0.214721
14970 0.2101458
14980 0.2406237
14990 0.2259772
15000 0.2422946
15010 0.2684167
15020 0.2424457
15030 0.2215686
15040 0.2333438
15050 0.2178241
15060 0.2379272
15070 0.2544464
15080 0.216233
15090 0.2175238
15100 0.2319787
15110 0.2166131
15120 0.2281582
15130 0.2244925
15140 0.2133151
15150 0.2282058
15160 0.2293299
15170 0.2334428
15180 0.2400054
15190 0.2024726
15200 0.2244797
15210 0.2194583
15220 0.2121038
15230 0.2425685
15240 0.2266834
15250 0.2182148
15260 0.2127541
15270 0.2080041
15280 0.2116694
15290 0.2269272
15300 0.202615
15310 0.216776
15320 0.2127507
15330 0.2177848
15340 0.218121
15350 0.2346456
15360 0.2231382
15370 0.2123768
15380 0.2124649
15390 0.2022684
15400 0.2137709
15410 0.202503
15420 0.2204279
15430 0.2285526
15440 0.2221122
15450 0.2418231
15460 0.2096387
15470 0.2280082
15480 0.2130871
15490 0.2008567
15500 0.2156731
15510 0.2094269
15520 0.2309186
15530 0.229858
15540 0.20296
15550 0.2138931
15560 0.2120257
15570 0.2148648
15580 0.2013907
15590 0.2017676
15600 0.2306221
15610 0.2305424
15620 0.2386929
15630 0.2364452
15640 0.2219231
15650 0.2565778
15660 0.2452537
15670 0.2167822
15680 0.2184631
15690 0.1991084
15700 0.2108031
15710 0.1885784
15720 0.1952436
15730 0.2050837
15740 0.2034266
15750 0.2219644
15760 0.2147197
15770 0.2110797
15780 0.2248453
15790 0.2072342
15800 0.2085743
15810 0.2227265
15820 0.2025446
15830 0.2424695
15840 0.2261776
15850 0.2304196
15860 0.2216761
15870 0.228311
15880 0.2051442
15890 0.2122411
15900 0.2183802
15910 0.1835502
15920 0.2187342
15930 0.2159921
15940 0.2156988
15950 0.2089782
15960 0.2250019
15970 0.214149
15980 0.2057393
15990 0.2282748
16000 0.1972045
16010 0.2002074
16020 0.2430207
16030 0.2238656
16040 0.2297161
16050 0.2306159
16060 0.2441073
16070 0.2654287
16080 0.2758884
16090 0.2722613
16100 0.2290509
16110 0.2492182
16120 0.2395031
16130 0.2281954
16140 0.2130058
16150 0.2300972
16160 0.2308529
16170 0.2445799
16180 0.2466726
16190 0.2396013
16200 0.2333024
16210 0.2320956
16220 0.2314166
16230 0.2281299
16240 0.2340255
16250 0.226352
16260 0.2110514
16270 0.2065106
16280 0.2224514
16290 0.1937447
16300 0.2139925
16310 0.217077
16320 0.2073746
16330 0.1964033
16340 0.2109715
16350 0.2092656
16360 0.1920055
16370 0.1869825
16380 0.1933607
16390 0.2004705
16400 0.2154799
16410 0.206142
16420 0.2076467
16430 0.2252569
16440 0.1919395
16450 0.2191165
16460 0.2239598
16470 0.2357708
16480 0.2223906
16490 0.2276408
16500 0.2053727
16510 0.2216007
16520 0.2044153
16530 0.2108058
16540 0.2239718
16550 0.2244117
16560 0.2308052
16570 0.2391957
16580 0.2576057
16590 0.2082825
16600 0.2192768
16610 0.2297878
16620 0.2471134
16630 0.2259789
16640 0.2111505
16650 0.2171761
16660 0.1971977
16670 0.2081868
16680 0.2337599
16690 0.2270236
16700 0.2234401
16710 0.1993519
16720 0.2218675
16730 0.2175075
16740 0.2101737
16750 0.2160302
16760 0.2353674
16770 0.2348298
16780 0.2176743
16790 0.21171
16800 0.2121232
16810 0.2174212
16820 0.2337522
16830 0.2327322
16840 0.2232497
16850 0.2208931
16860 0.2109
16870 0.2050881
16880 0.2039017
16890 0.2163545
16900 0.1932345
16910 0.1995284
16920 0.2086386
16930 0.214343
16940 0.1964839
16950 0.2122809
16960 0.198734
16970 0.2142001
16980 0.2160105
16990 0.2161299
17000 0.220596
17010 0.2017685
17020 0.1978483
17030 0.2150471
17040 0.2070703
17050 0.2156969
17060 0.2237857
17070 0.2134998
17080 0.1903611
17090 0.21641
17100 0.1938114
17110 0.1996506
17120 0.1935999
17130 0.2251132
17140 0.2387666
17150 0.2250081
17160 0.2303159
17170 0.2444565
17180 0.2190156
17190 0.236058
17200 0.2939364
17210 0.2461559
17220 0.2496409
17230 0.2145466
17240 0.223059
17250 0.2011242
17260 0.2093257
17270 0.1903931
17280 0.1951214
17290 0.2068063
17300 0.2246979
17310 0.2126174
17320 0.2118968
17330 0.21575
17340 0.1981839
17350 0.2067159
17360 0.2111207
17370 0.1967637
17380 0.2006216
17390 0.1851648
17400 0.2065538
17410 0.2070206
17420 0.1977068
17430 0.1947204
17440 0.1944498
17450 0.211672
17460 0.2247177
17470 0.2170721
17480 0.2292646
17490 0.2258316
17500 0.2025651
17510 0.213945
17520 0.2156828
17530 0.2128167
17540 0.2029257
17550 0.2146208
17560 0.209483
17570 0.2114957
17580 0.2032866
17590 0.2031328
17600 0.2031237
17610 0.2255432
17620 0.2313317
17630 0.2327135
17640 0.2201676
17650 0.2152755
17660 0.2247236
17670 0.2185493
17680 0.2126022
17690 0.2047089
17700 0.2167147
17710 0.1953021
17720 0.2015647
17730 0.1864765
17740 0.2065277
17750 0.2257582
17760 0.2126013
17770 0.2016333
17780 0.209407
17790 0.2070854
17800 0.232268
17810 0.2201217
17820 0.213909
17830 0.1942323
17840 0.2007938
17850 0.1941251
17860 0.2154584
17870 0.197326
17880 0.1924109
17890 0.1958553
17900 0.2032719
17910 0.2067483
17920 0.2017954
17930 0.2119595
17940 0.2090862
17950 0.2115452
17960 0.1925381
17970 0.1902076
17980 0.2084667
17990 0.202746
18000 0.2049842
18010 0.2068
18020 0.2154696
18030 0.2244994
18040 0.2145907
18050 0.2266896
18060 0.2082466
18070 0.2262749
18080 0.206154
18090 0.1839384
18100 0.2082976
18110 0.1995874
18120 0.202404
18130 0.2090393
18140 0.2086308
18150 0.1713592
18160 0.1700942
18170 0.1917183
18180 0.1820252
18190 0.1971949
18200 0.1959893
18210 0.200224
18220 0.2127903
18230 0.2147511
18240 0.203623
18250 0.2272225
18260 0.2141953
18270 0.2016239
18280 0.1903818
18290 0.2080423
18300 0.2195757
18310 0.1879337
18320 0.2039493
18330 0.2095856
18340 0.2258553
18350 0.2233155
18360 0.2235172
18370 0.1990699
18380 0.224705
18390 0.2082022
18400 0.2011442
18410 0.2005788
18420 0.213058
18430 0.2027253
18440 0.2096753
18450 0.2156584
18460 0.2207033
18470 0.2229281
18480 0.2008105
18490 0.2321037
18500 0.2027017
18510 0.2079561
18520 0.2313441
18530 0.2348246
18540 0.2340834
18550 0.2431429
18560 0.2555961
18570 0.2373107
18580 0.2261562
18590 0.2342269
18600 0.2416094
18610 0.2364908
18620 0.2255758
18630 0.2496316
18640 0.2198516
18650 0.2222268
18660 0.2613167
18670 0.2160857
18680 0.2090361
18690 0.2183299
18700 0.2116259
18710 0.2416784
18720 0.2241453
18730 0.2169554
18740 0.2415377
18750 0.2447117
18760 0.2286407
18770 0.2250531
18780 0.2211394
18790 0.2068497
18800 0.1922258
18810 0.2265903
18820 0.2009442
18830 0.2139115
18840 0.2321401
18850 0.210917
18860 0.2116464
18870 0.1905002
18880 0.2053989
18890 0.2072392
18900 0.2139863
18910 0.2281449
18920 0.2451791
18930 0.2126485
18940 0.2049074
18950 0.2193449
18960 0.1875232
18970 0.1961185
18980 0.2240783
18990 0.2155962
19000 0.2395188
19010 0.2095689
19020 0.2047251
19030 0.2082706
19040 0.2275454
19050 0.2229683
19060 0.2151112
19070 0.2261403
19080 0.2263069
19090 0.2154495
19100 0.1925342
19110 0.2134502
19120 0.2054212
19130 0.2055164
19140 0.2099899
19150 0.2019148
19160 0.2071535
19170 0.2129736
19180 0.2505052
19190 0.2189945
19200 0.2064864
19210 0.1881128
19220 0.2019935
19230 0.1980486
19240 0.1981651
19250 0.1991031
19260 0.201091
19270 0.1982362
19280 0.1973936
19290 0.2064842
19300 0.1886861
19310 0.2076806
19320 0.200019
19330 0.1953537
19340 0.2229947
19350 0.2348005
19360 0.2100647
19370 0.2294044
19380 0.220693
19390 0.2288327
19400 0.2247527
19410 0.2084754
19420 0.2326861
19430 0.2109556
19440 0.2018111
19450 0.2132753
19460 0.1971736
19470 0.2009052
19480 0.2217545
19490 0.2185875
19500 0.2349592
19510 0.2157274
19520 0.2319591
19530 0.2165897
19540 0.2118354
19550 0.2148809
19560 0.2354674
19570 0.2316612
19580 0.1986396
19590 0.1897053
19600 0.1996822
19610 0.1961023
19620 0.2015001
19630 0.1893098
19640 0.2060105
19650 0.2065012
19660 0.2166534
19670 0.2188485
19680 0.2179086
19690 0.2181463
19700 0.2067424
19710 0.2325899
19720 0.207725
19730 0.2073887
19740 0.2198412
19750 0.2040225
19760 0.2008325
19770 0.2155078
19780 0.2120153
19790 0.2327778
19800 0.230954
19810 0.213298
19820 0.2156924
19830 0.2323502
19840 0.2551985
19850 0.2303513
19860 0.2308502
19870 0.2231856
19880 0.2223784
19890 0.2226618
19900 0.1971865
19910 0.1853298
19920 0.1943713
19930 0.2219202
19940 0.238859
19950 0.2317228
19960 0.2192812
19970 0.2188709
19980 0.2118775
19990 0.1884134
20000 0.2013358
20010 0.1907815
20020 0.1995655
20030 0.1787418
20040 0.1776055
20050 0.1845158
20060 0.1951956
20070 0.1926758
20080 0.1981226
20090 0.1977895
20100 0.209179
20110 0.2133826
20120 0.2075861
20130 0.2245033
20140 0.2268299
20150 0.2266961
20160 0.2296887
20170 0.2136738
20180 0.2554964
20190 0.2407972
20200 0.2431923
20210 0.2047678
20220 0.2089416
20230 0.202569
20240 0.2104476
20250 0.1973477
20260 0.2295726
20270 0.2371324
20280 0.2222851
20290 0.2283378
20300 0.2186272
20310 0.2333443
20320 0.2339709
20330 0.2199793
20340 0.2160146
20350 0.1981675
20360 0.2193615
20370 0.220055
20380 0.2115867
20390 0.2112239
20400 0.2096498
20410 0.2277869
20420 0.2399631
20430 0.2464288
20440 0.2225757
20450 0.2208559
20460 0.2164368
20470 0.2063796
20480 0.2277767
20490 0.2147573
20500 0.2203322
20510 0.221733
20520 0.2242647
20530 0.2257837
20540 0.2229778
20550 0.2179534
20560 0.2122235
20570 0.2041097
20580 0.213984
20590 0.2216708
20600 0.2189811
20610 0.2478182
20620 0.2316284
20630 0.2416359
20640 0.2283337
20650 0.2204626
20660 0.2030329
20670 0.2275851
20680 0.2374918
20690 0.2414131
20700 0.2343349
20710 0.2219038
20720 0.2394519
20730 0.2284074
20740 0.2346327
20750 0.2293667
20760 0.2402192
20770 0.224584
20780 0.2141148
20790 0.2149288
20800 0.204985
20810 0.1834508
20820 0.1851109
20830 0.1988487
20840 0.1994596
20850 0.1857883
20860 0.1695341
20870 0.1930663
20880 0.1723744
20890 0.1983669
20900 0.1889281
20910 0.1952955
20920 0.1845483
20930 0.1955504
20940 0.1604952
20950 0.1821241
20960 0.1793636
20970 0.1945019
20980 0.2034315
20990 0.206882
21000 0.2049039
21010 0.2066402
21020 0.1957497
21030 0.2048058
21040 0.1949836
21050 0.1863237
21060 0.1996767
21070 0.1976083
21080 0.194174
21090 0.2074631
21100 0.2264171
21110 0.2135525
21120 0.2155947
21130 0.2268396
21140 0.2135603
21150 0.2167496
21160 0.2026025
21170 0.2014405
21180 0.210727
21190 0.2008672
21200 0.2144319
21210 0.1998276
21220 0.1949293
21230 0.1941978
21240 0.1939246
21250 0.1980165
21260 0.2484062
21270 0.2197792
21280 0.2052252
21290 0.2149242
21300 0.2371647
21310 0.2067307
21320 0.2089079
21330 0.2310683
21340 0.2262329
21350 0.2272934
21360 0.2130891
21370 0.2197947
21380 0.2343464
21390 0.2241981
21400 0.2308136
21410 0.235384
21420 0.2307859
21430 0.2262693
21440 0.2257818
21450 0.2225823
21460 0.2281137
21470 0.2196265
21480 0.2270451
21490 0.2189311
21500 0.2287807
21510 0.2084459
21520 0.2276932
21530 0.216223
21540 0.2089197
21550 0.2297182
21560 0.2330756
21570 0.2538711
21580 0.2808715
21590 0.260345
21600 0.2306805
21610 0.254319
21620 0.2431209
21630 0.2222225
21640 0.2266375
21650 0.2331518
21660 0.2222362
21670 0.2216108
21680 0.2349254
21690 0.2330736
21700 0.2107082
21710 0.2211996
21720 0.2238803
21730 0.2268144
21740 0.2250384
21750 0.2141856
21760 0.220422
21770 0.223151
21780 0.2442687
21790 0.2506279
21800 0.2596446
21810 0.2477415
21820 0.2133346
21830 0.2277152
21840 0.2412202
21850 0.2262575
21860 0.2124912
21870 0.2132949
21880 0.2125662
21890 0.2109474
21900 0.2086677
21910 0.1955266
21920 0.1844241
21930 0.2166902
21940 0.2035303
21950 0.2032781
21960 0.1906476
21970 0.1898029
21980 0.1956227
21990 0.2086699
22000 0.2085886
22010 0.1950575
22020 0.1923959
22030 0.1820051
22040 0.201202
22050 0.2049961
22060 0.2006942
22070 0.1979358
22080 0.1782688
22090 0.1821127
22100 0.1883454
22110 0.1789208
22120 0.1849235
22130 0.1946257
22140 0.1812314
22150 0.190586
22160 0.1980949
22170 0.2180749
22180 0.2131192
22190 0.1830505
22200 0.1954575
22210 0.196389
22220 0.195357
22230 0.1885265
22240 0.2105348
22250 0.2095462
22260 0.1943157
22270 0.195144
22280 0.2105626
22290 0.2084963
22300 0.2136766
22310 0.204385
22320 0.2134773
22330 0.2058903
22340 0.1929337
22350 0.1959501
22360 0.1977427
22370 0.2248318
22380 0.1975026
22390 0.1779245
22400 0.1946343
22410 0.1772261
22420 0.2101932
22430 0.2432456
22440 0.2399645
22450 0.2047553
22460 0.20169
22470 0.2100556
22480 0.2006323
22490 0.199591
22500 0.2030667
22510 0.1947865
22520 0.2337088
22530 0.2151461
22540 0.2172811
22550 0.205262
22560 0.2066107
22570 0.2156043
22580 0.1838295
22590 0.1903256
22600 0.2063873
22610 0.2071419
22620 0.1821944
22630 0.1882905
22640 0.1851472
22650 0.193274
22660 0.2005198
22670 0.1888136
22680 0.191261
22690 0.1887991
22700 0.1906827
22710 0.1895736
22720 0.1911108
22730 0.1916694
22740 0.1889729
22750 0.2064209
22760 0.2027785
22770 0.2015614
22780 0.2130945
22790 0.2045675
22800 0.2050231
22810 0.1871201
22820 0.2009621
22830 0.188671
22840 0.208058
22850 0.1802038
22860 0.1869753
22870 0.1982722
22880 0.1902487
22890 0.1951914
22900 0.1927513
22910 0.2054406
22920 0.2127317
22930 0.1979245
22940 0.2015855
22950 0.1858511
22960 0.1971777
22970 0.2045329
22980 0.1870399
22990 0.1880886
23000 0.1744048
23010 0.1903329
23020 0.1961936
23030 0.1756177
23040 0.1959532
23050 0.1709688
23060 0.1816831
23070 0.2111108
23080 0.2110743
23090 0.1891367
23100 0.1972262
23110 0.2043797
23120 0.197694
23130 0.184383
23140 0.1859298
23150 0.1919074
23160 0.195017
23170 0.200312
23180 0.1991926
23190 0.1979394
23200 0.1857279
23210 0.1950766
23220 0.2089004
23230 0.2000975
23240 0.1944392
23250 0.1970719
23260 0.2051391
23270 0.222733
23280 0.2057853
23290 0.2056371
23300 0.1897489
23310 0.2113168
23320 0.2126962
23330 0.1912638
23340 0.2002555
23350 0.2078151
23360 0.2035708
23370 0.2189681
23380 0.2134804
23390 0.1941559
23400 0.1906822
23410 0.1922934
23420 0.1896725
23430 0.2048755
23440 0.1944909
23450 0.2249777
23460 0.2389193
23470 0.221792
23480 0.2067594
23490 0.2144057
23500 0.190805
23510 0.1836144
23520 0.1914586
23530 0.2216395
23540 0.2113882
23550 0.2066888
23560 0.2043303
23570 0.2094409
23580 0.2021983
23590 0.1983253
23600 0.2069893
23610 0.1916168
23620 0.1894066
23630 0.2043885
23640 0.1952602
23650 0.2080064
23660 0.1936725
23670 0.1990979
23680 0.1929661
23690 0.2028886
23700 0.1902681
23710 0.1935991
23720 0.1987369
23730 0.1828108
23740 0.2014282
23750 0.2100136
23760 0.2002413
23770 0.1889836
23780 0.2093776
23790 0.1798065
23800 0.1748679
23810 0.1849537
23820 0.1831388
23830 0.1971516
23840 0.1812454
23850 0.1792702
23860 0.2113833
23870 0.1903591
23880 0.1811607
23890 0.1718302
23900 0.1871786
23910 0.1937004
23920 0.2059026
23930 0.2014168
23940 0.1972545
23950 0.1936525
23960 0.1823698
23970 0.1916745
23980 0.1908588
23990 0.2131219
24000 0.1929787
24010 0.2059002
24020 0.1828065
24030 0.1758136
24040 0.1882852
24050 0.1995262
24060 0.1748433
24070 0.1832871
24080 0.1874684
24090 0.1926324
24100 0.1689186
24110 0.1899348
24120 0.1732174
24130 0.1730188
24140 0.1894466
24150 0.191941
24160 0.1876984
24170 0.1765912
24180 0.1752126
24190 0.1782307
24200 0.1726014
24210 0.1737307
24220 0.1740722
24230 0.1821765
24240 0.1676583
24250 0.1783391
24260 0.1635887
24270 0.1669019
24280 0.1715861
24290 0.1730957
24300 0.1687824
24310 0.1667192
24320 0.1783795
24330 0.1690173
24340 0.1709316
24350 0.1813574
24360 0.183405
24370 0.1861975
24380 0.1832696
24390 0.1949995
24400 0.1836798
24410 0.1835893
24420 0.1658541
24430 0.1656749
24440 0.1747379
24450 0.1567506
24460 0.1569779
24470 0.1706595
24480 0.1610863
24490 0.1581206
24500 0.1677014
24510 0.181609
24520 0.1824207
24530 0.185499
24540 0.1976779
24550 0.1986362
24560 0.189419
24570 0.1734119
24580 0.1830347
24590 0.17982
24600 0.2047025
24610 0.1993162
24620 0.1855643
24630 0.1789197
24640 0.1951264
24650 0.1797091
24660 0.1877126
24670 0.1866894
24680 0.1782123
24690 0.2034025
24700 0.1898969
24710 0.1864172
24720 0.1973466
24730 0.1909012
24740 0.2010084
24750 0.193913
24760 0.1834544
24770 0.1969464
24780 0.1776348
24790 0.1801401
24800 0.1951249
24810 0.1947479
24820 0.1927225
24830 0.1997195
24840 0.2054438
24850 0.1974117
24860 0.2063146
24870 0.1941937
24880 0.2069382
24890 0.2198561
24900 0.2165074
24910 0.2175504
24920 0.2255689
24930 0.2642711
24940 0.2361322
24950 0.2222834
24960 0.2246727
24970 0.2338615
24980 0.2674119
24990 0.2387905
25000 0.2332451
25010 0.244569
25020 0.2341992
25030 0.2386662
25040 0.2101547
25050 0.2165374
25060 0.21284
25070 0.2189635
25080 0.2084851
25090 0.2198053
25100 0.2083087
25110 0.2172451
25120 0.2003875
25130 0.1980161
25140 0.2071385
25150 0.2212284
25160 0.2287801
25170 0.2117112
25180 0.2269429
25190 0.2207616
25200 0.2421683
25210 0.2428319
25220 0.2548564
25230 0.2476112
25240 0.2349675
25250 0.2433432
25260 0.2365677
25270 0.2219595
25280 0.2323384
25290 0.2205497
25300 0.2466207
25310 0.2415835
25320 0.2316637
25330 0.2403947
25340 0.2520003
25350 0.248185
25360 0.2424622
25370 0.2501572
25380 0.2495617
25390 0.239458
25400 0.2510403
25410 0.2565235
25420 0.2441512
25430 0.2499333
25440 0.2676507
25450 0.2644554
25460 0.2480355
25470 0.2568845
25480 0.2498843
25490 0.2534081
25500 0.2632029
25510 0.2585888
25520 0.2609246
25530 0.2428013
25540 0.2370557
25550 0.2617461
25560 0.2552023
25570 0.2376818
25580 0.2349311
25590 0.2299781
25600 0.2458624
25610 0.2487743
25620 0.2663813
25630 0.2647068
25640 0.263007
25650 0.2421623
25660 0.2579502
25670 0.2715541
25680 0.2695087
25690 0.2688449
25700 0.2830428
25710 0.2553323
25720 0.2724954
25730 0.2728453
25740 0.2607307
25750 0.2529966
25760 0.2567858
25770 0.2563665
25780 0.2549202
25790 0.2534879
25800 0.2504646
25810 0.2544375
25820 0.251215
25830 0.2335548
25840 0.2255765
25850 0.2402667
25860 0.2641349
25870 0.2454934
25880 0.2747879
25890 0.2695564
25900 0.2599673
25910 0.2667251
25920 0.2573655
25930 0.2466722
25940 0.255466
25950 0.2445028
25960 0.2337211
25970 0.2340643
25980 0.2371779
25990 0.2369971
26000 0.2261352
26010 0.2508524
26020 0.2595822
26030 0.2358699
26040 0.228826
26050 0.2390317
26060 0.2430627
26070 0.2269915
26080 0.2257854
26090 0.2288861
26100 0.2618613
26110 0.2504137
26120 0.2305914
26130 0.239265
26140 0.23658
26150 0.2319112
26160 0.235328
26170 0.2309065
26180 0.2333965
26190 0.257372
26200 0.2337491
26210 0.2503639
26220 0.2443325
26230 0.2505416
26240 0.2494011
26250 0.2584699
26260 0.2312031
26270 0.227312
26280 0.2466554
26290 0.2399524
26300 0.2485669
26310 0.2419742
26320 0.2592085
26330 0.2462933
26340 0.2492151
26350 0.2458583
26360 0.2421317
26370 0.2500683
26380 0.2383811
26390 0.2466351
26400 0.2599086
26410 0.249225
26420 0.2468279
26430 0.2603523
26440 0.2475927
26450 0.2597554
26460 0.2580126
26470 0.2553287
26480 0.255468
26490 0.2627674
26500 0.2615013
26510 0.2609408
26520 0.2689362
26530 0.269933
26540 0.2768869
26550 0.2562132
26560 0.2499522
26570 0.2589151
26580 0.2424087
26590 0.2590386
26600 0.2336198
26610 0.2271505
26620 0.2384225
26630 0.2545478
26640 0.2537123
26650 0.2775622
26660 0.2674398
26670 0.2664877
26680 0.2672688
26690 0.2695167
26700 0.2661524
26710 0.2636392
26720 0.2503122
26730 0.2553022
26740 0.2588001
26750 0.25927
26760 0.2614079
26770 0.2674888
26780 0.2376931
26790 0.2553796
26800 0.2478929
26810 0.244887
26820 0.2694749
26830 0.2550874
26840 0.2677981
26850 0.2691807
26860 0.2478283
26870 0.2548835
26880 0.2608204
26890 0.2636865
26900 0.269297
26910 0.2607749
26920 0.2543082
26930 0.2845955
26940 0.2885996
26950 0.294455
26960 0.2874981
26970 0.2873905
26980 0.293568
26990 0.2975795
27000 0.2978847
27010 0.2893811
27020 0.2723929
27030 0.2951465
27040 0.2862735
27050 0.2892698
27060 0.2834121
27070 0.2951634
27080 0.2810518
27090 0.2628505
27100 0.2769496
27110 0.2487976
27120 0.2657158
27130 0.2601667
27140 0.2479734
27150 0.2522129
27160 0.2545162
27170 0.2646056
27180 0.2721459
27190 0.2707858
27200 0.2590163
27210 0.2539209
27220 0.2388078
27230 0.257037
27240 0.2461842
27250 0.2603938
27260 0.2545852
27270 0.2586873
27280 0.2749607
27290 0.2697415
27300 0.2681714
27310 0.258504
27320 0.2524964
27330 0.242989
27340 0.2334624
27350 0.2573682
27360 0.2668362
27370 0.2502241
27380 0.2519512
27390 0.2602867
27400 0.2603483
27410 0.2517034
27420 0.2678924
27430 0.2669945
27440 0.2674634
27450 0.2555045
27460 0.2658864
27470 0.2511183
27480 0.2626204
27490 0.2650981
27500 0.2479124
27510 0.2678932
27520 0.2607228
27530 0.2594827
27540 0.2436901
27550 0.2594753
27560 0.2699932
27570 0.2606911
27580 0.2450746
27590 0.2402964
27600 0.2563724
27610 0.2621592
27620 0.2709993
27630 0.2822731
27640 0.2687782
27650 0.2714115
27660 0.2492936
27670 0.2601016
27680 0.2407455
27690 0.2524346
27700 0.2463029
27710 0.2502168
27720 0.2438512
27730 0.2734493
27740 0.2594084
27750 0.2490233
27760 0.2375259
27770 0.2451359
27780 0.2363671
27790 0.2445945
27800 0.2635512
27810 0.2263426
27820 0.2356099
27830 0.2317904
27840 0.2446382
27850 0.2499438
27860 0.2444624
27870 0.239858
27880 0.2525009
27890 0.2624173
27900 0.2549158
27910 0.2415398
27920 0.2490125
27930 0.2359531
27940 0.2465706
27950 0.2415673
27960 0.2546879
27970 0.2435578
27980 0.2334043
27990 0.2455941
28000 0.2499706
28010 0.228803
28020 0.2232603
28030 0.2415672
28040 0.2493991
28050 0.2258771
28060 0.2425951
28070 0.2213754
28080 0.2327819
28090 0.2287968
28100 0.2292839
28110 0.2123013
28120 0.2536971
28130 0.2338803
28140 0.2446983
28150 0.2445899
28160 0.2629318
28170 0.2450152
28180 0.2526274
28190 0.2442148
28200 0.2278852
28210 0.2332083
28220 0.2344472
28230 0.2332333
28240 0.2336324
28250 0.2196177
28260 0.2292495
28270 0.2236024
28280 0.2350608
28290 0.2143915
28300 0.2073279
28310 0.2339799
28320 0.2218838
28330 0.2235554
28340 0.2309594
28350 0.2222777
28360 0.2194994
28370 0.220252
28380 0.2435288
28390 0.2250042
28400 0.2107638
28410 0.2353182
28420 0.2256554
28430 0.2221471
28440 0.2063666
28450 0.2266427
28460 0.2167389
28470 0.2088365
28480 0.2267662
28490 0.2390384
28500 0.2396031
28510 0.2389648
28520 0.2456312
28530 0.255091
28540 0.2540593
28550 0.2363594
28560 0.2400092
28570 0.2337286
28580 0.2317006
28590 0.25166
28600 0.2343087
28610 0.2439449
28620 0.2470082
28630 0.2426635
28640 0.2347258
28650 0.2249657
28660 0.2392435
28670 0.2352205
28680 0.2198647
28690 0.2118892
28700 0.2404404
28710 0.2325322
28720 0.2417222
28730 0.2210241
28740 0.2235126
28750 0.2264042
28760 0.2409442
28770 0.229123
28780 0.2080548
28790 0.2143058
28800 0.2185961
28810 0.2457157
28820 0.2112735
28830 0.2119215
28840 0.195246
28850 0.2200275
28860 0.2435258
28870 0.2402748
28880 0.2195648
28890 0.220694
28900 0.2406684
28910 0.2337556
28920 0.2208507
28930 0.2201099
28940 0.2090369
28950 0.2138944
28960 0.2348465
28970 0.2300294
28980 0.242452
28990 0.2215026
29000 0.2262305
29010 0.2245515
29020 0.2445431
29030 0.2342054
29040 0.2283425
29050 0.2189538
29060 0.2398343
29070 0.250416
29080 0.2402358
29090 0.2529794
29100 0.235579
29110 0.2479484
29120 0.2470341
29130 0.2395992
29140 0.2191138
29150 0.2361981
29160 0.2507874
29170 0.2162347
29180 0.2220673
29190 0.2376082
29200 0.232386
29210 0.2338369
29220 0.2090919
29230 0.2278702
29240 0.227664
29250 0.2530579
29260 0.2293089
29270 0.2499101
29280 0.2336968
29290 0.2388884
29300 0.2345373
29310 0.2260933
29320 0.2410152
29330 0.2450572
29340 0.2259756
29350 0.2402854
29360 0.252831
29370 0.2409054
29380 0.2402656
29390 0.2417144
29400 0.2473015
29410 0.2204034
29420 0.232743
29430 0.2105322
29440 0.2252904
29450 0.2226714
29460 0.2287016
29470 0.2247115
29480 0.2267163
29490 0.2348645
29500 0.2158353
29510 0.2427278
29520 0.2438723
29530 0.2552173
29540 0.2380463
29550 0.2692294
29560 0.2712608
29570 0.246625
29580 0.2656843
29590 0.2575044
29600 0.2409429
29610 0.2651519
29620 0.2519511
29630 0.2385641
29640 0.2597634
29650 0.2378055
29660 0.2171446
29670 0.2463731
29680 0.2318138
29690 0.2284536
29700 0.2227168
29710 0.2354469
29720 0.2286877
29730 0.2257786
29740 0.2286596
29750 0.2270697
29760 0.2350882
29770 0.2386331
29780 0.2435766
29790 0.2506144
29800 0.2516901
29810 0.2424621
29820 0.2455411
29830 0.2315952
29840 0.2352913
29850 0.2365173
29860 0.2166726
29870 0.2210987
29880 0.2323255
29890 0.2267559
29900 0.2409978
29910 0.2451925
29920 0.2247623
29930 0.2438132
29940 0.2616031
29950 0.2412786
29960 0.2568594
29970 0.2447923
29980 0.2648179
29990 0.2461355
30000 0.2380482
30010 0.2274346
30020 0.2401385
30030 0.2330254
30040 0.2514121
30050 0.2280079
30060 0.2265255
30070 0.2346567
30080 0.2325639
30090 0.2414157
30100 0.2445858
30110 0.2504062
30120 0.2350123
30130 0.2242645
30140 0.2365333
30150 0.268481
30160 0.2674496
30170 0.2515195
30180 0.2338714
30190 0.243566
30200 0.2409006
30210 0.2371147
30220 0.2430826
30230 0.2283872
30240 0.2345958
30250 0.2136372
30260 0.2066658
30270 0.2348282
30280 0.2452229
30290 0.2579409
30300 0.2338959
30310 0.2454805
30320 0.2495508
30330 0.2467979
30340 0.2363912
30350 0.2280882
30360 0.2413008
30370 0.2074247
30380 0.2290614
30390 0.2339996
30400 0.2296908
30410 0.245483
30420 0.2292773
30430 0.214
30440 0.2473022
30450 0.2357195
30460 0.2351879
30470 0.2268966
30480 0.2451083
30490 0.2454049
30500 0.2448729
30510 0.236518
30520 0.2401214
30530 0.2621436
30540 0.2486181
30550 0.2384545
30560 0.2452226
30570 0.2445629
30580 0.2328496
30590 0.2309744
30600 0.2554819
30610 0.2543584
30620 0.272561
30630 0.2486279
30640 0.2615812
30650 0.2519828
30660 0.2872778
30670 0.2729102
30680 0.2582992
30690 0.2664363
30700 0.2566728
30710 0.2509144
30720 0.2746205
30730 0.2263086
30740 0.2288788
30750 0.2430929
30760 0.2482124
30770 0.2365714
30780 0.2291072
30790 0.235298
30800 0.2289011
30810 0.233165
30820 0.2455324
30830 0.2385065
30840 0.2294583
30850 0.2270689
30860 0.2272739
30870 0.2388891
30880 0.2378846
30890 0.2324119
30900 0.2356499
30910 0.2481959
30920 0.2713879
30930 0.2613524
30940 0.2509072
30950 0.2443523
30960 0.2451789
30970 0.2301363
30980 0.2526923
30990 0.2564176
31000 0.2289934
31010 0.2308505
31020 0.2360565
31030 0.2449266
31040 0.2367383
31050 0.2408552
31060 0.2645575
31070 0.2377495
31080 0.2274714
31090 0.2281644
31100 0.2508858
31110 0.2415412
31120 0.2438357
31130 0.2106777
31140 0.2245124
31150 0.2136569
31160 0.2165952
31170 0.2316739
31180 0.2410903
31190 0.2297788
31200 0.2287826
31210 0.2380776
31220 0.2303848
31230 0.2249385
31240 0.2483534
31250 0.2291214
31260 0.2540656
31270 0.2559491
31280 0.2631887
31290 0.2835683
31300 0.2655424
31310 0.2638073
31320 0.2413782
31330 0.2485074
31340 0.2515072
31350 0.251336
31360 0.2413462
31370 0.2434785
31380 0.2645037
31390 0.2573766
31400 0.2707516
31410 0.277704
31420 0.2883566
31430 0.2629991
31440 0.2697907
31450 0.2454534
31460 0.2436552
31470 0.2267443
31480 0.2627614
31490 0.259719
31500 0.2575788
31510 0.2542585
31520 0.244932
31530 0.2630753
31540 0.2450846
31550 0.2372838
31560 0.2304144
31570 0.2602641
31580 0.267767
31590 0.2490181
31600 0.2684378
31610 0.2486967
31620 0.2535519
31630 0.2481014
31640 0.2402513
31650 0.2258022
31660 0.2423953
31670 0.2325457
31680 0.2449688
31690 0.2663123
31700 0.2511016
31710 0.2469357
31720 0.2542353
31730 0.2456125
31740 0.2512087
31750 0.2547646
31760 0.2324679
31770 0.2255835
31780 0.2442262
31790 0.2410694
31800 0.2350541
31810 0.2389354
31820 0.2353254
31830 0.2151252
31840 0.2282178
31850 0.2086348
31860 0.2042433
31870 0.203103
31880 0.2119536
31890 0.2151162
31900 0.2262175
31910 0.2412736
31920 0.2217862
31930 0.2491617
31940 0.2446597
31950 0.2392294
31960 0.2683777
31970 0.2510124
31980 0.2523746
31990 0.2393358
32000 0.2436812
32010 0.2556819
32020 0.2370074
32030 0.2302227
32040 0.232816
32050 0.2254831
32060 0.2415165
32070 0.2289547
32080 0.2510424
32090 0.2396041
32100 0.2342288
32110 0.2176219
32120 0.2253823
32130 0.2301165
32140 0.2357555
32150 0.2511168
32160 0.2537999
32170 0.2718054
32180 0.2768494
32190 0.2935719
32200 0.2809838
32210 0.2642514
32220 0.263577
32230 0.2983643
32240 0.2742878
32250 0.2778261
32260 0.2665963
32270 0.2677184
32280 0.2711686
32290 0.2601414
32300 0.2614483
32310 0.2459396
32320 0.2292361
32330 0.2429294
32340 0.2435942
32350 0.2504489
32360 0.2547426
32370 0.2727804
32380 0.2811625
32390 0.2604451
32400 0.2582774
32410 0.2521672
32420 0.2257701
32430 0.2191345
32440 0.2173541
32450 0.2307384
32460 0.2210237
32470 0.2237123
32480 0.2188336
32490 0.2396903
32500 0.2174649
32510 0.2292062
32520 0.2341364
32530 0.2120744
32540 0.217858
32550 0.2295891
32560 0.2456552
32570 0.2293236
32580 0.2510558
32590 0.2568451
32600 0.2482007
32610 0.2577819
32620 0.2528648
32630 0.2438861
32640 0.2648299
32650 0.2347002
32660 0.2425343
32670 0.256215
32680 0.2500781
32690 0.2517398
32700 0.2533711
32710 0.2437712
32720 0.249215
32730 0.2803418
32740 0.2741883
32750 0.2920433
32760 0.2838351
32770 0.2856841
32780 0.2672692
32790 0.2809508
32800 0.2822064
32810 0.2767112
32820 0.2733274
32830 0.2543407
32840 0.2646945
32850 0.2492751
32860 0.2528626
32870 0.2559375
32880 0.257354
32890 0.2333168
32900 0.2331664
32910 0.2166062
32920 0.2389902
32930 0.238147
32940 0.2219675
32950 0.2315978
32960 0.2394567
32970 0.2368101
32980 0.2207992
32990 0.2330186
33000 0.2200881
33010 0.2330086
33020 0.2404673
33030 0.2230695
33040 0.2381932
33050 0.2104521
33060 0.2369644
33070 0.2326538
33080 0.2409321
33090 0.2475088
33100 0.2378366
33110 0.252445
33120 0.2368211
33130 0.2415138
33140 0.2418134
33150 0.2548607
33160 0.2363327
33170 0.2649128
33180 0.2703457
33190 0.2511374
33200 0.2669895
33210 0.2671962
33220 0.2534036
33230 0.2572402
33240 0.2638183
33250 0.250453
33260 0.2696733
33270 0.2683038
33280 0.2662807
33290 0.2612236
33300 0.247893
33310 0.2673546
33320 0.27732
33330 0.2558872
33340 0.2693731
33350 0.2924492
33360 0.2871938
33370 0.2695159
33380 0.2867276
33390 0.2682657
33400 0.2840865
33410 0.2821634
33420 0.2854359
33430 0.2636942
33440 0.2771446
33450 0.2781248
33460 0.2814949
33470 0.2641117
33480 0.2609519
33490 0.24465
33500 0.2752084
33510 0.2393533
33520 0.2585408
33530 0.2437255
33540 0.2505045
33550 0.2407379
33560 0.2617503
33570 0.2938786
33580 0.2728353
33590 0.2735229
33600 0.2683211
33610 0.2519665
33620 0.2694241
33630 0.2751094
33640 0.2595519
33650 0.2347871
33660 0.2607909
33670 0.239445
33680 0.239273
33690 0.2590336
33700 0.2469102
33710 0.2271421
33720 0.2324313
33730 0.2307843
33740 0.2268316
33750 0.2338254
33760 0.2400547
33770 0.2586994
33780 0.2524261
33790 0.2432401
33800 0.229697
33810 0.2661527
33820 0.2384454
33830 0.261614
33840 0.2378073
33850 0.255493
33860 0.2752804
33870 0.2746649
33880 0.2502896
33890 0.2390326
33900 0.2572297
33910 0.2790988
33920 0.2597935
33930 0.2428468
33940 0.2627791
33950 0.2620393
33960 0.230276
33970 0.2522423
33980 0.2419868
33990 0.2318378
34000 0.2658315
34010 0.2714617
34020 0.2902724
34030 0.2860799
34040 0.269349
34050 0.2628677
34060 0.2615329
34070 0.2618215
34080 0.2643239
34090 0.2669258
34100 0.254125
34110 0.2416435
34120 0.2628185
34130 0.2613674
34140 0.2610257
34150 0.2532012
34160 0.2441911
34170 0.2492551
34180 0.246221
34190 0.2725073
34200 0.2498519
34210 0.2541749
34220 0.2404655
34230 0.2350822
34240 0.2550266
34250 0.2521802
34260 0.2397602
34270 0.2434535
34280 0.2294106
34290 0.2452733
34300 0.2384182
34310 0.2243139
34320 0.226485
34330 0.2489507
34340 0.2287895
34350 0.2292595
34360 0.2230862
34370 0.2356354
34380 0.2320632
34390 0.2259329
34400 0.2331078
34410 0.2384207
34420 0.2227927
34430 0.2287247
34440 0.2224122
34450 0.2226211
34460 0.2310611
34470 0.2247302
34480 0.2416499
34490 0.2206679
34500 0.2406479
34510 0.2145917
34520 0.2242359
34530 0.2319771
34540 0.2421156
34550 0.2384374
34560 0.2354415
34570 0.2509863
34580 0.2616197
34590 0.2602862
34600 0.2687305
34610 0.2380966
34620 0.2339686
34630 0.2346343
34640 0.2353568
34650 0.2443377
34660 0.2386542
34670 0.2378252
34680 0.2183855
34690 0.2255191
34700 0.2164381
34710 0.2068719
34720 0.223767
34730 0.2328364
34740 0.2095524
34750 0.2403497
34760 0.2477644
34770 0.2237835
34780 0.2386794
34790 0.2562629
34800 0.2472059
34810 0.2322334
34820 0.2494063
34830 0.2440769
34840 0.2458209
34850 0.2468742
34860 0.2500299
34870 0.2511408
34880 0.2525375
34890 0.2627691
34900 0.2415182
34910 0.2252831
34920 0.2520594
34930 0.2488318
34940 0.2445673
34950 0.2436657
34960 0.242557
34970 0.2517803
34980 0.258709
34990 0.2344552
35000 0.2294379
35010 0.2453587
35020 0.2459199
35030 0.2472771
35040 0.2522905
35050 0.2601577
35060 0.2883292
35070 0.2602241
35080 0.2494945
35090 0.2396644
35100 0.2369947
35110 0.2532817
35120 0.239058
35130 0.225448
35140 0.2395299
35150 0.2540372
35160 0.2419795
35170 0.2562378
35180 0.2614067
35190 0.2489864
35200 0.2515977
35210 0.2651986
35220 0.2544693
35230 0.2523081
35240 0.2407676
35250 0.2289336
35260 0.2583448
35270 0.241543
35280 0.2545865
35290 0.2518956
35300 0.2569195
35310 0.264448
35320 0.2534435
35330 0.2534292
35340 0.2497157
35350 0.2296032
35360 0.256171
35370 0.2455948
35380 0.257343
35390 0.2659454
35400 0.261063
35410 0.2302739
35420 0.2463781
35430 0.2430732
35440 0.2584952
35450 0.2727062
35460 0.2608169
35470 0.2579777
35480 0.2397169
35490 0.2423131
35500 0.2376734
35510 0.233747
35520 0.2512178
35530 0.2450797
35540 0.2473421
35550 0.2412195
35560 0.2351283
35570 0.2417715
35580 0.2417003
35590 0.2413161
35600 0.2590491
35610 0.241998
35620 0.2629051
35630 0.2496428
35640 0.2610393
35650 0.2843197
35660 0.2681374
35670 0.2681694
35680 0.2646143
35690 0.2486837
35700 0.2752224
35710 0.2634575
35720 0.2536989
35730 0.2627215
35740 0.2706515
35750 0.2705432
35760 0.2533473
35770 0.2454454
35780 0.2348866
35790 0.2556859
35800 0.2519734
35810 0.2432626
35820 0.2188757
35830 0.2251923
35840 0.2382421
35850 0.2492762
35860 0.2379511
35870 0.2292131
35880 0.2261867
35890 0.2369694
35900 0.2443772
35910 0.2303289
35920 0.2517044
35930 0.2370356
35940 0.2377992
35950 0.2461122
35960 0.2363749
35970 0.2594841
35980 0.2551785
35990 0.233474
36000 0.2554599
36010 0.2547776
36020 0.2657899
36030 0.2789232
36040 0.2586089
36050 0.273679
36060 0.2639925
36070 0.2667775
36080 0.2796197
36090 0.2813407
36100 0.2722437
36110 0.2656826
36120 0.2791919
36130 0.2803138
36140 0.2832681
36150 0.2658469
36160 0.2587415
36170 0.277369
36180 0.2648242
36190 0.2639124
36200 0.2550004
36210 0.2641262
36220 0.266674
36230 0.2678578
36240 0.2624656
36250 0.2696203
36260 0.2464676
36270 0.2622837
36280 0.2372136
36290 0.2563387
36300 0.2525174
36310 0.2713913
36320 0.2690646
36330 0.2554102
36340 0.2484825
36350 0.2612493
36360 0.2466033
36370 0.2438016
36380 0.2451651
36390 0.2609148
36400 0.2614612
36410 0.2811344
36420 0.261057
36430 0.2649394
36440 0.2590125
36450 0.2540658
36460 0.2645383
36470 0.2650847
36480 0.2678347
36490 0.2784934
36500 0.2774468
36510 0.2910302
36520 0.2765332
36530 0.2820809
36540 0.2802432
36550 0.2648028
36560 0.2621511
36570 0.273205
36580 0.276083
36590 0.2868581
36600 0.282883
36610 0.278168
36620 0.2677045
36630 0.2720219
36640 0.28591
36650 0.26342
36660 0.2700275
36670 0.2714444
36680 0.2674095
36690 0.2863522
36700 0.2825671
36710 0.2960587
36720 0.2697542
36730 0.2547233
36740 0.2616018
36750 0.2629018
36760 0.2432285
36770 0.2761022
36780 0.2705515
36790 0.2572923
36800 0.2673199
36810 0.2520919
36820 0.2560641
36830 0.2559142
36840 0.2584554
36850 0.2618514
36860 0.2493046
36870 0.2424424
36880 0.2719294
36890 0.2844708
36900 0.2758713
36910 0.2652746
36920 0.2557314
36930 0.2626677
36940 0.2608573
36950 0.2713028
36960 0.2675532
36970 0.2523812
36980 0.2793257
36990 0.2843588
37000 0.2665682
37010 0.2733682
37020 0.2912547
37030 0.2783937
37040 0.2813235
37050 0.2813339
37060 0.2771978
37070 0.2848135
37080 0.2766906
37090 0.2649439
37100 0.2689005
37110 0.2790159
37120 0.2806937
37130 0.271131
37140 0.2859955
37150 0.2624061
37160 0.2706997
37170 0.2659386
37180 0.2641352
37190 0.2744585
37200 0.2595671
37210 0.2441482
37220 0.2613326
37230 0.2574612
37240 0.2598647
37250 0.2574419
37260 0.2498857
37270 0.266956
37280 0.2611522
37290 0.2529992
37300 0.269433
37310 0.2455132
37320 0.2480089
37330 0.2525274
37340 0.2753188
37350 0.2599135
37360 0.2443628
37370 0.2639422
37380 0.2511383
37390 0.2487111
37400 0.2780288
37410 0.2784266
37420 0.2846645
37430 0.2904718
37440 0.3162347
37450 0.302673
37460 0.2816125
37470 0.2885007
37480 0.2743583
37490 0.2789471
37500 0.2851089
37510 0.2802732
37520 0.2830058
37530 0.286127
37540 0.2697182
37550 0.2967314
37560 0.2924693
37570 0.2854214
37580 0.275016
37590 0.2695624
37600 0.272499
37610 0.3013779
37620 0.2688367
37630 0.2753148
37640 0.2776414
37650 0.2878009
37660 0.2832878
37670 0.2819632
37680 0.2783988
37690 0.2756785
37700 0.2705129
37710 0.2798842
37720 0.2909113
37730 0.3098278
37740 0.2953096
37750 0.2869907
37760 0.2854488
37770 0.2871769
37780 0.2887146
37790 0.2766409
37800 0.2606231
37810 0.2651865
37820 0.2753429
37830 0.2669839
37840 0.283544
37850 0.2685727
37860 0.2630338
37870 0.2761674
37880 0.2544706
37890 0.2710285
37900 0.2703784
37910 0.2713834
37920 0.2573541
37930 0.266557
37940 0.2544538
37950 0.259528
37960 0.2566818
37970 0.2460035
37980 0.2628893
37990 0.2582396
38000 0.2665776
38010 0.2709112
38020 0.2614038
38030 0.2656091
38040 0.2789069
38050 0.2587764
38060 0.267275
38070 0.2792112
38080 0.2653818
38090 0.2722743
38100 0.2571538
38110 0.2436792
38120 0.2686377
38130 0.2672457
38140 0.2494891
38150 0.2499505
38160 0.2657978
38170 0.2757125
38180 0.255699
38190 0.2547113
38200 0.2649955
38210 0.2493447
38220 0.2660702
38230 0.2705396
38240 0.2966659
38250 0.2930378
38260 0.3045748
38270 0.289855
38280 0.2572437
38290 0.2526583
38300 0.2753688
38310 0.2521644
38320 0.2614412
38330 0.244167
38340 0.2509937
38350 0.256285
38360 0.2628693
38370 0.2682255
38380 0.2827904
38390 0.279553
38400 0.2771352
38410 0.2638201
38420 0.2683902
38430 0.258193
38440 0.2542047
38450 0.2472238
38460 0.2429034
38470 0.2636231
38480 0.2658579
38490 0.2450023
38500 0.2589811
38510 0.2572398
38520 0.2705806
38530 0.2580384
38540 0.2420239
38550 0.2628237
38560 0.2551377
38570 0.2634452
38580 0.2557215
38590 0.2712653
38600 0.2540848
38610 0.2497644
38620 0.2541825
38630 0.2622246
38640 0.2440736
38650 0.2435723
38660 0.2601288
38670 0.280753
38680 0.2640672
38690 0.259223
38700 0.2951973
38710 0.2960732
38720 0.2888709
38730 0.2806692
38740 0.2510681
38750 0.2499307
38760 0.2550398
38770 0.2520733
38780 0.2351374
38790 0.2484393
38800 0.2383186
38810 0.2362308
38820 0.2417801
38830 0.2303656
38840 0.2621257
38850 0.2881733
38860 0.2334664
38870 0.2536941
38880 0.2610739
38890 0.2357721
38900 0.2601038
38910 0.2393028
38920 0.2286092
38930 0.2267429
38940 0.2371038
38950 0.2522479
38960 0.2431261
38970 0.2358379
38980 0.2532607
38990 0.2421078
39000 0.2383977
39010 0.2440383
39020 0.2442082
39030 0.2350989
39040 0.2301514
39050 0.2321751
39060 0.2336156
39070 0.2221993
39080 0.2327642
39090 0.2346907
39100 0.2295674
39110 0.2243214
39120 0.2166843
39130 0.2319918
39140 0.244846
39150 0.2520134
39160 0.2310863
39170 0.2392462
39180 0.2250338
39190 0.2248481
39200 0.2427792
39210 0.2606995
39220 0.2614233
39230 0.25056
39240 0.2525626
39250 0.2449411
39260 0.2248563
39270 0.2292495
39280 0.2270675
39290 0.2159482
39300 0.2332558
39310 0.2377619
39320 0.2205911
39330 0.22862
39340 0.2322973
39350 0.2436254
39360 0.2377056
39370 0.2315489
39380 0.2202163
39390 0.2390533
39400 0.237468
39410 0.2283148
39420 0.2302684
39430 0.2161391
39440 0.2317578
39450 0.2368643
39460 0.2304975
39470 0.2269119
39480 0.2209665
39490 0.2154704
39500 0.2276132
39510 0.2230564
39520 0.227457
39530 0.2252212
39540 0.2503346
39550 0.2395377
39560 0.2208467
39570 0.2231386
39580 0.2202248
39590 0.2318404
39600 0.2414035
39610 0.2316968
39620 0.2342514
39630 0.2495832
39640 0.2432901
39650 0.2204051
39660 0.2134761
39670 0.2331975
39680 0.2212802
39690 0.2090922
39700 0.2427939
39710 0.2239172
39720 0.2611906
39730 0.2258776
39740 0.233872
39750 0.2218495
39760 0.2316357
39770 0.2381528
39780 0.2300934
39790 0.2180652
39800 0.2115366
39810 0.2029321
39820 0.2193676
39830 0.2150533
39840 0.2157248
39850 0.2259828
39860 0.21141
39870 0.2336467
39880 0.2223491
39890 0.2384401
39900 0.2254494
39910 0.2189101
39920 0.2478562
39930 0.2100329
39940 0.2397416
39950 0.2416135
39960 0.2280518
39970 0.2279795
39980 0.2182048
39990 0.2404356
40000 0.2449222
40010 0.2314347
40020 0.2348727
40030 0.2578899
40040 0.2507618
40050 0.2427682
40060 0.2207592
40070 0.2457141
40080 0.1959803
40090 0.2075991
40100 0.2195601
40110 0.2102876
40120 0.214784
40130 0.2179447
40140 0.2208291
40150 0.2269452
40160 0.2076447
40170 0.2312785
40180 0.2192661
40190 0.2322635
40200 0.2201192
40210 0.2340506
40220 0.2213081
40230 0.2013749
40240 0.2065732
40250 0.2192384
40260 0.2020461
40270 0.2233275
40280 0.2336194
40290 0.2345906
40300 0.2174092
40310 0.2115664
40320 0.2081569
40330 0.2283921
40340 0.2207915
40350 0.2247155
40360 0.2124762
40370 0.1971524
40380 0.203869
40390 0.2180953
40400 0.208388
40410 0.2265984
40420 0.2106428
40430 0.2293066
40440 0.2225755
40450 0.2247542
40460 0.2221691
40470 0.2063956
40480 0.2201485
40490 0.2072159
40500 0.2121166
40510 0.2166584
40520 0.1997908
40530 0.2045194
40540 0.2072592
40550 0.1988353
40560 0.2014349
40570 0.2104172
40580 0.1929321
40590 0.1942041
40600 0.1946597
40610 0.2032651
40620 0.2258122
40630 0.2189076
40640 0.220928
40650 0.2107174
40660 0.225439
40670 0.2064904
40680 0.2214635
40690 0.2147711
40700 0.2140444
40710 0.2158622
40720 0.2061787
40730 0.2072987
40740 0.1984506
40750 0.2016097
40760 0.2069795
40770 0.2097738
40780 0.2122264
40790 0.2233124
40800 0.2246117
40810 0.2134147
40820 0.2164051
40830 0.2316441
40840 0.2307255
40850 0.2350321
40860 0.2187829
40870 0.2196621
40880 0.2134455
40890 0.221597
40900 0.2257069
40910 0.2354745
40920 0.2072694
40930 0.2170183
40940 0.1940943
40950 0.2028325
40960 0.2147386
40970 0.2007736
40980 0.198985
40990 0.2015752
41000 0.2092975
41010 0.2260563
41020 0.214256
41030 0.2033835
41040 0.20513
41050 0.2130785
41060 0.1909249
41070 0.1902365
41080 0.1901046
41090 0.1901848
41100 0.1919238
41110 0.2015157
41120 0.1818246
41130 0.1827581
41140 0.1904505
41150 0.1909989
41160 0.1880232
41170 0.1862423
41180 0.203399
41190 0.2149601
41200 0.2026849
41210 0.2198791
41220 0.210834
41230 0.2003103
41240 0.2190064
41250 0.1950205
41260 0.189345
41270 0.2164222
41280 0.2114367
41290 0.2047911
41300 0.2139296
41310 0.2009163
41320 0.2167809
41330 0.2090076
41340 0.2113557
41350 0.1964693
41360 0.2145508
41370 0.2105423
41380 0.2216418
41390 0.236773
41400 0.2262394
41410 0.219962
41420 0.2337271
41430 0.2159525
41440 0.2185694
41450 0.221456
41460 0.2314519
41470 0.2143233
41480 0.2068629
41490 0.2199023
41500 0.2131675
41510 0.2209434
41520 0.2115163
41530 0.2194979
41540 0.2178073
41550 0.2419107
41560 0.2213915
41570 0.233101
41580 0.2196246
41590 0.2271499
41600 0.2117141
41610 0.2209423
41620 0.2386663
41630 0.2316189
41640 0.2156209
41650 0.2259761
41660 0.2386902
41670 0.2298805
41680 0.2222307
41690 0.2204531
41700 0.2459289
41710 0.2396351
41720 0.2474325
41730 0.2459548
41740 0.2285394
41750 0.2312745
41760 0.2374663
41770 0.2295594
41780 0.2211511
41790 0.2212791
41800 0.2405733
41810 0.2087394
41820 0.2233781
41830 0.2308656
41840 0.2419425
41850 0.2287765
41860 0.2178282
41870 0.2234439
41880 0.2086498
41890 0.2207387
41900 0.2353463
41910 0.2434817
41920 0.2446778
41930 0.2466201
41940 0.2229613
41950 0.2448231
41960 0.2554433
41970 0.2321628
41980 0.2294348
41990 0.2490382
42000 0.2662905
42010 0.2376177
42020 0.2418745
42030 0.258343
42040 0.2328819
42050 0.2426043
42060 0.2429308
42070 0.2408915
42080 0.2416069
42090 0.2303913
42100 0.2477228
42110 0.2464103
42120 0.2287848
42130 0.2425263
42140 0.2419844
42150 0.2358023
42160 0.2238509
42170 0.2296797
42180 0.2313619
42190 0.2451266
42200 0.2705016
42210 0.2591151
42220 0.2647776
42230 0.2507885
42240 0.2524276
42250 0.2472647
42260 0.2431229
42270 0.2277952
42280 0.2457031
42290 0.2455574
42300 0.243369
42310 0.2213417
42320 0.2218283
42330 0.2097063
42340 0.2482499
42350 0.2540857
42360 0.2380084
42370 0.2681797
42380 0.2630341
42390 0.2374231
42400 0.2326769
42410 0.2350025
42420 0.2413751
42430 0.2347198
42440 0.2362066
42450 0.221825
42460 0.2491033
42470 0.2457232
42480 0.2375806
42490 0.2494873
42500 0.2585496
42510 0.2411289
42520 0.2327826
42530 0.2341662
42540 0.2313657
42550 0.2287771
42560 0.234745
42570 0.2270867
42580 0.2217665
42590 0.2076242
42600 0.2126026
42610 0.2368483
42620 0.2203203
42630 0.2264944
42640 0.246616
42650 0.2237675
42660 0.2281608
42670 0.2480437
42680 0.2245786
42690 0.228929
42700 0.2279599
42710 0.2368845
42720 0.2379126
42730 0.2333478
42740 0.2222788
42750 0.2328884
42760 0.2420683
42770 0.2283685
42780 0.2545334
42790 0.2545068
42800 0.2516617
42810 0.2453307
42820 0.2506181
42830 0.2233462
42840 0.2354599
42850 0.2270673
42860 0.2462995
42870 0.2220399
42880 0.2270174
42890 0.2342449
42900 0.2342653
42910 0.2156115
42920 0.229188
42930 0.2347318
42940 0.2243291
42950 0.2443216
42960 0.2297421
42970 0.2269358
42980 0.2237116
42990 0.2408808
43000 0.2371059
43010 0.2404104
43020 0.239308
43030 0.2326555
43040 0.2410886
43050 0.2459771
43060 0.2221905
43070 0.2428478
43080 0.2466804
43090 0.2376963
43100 0.2176651
43110 0.2336182
43120 0.2479744
43130 0.2428783
43140 0.2364891
43150 0.2252862
43160 0.2240642
43170 0.2360016
43180 0.2534515
43190 0.2671145
43200 0.2675662
43210 0.2497407
43220 0.2532456
43230 0.2624408
43240 0.2545623
43250 0.2399628
43260 0.2335694
43270 0.2457698
43280 0.2371468
43290 0.238497
43300 0.2288703
43310 0.2355958
43320 0.2365059
43330 0.241713
43340 0.2271617
43350 0.2457016
43360 0.2282218
43370 0.2304322
43380 0.2405383
43390 0.2445041
43400 0.2491483
43410 0.2322948
43420 0.2399143
43430 0.2393167
43440 0.2339698
43450 0.2330944
43460 0.2313862
43470 0.2419016
43480 0.239185
43490 0.2209939
43500 0.2296484
43510 0.2277318
43520 0.2344807
43530 0.2277306
43540 0.2258666
43550 0.2281984
43560 0.2451161
43570 0.2346481
43580 0.2302319
43590 0.2299009
43600 0.2321775
43610 0.2432012
43620 0.2272142
43630 0.2354643
43640 0.2404106
43650 0.2326366
43660 0.2434923
43670 0.2110558
43680 0.2457417
43690 0.2204308
43700 0.2088809
43710 0.2340939
43720 0.2266075
43730 0.2355125
43740 0.2398037
43750 0.2196362
43760 0.2387976
43770 0.2259208
43780 0.2259153
43790 0.2384689
43800 0.2324259
43810 0.2205013
43820 0.2288146
43830 0.2344556
43840 0.2195888
43850 0.2308051
43860 0.2185307
43870 0.2130958
43880 0.2321052
43890 0.2323423
43900 0.2441742
43910 0.2256853
43920 0.2237584
43930 0.2478395
43940 0.2580478
43950 0.2497812
43960 0.2325103
43970 0.219381
43980 0.2225226
43990 0.2107119
44000 0.230951
44010 0.212534
44020 0.2376938
44030 0.2597811
44040 0.2599613
44050 0.2466768
44060 0.239014
44070 0.2346384
44080 0.2341818
44090 0.2502476
44100 0.2591556
44110 0.2407295
44120 0.24738
44130 0.2294119
44140 0.2267902
44150 0.2302898
44160 0.2212074
44170 0.2305203
44180 0.2060073
44190 0.2427292
44200 0.2206994
44210 0.2336791
44220 0.2303736
44230 0.2304829
44240 0.2187898
44250 0.2216624
44260 0.2416945
44270 0.2206064
44280 0.2230056
44290 0.2422883
44300 0.231665
44310 0.2473921
44320 0.2379589
44330 0.236367
44340 0.2333357
44350 0.203969
44360 0.2313251
44370 0.217104
44380 0.224938
44390 0.2061582
44400 0.23135
44410 0.2397042
44420 0.2294192
44430 0.2334192
44440 0.2383707
44450 0.2202962
44460 0.2333366
44470 0.2310695
44480 0.2414791
44490 0.2270147
44500 0.2206314
44510 0.2392692
44520 0.2294175
44530 0.2196536
44540 0.2141561
44550 0.2094151
44560 0.2156603
44570 0.2058157
44580 0.2242074
44590 0.2225804
44600 0.2284585
44610 0.2369772
44620 0.2389379
44630 0.2189016
44640 0.2120489
44650 0.2206729
44660 0.2311458
44670 0.2219608
44680 0.2288974
44690 0.2331719
44700 0.2126292
44710 0.2078711
44720 0.2218681
44730 0.2123157
44740 0.233494
44750 0.2221282
44760 0.2273495
44770 0.2066625
44780 0.2262907
44790 0.2052218
44800 0.1934713
44810 0.2098122
44820 0.2147963
44830 0.225807
44840 0.2234381
44850 0.2187346
44860 0.2218261
44870 0.2383462
44880 0.2284985
44890 0.2406065
44900 0.2512534
44910 0.2298976
44920 0.2442879
44930 0.2362077
44940 0.2220024
44950 0.2116445
44960 0.2446198
44970 0.2523781
44980 0.2552223
44990 0.2662158
45000 0.2443737
45010 0.2564835
45020 0.2191214
45030 0.2253121
45040 0.2481611
45050 0.2528964
45060 0.2519562
45070 0.2504058
45080 0.2460934
45090 0.2500004
45100 0.2430014
45110 0.2307068
45120 0.2346775
45130 0.2336558
45140 0.2345419
45150 0.2377156
45160 0.2316443
45170 0.2469576
45180 0.2261402
45190 0.2483555
45200 0.2466868
45210 0.2314561
45220 0.2433691
45230 0.2410612
45240 0.2281606
45250 0.2383696
45260 0.2558405
45270 0.2316064
45280 0.2472538
45290 0.242743
45300 0.2363321
45310 0.237343
45320 0.2276313
45330 0.222079
45340 0.2367851
45350 0.2460868
45360 0.2546834
45370 0.2329484
45380 0.2261409
45390 0.2330288
45400 0.2511123
45410 0.2333797
45420 0.2311485
45430 0.233402
45440 0.2538269
45450 0.2425177
45460 0.2400033
45470 0.2183301
45480 0.2354915
45490 0.2270812
45500 0.2104506
45510 0.2297398
45520 0.2401758
45530 0.2496554
45540 0.2354588
45550 0.2421847
45560 0.2455182
45570 0.2319598
45580 0.2512817
45590 0.2355716
45600 0.2342389
45610 0.246932
45620 0.2340314
45630 0.2420546
45640 0.2234209
45650 0.2293894
45660 0.222349
45670 0.2269932
45680 0.2442422
45690 0.2396683
45700 0.2549688
45710 0.2425099
45720 0.2429966
45730 0.2419562
45740 0.2453664
45750 0.2464006
45760 0.2248597
45770 0.239937
45780 0.2310512
45790 0.2413093
45800 0.2518205
45810 0.2493034
45820 0.2680072
45830 0.2369087
45840 0.250086
45850 0.2415557
45860 0.2577347
45870 0.2430253
45880 0.2175458
45890 0.2241399
45900 0.2308431
45910 0.2223997
45920 0.2337005
45930 0.2331784
45940 0.238163
45950 0.2391475
45960 0.2494274
45970 0.255209
45980 0.2361153
45990 0.2644952
46000 0.2670241
46010 0.2567189
46020 0.2521086
46030 0.2511117
46040 0.2662676
46050 0.2316645
46060 0.2459851
46070 0.2361723
46080 0.2334052
46090 0.246724
46100 0.2468756
46110 0.2426737
46120 0.2409291
46130 0.2413989
46140 0.2372164
46150 0.2610092
46160 0.2261231
46170 0.2313792
46180 0.2485731
46190 0.2314496
46200 0.2484151
46210 0.2542561
46220 0.2300932
46230 0.2348954
46240 0.2296071
46250 0.2302028
46260 0.2463455
46270 0.233161
46280 0.2263828
46290 0.2159686
46300 0.2302818
46310 0.2421549
46320 0.2216425
46330 0.2357778
46340 0.2362609
46350 0.2238861
46360 0.2400328
46370 0.2508333
46380 0.248588
46390 0.2703933
46400 0.2637201
46410 0.26737
46420 0.2425261
46430 0.2518623
46440 0.2497672
46450 0.2403525
46460 0.2216023
46470 0.2083148
46480 0.2386311
46490 0.2376008
46500 0.2452265
46510 0.2319023
46520 0.2348218
46530 0.2450522
46540 0.2461186
46550 0.2575462
46560 0.2512576
46570 0.2400895
46580 0.2399447
46590 0.2394375
46600 0.2442378
46610 0.2490952
46620 0.2369202
46630 0.2341636
46640 0.2322161
46650 0.246322
46660 0.2268011
46670 0.2452517
46680 0.2368336
46690 0.2439058
46700 0.2561714
46710 0.2314814
46720 0.2395626
46730 0.2325586
46740 0.2488338
46750 0.2374826
46760 0.2284824
46770 0.230528
46780 0.2448819
46790 0.2384221
46800 0.2305164
46810 0.2399492
46820 0.2564073
46830 0.2302251
46840 0.224978
46850 0.2254984
46860 0.2153752
46870 0.2343848
46880 0.2313328
46890 0.2298499
46900 0.2363941
46910 0.2360884
46920 0.2442122
46930 0.2421394
46940 0.2528856
46950 0.2531321
46960 0.2480731
46970 0.2405659
46980 0.2574297
46990 0.2448762
47000 0.2515414
47010 0.2403291
47020 0.219248
47030 0.2394688
47040 0.2515787
47050 0.2266903
47060 0.2271727
47070 0.2319345
47080 0.2413131
47090 0.2179282
47100 0.2104359
47110 0.2333454
47120 0.2349969
47130 0.2555259
47140 0.2470969
47150 0.2329096
47160 0.219726
47170 0.2463088
47180 0.2424476
47190 0.246851
47200 0.2564792
47210 0.2745103
47220 0.3014304
47230 0.2735082
47240 0.2587333
47250 0.2462599
47260 0.2559976
47270 0.2436945
47280 0.2529605
47290 0.2519323
47300 0.2691413
47310 0.2482657
47320 0.2648639
47330 0.2537456
47340 0.2479793
47350 0.2408514
47360 0.254086
47370 0.2662859
47380 0.2541422
47390 0.2562379
47400 0.254395
47410 0.2487171
47420 0.2581272
47430 0.2477424
47440 0.2312933
47450 0.2358188
47460 0.2345514
47470 0.2457746
47480 0.2468849
47490 0.2595924
47500 0.2580661
47510 0.2685186
47520 0.2599654
47530 0.2479257
47540 0.2588229
47550 0.2490237
47560 0.2655748
47570 0.2520919
47580 0.2481852
47590 0.2489182
47600 0.2506466
47610 0.2449056
47620 0.2251033
47630 0.2367178
47640 0.2514692
47650 0.249551
47660 0.2332599
47670 0.2584198
47680 0.2382148
47690 0.2265412
47700 0.2463584
47710 0.2434717
47720 0.2210156
47730 0.2211123
47740 0.2142966
47750 0.2313647
47760 0.2247149
47770 0.2312078
47780 0.2228075
47790 0.2341042
47800 0.2487884
47810 0.2512294
47820 0.2247184
47830 0.2376769
47840 0.247554
47850 0.2584379
47860 0.2650286
47870 0.2573743
47880 0.2344702
47890 0.2476987
47900 0.2584797
47910 0.2532858
47920 0.238203
47930 0.2329951
47940 0.225026
47950 0.2393464
47960 0.2333349
47970 0.2466774
47980 0.2198336
47990 0.2335761
48000 0.2393962
48010 0.2566795
48020 0.2614641
48030 0.2556496
48040 0.2261347
48050 0.2329477
48060 0.2279243
48070 0.2290055
48080 0.2474653
48090 0.2258085
48100 0.2289806
48110 0.2281154
48120 0.2409987
48130 0.2255578
48140 0.2282582
48150 0.2372482
48160 0.2460789
48170 0.2377177
48180 0.246808
48190 0.2667833
48200 0.2359773
48210 0.2799535
48220 0.2715696
48230 0.2600062
48240 0.2651336
48250 0.2719778
48260 0.2379076
48270 0.243713
48280 0.251502
48290 0.2436295
48300 0.2482369
48310 0.2402345
48320 0.2436573
48330 0.2457371
48340 0.2485697
48350 0.2336227
48360 0.2384801
48370 0.2423834
48380 0.2442794
48390 0.2373435
48400 0.2505401
48410 0.2552415
48420 0.2395208
48430 0.225293
48440 0.2178465
48450 0.2132978
48460 0.229436
48470 0.2367342
48480 0.2526949
48490 0.2458567
48500 0.2221971
48510 0.2250097
48520 0.2358262
48530 0.2331153
48540 0.2375647
48550 0.2358973
48560 0.2433291
48570 0.2247303
48580 0.2335102
48590 0.2391646
48600 0.2259323
48610 0.2323804
48620 0.2231934
48630 0.2393446
48640 0.2274484
48650 0.2305134
48660 0.2119275
48670 0.2367584
48680 0.2232871
48690 0.2335661
48700 0.221702
48710 0.2224371
48720 0.2110718
48730 0.2090289
48740 0.2100938
48750 0.2125222
48760 0.2220665
48770 0.225396
48780 0.2174835
48790 0.2206786
48800 0.2142013
48810 0.2433382
48820 0.2173449
48830 0.2392895
48840 0.2261411
48850 0.2215131
48860 0.215027
48870 0.2144078
48880 0.2083467
48890 0.228287
48900 0.2179515
48910 0.1970349
48920 0.2309269
48930 0.2147339
48940 0.2304528
48950 0.2233286
48960 0.2087734
48970 0.2123279
48980 0.2248919
48990 0.2149077
49000 0.2150175
49010 0.2361857
49020 0.2275854
49030 0.2268549
49040 0.2304707
49050 0.2200489
49060 0.2205319
49070 0.2125543
49080 0.2075368
49090 0.2155192
49100 0.2145154
49110 0.2071157
49120 0.2102609
49130 0.2098317
49140 0.2269895
49150 0.2215309
49160 0.2178305
49170 0.2298845
49180 0.2119202
49190 0.2089912
49200 0.2217187
49210 0.2240922
49220 0.2205087
49230 0.2165951
49240 0.2051662
49250 0.2192629
49260 0.2208894
49270 0.2199638
49280 0.2263298
49290 0.2058201
49300 0.2112956
49310 0.221513
49320 0.2224964
49330 0.2180391
49340 0.2265466
49350 0.2403361
49360 0.2215432
49370 0.212298
49380 0.2216874
49390 0.2036768
49400 0.2207597
49410 0.2032094
49420 0.2195518
49430 0.2243594
49440 0.2358274
49450 0.2090329
49460 0.2171792
49470 0.2232594
49480 0.2140902
49490 0.2292227
49500 0.2160202
49510 0.2038225
49520 0.2301118
49530 0.2373991
49540 0.2241439
49550 0.2328516
49560 0.2368412
49570 0.2352489
49580 0.2408321
49590 0.2345508
49600 0.2275714
49610 0.2446559
49620 0.2432032
49630 0.2273207
49640 0.2139511
49650 0.2253508
49660 0.2364542
49670 0.2450459
49680 0.2340974
49690 0.2249418
49700 0.2206151
49710 0.2092688
49720 0.2099309
49730 0.1948666
49740 0.2014165
49750 0.1990362
49760 0.2108105
49770 0.21851
49780 0.2234014
49790 0.2249719
49800 0.2462536
49810 0.2150379
49820 0.2079616
49830 0.2267013
49840 0.2090194
49850 0.2015183
49860 0.2238149
49870 0.2198057
49880 0.2045841
49890 0.2120742
49900 0.2284546
49910 0.2202172
49920 0.2113068
49930 0.2237098
49940 0.2289767
49950 0.2223446
49960 0.2271091
49970 0.2225552
49980 0.2122302
49990 0.2271677
50000 0.2346155
50010 0.2171037
50020 0.2137468
50030 0.2312362
50040 0.2170463
50050 0.2157283
50060 0.221542
50070 0.2170388
50080 0.2337479
50090 0.2183034
50100 0.2234858
50110 0.2186857
50120 0.2219335
50130 0.2286769
50140 0.2338885
50150 0.2246236
50160 0.2345257
50170 0.2337968
50180 0.2340355
50190 0.2125543
50200 0.2329807
50210 0.232438
50220 0.2285141
50230 0.2274673
50240 0.2336933
50250 0.2217417
50260 0.2308645
50270 0.2344151
50280 0.2308664
50290 0.2240284
50300 0.2355257
50310 0.2245787
50320 0.2132897
50330 0.2130889
50340 0.2290817
50350 0.2156379
50360 0.2161379
50370 0.2165446
50380 0.235462
50390 0.2163135
50400 0.2350466
50410 0.2246589
50420 0.2266349
50430 0.2189758
50440 0.2091697
50450 0.2258414
50460 0.2261477
50470 0.2175957
50480 0.2081111
50490 0.2137048
50500 0.2227014
50510 0.2145932
50520 0.2134761
50530 0.2194786
50540 0.2151426
50550 0.2071549
50560 0.207196
50570 0.2022426
50580 0.2105257
50590 0.2166977
50600 0.2059288
50610 0.2027615
50620 0.2111545
50630 0.2075525
50640 0.2089548
50650 0.2104343
50660 0.2151703
50670 0.2177912
50680 0.2197287
50690 0.2043652
50700 0.2173614
50710 0.2147816
50720 0.2186808
50730 0.2001471
50740 0.2029503
50750 0.2085118
50760 0.2219065
50770 0.2038812
50780 0.2216118
50790 0.2108315
50800 0.2251916
50810 0.2187218
50820 0.2050863
50830 0.2164268
50840 0.2090183
50850 0.2149328
50860 0.2063334
50870 0.2067822
50880 0.2054795
50890 0.2045837
50900 0.2072392
50910 0.2138605
50920 0.2099992
50930 0.2048045
50940 0.2052074
50950 0.195925
50960 0.1965338
50970 0.2071084
50980 0.2234566
50990 0.2025682
51000 0.2008386
51010 0.2134752
51020 0.2171833
51030 0.2094641
51040 0.2139025
51050 0.2195379
51060 0.2378992
51070 0.2072173
51080 0.2139375
51090 0.2085354
51100 0.2197331
51110 0.2128428
51120 0.2189092
51130 0.2074098
51140 0.2180863
51150 0.213954
51160 0.212441
51170 0.2260522
51180 0.2340065
51190 0.2261733
51200 0.2124705
51210 0.2148837
51220 0.2160575
51230 0.2226577
51240 0.2173143
51250 0.2178004
51260 0.2169206
51270 0.2099557
51280 0.2033491
51290 0.2088934
51300 0.2082381
51310 0.1974484
51320 0.2155536
51330 0.2141658
51340 0.2063562
51350 0.2164997
51360 0.2239128
51370 0.2183962
51380 0.216186
51390 0.2157555
51400 0.215501
51410 0.2069565
51420 0.2104696
51430 0.2165152
51440 0.2187129
51450 0.2113387
51460 0.2063937
51470 0.2178813
51480 0.2012986
51490 0.2245179
51500 0.2113218
51510 0.2252583
51520 0.2134482
51530 0.2011483
51540 0.2204421
51550 0.2099214
51560 0.2103265
51570 0.2167296
51580 0.2122568
51590 0.2098195
51600 0.1952257
51610 0.2058646
51620 0.2117031
51630 0.2063941
51640 0.21287
51650 0.2044519
51660 0.2110746
51670 0.231423
51680 0.2236653
51690 0.2149153
51700 0.2201451
51710 0.2103473
51720 0.2098376
51730 0.2098307
51740 0.2071101
51750 0.2023679
51760 0.2137576
51770 0.2059874
51780 0.2219444
51790 0.2105285
51800 0.2089086
51810 0.2122024
51820 0.2145925
51830 0.2076114
51840 0.2040524
51850 0.2228817
51860 0.2081629
51870 0.2165604
51880 0.2276613
51890 0.2345273
51900 0.2271424
51910 0.2333312
51920 0.2120709
51930 0.2128298
51940 0.2210233
51950 0.2129604
51960 0.2357315
51970 0.2105706
51980 0.2074357
51990 0.2125544
52000 0.2167467
52010 0.2204693
52020 0.2211784
52030 0.218901
52040 0.2005439
52050 0.2032989
52060 0.2090452
52070 0.2037524
52080 0.2037776
52090 0.2140157
52100 0.2132704
52110 0.2190568
52120 0.1998032
52130 0.2202108
52140 0.2181253
52150 0.2259185
52160 0.2410673
52170 0.2209151
52180 0.232958
52190 0.220553
52200 0.2095808
52210 0.2079682
52220 0.2078677
52230 0.2208483
52240 0.215637
52250 0.2225199
52260 0.2173035
52270 0.2198393
52280 0.2164042
52290 0.206836
52300 0.2205873
52310 0.2148117
52320 0.2109201
52330 0.2065696
52340 0.2065754
52350 0.2059135
52360 0.2140331
52370 0.2102864
52380 0.1997379
52390 0.2032361
52400 0.2172867
52410 0.2114448
52420 0.2136851
52430 0.2093832
52440 0.2162461
52450 0.2078817
52460 0.2250262
52470 0.2059903
52480 0.1964435
52490 0.2093044
52500 0.2057022
52510 0.2017287
52520 0.2219629
52530 0.2012988
52540 0.1929031
52550 0.2016768
52560 0.2049332
52570 0.2119218
52580 0.2080362
52590 0.2011528
52600 0.2044095
52610 0.212889
52620 0.2043524
52630 0.2059489
52640 0.2125943
52650 0.2265147
52660 0.2076214
52670 0.1979509
52680 0.2193461
52690 0.2135286
52700 0.21588
52710 0.2123481
52720 0.2027409
52730 0.191338
52740 0.2044094
52750 0.1962189
52760 0.194698
52770 0.2005938
52780 0.2024608
52790 0.2045187
52800 0.2076458
52810 0.2114114
52820 0.2066717
52830 0.2033256
52840 0.217516
52850 0.2129747
52860 0.2024158
52870 0.2062229
52880 0.2132889
52890 0.2114686
52900 0.2119763
52910 0.2185997
52920 0.2142791
52930 0.2290187
52940 0.2029823
52950 0.2193831
52960 0.2249922
52970 0.2277144
52980 0.2073658
52990 0.2159223
53000 0.2125878
53010 0.2041507
53020 0.2098784
53030 0.2081277
53040 0.1928846
53050 0.1956466
53060 0.2008894
53070 0.2168143
53080 0.2060831
53090 0.1987481
53100 0.2066529
53110 0.2086618
53120 0.2043598
53130 0.2124126
53140 0.212355
53150 0.192103
53160 0.1980955
53170 0.2005777
53180 0.1981616
53190 0.2104406
53200 0.2033258
53210 0.2048079
53220 0.203734
53230 0.2182437
53240 0.2084545
53250 0.2005332
53260 0.1999138
53270 0.2120203
53280 0.2135363
53290 0.2133959
53300 0.2149103
53310 0.1971909
53320 0.2257
53330 0.190576
53340 0.2012248
53350 0.2174285
53360 0.2085377
53370 0.2263326
53380 0.1996849
53390 0.209096
53400 0.2176362
53410 0.2189388
53420 0.2142005
53430 0.2233841
53440 0.2128057
53450 0.2167559
53460 0.2089504
53470 0.2070827
53480 0.2119338
53490 0.1956145
53500 0.202712
53510 0.1946456
53520 0.2198702
53530 0.2100874
53540 0.2242314
53550 0.2084887
53560 0.1950901
53570 0.202196
53580 0.2039202
53590 0.2097561
53600 0.2048354
53610 0.2128102
53620 0.2059218
53630 0.1968321
53640 0.213671
53650 0.2081978
53660 0.221642
53670 0.2432378
53680 0.2333054
53690 0.2221416
53700 0.2235592
53710 0.2221285
53720 0.2175416
53730 0.2104434
53740 0.2123652
53750 0.2147487
53760 0.213521
53770 0.2234343
53780 0.2108628
53790 0.2082504
53800 0.2096283
53810 0.2054457
53820 0.1987748
53830 0.2082691
53840 0.196944
53850 0.2134845
53860 0.1987809
53870 0.2091273
53880 0.2029141
53890 0.222957
53900 0.219808
53910 0.2006256
53920 0.2084532
53930 0.2155802
53940 0.2134618
53950 0.2164415
53960 0.2334809
53970 0.2209129
53980 0.2090683
53990 0.2156354
54000 0.2242147
54010 0.2058628
54020 0.2272515
54030 0.2224188
54040 0.2169519
54050 0.2064911
54060 0.2274683
54070 0.2297376
54080 0.2284695
54090 0.2220905
54100 0.2157392
54110 0.2211895
54120 0.2089484
54130 0.2154052
54140 0.2142797
54150 0.2216801
54160 0.2222119
54170 0.2063524
54180 0.2373179
54190 0.2344327
54200 0.2172877
54210 0.2104863
54220 0.2071764
54230 0.2064737
54240 0.2125751
54250 0.2192035
54260 0.2160128
54270 0.2200145
54280 0.2041132
54290 0.2190942
54300 0.2211819
54310 0.224949
54320 0.2158849
54330 0.2367512
54340 0.2263852
54350 0.2243266
54360 0.2138977
54370 0.2115435
54380 0.2098029
54390 0.2097461
54400 0.2117675
54410 0.2249414
54420 0.1947003
54430 0.2068177
54440 0.2056362
54450 0.204
54460 0.1982359
54470 0.1970709
54480 0.20282
54490 0.1969794
54500 0.1993328
54510 0.1966527
54520 0.1955143
54530 0.1988649
54540 0.1931632
54550 0.1946254
54560 0.2128309
54570 0.1917493
54580 0.2008937
54590 0.1961992
54600 0.2013454
54610 0.1929678
54620 0.2009818
54630 0.2014248
54640 0.2083746
54650 0.1965219
54660 0.1924023
54670 0.1954344
54680 0.19701
54690 0.1950791
54700 0.2075538
54710 0.2107664
54720 0.2188552
54730 0.1977314
54740 0.1992004
54750 0.1954512
54760 0.207067
54770 0.2107354
54780 0.2134082
54790 0.2146811
54800 0.212291
54810 0.2025629
54820 0.2154603
54830 0.2042807
54840 0.2099742
54850 0.2039646
54860 0.216389
54870 0.2104535
54880 0.2076883
54890 0.205788
54900 0.2233122
54910 0.2007685
54920 0.2201096
54930 0.2159013
54940 0.2166606
54950 0.2196757
54960 0.2176972
54970 0.2095871
54980 0.2144669
54990 0.2053703
55000 0.216268
55010 0.2094532
55020 0.1990035
55030 0.2018984
55040 0.2080783
55050 0.2006775
55060 0.2118567
55070 0.2140018
55080 0.2269278
55090 0.2218046
55100 0.2292805
55110 0.2292944
55120 0.2306245
55130 0.2096346
55140 0.2320194
55150 0.2434715
55160 0.2485504
55170 0.2336662
55180 0.2245915
55190 0.2157496
55200 0.2133945
55210 0.2189335
55220 0.228134
55230 0.2421456
55240 0.2272333
55250 0.2363426
55260 0.2151769
55270 0.2050773
55280 0.2175493
55290 0.2231519
55300 0.2166712
55310 0.2309446
55320 0.2238905
55330 0.2122607
55340 0.2085675
55350 0.2166042
55360 0.1966188
55370 0.211166
55380 0.2078894
55390 0.2112638
55400 0.2157695
55410 0.2069396
55420 0.2102641
55430 0.2152653
55440 0.2151874
55450 0.2057739
55460 0.2131877
55470 0.2048075
55480 0.1988706
55490 0.2024752
55500 0.2095889
55510 0.202316
55520 0.2230494
55530 0.1960402
55540 0.2106669
55550 0.2095785
55560 0.2082132
55570 0.2209013
55580 0.2409611
55590 0.2192083
55600 0.2204923
55610 0.22184
55620 0.227941
55630 0.2253191
55640 0.214971
55650 0.210277
55660 0.2142266
55670 0.2102579
55680 0.2095065
55690 0.2223765
55700 0.2370298
55710 0.22381
55720 0.2317731
55730 0.2473055
55740 0.2311541
55750 0.2468187
55760 0.2298346
55770 0.2189789
55780 0.2186352
55790 0.2070673
55800 0.2081298
55810 0.2115523
55820 0.2093375
55830 0.1966019
55840 0.2123605
55850 0.2231267
55860 0.2032337
55870 0.2178854
55880 0.2161724
55890 0.2091707
55900 0.2223109
55910 0.223432
55920 0.2054804
55930 0.2180389
55940 0.2079948
55950 0.2030203
55960 0.2131995
55970 0.2093625
55980 0.2078618
55990 0.1960043
56000 0.1998969
56010 0.2011793
56020 0.2028705
56030 0.2142416
56040 0.211955
56050 0.2124796
56060 0.2050931
56070 0.2012713
56080 0.1849165
56090 0.2178003
56100 0.2151901
56110 0.2095412
56120 0.2188429
56130 0.2126042
56140 0.2169907
56150 0.2144857
56160 0.2157022
56170 0.2121696
56180 0.1977907
56190 0.196878
56200 0.2103426
56210 0.2086155
56220 0.1978262
56230 0.2007588
56240 0.2074309
56250 0.2022997
56260 0.2097153
56270 0.2053074
56280 0.1936525
56290 0.1898024
56300 0.1943357
56310 0.2092686
56320 0.2023825
56330 0.2066291
56340 0.1977456
56350 0.2182344
56360 0.2013232
56370 0.1975504
56380 0.1931994
56390 0.2107939
56400 0.2054275
56410 0.2135146
56420 0.2299706
56430 0.231806
56440 0.2250427
56450 0.2324733
56460 0.2340531
56470 0.2072943
56480 0.2062218
56490 0.200815
56500 0.2106178
56510 0.223916
56520 0.2202678
56530 0.2138022
56540 0.2060261
56550 0.1967161
56560 0.2079277
56570 0.2079832
56580 0.2103567
56590 0.2138925
56600 0.2115271
56610 0.1928601
56620 0.1842172
56630 0.2080407
56640 0.1975122
56650 0.1998014
56660 0.2037003
56670 0.2132393
56680 0.1870628
56690 0.1854836
56700 0.1930012
56710 0.1923735
56720 0.1919723
56730 0.1921122
56740 0.1998272
56750 0.202316
56760 0.2006971
56770 0.2005543
56780 0.2025481
56790 0.1860153
56800 0.1896956
56810 0.196113
56820 0.1968084
56830 0.1982997
56840 0.2060067
56850 0.1976518
56860 0.2061155
56870 0.2019484
56880 0.201632
56890 0.2002537
56900 0.2013022
56910 0.197587
56920 0.1987207
56930 0.1932477
56940 0.196186
56950 0.1976893
56960 0.2043477
56970 0.1945306
56980 0.2019574
56990 0.1927286
57000 0.1998173
57010 0.2006196
57020 0.2156354
57030 0.2031521
57040 0.2071607
57050 0.2020417
57060 0.2021368
57070 0.2013496
57080 0.1933707
57090 0.1960953
57100 0.1956663
57110 0.1925798
57120 0.1934624
57130 0.2158228
57140 0.2043548
57150 0.2121982
57160 0.1913878
57170 0.19237
57180 0.1981145
57190 0.1980699
57200 0.1968687
57210 0.2088291
57220 0.1953311
57230 0.2010601
57240 0.1920373
57250 0.2055262
57260 0.2074464
57270 0.2043402
57280 0.1998497
57290 0.2052401
57300 0.2008457
57310 0.1921265
57320 0.1935579
57330 0.2011182
57340 0.1945283
57350 0.1986139
57360 0.1916214
57370 0.2004363
57380 0.2151215
57390 0.2124808
57400 0.1981234
57410 0.1961785
57420 0.1991618
57430 0.1865453
57440 0.2114048
57450 0.1926755
57460 0.1893142
57470 0.1957236
57480 0.2137014
57490 0.2082583
57500 0.1941137
57510 0.2097456
57520 0.2052087
57530 0.2028228
57540 0.2121518
57550 0.211756
57560 0.2035104
57570 0.2156103
57580 0.2213244
57590 0.2061499
57600 0.210886
57610 0.2155704
57620 0.2104002
57630 0.1999144
57640 0.2090757
57650 0.2032152
57660 0.1961361
57670 0.2093883
57680 0.193954
57690 0.1921069
57700 0.2125674
57710 0.2124226
57720 0.2093476
57730 0.2044583
57740 0.2052395
57750 0.2021326
57760 0.2258051
57770 0.2027704
57780 0.2150504
57790 0.2164292
57800 0.2114204
57810 0.2114043
57820 0.2187294
57830 0.2107549
57840 0.2167369
57850 0.2087599
57860 0.2202613
57870 0.218958
57880 0.2008966
57890 0.2291504
57900 0.2219104
57910 0.2153243
57920 0.2160132
57930 0.2084326
57940 0.2176259
57950 0.2099461
57960 0.194373
57970 0.2120576
57980 0.2011697
57990 0.195357
58000 0.2054249
58010 0.1905777
58020 0.1814975
58030 0.1896527
58040 0.2043733
58050 0.2209827
58060 0.2113282
58070 0.2085623
58080 0.2141593
58090 0.1969873
58100 0.2156031
58110 0.2149354
58120 0.2105936
58130 0.2043162
58140 0.2064684
58150 0.2053491
58160 0.2191043
58170 0.2112885
58180 0.2037272
58190 0.2172363
58200 0.2221284
58210 0.2199137
58220 0.2139267
58230 0.2067823
58240 0.2118578
58250 0.2034413
58260 0.2111436
58270 0.2173905
58280 0.2215215
58290 0.2142988
58300 0.2153914
58310 0.2084944
58320 0.2118124
58330 0.2109511
58340 0.2218448
58350 0.2109017
58360 0.2071623
58370 0.2020412
58380 0.2106458
58390 0.2111155
58400 0.2096058
58410 0.2074035
58420 0.1972284
58430 0.2040224
58440 0.1947289
58450 0.2007376
58460 0.2059243
58470 0.2118586
58480 0.2168536
58490 0.2096366
58500 0.1946019
58510 0.2069429
58520 0.2162783
58530 0.20932
58540 0.2150472
58550 0.2176327
58560 0.2064289
58570 0.2284083
58580 0.2070766
58590 0.1953952
58600 0.2018359
58610 0.2032079
58620 0.2010764
58630 0.2062175
58640 0.1966984
58650 0.2021618
58660 0.1987701
58670 0.1882426
58680 0.1901768
58690 0.2003129
58700 0.1976552
58710 0.2036783
58720 0.1964779
58730 0.1808359
58740 0.1878261
58750 0.2066553
58760 0.1945703
58770 0.2025165
58780 0.1924629
58790 0.1991643
58800 0.1955757
58810 0.2069562
58820 0.2003401
58830 0.2057074
58840 0.2021718
58850 0.1936278
58860 0.206895
58870 0.2162507
58880 0.2117137
58890 0.2133495
58900 0.2045161
58910 0.2124332
58920 0.2067563
58930 0.208657
58940 0.2031323
58950 0.2079588
58960 0.2044583
58970 0.2162499
58980 0.1940585
58990 0.1959004
59000 0.1977246
59010 0.1946925
59020 0.2052389
59030 0.2061183
59040 0.2072356
59050 0.2124305
59060 0.214017
59070 0.2214163
59080 0.2190618
59090 0.2247334
59100 0.2073381
59110 0.1995291
59120 0.2106639
59130 0.2110406
59140 0.2145198
59150 0.2059123
59160 0.205713
59170 0.1898803
59180 0.2061383
59190 0.1978329
59200 0.1967717
59210 0.207508
59220 0.1993912
59230 0.1945208
59240 0.1940627
59250 0.2098555
59260 0.1914929
59270 0.2039998
59280 0.2074728
59290 0.1988398
59300 0.2118261
59310 0.2135744
59320 0.2160171
59330 0.2032731
59340 0.1955641
59350 0.2116064
59360 0.2109388
59370 0.1900414
59380 0.1973632
59390 0.2029768
59400 0.2103761
59410 0.2046612
59420 0.2205721
59430 0.22256
59440 0.2139249
59450 0.2210771
59460 0.2436948
59470 0.2121399
59480 0.2160721
59490 0.2160943
59500 0.2030729
59510 0.1956441
59520 0.2054381
59530 0.2107456
59540 0.2160631
59550 0.2024416
59560 0.21008
59570 0.2196262
59580 0.2009019
59590 0.214232
59600 0.2130511
59610 0.2046757
59620 0.2121311
59630 0.2007872
59640 0.2017276
59650 0.2097911
59660 0.2093298
59670 0.2144359
59680 0.2242895
59690 0.2134618
59700 0.2114957
59710 0.2128954
59720 0.2268837
59730 0.2135223
59740 0.207769
59750 0.2233772
59760 0.2286737
59770 0.2311533
59780 0.2141398
59790 0.2239523
59800 0.2278635
59810 0.220431
59820 0.2021685
59830 0.2022747
59840 0.2095776
59850 0.2069837
59860 0.222851
59870 0.2375636
59880 0.2148719
59890 0.2288709
59900 0.213394
59910 0.2135302
59920 0.2074149
59930 0.1884759
59940 0.2117952
59950 0.221546
59960 0.2105032
59970 0.2158563
59980 0.1991876
59990 0.2032305
60000 0.2008661
60010 0.1974669
60020 0.1951787
60030 0.2028036
60040 0.1980405
60050 0.1896721
60060 0.1849974
60070 0.2027303
60080 0.2017986
60090 0.2088867
60100 0.2132791
60110 0.2151154
60120 0.2240459
60130 0.2075951
60140 0.2148492
60150 0.2035872
60160 0.2069557
60170 0.2055361
60180 0.2004348
60190 0.1967906
60200 0.1958661
60210 0.2027896
60220 0.1998675
60230 0.2047179
60240 0.1947373
60250 0.2009947
60260 0.200863
60270 0.1961225
60280 0.1983312
60290 0.189196
60300 0.2024378
60310 0.1996194
60320 0.1970123
60330 0.2133003
60340 0.2148639
60350 0.2101993
60360 0.2095693
60370 0.2207482
60380 0.2064308
60390 0.2062021
60400 0.2120178
60410 0.2112426
60420 0.1954463
60430 0.2026129
60440 0.207152
60450 0.1977421
60460 0.2218885
60470 0.202447
60480 0.207149
60490 0.1973419
60500 0.2098164
60510 0.2162996
60520 0.1993963
60530 0.1884426
60540 0.2101645
60550 0.2128533
60560 0.2071538
60570 0.228331
60580 0.2122354
60590 0.2077656
60600 0.2260412
60610 0.2036638
60620 0.2041508
60630 0.1988596
60640 0.2007986
60650 0.2068101
60660 0.1987921
60670 0.2010553
60680 0.1945983
60690 0.1884216
60700 0.1957201
60710 0.1941098
60720 0.1962441
60730 0.1900794
60740 0.197317
60750 0.1927041
60760 0.1948573
60770 0.2180923
60780 0.2113431
60790 0.2172098
60800 0.2168072
60810 0.2105034
60820 0.2226072
60830 0.2288113
60840 0.2239777
60850 0.2212213
60860 0.2179596
60870 0.2291348
60880 0.2027377
60890 0.2160902
60900 0.2184789
60910 0.2132168
60920 0.20161
60930 0.2159879
60940 0.2133367
60950 0.1906406
60960 0.1986883
60970 0.1947787
60980 0.2052513
60990 0.1969942
61000 0.1968433
61010 0.2033732
61020 0.2080075
61030 0.2138976
61040 0.2039589
61050 0.2092536
61060 0.2207601
61070 0.2114604
61080 0.2110912
61090 0.2015715
61100 0.1901693
61110 0.1887572
61120 0.1921474
61130 0.185714
61140 0.1812478
61150 0.1892525
61160 0.1808427
61170 0.1969121
61180 0.1917213
61190 0.1927977
61200 0.18911
61210 0.1934866
61220 0.1938651
61230 0.1940599
61240 0.2012435
61250 0.2013278
61260 0.20055
61270 0.1988864
61280 0.1878201
61290 0.1877653
61300 0.20048
61310 0.2052303
61320 0.2036173
61330 0.1993133
61340 0.2030384
61350 0.2046441
61360 0.1946424
61370 0.1917294
61380 0.1868117
61390 0.1861096
61400 0.1895704
61410 0.1877479
61420 0.18025
61430 0.2005856
61440 0.1889076
61450 0.1995826
61460 0.1922764
61470 0.2000304
61480 0.2003001
61490 0.194277
61500 0.1909458
61510 0.2079954
61520 0.1992356
61530 0.1914376
61540 0.2041426
61550 0.190767
61560 0.2193266
61570 0.2021709
61580 0.2026706
61590 0.2066789
61600 0.2145536
61610 0.1962915
61620 0.1902721
61630 0.20248
61640 0.1932689
61650 0.1915242
61660 0.1823681
61670 0.1927609
61680 0.2144925
61690 0.192689
61700 0.1882946
61710 0.1886943
61720 0.204149
61730 0.1853041
61740 0.1940396
61750 0.1866511
61760 0.1849588
61770 0.1946625
61780 0.1924896
61790 0.1999591
61800 0.2061041
61810 0.1879743
61820 0.2048308
61830 0.1902627
61840 0.1876563
61850 0.1845639
61860 0.1919777
61870 0.2003574
61880 0.1962301
61890 0.2069213
61900 0.1998273
61910 0.1946318
61920 0.193018
61930 0.2146315
61940 0.2083338
61950 0.2041877
61960 0.2034919
61970 0.1878779
61980 0.1922348
61990 0.1955485
62000 0.2118627
62010 0.2005945
62020 0.2021232
62030 0.189376
62040 0.205012
62050 0.1925039
62060 0.1901112
62070 0.1951716
62080 0.1980649
62090 0.1925678
62100 0.2118459
62110 0.1998998
62120 0.1928094
62130 0.201282
62140 0.1893793
62150 0.1922003
62160 0.1989843
62170 0.2018003
62180 0.2106794
62190 0.2000624
62200 0.1987125
62210 0.2039336
62220 0.2111641
62230 0.2116526
62240 0.2097161
62250 0.1995935
62260 0.1990697
62270 0.2046161
62280 0.2100343
62290 0.1982989
62300 0.197319
62310 0.197697
62320 0.1994849
62330 0.1914582
62340 0.1980968
62350 0.2013491
62360 0.20407
62370 0.202439
62380 0.1962859
62390 0.2056111
62400 0.1817941
62410 0.1944172
62420 0.1953126
62430 0.1893537
62440 0.1855436
62450 0.1900903
62460 0.1972726
62470 0.19119
62480 0.1894137
62490 0.1981174
62500 0.1857616
62510 0.2002517
62520 0.1993667
62530 0.1905045
62540 0.1940897
62550 0.2012502
62560 0.1909684
62570 0.1915333
62580 0.1968751
62590 0.1932614
62600 0.2039031
62610 0.1889978
62620 0.2052948
62630 0.1939129
62640 0.1823166
62650 0.1904188
62660 0.1948477
62670 0.1847143
62680 0.1873621
62690 0.1956294
62700 0.1901731
62710 0.1806483
62720 0.1847105
62730 0.1882149
62740 0.1828125
62750 0.1905734
62760 0.1884912
62770 0.1816975
62780 0.179432
62790 0.1932339
62800 0.184647
62810 0.1862026
62820 0.1895385
62830 0.187595
62840 0.1909143
62850 0.1998592
62860 0.1857022
62870 0.1881207
62880 0.1906011
62890 0.1858236
62900 0.1793527
62910 0.1943964
62920 0.1946827
62930 0.1917274
62940 0.2127284
62950 0.1887932
62960 0.1928304
62970 0.2039801
62980 0.1942175
62990 0.1963353
63000 0.194984
63010 0.200282
63020 0.1888092
63030 0.2096248
63040 0.1949318
63050 0.1996055
63060 0.1883486
63070 0.1849873
63080 0.1951285
63090 0.1915003
63100 0.1970584
63110 0.1960578
63120 0.1994946
63130 0.1826299
63140 0.1894405
63150 0.1902276
63160 0.1981521
63170 0.1845941
63180 0.2024753
63190 0.2043866
63200 0.2127982
63210 0.2024932
63220 0.1904708
63230 0.2026644
63240 0.2056245
63250 0.214762
63260 0.2033105
63270 0.1970678
63280 0.1998422
63290 0.1981491
63300 0.1946037
63310 0.1993783
63320 0.1943456
63330 0.1909328
63340 0.2029217
63350 0.1957027
63360 0.1885237
63370 0.208299
63380 0.1982183
63390 0.2060613
63400 0.2013033
63410 0.2154219
63420 0.2115725
63430 0.2138257
63440 0.2070507
63450 0.21218
63460 0.2058918
63470 0.1928278
63480 0.1994954
63490 0.2024108
63500 0.2088843
63510 0.1994179
63520 0.175674
63530 0.1950014
63540 0.1863846
63550 0.1974462
63560 0.1959514
63570 0.214192
63580 0.2037575
63590 0.2133388
63600 0.2064849
63610 0.2125599
63620 0.2078553
63630 0.2017898
63640 0.1912547
63650 0.2044019
63660 0.2101873
63670 0.1944221
63680 0.1900991
63690 0.1974631
63700 0.2070341
63710 0.2009711
63720 0.1912139
63730 0.2032777
63740 0.1835914
63750 0.1770556
63760 0.1884519
63770 0.1909517
63780 0.1819734
63790 0.1767416
63800 0.1757296
63810 0.1854146
63820 0.1784201
63830 0.1692815
63840 0.1695183
63850 0.1836744
63860 0.1659279
63870 0.175067
63880 0.1751654
63890 0.1789507
63900 0.1977164
63910 0.1940915
63920 0.1806358
63930 0.2106772
63940 0.1942021
63950 0.177605
63960 0.1962298
63970 0.1698575
63980 0.1773048
63990 0.1870657
64000 0.1937261
64010 0.1924145
64020 0.1917227
64030 0.1900061
64040 0.1970556
64050 0.1848705
64060 0.200369
64070 0.189886
64080 0.1932513
64090 0.2049347
64100 0.2039843
64110 0.2034644
64120 0.2020735
64130 0.1897558
64140 0.1814389
64150 0.1842059
64160 0.1842837
64170 0.1872879
64180 0.2018105
64190 0.2122127
64200 0.2042144
64210 0.1940076
64220 0.1967229
64230 0.1830035
64240 0.1861604
64250 0.1804823
64260 0.2006321
64270 0.1904366
64280 0.200678
64290 0.1985017
64300 0.2008426
64310 0.2032504
64320 0.1996755
64330 0.2039585
64340 0.1934906
64350 0.189018
64360 0.204035
64370 0.190679
64380 0.1821485
64390 0.2010181
64400 0.1996093
64410 0.2066263
64420 0.2081769
64430 0.2099787
64440 0.2107385
64450 0.2001495
64460 0.1948922
64470 0.2039664
64480 0.195788
64490 0.192083
64500 0.2023698
64510 0.2036076
64520 0.2064058
64530 0.2094106
64540 0.2032825
64550 0.2049463
64560 0.2064537
64570 0.2055577
64580 0.2042599
64590 0.1949079
64600 0.2029773
64610 0.2090424
64620 0.212155
64630 0.1943862
64640 0.1993477
64650 0.186922
64660 0.2004187
64670 0.2214107
64680 0.2154821
64690 0.2066749
64700 0.2009683
64710 0.1945729
64720 0.2092574
64730 0.1978919
64740 0.2186673
64750 0.1997006
64760 0.2026505
64770 0.2112976
64780 0.2042634
64790 0.2077339
64800 0.2051199
64810 0.224507
64820 0.2107908
64830 0.2074904
64840 0.2091913
64850 0.2060272
64860 0.2019082
64870 0.1988458
64880 0.2058377
64890 0.2007172
64900 0.214133
64910 0.1901651
64920 0.2212045
64930 0.2274381
64940 0.2175282
64950 0.1959132
64960 0.1985855
64970 0.2017572
64980 0.2043345
64990 0.2127641
65000 0.2027662
65010 0.1996673
65020 0.192586
65030 0.2058357
65040 0.1839166
65050 0.2000672
65060 0.192119
65070 0.1958491
65080 0.1907995
65090 0.1916617
65100 0.2034278
65110 0.1928457
65120 0.201591
65130 0.2054604
65140 0.2013663
65150 0.2000618
65160 0.1988466
65170 0.1934933
65180 0.1966394
65190 0.1915954
65200 0.201215
65210 0.205793
65220 0.2017946
65230 0.2039134
65240 0.2107628
65250 0.1998935
65260 0.2004469
65270 0.1905544
65280 0.2059646
65290 0.1946835
65300 0.1982275
65310 0.1880888
65320 0.2006527
65330 0.1956162
65340 0.2092317
65350 0.2006472
65360 0.1988828
65370 0.1968103
65380 0.2003501
65390 0.199009
65400 0.1882806
65410 0.2022603
65420 0.2108208
65430 0.2038715
65440 0.1989992
65450 0.1929548
65460 0.1951979
65470 0.198368
65480 0.1954029
65490 0.1967712
65500 0.2038829
65510 0.1980185
65520 0.1949284
65530 0.2033375
65540 0.1887418
65550 0.1997196
65560 0.2003684
65570 0.1954331
65580 0.1895664
65590 0.1937627
65600 0.1939984
65610 0.2144727
65620 0.2131084
65630 0.1996168
65640 0.2077102
65650 0.200276
65660 0.2032263
65670 0.2116012
65680 0.2129875
65690 0.2060404
65700 0.2118884
65710 0.2057006
65720 0.1921038
65730 0.1930191
65740 0.1960908
65750 0.1930558
65760 0.1832802
65770 0.1927174
65780 0.2075006
65790 0.1948042
65800 0.1911864
65810 0.1876246
65820 0.206494
65830 0.2015227
65840 0.2165586
65850 0.2079211
65860 0.1886574
65870 0.1951484
65880 0.1987257
65890 0.1826575
65900 0.2065468
65910 0.1965069
65920 0.1900618
65930 0.1884196
65940 0.1864101
65950 0.1897564
65960 0.1889902
65970 0.1963328
65980 0.1834894
65990 0.1877805
66000 0.1987974
66010 0.1957021
66020 0.1820904
66030 0.1819787
66040 0.2007249
66050 0.1906818
66060 0.1922102
66070 0.1991596
66080 0.2187619
66090 0.1991597
66100 0.1988405
66110 0.1957825
66120 0.1944533
66130 0.203558
66140 0.200701
66150 0.1968301
66160 0.1972454
66170 0.2029629
66180 0.2044432
66190 0.2019324
66200 0.1918728
66210 0.1981097
66220 0.1960656
66230 0.1934947
66240 0.199843
66250 0.1912322
66260 0.1949432
66270 0.1928599
66280 0.1886573
66290 0.1977613
66300 0.1953446
66310 0.2036528
66320 0.1949763
66330 0.1970714
66340 0.1917163
66350 0.1891133
66360 0.2027654
66370 0.2155512
66380 0.2007234
66390 0.1812448
66400 0.1793245
66410 0.1900154
66420 0.1893776
66430 0.1895699
66440 0.190129
66450 0.1782224
66460 0.2077205
66470 0.192044
66480 0.1857662
66490 0.1881335
66500 0.1778633
66510 0.1890571
66520 0.1837879
66530 0.2003809
66540 0.1977114
66550 0.188984
66560 0.1783715
66570 0.204845
66580 0.189423
66590 0.2054383
66600 0.1990654
66610 0.1927659
66620 0.1989408
66630 0.1942971
66640 0.1902049
66650 0.1858077
66660 0.2059027
66670 0.2076031
66680 0.2056671
66690 0.2115138
66700 0.2091984
66710 0.1903017
66720 0.1900455
66730 0.1916333
66740 0.19951
66750 0.2043899
66760 0.1993793
66770 0.2015581
66780 0.2154597
66790 0.2021407
66800 0.2178354
66810 0.2246159
66820 0.2232151
66830 0.224551
66840 0.2096995
66850 0.2048585
66860 0.2115074
66870 0.2025243
66880 0.2192666
66890 0.2067923
66900 0.2104575
66910 0.1985932
66920 0.1828909
66930 0.2045553
66940 0.2009634
66950 0.1998578
66960 0.2066969
66970 0.2125376
66980 0.2154654
66990 0.2213324
67000 0.2006608
67010 0.2128158
67020 0.2182965
67030 0.2001141
67040 0.2048534
67050 0.2172027
67060 0.2027749
67070 0.2120678
67080 0.208363
67090 0.2124046
67100 0.2127761
67110 0.2137148
67120 0.2075948
67130 0.194653
67140 0.1993399
67150 0.1962829
67160 0.1937993
67170 0.1996277
67180 0.1996883
67190 0.1997223
67200 0.1988914
67210 0.202165
67220 0.1975274
67230 0.2075698
67240 0.2044973
67250 0.2099626
67260 0.1918874
67270 0.2113405
67280 0.2096847
67290 0.2088877
67300 0.1949832
67310 0.2137876
67320 0.1992023
67330 0.2060917
67340 0.2102496
67350 0.2049569
67360 0.2014734
67370 0.2034756
67380 0.2108676
67390 0.2174484
67400 0.2103211
67410 0.2294721
67420 0.2055244
67430 0.2050318
67440 0.2068704
67450 0.2193957
67460 0.224621
67470 0.2092572
67480 0.2028295
67490 0.2077186
67500 0.2076408
67510 0.2047488
67520 0.2123614
67530 0.2127242
67540 0.2085838
67550 0.2018066
67560 0.2148353
67570 0.2043013
67580 0.1995909
67590 0.2018165
67600 0.1978316
67610 0.1859745
67620 0.1992382
67630 0.1983891
67640 0.1950153
67650 0.1938039
67660 0.2051308
67670 0.2082429
67680 0.2037026
67690 0.2005936
67700 0.212559
67710 0.2210295
67720 0.2241438
67730 0.2082033
67740 0.2003509
67750 0.2020581
67760 0.209036
67770 0.2143387
67780 0.2099089
67790 0.2153508
67800 0.1919317
67810 0.2116511
67820 0.2164399
67830 0.1980192
67840 0.2046532
67850 0.2127047
67860 0.1916651
67870 0.2087633
67880 0.2069031
67890 0.1961193
67900 0.2016923
67910 0.1931089
67920 0.2138772
67930 0.2053974
67940 0.2006313
67950 0.2103023
67960 0.2153915
67970 0.1953451
67980 0.2010737
67990 0.2024931
68000 0.2011304
68010 0.1927615
68020 0.2012576
68030 0.2024346
68040 0.2263517
68050 0.2188078
68060 0.200155
68070 0.2081326
68080 0.2102836
68090 0.2047375
68100 0.208487
68110 0.2137119
68120 0.2119802
68130 0.2102097
68140 0.2170726
68150 0.2169148
68160 0.2233633
68170 0.2005464
68180 0.2078922
68190 0.207362
68200 0.2233576
68210 0.2139631
68220 0.2116123
68230 0.2167773
68240 0.2013141
68250 0.2090466
68260 0.1991652
68270 0.192743
68280 0.2071377
68290 0.2067405
68300 0.1904202
68310 0.1927312
68320 0.2032731
68330 0.2174597
68340 0.2253682
68350 0.2055972
68360 0.1992542
68370 0.2241114
68380 0.2069649
68390 0.2008819
68400 0.201179
68410 0.199103
68420 0.2168026
68430 0.2187643
68440 0.2202016
68450 0.2200582
68460 0.209689
68470 0.221743
68480 0.2303337
68490 0.2422054
68500 0.2316905
68510 0.2212038
68520 0.2111562
68530 0.2150574
68540 0.2091498
68550 0.2064934
68560 0.2139598
68570 0.2160957
68580 0.2073637
68590 0.2022374
68600 0.2137315
68610 0.2152829
68620 0.2033185
68630 0.2168441
68640 0.218424
68650 0.2154725
68660 0.2022239
68670 0.2064769
68680 0.2155626
68690 0.2004823
68700 0.2114725
68710 0.1917599
68720 0.2045652
68730 0.2117251
68740 0.212689
68750 0.19187
68760 0.2111114
68770 0.209814
68780 0.2069473
68790 0.1998489
68800 0.2043647
68810 0.2132674
68820 0.1988765
68830 0.2115538
68840 0.2110725
68850 0.2114701
68860 0.2239159
68870 0.203649
68880 0.2114998
68890 0.2045146
68900 0.2117747
68910 0.2135299
68920 0.209406
68930 0.2070936
68940 0.2069663
68950 0.2037205
68960 0.2050993
68970 0.2033236
68980 0.2028931
68990 0.2259597
69000 0.2206019
69010 0.2057099
69020 0.1929599
69030 0.2073659
69040 0.208273
69050 0.1916311
69060 0.2026071
69070 0.1976781
69080 0.2160033
69090 0.2211619
69100 0.2106395
69110 0.2139928
69120 0.2016567
69130 0.2013077
69140 0.2005247
69150 0.2098929
69160 0.205117
69170 0.2131083
69180 0.2155083
69190 0.2266099
69200 0.2210084
69210 0.2236471
69220 0.2173367
69230 0.2117319
69240 0.2246247
69250 0.2106261
69260 0.2253024
69270 0.2116158
69280 0.2105494
69290 0.2277636
69300 0.216186
69310 0.2148216
69320 0.2266808
69330 0.1989157
69340 0.2276618
69350 0.2107751
69360 0.2185464
69370 0.2194197
69380 0.2121132
69390 0.2044873
69400 0.2127264
69410 0.2123018
69420 0.2196108
69430 0.2124574
69440 0.2309081
69450 0.2083109
69460 0.2140634
69470 0.2140549
69480 0.2011126
69490 0.220558
69500 0.2059941
69510 0.2200962
69520 0.2327619
69530 0.2172894
69540 0.2105605
69550 0.2007568
69560 0.2166236
69570 0.2056476
69580 0.2063814
69590 0.2101875
69600 0.217198
69610 0.2010326
69620 0.2351811
69630 0.2289952
69640 0.2344473
69650 0.2283636
69660 0.2278524
69670 0.22547
69680 0.2135345
69690 0.2156875
69700 0.2023534
69710 0.2027455
69720 0.2087687
69730 0.2021185
69740 0.2174587
69750 0.2122451
69760 0.214678
69770 0.2288893
69780 0.2207088
69790 0.2092756
69800 0.2288144
69810 0.2213035
69820 0.2153845
69830 0.2146361
69840 0.2063569
69850 0.2036099
69860 0.219379
69870 0.2218877
69880 0.2132285
69890 0.2106463
69900 0.2099628
69910 0.2058532
69920 0.2339076
69930 0.2235862
69940 0.2220317
69950 0.2317599
69960 0.2176621
69970 0.2178779
69980 0.2114179
69990 0.2013058
70000 0.1947735
70010 0.2226299
70020 0.2033364
70030 0.1950714
70040 0.2085952
70050 0.2070038
70060 0.2139524
70070 0.2193419
70080 0.2138504
70090 0.2066531
70100 0.2117129
70110 0.2255399
70120 0.2167334
70130 0.2046164
70140 0.1939542
70150 0.1949487
70160 0.212588
70170 0.2040153
70180 0.2077948
70190 0.2218065
70200 0.2048022
70210 0.2154185
70220 0.2192346
70230 0.2224825
70240 0.2126277
70250 0.2165814
70260 0.2276597
70270 0.2179364
70280 0.2126192
70290 0.207994
70300 0.2168045
70310 0.217808
70320 0.2230837
70330 0.1973755
70340 0.225661
70350 0.2083723
70360 0.2103399
70370 0.2323154
70380 0.2192256
70390 0.2223845
70400 0.239885
70410 0.2298125
70420 0.226508
70430 0.2253856
70440 0.246204
70450 0.2345341
70460 0.2265446
70470 0.2378141
70480 0.2262847
70490 0.2088095
70500 0.217685
70510 0.2232045
70520 0.2169352
70530 0.2149117
70540 0.2179802
70550 0.2285659
70560 0.2219591
70570 0.2176177
70580 0.2291515
70590 0.2394295
70600 0.2207559
70610 0.2340544
70620 0.2303737
70630 0.2272056
70640 0.2302298
70650 0.2234795
70660 0.2319126
70670 0.2362245
70680 0.2486169
70690 0.2378205
70700 0.23242
70710 0.2489619
70720 0.2302898
70730 0.2416263
70740 0.2333486
70750 0.2317967
70760 0.2409762
70770 0.2259013
70780 0.2266025
70790 0.2317541
70800 0.2319074
70810 0.2210047
70820 0.2238503
70830 0.2410094
70840 0.2294051
70850 0.2163945
70860 0.215604
70870 0.2203854
70880 0.2275542
70890 0.2337676
70900 0.2144329
70910 0.2017399
70920 0.2003533
70930 0.2110082
70940 0.2158631
70950 0.2286828
70960 0.2276634
70970 0.2163159
70980 0.2363983
70990 0.2292502
71000 0.2489578
71010 0.2330094
71020 0.239905
71030 0.2292181
71040 0.2338473
71050 0.216833
71060 0.2360105
71070 0.224062
71080 0.2232047
71090 0.2251982
71100 0.2215838
71110 0.2212102
71120 0.2026989
71130 0.2004937
71140 0.2063567
71150 0.2317053
71160 0.2297247
71170 0.2021464
71180 0.2140866
71190 0.2129205
71200 0.2043677
71210 0.2089667
71220 0.204574
71230 0.2298408
71240 0.2128241
71250 0.1942384
71260 0.2168542
71270 0.2013803
71280 0.2079035
71290 0.2124268
71300 0.2030308
71310 0.1923607
71320 0.2178554
71330 0.219485
71340 0.2066568
71350 0.2202896
71360 0.2278248
71370 0.2063912
71380 0.2174484
71390 0.2165629
71400 0.2213932
71410 0.2190897
71420 0.2124256
71430 0.2132578
71440 0.2099725
71450 0.2080551
71460 0.2102682
71470 0.2095859
71480 0.197415
71490 0.2000451
71500 0.2123423
71510 0.2080797
71520 0.1905906
71530 0.2035495
71540 0.220059
71550 0.1988193
71560 0.203674
71570 0.2076999
71580 0.209569
71590 0.2173338
71600 0.2111951
71610 0.1917263
71620 0.2152349
71630 0.2089501
71640 0.2180293
71650 0.2078992
71660 0.1901144
71670 0.2079084
71680 0.2118797
71690 0.2106979
71700 0.2067811
71710 0.2110894
71720 0.2210591
71730 0.2268281
71740 0.2090405
71750 0.2110443
71760 0.2115506
71770 0.2020453
71780 0.2179696
71790 0.2234491
71800 0.2002582
71810 0.1975106
71820 0.2140458
71830 0.1952772
71840 0.2121869
71850 0.207049
71860 0.2009517
71870 0.204099
71880 0.2025619
71890 0.2096164
71900 0.2150568
71910 0.2104495
71920 0.2002115
71930 0.1943121
71940 0.2016545
71950 0.2056068
71960 0.2070437
71970 0.1954346
71980 0.1966449
71990 0.2021631
72000 0.2015353
72010 0.2050164
72020 0.1987661
72030 0.2005875
72040 0.1975511
72050 0.2007051
72060 0.1956446
72070 0.1887357
72080 0.1993516
72090 0.2085384
72100 0.2057408
72110 0.2053497
72120 0.1954626
72130 0.2292243
72140 0.211688
72150 0.2098679
72160 0.2053306
72170 0.2046034
72180 0.193887
72190 0.1964214
72200 0.1826648
72210 0.2115006
72220 0.203212
72230 0.2041144
72240 0.2031148
72250 0.2068406
72260 0.2035989
72270 0.2022848
72280 0.1996749
72290 0.2022984
72300 0.2166291
72310 0.1964094
72320 0.2052349
72330 0.1996538
72340 0.1999445
72350 0.1878382
72360 0.1863722
72370 0.1945309
72380 0.1854671
72390 0.2011579
72400 0.2044883
72410 0.2013901
72420 0.196286
72430 0.1937514
72440 0.1904264
72450 0.1909821
72460 0.1938388
72470 0.1980269
72480 0.2096351
72490 0.2195289
72500 0.2086257
72510 0.2097569
72520 0.2127315
72530 0.2000663
72540 0.2081638
72550 0.2034661
72560 0.1978557
72570 0.212073
72580 0.2125288
72590 0.2109562
72600 0.208059
72610 0.2069046
72620 0.201546
72630 0.1959821
72640 0.2090734
72650 0.2049075
72660 0.2237977
72670 0.2153393
72680 0.206523
72690 0.195989
72700 0.2061667
72710 0.2162042
72720 0.2039153
72730 0.1940826
72740 0.2042672
72750 0.2016683
72760 0.2277974
72770 0.2033838
72780 0.2220118
72790 0.2088026
72800 0.2079219
72810 0.1972525
72820 0.2131249
72830 0.217813
72840 0.2211161
72850 0.2201703
72860 0.2071001
72870 0.209556
72880 0.2093821
72890 0.2074854
72900 0.2200591
72910 0.2107134
72920 0.1892193
72930 0.2004344
72940 0.2112669
72950 0.2018107
72960 0.2073034
72970 0.2053428
72980 0.1968399
72990 0.1988805
73000 0.2048031
73010 0.201919
73020 0.2018788
73030 0.2043425
73040 0.2248555
73050 0.2161183
73060 0.2207798
73070 0.2255527
73080 0.2253281
73090 0.2202527
73100 0.2369123
73110 0.2170673
73120 0.2143602
73130 0.2040918
73140 0.1980791
73150 0.2046635
73160 0.2031291
73170 0.2038162
73180 0.2182293
73190 0.2177446
73200 0.2053446
73210 0.206653
73220 0.2008087
73230 0.2072062
73240 0.2041847
73250 0.2014076
73260 0.2012511
73270 0.2096592
73280 0.2018212
73290 0.1975145
73300 0.1955691
73310 0.197684
73320 0.2043693
73330 0.1929175
73340 0.2102304
73350 0.2013443
73360 0.2036509
73370 0.2125967
73380 0.1988065
73390 0.2053218
73400 0.1978614
73410 0.2048656
73420 0.2043367
73430 0.2115239
73440 0.2114742
73450 0.2074303
73460 0.2060145
73470 0.2038981
73480 0.21006
73490 0.2030865
73500 0.1909095
73510 0.2037349
73520 0.2106246
73530 0.2008508
73540 0.2071678
73550 0.1912819
73560 0.1816954
73570 0.2069495
73580 0.205195
73590 0.2088991
73600 0.1891166
73610 0.1898166
73620 0.2076184
73630 0.2097012
73640 0.189516
73650 0.1944823
73660 0.187539
73670 0.184189
73680 0.1961494
73690 0.2056639
73700 0.2173432
73710 0.1948955
73720 0.1998232
73730 0.2130637
73740 0.2038614
73750 0.214685
73760 0.2129491
73770 0.2022721
73780 0.2111991
73790 0.2015458
73800 0.2039852
73810 0.1983412
73820 0.1958815
73830 0.1953128
73840 0.1966647
73850 0.1999812
73860 0.1921214
73870 0.2087197
73880 0.1961203
73890 0.1996469
73900 0.1966818
73910 0.1907327
73920 0.2046484
73930 0.1895743
73940 0.2077619
73950 0.1951326
73960 0.210394
73970 0.2003506
73980 0.1843818
73990 0.2012451
74000 0.1953446
74010 0.2063136
74020 0.2075432
74030 0.2012338
74040 0.1854747
74050 0.2001635
74060 0.2011576
74070 0.2095063
74080 0.2123812
74090 0.2201295
74100 0.2101142
74110 0.2068073
74120 0.2201461
74130 0.2149874
74140 0.2089291
74150 0.1953104
74160 0.2043312
74170 0.2219798
74180 0.202829
74190 0.2173281
74200 0.1922841
74210 0.2023321
74220 0.2113231
74230 0.2046612
74240 0.2002494
74250 0.1933624
74260 0.1948837
74270 0.2090911
74280 0.2180169
74290 0.2020205
74300 0.2127745
74310 0.2146968
74320 0.2223158
74330 0.231067
74340 0.1878101
74350 0.1935915
74360 0.2034924
74370 0.2090645
74380 0.2118277
74390 0.1959898
74400 0.1992164
74410 0.2094433
74420 0.2216717
74430 0.1990201
74440 0.2037142
74450 0.2002473
74460 0.1936127
74470 0.1993481
74480 0.207721
74490 0.2063382
74500 0.2011218
74510 0.1964035
74520 0.2031578
74530 0.2107167
74540 0.1927433
74550 0.1994073
74560 0.2067442
74570 0.2201733
74580 0.2166051
74590 0.2109503
74600 0.220918
74610 0.2087621
74620 0.2060825
74630 0.22053
74640 0.2198734
74650 0.2126274
74660 0.2164096
74670 0.2045469
74680 0.2125776
74690 0.1956489
74700 0.2108477
74710 0.2031592
74720 0.2067512
74730 0.2000668
74740 0.1933994
74750 0.1956246
74760 0.1980626
74770 0.1973629
74780 0.2051646
74790 0.2053024
74800 0.1942213
74810 0.203105
74820 0.2044095
74830 0.2150412
74840 0.2021603
74850 0.2006404
74860 0.1951886
74870 0.2003067
74880 0.1976986
74890 0.1856112
74900 0.1998682
74910 0.1916447
74920 0.2134306
74930 0.1893657
74940 0.2020612
74950 0.1906996
74960 0.2050121
74970 0.2235874
74980 0.206563
74990 0.2011261
75000 0.2092287
75010 0.2178708
75020 0.2015737
75030 0.2015449
75040 0.2293095
75050 0.2248001
75060 0.223305
75070 0.2091863
75080 0.2114543
75090 0.2059091
75100 0.2131871
75110 0.2111807
75120 0.2350824
75130 0.2261055
75140 0.2158166
75150 0.2180028
75160 0.2220716
75170 0.2093759
75180 0.2118288
75190 0.2238249
75200 0.2216402
75210 0.2219583
75220 0.2193383
75230 0.22667
75240 0.2244633
75250 0.2298544
75260 0.225561
75270 0.2211839
75280 0.2221918
75290 0.2341781
75300 0.2167543
75310 0.2172027
75320 0.2256213
75330 0.214079
75340 0.216444
75350 0.2209751
75360 0.2184543
75370 0.218516
75380 0.2193243
75390 0.2438882
75400 0.2209074
75410 0.2351344
75420 0.2338905
75430 0.2299668
75440 0.2202018
75450 0.2327536
75460 0.2226185
75470 0.2076116
75480 0.2082985
75490 0.20842
75500 0.211091
75510 0.2058201
75520 0.2094427
75530 0.2181289
75540 0.2114346
75550 0.2223455
75560 0.2180379
75570 0.2071585
75580 0.2008496
75590 0.2148954
75600 0.2097869
75610 0.2225327
75620 0.2151504
75630 0.2173383
75640 0.2218247
75650 0.2195138
75660 0.2272126
75670 0.2338468
75680 0.2321558
75690 0.2488203
75700 0.2290511
75710 0.223142
75720 0.2352096
75730 0.2274779
75740 0.2202465
75750 0.2302601
75760 0.2343044
75770 0.2192224
75780 0.2327537
75790 0.2470003
75800 0.2345659
75810 0.2205965
75820 0.2119523
75830 0.2200485
75840 0.2178206
75850 0.2279276
75860 0.2198805
75870 0.2388705
75880 0.2311233
75890 0.2314498
75900 0.2175175
75910 0.2502983
75920 0.2212213
75930 0.2294569
75940 0.2357152
75950 0.2211823
75960 0.2279029
75970 0.2187278
75980 0.2150148
75990 0.2191172
76000 0.2150941
76010 0.2221545
76020 0.2103487
76030 0.2338037
76040 0.2375161
76050 0.2430369
76060 0.2223209
76070 0.2332895
76080 0.2180098
76090 0.2249419
76100 0.2375674
76110 0.2361224
76120 0.2170369
76130 0.2235748
76140 0.239093
76150 0.2121297
76160 0.2345055
76170 0.2276035
76180 0.2457987
76190 0.2388328
76200 0.2242433
76210 0.2192033
76220 0.2170023
76230 0.2117057
76240 0.2183206
76250 0.217784
76260 0.1977664
76270 0.1992025
76280 0.2289647
76290 0.2238474
76300 0.2329732
76310 0.2255066
76320 0.2234576
76330 0.2210774
76340 0.2288188
76350 0.2200598
76360 0.2299605
76370 0.2212042
76380 0.2173298
76390 0.2186502
76400 0.2173741
76410 0.2156416
76420 0.2252215
76430 0.2065877
76440 0.2055263
76450 0.2193499
76460 0.2055487
76470 0.2136347
76480 0.2133965
76490 0.2279973
76500 0.2371598
76510 0.2432671
76520 0.2304675
76530 0.2250907
76540 0.2148822
76550 0.2126908
76560 0.2074272
76570 0.2279018
76580 0.2269014
76590 0.2329148
76600 0.2060656
76610 0.2246785
76620 0.2123518
76630 0.2336773
76640 0.2206919
76650 0.2343829
76660 0.2471987
76670 0.2334346
76680 0.2326567
76690 0.25214
76700 0.2368868
76710 0.2465813
76720 0.2458806
76730 0.2184973
76740 0.2521374
76750 0.2139306
76760 0.2057304
76770 0.2281851
76780 0.2178101
76790 0.211156
76800 0.2128687
76810 0.2218912
76820 0.2197002
76830 0.21897
76840 0.2132062
76850 0.2091807
76860 0.2133626
76870 0.2147533
76880 0.2173681
76890 0.226115
76900 0.2190328
76910 0.2308855
76920 0.2165951
76930 0.2389113
76940 0.2381508
76950 0.2275305
76960 0.23761
76970 0.2171782
76980 0.1995425
76990 0.2086339
77000 0.2165159
77010 0.214398
77020 0.2064909
77030 0.2149556
77040 0.2137491
77050 0.2141361
77060 0.212733
77070 0.2292744
77080 0.2354098
77090 0.2345474
77100 0.2179692
77110 0.2178582
77120 0.2275958
77130 0.2241092
77140 0.2402646
77150 0.2276041
77160 0.2200302
77170 0.2251475
77180 0.220558
77190 0.2245321
77200 0.2184382
77210 0.2249179
77220 0.2213835
77230 0.2216452
77240 0.215978
77250 0.2238127
77260 0.2222625
77270 0.2205641
77280 0.2144814
77290 0.204796
77300 0.21558
77310 0.2118204
77320 0.2106059
77330 0.1937076
77340 0.2160813
77350 0.2128211
77360 0.2142587
77370 0.2233835
77380 0.2118828
77390 0.2319832
77400 0.2237328
77410 0.2139255
77420 0.2207392
77430 0.2350529
77440 0.2171776
77450 0.2220889
77460 0.1984131
77470 0.2201466
77480 0.2325308
77490 0.2301586
77500 0.2187167
77510 0.2143874
77520 0.2074253
77530 0.2143684
77540 0.2022671
77550 0.1977222
77560 0.2009299
77570 0.2042209
77580 0.207235
77590 0.1896951
77600 0.2090339
77610 0.1868604
77620 0.2062654
77630 0.1900802
77640 0.1950053
77650 0.197326
77660 0.1966325
77670 0.2037977
77680 0.2027955
77690 0.1960868
77700 0.1997727
77710 0.1935639
77720 0.206464
77730 0.2045285
77740 0.2037387
77750 0.1946442
77760 0.2026104
77770 0.193653
77780 0.1951123
77790 0.1883861
77800 0.1996408
77810 0.1812434
77820 0.1993794
77830 0.198029
77840 0.2021312
77850 0.2061125
77860 0.2054849
77870 0.206454
77880 0.2091587
77890 0.2172758
77900 0.2086294
77910 0.2217525
77920 0.2186825
77930 0.2263484
77940 0.2273116
77950 0.2169645
77960 0.210314
77970 0.2101143
77980 0.1924507
77990 0.2207346
78000 0.1991249
78010 0.2073778
78020 0.1947723
78030 0.2024477
78040 0.197663
78050 0.1906777
78060 0.1962655
78070 0.2121503
78080 0.1992853
78090 0.2235657
78100 0.2043744
78110 0.2084491
78120 0.2272558
78130 0.216435
78140 0.1953746
78150 0.2175658
78160 0.226505
78170 0.2177193
78180 0.2162355
78190 0.2003005
78200 0.2196119
78210 0.2062519
78220 0.2153653
78230 0.2092475
78240 0.2145383
78250 0.2169881
78260 0.235892
78270 0.2138718
78280 0.2114312
78290 0.2152112
78300 0.2142584
78310 0.2032639
78320 0.1951452
78330 0.1986532
78340 0.1945157
78350 0.1982732
78360 0.2203158
78370 0.2100141
78380 0.2091423
78390 0.2169781
78400 0.2110862
78410 0.2064949
78420 0.2167684
78430 0.2099113
78440 0.2042808
78450 0.2119968
78460 0.2034791
78470 0.1992615
78480 0.1904637
78490 0.2074624
78500 0.1939633
78510 0.1948028
78520 0.2056357
78530 0.2100912
78540 0.2224309
78550 0.2065273
78560 0.2047376
78570 0.2088691
78580 0.2082391
78590 0.2201771
78600 0.208535
78610 0.2175306
78620 0.1919654
78630 0.1913098
78640 0.2024952
78650 0.2041402
78660 0.2010269
78670 0.2181954
78680 0.2170757
78690 0.1993151
78700 0.2168199
78710 0.2182197
78720 0.2149045
78730 0.2144856
78740 0.2210784
78750 0.2122846
78760 0.2050369
78770 0.2053465
78780 0.1982988
78790 0.2049292
78800 0.2303587
78810 0.2016247
78820 0.2105124
78830 0.2089021
78840 0.1926759
78850 0.1882758
78860 0.2100949
78870 0.1975699
78880 0.2080501
78890 0.2167531
78900 0.203187
78910 0.1986258
78920 0.2028379
78930 0.2060917
78940 0.2147365
78950 0.2096039
78960 0.2079415
78970 0.20226
78980 0.1907624
78990 0.2122235
79000 0.2012489
79010 0.2145777
79020 0.190492
79030 0.1873503
79040 0.1903949
79050 0.2062791
79060 0.19962
79070 0.192409
79080 0.1845897
79090 0.203287
79100 0.1959486
79110 0.1943599
79120 0.1898165
79130 0.1995676
79140 0.2086505
79150 0.2163837
79160 0.2123798
79170 0.2020756
79180 0.2127524
79190 0.2251613
79200 0.2205086
79210 0.225278
79220 0.2142982
79230 0.2015264
79240 0.2107031
79250 0.2151286
79260 0.2171503
79270 0.2125063
79280 0.2139647
79290 0.2035811
79300 0.2086038
79310 0.2089093
79320 0.2135746
79330 0.2184229
79340 0.2195133
79350 0.2144939
79360 0.2160581
79370 0.2251008
79380 0.2194556
79390 0.2274528
79400 0.2160977
79410 0.21925
79420 0.22491
79430 0.2106017
79440 0.2108953
79450 0.2213166
79460 0.2156474
79470 0.2000033
79480 0.2020817
79490 0.2023927
79500 0.2226997
79510 0.2159122
79520 0.2142048
79530 0.2134339
79540 0.2216795
79550 0.2033797
79560 0.2111204
79570 0.2299451
79580 0.2267889
79590 0.2157691
79600 0.2175702
79610 0.2231769
79620 0.2155163
79630 0.210771
79640 0.2185225
79650 0.2141165
79660 0.2067535
79670 0.21086
79680 0.2216249
79690 0.2290971
79700 0.2131503
79710 0.2139428
79720 0.2095822
79730 0.2273974
79740 0.223715
79750 0.2189792
79760 0.2245023
79770 0.2287599
79780 0.2257733
79790 0.2169286
79800 0.215798
79810 0.2230851
79820 0.2283264
79830 0.2204197
79840 0.2255711
79850 0.2424393
79860 0.2213696
79870 0.2197926
79880 0.2091161
79890 0.2341679
79900 0.2231535
79910 0.2229016
79920 0.2378133
79930 0.2337803
79940 0.2231409
79950 0.21966
79960 0.2150368
79970 0.2162129
79980 0.2297127
79990 0.2287729
80000 0.220494
80010 0.221166
80020 0.2073769
80030 0.21267
80040 0.2143535
80050 0.2121135
80060 0.2232051
80070 0.2094786
80080 0.2209547
80090 0.2158578
80100 0.209583
80110 0.2077261
80120 0.2041294
80130 0.2485004
80140 0.2424222
80150 0.2256986
80160 0.2204097
80170 0.2100183
80180 0.2302594
80190 0.2092889
80200 0.2073957
80210 0.2222465
80220 0.2221255
80230 0.2205297
80240 0.2203734
80250 0.2189903
80260 0.2237889
80270 0.22602
80280 0.225944
80290 0.2364095
80300 0.2332261
80310 0.2364488
80320 0.2224155
80330 0.2037687
80340 0.2086155
80350 0.2076007
80360 0.2192318
80370 0.2068629
80380 0.2084136
80390 0.203497
80400 0.2127803
80410 0.2114204
80420 0.2074371
80430 0.2161944
80440 0.1994631
80450 0.1879498
80460 0.2125071
80470 0.2046979
80480 0.2214477
80490 0.2031547
80500 0.2058279
80510 0.1996664
80520 0.1899947
80530 0.1997272
80540 0.2108088
80550 0.2112335
80560 0.2172921
80570 0.2224663
80580 0.2037817
80590 0.2147641
80600 0.2018266
80610 0.2136285
80620 0.2185673
80630 0.2215408
80640 0.2105724
80650 0.2121519
80660 0.2081876
80670 0.2309441
80680 0.2152861
80690 0.1997301
80700 0.2198378
80710 0.218653
80720 0.2184474
80730 0.2194553
80740 0.2098582
80750 0.221029
80760 0.2027149
80770 0.2124794
80780 0.2139216
80790 0.200368
80800 0.2299319
80810 0.2268117
80820 0.2416639
80830 0.218896
80840 0.2255428
80850 0.217307
80860 0.2316097
80870 0.2279211
80880 0.2115549
80890 0.2241199
80900 0.2320607
80910 0.2295831
80920 0.2173169
80930 0.2265987
80940 0.2451698
80950 0.2301355
80960 0.2239162
80970 0.2220985
80980 0.2247734
80990 0.2123841
81000 0.2083658
81010 0.2164495
81020 0.2205131
81030 0.2172794
81040 0.223484
81050 0.2296113
81060 0.219827
81070 0.2087498
81080 0.2104065
81090 0.2289948
81100 0.2169262
81110 0.2169504
81120 0.2174867
81130 0.2259634
81140 0.2123225
81150 0.1993411
81160 0.2074621
81170 0.204405
81180 0.1854506
81190 0.1996585
81200 0.2011297
81210 0.2017649
81220 0.2065951
81230 0.2071917
81240 0.2007804
81250 0.2115264
81260 0.2202074
81270 0.2175348
81280 0.2057454
81290 0.220901
81300 0.2164419
81310 0.2119008
81320 0.2190887
81330 0.2541439
81340 0.2346604
81350 0.230906
81360 0.2137353
81370 0.2295121
81380 0.2327032
81390 0.2325938
81400 0.2220807
81410 0.2003179
81420 0.1951073
81430 0.2031502
81440 0.2161413
81450 0.222242
81460 0.2192414
81470 0.2329228
81480 0.2119199
81490 0.2285922
81500 0.23199
81510 0.2205087
81520 0.2317098
81530 0.2281377
81540 0.2453693
81550 0.2396951
81560 0.2366752
81570 0.2328582
81580 0.2393486
81590 0.2382847
81600 0.2338194
81610 0.2324593
81620 0.2237162
81630 0.2191167
81640 0.2188362
81650 0.2260646
81660 0.2415003
81670 0.24065
81680 0.2143092
81690 0.2271619
81700 0.2300613
81710 0.2227746
81720 0.2117162
81730 0.2244435
81740 0.2093848
81750 0.229214
81760 0.2443064
81770 0.2271428
81780 0.2233808
81790 0.2286225
81800 0.2315269
81810 0.2353496
81820 0.2374163
81830 0.2343083
81840 0.2402335
81850 0.2196564
81860 0.2330455
81870 0.2219551
81880 0.2111615
81890 0.2123168
81900 0.2208653
81910 0.2073193
81920 0.2111252
81930 0.2110572
81940 0.2238705
81950 0.2139426
81960 0.2158698
81970 0.2152702
81980 0.2145932
81990 0.2084859
82000 0.2067026
82010 0.212311
82020 0.2171093
82030 0.2146741
82040 0.2285867
82050 0.2241889
82060 0.2094771
82070 0.2193263
82080 0.2025978
82090 0.2079246
82100 0.217217
82110 0.208712
82120 0.2102694
82130 0.2162858
82140 0.223995
82150 0.2279258
82160 0.2240993
82170 0.2336463
82180 0.2013362
82190 0.2075134
82200 0.2223924
82210 0.2299398
82220 0.1998753
82230 0.2147635
82240 0.2241808
82250 0.234253
82260 0.2259633
82270 0.2134117
82280 0.2144152
82290 0.2248864
82300 0.239795
82310 0.2421121
82320 0.2262841
82330 0.2243418
82340 0.2231563
82350 0.225168
82360 0.227494
82370 0.2361817
82380 0.2393486
82390 0.2399541
82400 0.2209174
82410 0.2343389
82420 0.2115982
82430 0.219136
82440 0.2408797
82450 0.2148784
82460 0.2097389
82470 0.2052051
82480 0.2246304
82490 0.2059938
82500 0.2074538
82510 0.2267482
82520 0.2166745
82530 0.2125355
82540 0.1941728
82550 0.1956791
82560 0.2028295
82570 0.2175439
82580 0.2269381
82590 0.2182434
82600 0.2117016
82610 0.2136267
82620 0.199421
82630 0.1998683
82640 0.2024214
82650 0.236093
82660 0.2284489
82670 0.2234513
82680 0.2186608
82690 0.2234989
82700 0.2301676
82710 0.2270159
82720 0.216254
82730 0.2211584
82740 0.2177506
82750 0.2132852
82760 0.2145226
82770 0.2140936
82780 0.2092437
82790 0.2102711
82800 0.2009375
82810 0.2105389
82820 0.2081188
82830 0.2137194
82840 0.2035951
82850 0.1915368
82860 0.2087607
82870 0.2090815
82880 0.2086054
82890 0.1906421
82900 0.2123678
82910 0.2076064
82920 0.2155832
82930 0.2044278
82940 0.195817
82950 0.20753
82960 0.2124748
82970 0.2077233
82980 0.2245414
82990 0.2134233
83000 0.2120667
83010 0.2065461
83020 0.20293
83030 0.1904811
83040 0.2118791
83050 0.2103577
83060 0.2037024
83070 0.2054617
83080 0.2147206
83090 0.2049687
83100 0.204339
83110 0.2124955
83120 0.2212944
83130 0.2124993
83140 0.2146071
83150 0.2314714
83160 0.2256495
83170 0.217458
83180 0.2279226
83190 0.2145251
83200 0.215297
83210 0.2080663
83220 0.2211596
83230 0.2184134
83240 0.2093801
83250 0.2140739
83260 0.2305322
83270 0.2032373
83280 0.1981919
83290 0.2186378
83300 0.2137863
83310 0.215166
83320 0.2093071
83330 0.2158554
83340 0.2031874
83350 0.2013808
83360 0.2128202
83370 0.2082345
83380 0.2087121
83390 0.1906856
83400 0.1886077
83410 0.1982399
83420 0.2027857
83430 0.2042543
83440 0.1996394
83450 0.2030199
83460 0.2168772
83470 0.2125088
83480 0.2008761
83490 0.2042388
83500 0.2031386
83510 0.2136996
83520 0.2042114
83530 0.2095036
83540 0.21755
83550 0.2269224
83560 0.20582
83570 0.2135153
83580 0.2151351
83590 0.209909
83600 0.2249582
83610 0.211905
83620 0.2164318
83630 0.2264182
83640 0.2376346
83650 0.219418
83660 0.2155965
83670 0.2111301
83680 0.2133859
83690 0.2197974
83700 0.2442939
83710 0.2352649
83720 0.2159602
83730 0.2158323
83740 0.2166648
83750 0.183128
83760 0.2169865
83770 0.2030732
83780 0.2142637
83790 0.1964399
83800 0.2027619
83810 0.2171702
83820 0.201362
83830 0.2239213
83840 0.2286065
83850 0.1955523
83860 0.2112941
83870 0.2100355
83880 0.21011
83890 0.1885802
83900 0.1936519
83910 0.1996254
83920 0.2139583
83930 0.2012545
83940 0.194957
83950 0.211594
83960 0.2091269
83970 0.2000735
83980 0.2045382
83990 0.2040874
84000 0.2180901
84010 0.2064895
84020 0.2052513
84030 0.2114212
84040 0.2020683
84050 0.2118891
84060 0.1940538
84070 0.2139796
84080 0.2161244
84090 0.2116799
84100 0.193872
84110 0.1898629
84120 0.2111804
84130 0.1971602
84140 0.2048068
84150 0.1911471
84160 0.2002215
84170 0.2024205
84180 0.1952755
84190 0.2021739
84200 0.186726
84210 0.1837532
84220 0.193873
84230 0.1945192
84240 0.177635
84250 0.193555
84260 0.2087709
84270 0.2030568
84280 0.1913283
84290 0.2129636
84300 0.205808
84310 0.1967567
84320 0.2212718
84330 0.2175348
84340 0.2273706
84350 0.2163388
84360 0.2231398
84370 0.2283663
84380 0.2191531
84390 0.2332937
84400 0.217348
84410 0.2238466
84420 0.2147673
84430 0.2062809
84440 0.2059424
84450 0.2021371
84460 0.204461
84470 0.2049166
84480 0.2307373
84490 0.1979817
84500 0.2097476
84510 0.2175922
84520 0.2029129
84530 0.2003913
84540 0.2080876
84550 0.2220673
84560 0.2315048
84570 0.232611
84580 0.2270549
84590 0.2169054
84600 0.2346983
84610 0.2203887
84620 0.2235055
84630 0.2226208
84640 0.2196846
84650 0.2185721
84660 0.2295838
84670 0.2090547
84680 0.2061918
84690 0.2178384
84700 0.1951061
84710 0.2221773
84720 0.212858
84730 0.2085903
84740 0.2073533
84750 0.2023611
84760 0.2127518
84770 0.2035927
84780 0.1974122
84790 0.2045937
84800 0.2055516
84810 0.1868252
84820 0.2049793
84830 0.1978942
84840 0.1909709
84850 0.1864746
84860 0.2126383
84870 0.1901184
84880 0.1893895
84890 0.1966012
84900 0.189417
84910 0.1861057
84920 0.2009274
84930 0.1948663
84940 0.203846
84950 0.1996326
84960 0.1919959
84970 0.2074146
84980 0.1811014
84990 0.198374
85000 0.1976383
85010 0.1953843
85020 0.1947094
85030 0.1806314
85040 0.1823554
85050 0.185054
85060 0.1955342
85070 0.201034
85080 0.1896745
85090 0.199467
85100 0.1999694
85110 0.1887692
85120 0.1807941
85130 0.1820626
85140 0.1881085
85150 0.1914616
85160 0.1767942
85170 0.1942932
85180 0.1849591
85190 0.189088
85200 0.1864535
85210 0.1864675
85220 0.2017765
85230 0.2042904
85240 0.2128101
85250 0.2101472
85260 0.2069781
85270 0.2270113
85280 0.2190793
85290 0.229252
85300 0.2070887
85310 0.2089201
85320 0.1969209
85330 0.2111492
85340 0.2059776
85350 0.1982791
85360 0.210685
85370 0.1866839
85380 0.1961787
85390 0.190429
85400 0.208656
85410 0.2022226
85420 0.2007326
85430 0.2134183
85440 0.2198498
85450 0.2160269
85460 0.2116499
85470 0.2129366
85480 0.2099074
85490 0.2028367
85500 0.207639
85510 0.1992671
85520 0.2031962
85530 0.2090869
85540 0.2137646
85550 0.207135
85560 0.2137638
85570 0.2004585
85580 0.2157144
85590 0.2030436
85600 0.1928261
85610 0.1999876
85620 0.1997225
85630 0.203005
85640 0.2029874
85650 0.2041649
85660 0.2164608
85670 0.2002298
85680 0.2076477
85690 0.2077435
85700 0.199007
85710 0.2073466
85720 0.1934059
85730 0.2018865
85740 0.212259
85750 0.2201365
85760 0.2107783
85770 0.2180544
85780 0.2235165
85790 0.2135861
85800 0.2037089
85810 0.2151446
85820 0.1930771
85830 0.2132393
85840 0.2217281
85850 0.207985
85860 0.2105107
85870 0.2157405
85880 0.2092314
85890 0.2056659
85900 0.2118725
85910 0.2163114
85920 0.2145487
85930 0.224141
85940 0.2132189
85950 0.2174116
85960 0.2066978
85970 0.2063982
85980 0.2186808
85990 0.2401085
86000 0.2313191
86010 0.2428483
86020 0.2313012
86030 0.2310648
86040 0.2314137
86050 0.2250819
86060 0.2076889
86070 0.214626
86080 0.2144925
86090 0.2224012
86100 0.2239084
86110 0.2136419
86120 0.2253175
86130 0.2268708
86140 0.2341383
86150 0.2350825
86160 0.2144744
86170 0.2086711
86180 0.2203728
86190 0.2137143
86200 0.2259282
86210 0.2071514
86220 0.2068384
86230 0.1991012
86240 0.209956
86250 0.1986997
86260 0.1943831
86270 0.1981392
86280 0.2091018
86290 0.1940628
86300 0.1927097
86310 0.20516
86320 0.205173
86330 0.209107
86340 0.2308378
86350 0.1958751
86360 0.1981749
86370 0.1909643
86380 0.2100432
86390 0.2064447
86400 0.1993154
86410 0.1972643
86420 0.2060027
86430 0.1961518
86440 0.2087655
86450 0.1972526
86460 0.2009328
86470 0.2236236
86480 0.2097628
86490 0.2074823
86500 0.2134337
86510 0.2187393
86520 0.22945
86530 0.2287622
86540 0.2055928
86550 0.2116025
86560 0.2166216
86570 0.1960116
86580 0.1997193
86590 0.198627
86600 0.2021078
86610 0.2111115
86620 0.2259731
86630 0.2171911
86640 0.2057042
86650 0.2040025
86660 0.212653
86670 0.2030381
86680 0.2060868
86690 0.2105808
86700 0.2086619
86710 0.2016106
86720 0.2068634
86730 0.2268645
86740 0.2210741
86750 0.2196584
86760 0.2264639
86770 0.2262905
86780 0.2136347
86790 0.2167428
86800 0.2290852
86810 0.2303354
86820 0.2299167
86830 0.2197628
86840 0.2352364
86850 0.2202793
86860 0.2118883
86870 0.2134019
86880 0.2153681
86890 0.2047097
86900 0.2222387
86910 0.2100475
86920 0.2159837
86930 0.2110416
86940 0.2155265
86950 0.2060834
86960 0.2127225
86970 0.2197922
86980 0.2157477
86990 0.1915471
87000 0.2269509
87010 0.2133483
87020 0.2228145
87030 0.2187426
87040 0.2214417
87050 0.2149705
87060 0.2150818
87070 0.211907
87080 0.2339871
87090 0.227786
87100 0.2274087
87110 0.2192831
87120 0.2086951
87130 0.2240408
87140 0.2161694
87150 0.2001606
87160 0.202371
87170 0.2009158
87180 0.1947296
87190 0.198759
87200 0.1923673
87210 0.1978462
87220 0.1897407
87230 0.2042236
87240 0.1939544
87250 0.2076728
87260 0.2053205
87270 0.2038838
87280 0.2040153
87290 0.2031981
87300 0.2195298
87310 0.2273163
87320 0.2124172
87330 0.2072946
87340 0.2038112
87350 0.2069436
87360 0.1963503
87370 0.2021204
87380 0.2017117
87390 0.2087665
87400 0.1973388
87410 0.2032128
87420 0.2093429
87430 0.2032099
87440 0.2210003
87450 0.2114284
87460 0.200348
87470 0.2103554
87480 0.2335734
87490 0.2049247
87500 0.2029285
87510 0.2030407
87520 0.2137388
87530 0.2174947
87540 0.2011504
87550 0.2098698
87560 0.2233681
87570 0.2123039
87580 0.1997292
87590 0.1984429
87600 0.205118
87610 0.1930725
87620 0.2002599
87630 0.1952399
87640 0.1989028
87650 0.2072091
87660 0.2154496
87670 0.2049615
87680 0.203418
87690 0.1918272
87700 0.1956738
87710 0.1917236
87720 0.1907675
87730 0.1810649
87740 0.1943658
87750 0.1846068
87760 0.1939881
87770 0.1893367
87780 0.1979702
87790 0.1985688
87800 0.2024726
87810 0.2004087
87820 0.2026445
87830 0.2017805
87840 0.1908697
87850 0.1950171
87860 0.2017526
87870 0.1908095
87880 0.2020522
87890 0.1970921
87900 0.2076737
87910 0.1980992
87920 0.2195038
87930 0.2028885
87940 0.2070033
87950 0.1922346
87960 0.1927517
87970 0.1894598
87980 0.2114045
87990 0.2043036
88000 0.2086529
88010 0.1946748
88020 0.1975227
88030 0.1922857
88040 0.1878472
88050 0.193075
88060 0.1999392
88070 0.1905605
88080 0.2063065
88090 0.2008831
88100 0.1851538
88110 0.1945119
88120 0.1949785
88130 0.1986052
88140 0.2124776
88150 0.1892054
88160 0.189604
88170 0.19859
88180 0.2003297
88190 0.2145221
88200 0.2170837
88210 0.2086019
88220 0.215871
88230 0.2023324
88240 0.2090594
88250 0.2030614
88260 0.2098473
88270 0.2034569
88280 0.2072762
88290 0.2117217
88300 0.2138572
88310 0.2195066
88320 0.2249219
88330 0.2212777
88340 0.2216438
88350 0.2215757
88360 0.2287567
88370 0.2329789
88380 0.2176079
88390 0.213043
88400 0.2093586
88410 0.2036215
88420 0.2227205
88430 0.2149226
88440 0.2105823
88450 0.2195892
88460 0.2091811
88470 0.2155502
88480 0.2150567
88490 0.2224094
88500 0.2277748
88510 0.2258892
88520 0.2272891
88530 0.2050246
88540 0.2109613
88550 0.2167907
88560 0.206342
88570 0.2215751
88580 0.2349156
88590 0.2215945
88600 0.2179032
88610 0.2201626
88620 0.2276253
88630 0.2310766
88640 0.2186225
88650 0.2292764
88660 0.2204305
88670 0.1988737
88680 0.2198039
88690 0.2254014
88700 0.2196749
88710 0.2289912
88720 0.2302638
88730 0.2380686
88740 0.2351577
88750 0.2303229
88760 0.2168487
88770 0.2105867
88780 0.2457502
88790 0.2317622
88800 0.2547292
88810 0.2273153
88820 0.2201164
88830 0.2186517
88840 0.2407961
88850 0.2253352
88860 0.2189694
88870 0.2515016
88880 0.2183057
88890 0.2324555
88900 0.2239696
88910 0.2241161
88920 0.2378776
88930 0.2192408
88940 0.2185576
88950 0.2331982
88960 0.2340842
88970 0.2228571
88980 0.232456
88990 0.2219013
89000 0.2281144
89010 0.2311258
89020 0.2384398
89030 0.2241187
89040 0.2052451
89050 0.2020924
89060 0.216058
89070 0.2154308
89080 0.2048337
89090 0.1964248
89100 0.2012213
89110 0.21843
89120 0.2097606
89130 0.2229324
89140 0.1986846
89150 0.2066888
89160 0.2119927
89170 0.2066975
89180 0.2018675
89190 0.2115029
89200 0.2011168
89210 0.2091177
89220 0.2236366
89230 0.2112272
89240 0.213301
89250 0.2097006
89260 0.2186197
89270 0.2365737
89280 0.2214983
89290 0.2206361
89300 0.2097252
89310 0.2229638
89320 0.2111094
89330 0.1986803
89340 0.2007707
89350 0.2060331
89360 0.1887233
89370 0.1963518
89380 0.192304
89390 0.1855879
89400 0.204658
89410 0.2125546
89420 0.2148464
89430 0.2101007
89440 0.2037331
89450 0.21359
89460 0.2041747
89470 0.2104343
89480 0.2083843
89490 0.2108859
89500 0.2041395
89510 0.2163279
89520 0.1872708
89530 0.2010427
89540 0.1931718
89550 0.2103139
89560 0.1992885
89570 0.2322859
89580 0.1983351
89590 0.193292
89600 0.2076349
89610 0.2223424
89620 0.2132352
89630 0.2273425
89640 0.2328378
89650 0.22382
89660 0.2183397
89670 0.2317193
89680 0.20138
89690 0.2044646
89700 0.2289813
89710 0.2158094
89720 0.2069029
89730 0.2026073
89740 0.1954449
89750 0.2035599
89760 0.207839
89770 0.2064114
89780 0.2085921
89790 0.2099365
89800 0.2164766
89810 0.216611
89820 0.2110055
89830 0.1923426
89840 0.2106853
89850 0.2029665
89860 0.2036682
89870 0.1955926
89880 0.193613
89890 0.1995054
89900 0.1982788
89910 0.184581
89920 0.2038512
89930 0.2071938
89940 0.185786
89950 0.1997892
89960 0.2045179
89970 0.2044531
89980 0.2220179
89990 0.1934188
90000 0.1920227
90010 0.1943436
90020 0.2033263
90030 0.2013276
90040 0.1869806
90050 0.2064943
90060 0.2121957
90070 0.2098379
90080 0.2011177
90090 0.2031707
90100 0.2112058
90110 0.211587
90120 0.1987051
90130 0.2059888
90140 0.2120994
90150 0.2065313
90160 0.2115351
90170 0.2125232
90180 0.2023969
90190 0.1939614
90200 0.1944576
90210 0.2033814
90220 0.1869726
90230 0.2075878
90240 0.2202689
90250 0.1919571
90260 0.1911349
90270 0.2107421
90280 0.205643
90290 0.2006689
90300 0.2192969
90310 0.2188013
90320 0.2214063
90330 0.2134654
90340 0.2118019
90350 0.2173952
90360 0.2240118
90370 0.2065793
90380 0.2137154
90390 0.2288483
90400 0.200109
90410 0.2131902
90420 0.2140203
90430 0.2060227
90440 0.204681
90450 0.1899758
90460 0.1924492
90470 0.2079276
90480 0.1990298
90490 0.2132345
90500 0.2141174
90510 0.2152928
90520 0.2126891
90530 0.2212755
90540 0.2151607
90550 0.2075445
90560 0.201618
90570 0.1955802
90580 0.2028849
90590 0.1987658
90600 0.1893692
90610 0.1932685
90620 0.2181314
90630 0.1985086
90640 0.195143
90650 0.1934809
90660 0.2032364
90670 0.1977778
90680 0.1840293
90690 0.2185073
90700 0.210844
90710 0.206804
90720 0.18789
90730 0.195342
90740 0.2031337
90750 0.1961245
90760 0.1936509
90770 0.1833709
90780 0.1890972
90790 0.2006667
90800 0.1885351
90810 0.2104851
90820 0.2096619
90830 0.2103237
90840 0.1968392
90850 0.1880539
90860 0.1974107
90870 0.199748
90880 0.209428
90890 0.1932824
90900 0.1991016
90910 0.2028108
90920 0.2043048
90930 0.2140104
90940 0.1981025
90950 0.1990251
90960 0.2028585
90970 0.2044206
90980 0.1886505
90990 0.2045925
91000 0.1966308
91010 0.2097531
91020 0.2031115
91030 0.1901953
91040 0.1852206
91050 0.1991734
91060 0.2057048
91070 0.1988999
91080 0.2057029
91090 0.1962927
91100 0.1949268
91110 0.2004808
91120 0.2028554
91130 0.1860351
91140 0.1957784
91150 0.198955
91160 0.2065007
91170 0.2032203
91180 0.2030787
91190 0.2055722
91200 0.2023446
91210 0.2092468
91220 0.2077653
91230 0.1966542
91240 0.1984531
91250 0.2068114
91260 0.1976121
91270 0.1971468
91280 0.212144
91290 0.1986693
91300 0.2131008
91310 0.2062701
91320 0.2096341
91330 0.2158438
91340 0.1972576
91350 0.2095585
91360 0.2118922
91370 0.2214044
91380 0.2051393
91390 0.1903056
91400 0.1902895
91410 0.1939151
91420 0.1904401
91430 0.1867219
91440 0.1985771
91450 0.1904125
91460 0.2025405
91470 0.2092681
91480 0.1982898
91490 0.2101242
91500 0.1953353
91510 0.2064232
91520 0.2128191
91530 0.202047
91540 0.2108146
91550 0.2134898
91560 0.2033688
91570 0.2028007
91580 0.204134
91590 0.1890268
91600 0.1946195
91610 0.2025851
91620 0.197242
91630 0.2013798
91640 0.201067
91650 0.205859
91660 0.1980649
91670 0.2117352
91680 0.2160619
91690 0.1974525
91700 0.1853129
91710 0.189225
91720 0.1831909
91730 0.186384
91740 0.1874947
91750 0.1903726
91760 0.1900568
91770 0.1800458
91780 0.1870962
91790 0.1771549
91800 0.1857103
91810 0.1884121
91820 0.181008
91830 0.1860287
91840 0.1849106
91850 0.1914197
91860 0.2074537
91870 0.2094043
91880 0.2153659
91890 0.2061552
91900 0.2099408
91910 0.1992081
91920 0.2083544
91930 0.1877085
91940 0.2018342
91950 0.1872383
91960 0.2003979
91970 0.2052338
91980 0.1878653
91990 0.1825824
92000 0.1718069
92010 0.1850657
92020 0.1891012
92030 0.1814821
92040 0.1850243
92050 0.1859466
92060 0.1894452
92070 0.1797597
92080 0.1804
92090 0.1806473
92100 0.180575
92110 0.1842893
92120 0.1965788
92130 0.1824079
92140 0.1818592
92150 0.1801174
92160 0.1757141
92170 0.1931208
92180 0.1797629
92190 0.1746814
92200 0.1837605
92210 0.1895384
92220 0.1899189
92230 0.203123
92240 0.1946877
92250 0.1991577
92260 0.1885823
92270 0.1977585
92280 0.1956416
92290 0.1990523
92300 0.1929204
92310 0.1886051
92320 0.1986479
92330 0.1955243
92340 0.190475
92350 0.189825
92360 0.2110631
92370 0.1873362
92380 0.1978951
92390 0.1986941
92400 0.1911484
92410 0.1879637
92420 0.1817177
92430 0.18421
92440 0.1870236
92450 0.1786915
92460 0.1888898
92470 0.1766362
92480 0.1866047
92490 0.1885912
92500 0.1865495
92510 0.1893269
92520 0.1884158
92530 0.205271
92540 0.201872
92550 0.1987502
92560 0.2078755
92570 0.2032811
92580 0.1954838
92590 0.198311
92600 0.2071679
92610 0.1888076
92620 0.20057
92630 0.1975904
92640 0.2085431
92650 0.2073304
92660 0.2025395
92670 0.1983998
92680 0.2040402
92690 0.2066101
92700 0.2165461
92710 0.2110154
92720 0.2193401
92730 0.2127849
92740 0.2081058
92750 0.2101506
92760 0.2075974
92770 0.1909645
92780 0.1905242
92790 0.1977084
92800 0.2157019
92810 0.2136472
92820 0.2012326
92830 0.2001738
92840 0.2107122
92850 0.2010389
92860 0.20071
92870 0.1963734
92880 0.2066622
92890 0.2095669
92900 0.2082325
92910 0.2118309
92920 0.2046654
92930 0.1985789
92940 0.2067254
92950 0.2029835
92960 0.2034824
92970 0.2316924
92980 0.2197695
92990 0.2111968
93000 0.2116053
93010 0.2185583
93020 0.219568
93030 0.2006527
93040 0.2022082
93050 0.2159532
93060 0.2245205
93070 0.2049453
93080 0.2247016
93090 0.2132785
93100 0.206937
93110 0.202269
93120 0.2023621
93130 0.1979566
93140 0.1965828
93150 0.201341
93160 0.1971435
93170 0.2086713
93180 0.2115428
93190 0.2009678
93200 0.2017609
93210 0.2132439
93220 0.2098964
93230 0.206027
93240 0.2011069
93250 0.200142
93260 0.192261
93270 0.2090424
93280 0.2083903
93290 0.2338122
93300 0.197518
93310 0.1974147
93320 0.200197
93330 0.2154038
93340 0.1962437
93350 0.1912807
93360 0.1861245
93370 0.1780315
93380 0.1750854
93390 0.1902801
93400 0.1963286
93410 0.1901103
93420 0.1898534
93430 0.1940935
93440 0.1860702
93450 0.1889682
93460 0.1877104
93470 0.1752183
93480 0.2094143
93490 0.2037123
93500 0.2090098
93510 0.203289
93520 0.1953956
93530 0.1883263
93540 0.2042466
93550 0.2006685
93560 0.2142735
93570 0.2047666
93580 0.1938832
93590 0.2049609
93600 0.2043044
93610 0.2268028
93620 0.1995924
93630 0.2102283
93640 0.2035434
93650 0.2063405
93660 0.2122059
93670 0.2214975
93680 0.2184751
93690 0.2231016
93700 0.2044038
93710 0.2196843
93720 0.2118206
93730 0.2199386
93740 0.2096211
93750 0.2151697
93760 0.214697
93770 0.2375475
93780 0.2210611
93790 0.2260063
93800 0.2074601
93810 0.2179269
93820 0.215498
93830 0.2310377
93840 0.2138329
93850 0.2168013
93860 0.2113783
93870 0.2159455
93880 0.2167739
93890 0.2172463
93900 0.2113275
93910 0.2333159
93920 0.2114012
93930 0.200554
93940 0.1938353
93950 0.2035258
93960 0.2123173
93970 0.2125692
93980 0.219238
93990 0.2043962
94000 0.1976185
94010 0.2225235
94020 0.2046901
94030 0.2166646
94040 0.2113359
94050 0.2140333
94060 0.1972359
94070 0.2210582
94080 0.2210118
94090 0.2040222
94100 0.2052255
94110 0.2103608
94120 0.2033087
94130 0.2055022
94140 0.2151785
94150 0.2001587
94160 0.2111921
94170 0.209304
94180 0.2207212
94190 0.2105837
94200 0.2142622
94210 0.214111
94220 0.2018737
94230 0.215134
94240 0.2154749
94250 0.2109457
94260 0.197175
94270 0.2124186
94280 0.2036072
94290 0.2039232
94300 0.1967327
94310 0.1968601
94320 0.2019029
94330 0.2064853
94340 0.1966547
94350 0.2079933
94360 0.211683
94370 0.2075029
94380 0.1961499
94390 0.2098797
94400 0.196404
94410 0.2032748
94420 0.2094401
94430 0.2059744
94440 0.1997273
94450 0.2130988
94460 0.2048248
94470 0.1864657
94480 0.2040194
94490 0.1982005
94500 0.192599
94510 0.192407
94520 0.1971372
94530 0.2006336
94540 0.1911474
94550 0.1966618
94560 0.2005328
94570 0.1848375
94580 0.1940127
94590 0.1826648
94600 0.2033684
94610 0.1975236
94620 0.1985064
94630 0.1861484
94640 0.2062173
94650 0.206903
94660 0.2076138
94670 0.1921985
94680 0.1970296
94690 0.2016067
94700 0.2079325
94710 0.1963163
94720 0.2026874
94730 0.204806
94740 0.2033418
94750 0.1952956
94760 0.2100939
94770 0.207062
94780 0.2239286
94790 0.2139534
94800 0.1989301
94810 0.2133741
94820 0.2231381
94830 0.2500084
94840 0.2302253
94850 0.2273356
94860 0.2312881
94870 0.2109038
94880 0.2256146
94890 0.2009933
94900 0.2224924
94910 0.1821511
94920 0.1866011
94930 0.183302
94940 0.1837084
94950 0.1821332
94960 0.1868853
94970 0.1883489
94980 0.1811001
94990 0.1809165
95000 0.1944137
95010 0.1801652
95020 0.1930845
95030 0.2000226
95040 0.2046625
95050 0.1911316
95060 0.1905659
95070 0.2006671
95080 0.1882194
95090 0.1968334
95100 0.2070183
95110 0.192458
95120 0.1992328
95130 0.187117
95140 0.1849288
95150 0.2103337
95160 0.1860213
95170 0.1965348
95180 0.1878664
95190 0.1991527
95200 0.2007093
95210 0.2133252
95220 0.1872194
95230 0.1949412
95240 0.1872568
95250 0.196862
95260 0.1824959
95270 0.2022022
95280 0.1922352
95290 0.2008803
95300 0.2042751
95310 0.1945
95320 0.2060789
95330 0.2023992
95340 0.1973095
95350 0.2049874
95360 0.2106469
95370 0.2013574
95380 0.2077487
95390 0.1987709
95400 0.222335
95410 0.2235817
95420 0.2151183
95430 0.210588
95440 0.2332838
95450 0.2091237
95460 0.2082832
95470 0.2042335
95480 0.2044798
95490 0.1947809
95500 0.2009246
95510 0.2135231
95520 0.2045612
95530 0.2055894
95540 0.1961117
95550 0.2027691
95560 0.2038694
95570 0.1972535
95580 0.1986011
95590 0.2074159
95600 0.1961863
95610 0.1915378
95620 0.193321
95630 0.1981897
95640 0.2067794
95650 0.2007559
95660 0.2203946
95670 0.2234694
95680 0.2179101
95690 0.1854477
95700 0.1938995
95710 0.1899772
95720 0.2012561
95730 0.204272
95740 0.1955637
95750 0.1999149
95760 0.2234902
95770 0.2181528
95780 0.2160113
95790 0.1942814
95800 0.204456
95810 0.2051855
95820 0.2018907
95830 0.2108483
95840 0.1985857
95850 0.1989156
95860 0.1953295
95870 0.1986901
95880 0.2006435
95890 0.1946365
95900 0.2065164
95910 0.207326
95920 0.1961093
95930 0.18989
95940 0.1856382
95950 0.1973085
95960 0.2068774
95970 0.1955824
95980 0.1827275
95990 0.1895336
96000 0.1951915
96010 0.1942167
96020 0.1960802
96030 0.195121
96040 0.1940272
96050 0.189715
96060 0.1945567
96070 0.1944245
96080 0.2077237
96090 0.1967013
96100 0.1961117
96110 0.2043719
96120 0.1917581
96130 0.2063407
96140 0.2081189
96150 0.2062462
96160 0.2205116
96170 0.2070899
96180 0.2025661
96190 0.2132595
96200 0.2096152
96210 0.1981816
96220 0.1992013
96230 0.2097953
96240 0.2063882
96250 0.2060314
96260 0.2064801
96270 0.2089628
96280 0.1973721
96290 0.2090306
96300 0.2005691
96310 0.2164241
96320 0.2047509
96330 0.1987859
96340 0.1896021
96350 0.2094729
96360 0.2001651
96370 0.213752
96380 0.20086
96390 0.2037043
96400 0.1893533
96410 0.1859908
96420 0.1975705
96430 0.1926953
96440 0.1966874
96450 0.1998733
96460 0.1894812
96470 0.1936771
96480 0.1915971
96490 0.2001412
96500 0.2041251
96510 0.1894782
96520 0.1756073
96530 0.1894755
96540 0.1970723
96550 0.1823409
96560 0.1856068
96570 0.1850617
96580 0.1935174
96590 0.2128271
96600 0.1994857
96610 0.1798046
96620 0.1970517
96630 0.1890107
96640 0.1885587
96650 0.1950407
96660 0.2043424
96670 0.1993469
96680 0.2062653
96690 0.1909182
96700 0.2047961
96710 0.2180903
96720 0.1994299
96730 0.1899341
96740 0.1796173
96750 0.1927392
96760 0.1981475
96770 0.1924851
96780 0.1873714
96790 0.2018384
96800 0.1965731
96810 0.199492
96820 0.194229
96830 0.1967013
96840 0.2048251
96850 0.2003978
96860 0.2046556
96870 0.207393
96880 0.1963348
96890 0.2007855
96900 0.1962675
96910 0.1996308
96920 0.2001446
96930 0.209766
96940 0.2057238
96950 0.1933497
96960 0.2008489
96970 0.2161035
96980 0.206351
96990 0.2059113
97000 0.2165334
97010 0.201499
97020 0.1978817
97030 0.2112595
97040 0.2097214
97050 0.1867378
97060 0.1959994
97070 0.2173876
97080 0.2087504
97090 0.2138682
97100 0.2151853
97110 0.2061546
97120 0.2057785
97130 0.2234587
97140 0.2080023
97150 0.2214866
97160 0.206944
97170 0.2278178
97180 0.2220464
97190 0.2275472
97200 0.2185591
97210 0.2223518
97220 0.2142697
97230 0.206621
97240 0.2094956
97250 0.214828
97260 0.2110173
97270 0.2124154
97280 0.2132687
97290 0.2238329
97300 0.2229888
97310 0.2217672
97320 0.2138422
97330 0.205133
97340 0.2105375
97350 0.2023334
97360 0.2046413
97370 0.2060734
97380 0.2184367
97390 0.2199809
97400 0.2103533
97410 0.2056633
97420 0.2095126
97430 0.2134038
97440 0.2144093
97450 0.2136059
97460 0.2232437
97470 0.2124971
97480 0.2036939
97490 0.2047867
97500 0.1918123
97510 0.2006004
97520 0.2084704
97530 0.2075067
97540 0.1945673
97550 0.193581
97560 0.2001936
97570 0.1942215
97580 0.1977205
97590 0.2081978
97600 0.2077825
97610 0.2022763
97620 0.1940815
97630 0.2101889
97640 0.190626
97650 0.1965591
97660 0.1986873
97670 0.203005
97680 0.2091899
97690 0.2199616
97700 0.2142735
97710 0.2138153
97720 0.2004619
97730 0.2093689
97740 0.2086032
97750 0.2046691
97760 0.2163211
97770 0.2177281
97780 0.2101153
97790 0.2026846
97800 0.2012024
97810 0.191132
97820 0.2057841
97830 0.2096959
97840 0.2035121
97850 0.2111395
97860 0.2014286
97870 0.197659
97880 0.2057173
97890 0.192683
97900 0.2090273
97910 0.1969769
97920 0.1969769
97930 0.1934553
97940 0.1866852
97950 0.2044953
97960 0.2183194
97970 0.1976206
97980 0.2015866
97990 0.1972178
98000 0.2062268
98010 0.1997566
98020 0.2044114
98030 0.1939102
98040 0.2001049
98050 0.2048824
98060 0.2070401
98070 0.2000626
98080 0.2042015
98090 0.1995239
98100 0.1958455
98110 0.2051275
98120 0.2083119
98130 0.1988753
98140 0.2105613
98150 0.200627
98160 0.1979133
98170 0.203159
98180 0.1976984
98190 0.2255514
98200 0.2081459
98210 0.2030218
98220 0.2114704
98230 0.2091386
98240 0.1996427
98250 0.2054514
98260 0.1943666
98270 0.1817269
98280 0.1950928
98290 0.2059617
98300 0.1983836
98310 0.1905272
98320 0.2017602
98330 0.1986984
98340 0.2094645
98350 0.2113566
98360 0.2129156
98370 0.2088114
98380 0.2101045
98390 0.2121232
98400 0.2146068
98410 0.2113492
98420 0.200172
98430 0.2147732
98440 0.1994307
98450 0.1978107
98460 0.1951177
98470 0.205572
98480 0.2053801
98490 0.2107162
98500 0.1915563
98510 0.2054109
98520 0.2092308
98530 0.2028357
98540 0.194842
98550 0.2086485
98560 0.2079857
98570 0.2080124
98580 0.2258257
98590 0.1994446
98600 0.2124833
98610 0.2193468
98620 0.209339
98630 0.2049377
98640 0.2043075
98650 0.2192941
98660 0.2180509
98670 0.2178138
98680 0.2067382
98690 0.1997517
98700 0.2048047
98710 0.2144426
98720 0.2139969
98730 0.2257918
98740 0.2238537
98750 0.2068154
98760 0.2163297
98770 0.2045769
98780 0.2062738
98790 0.2096254
98800 0.2082861
98810 0.2141927
98820 0.2047185
98830 0.1986298
98840 0.2049251
98850 0.2043142
98860 0.1944055
98870 0.2058294
98880 0.1948802
98890 0.2107238
98900 0.2093764
98910 0.2246024
98920 0.2063191
98930 0.2073271
98940 0.2070375
98950 0.2259374
98960 0.2076739
98970 0.2012893
98980 0.2137003
98990 0.2131147
99000 0.2113652
99010 0.2205439
99020 0.2060505
99030 0.2043306
99040 0.2069925
99050 0.2152503
99060 0.2306548
99070 0.2150678
99080 0.2027567
99090 0.2072957
99100 0.2174771
99110 0.209741
99120 0.2208236
99130 0.2122172
99140 0.2136185
99150 0.208699
99160 0.2234276
99170 0.2078919
99180 0.209187
99190 0.2095923
99200 0.2088501
99210 0.2123962
99220 0.2166447
99230 0.2185777
99240 0.2229595
99250 0.2226176
99260 0.2085221
99270 0.2264266
99280 0.2148368
99290 0.2119342
99300 0.2106773
99310 0.203501
99320 0.2028795
99330 0.2146163
99340 0.1936551
99350 0.222984
99360 0.2179958
99370 0.2251051
99380 0.2045125
99390 0.2032757
99400 0.2127707
99410 0.2004557
99420 0.1973311
99430 0.202119
99440 0.1999467
99450 0.1971159
99460 0.2050192
99470 0.1895038
99480 0.202079
99490 0.1942802
99500 0.2120726
99510 0.1961015
99520 0.2038481
99530 0.2140788
99540 0.206017
99550 0.2143999
99560 0.2077113
99570 0.2082631
99580 0.2028733
99590 0.2121643
99600 0.2036318
99610 0.2044234
99620 0.2053236
99630 0.2162938
99640 0.2134045
99650 0.2113281
99660 0.2131474
99670 0.2185248
99680 0.2222334
99690 0.2265163
99700 0.2154809
99710 0.2329482
99720 0.2323462
99730 0.2472093
99740 0.2461888
99750 0.2366057
99760 0.2446205
99770 0.2387814
99780 0.2381833
99790 0.2332705
99800 0.2303554
99810 0.2336315
99820 0.2424632
99830 0.2279979
99840 0.2355531
99850 0.2310493
99860 0.2404071
99870 0.2113272
99880 0.2095159
99890 0.2101467
99900 0.2075671
99910 0.1957718
99920 0.2029233
99930 0.1931905
99940 0.1888845
99950 0.2118081
99960 0.2275399
99970 0.2144157
99980 0.2280687
99990 0.1998594
100000 0.21167
100010 0.2155422
100020 0.2114737
100030 0.2067279
100040 0.2077916
100050 0.198498
100060 0.1956405
100070 0.2055218
100080 0.206232
100090 0.2040436
100100 0.2094254
100110 0.2074296
100120 0.2098476
100130 0.2089907
100140 0.1940956
100150 0.2014607
100160 0.2048746
100170 0.2011145
100180 0.2195565
100190 0.1965607
100200 0.2095844
100210 0.2107634
100220 0.1950453
100230 0.2053164
100240 0.2131204
100250 0.2201084
100260 0.2304297
100270 0.2325386
100280 0.2332808
100290 0.2349592
100300 0.2310692
100310 0.2287681
100320 0.234975
100330 0.2306637
100340 0.2293955
100350 0.2232842
100360 0.2324294
100370 0.2172034
100380 0.2406251
100390 0.2446351
100400 0.2377082
100410 0.2420737
100420 0.2228169
100430 0.2215489
100440 0.2318398
100450 0.2379984
100460 0.2094006
100470 0.2160186
100480 0.2297484
100490 0.2284928
100500 0.2264897
100510 0.231287
100520 0.2287031
100530 0.2270949
100540 0.2259543
100550 0.2238622
100560 0.2222877
100570 0.2386542
100580 0.2497974
100590 0.2458501
100600 0.2568547
100610 0.248906
100620 0.2305989
100630 0.2412353
100640 0.2326129
100650 0.2366714
100660 0.2353954
100670 0.2260048
100680 0.2251979
100690 0.2238489
100700 0.2412032
100710 0.2225123
100720 0.2268475
100730 0.239885
100740 0.2220232
100750 0.2317334
100760 0.2273434
100770 0.2410825
100780 0.2341757
100790 0.2344821
100800 0.2450919
100810 0.220191
100820 0.2281056
100830 0.2232025
100840 0.2076065
100850 0.2282708
100860 0.2305144
100870 0.2221964
100880 0.2349135
100890 0.2339179
100900 0.2218041
100910 0.2301205
100920 0.2415787
100930 0.235643
100940 0.2187462
100950 0.2211696
100960 0.2305043
100970 0.2179685
100980 0.2218162
100990 0.2019598
101000 0.2169726
101010 0.2093303
101020 0.2119759
101030 0.2088601
101040 0.2263809
101050 0.2321585
101060 0.2195676
101070 0.2213604
101080 0.2304959
101090 0.2227203
101100 0.2221308
101110 0.229012
101120 0.221707
101130 0.195942
101140 0.2154866
101150 0.2261075
101160 0.2286434
101170 0.2314418
101180 0.2130996
101190 0.2071571
101200 0.224885
101210 0.2021424
101220 0.208059
101230 0.2078216
101240 0.2163728
101250 0.208475
101260 0.1946581
101270 0.2134451
101280 0.2002571
101290 0.2092816
101300 0.2054828
101310 0.1947471
101320 0.2070481
101330 0.2172064
101340 0.2045625
101350 0.1969719
101360 0.216714
101370 0.2208587
101380 0.2204796
101390 0.2106628
101400 0.2209349
101410 0.2155683
101420 0.2058048
101430 0.2164941
101440 0.2227847
101450 0.2142976
101460 0.2123363
101470 0.2122421
101480 0.2062417
101490 0.2225672
101500 0.2059934
101510 0.2142439
101520 0.2155748
101530 0.2122354
101540 0.2076344
101550 0.2095338
101560 0.2177956
101570 0.2044666
101580 0.2082705
101590 0.216539
101600 0.2175352
101610 0.2088884
101620 0.2059111
101630 0.2257159
101640 0.2340069
101650 0.2154258
101660 0.2302174
101670 0.2344597
101680 0.221385
101690 0.2318361
101700 0.2265778
101710 0.2105332
101720 0.2093716
101730 0.2137633
101740 0.2234448
101750 0.2392966
101760 0.2369253
101770 0.237841
101780 0.2193252
101790 0.2254895
101800 0.2333352
101810 0.2534927
101820 0.242589
101830 0.2359897
101840 0.2290681
101850 0.2314453
101860 0.2291238
101870 0.2501703
101880 0.2307794
101890 0.2476914
101900 0.2570111
101910 0.2420247
101920 0.2470185
101930 0.2494262
101940 0.260447
101950 0.2706757
101960 0.2501585
101970 0.2493816
101980 0.2573161
101990 0.2708543
102000 0.2459059
102010 0.2383617
102020 0.243921
102030 0.2432888
102040 0.2341421
102050 0.2335251
102060 0.231823
102070 0.2355041
102080 0.2345259
102090 0.2472033
102100 0.2514594
102110 0.2340999
102120 0.2318926
102130 0.2382188
102140 0.2316331
102150 0.2376561
102160 0.2289907
102170 0.2227627
102180 0.2171628
102190 0.2281723
102200 0.2387476
102210 0.2363354
102220 0.23192
102230 0.2319343
102240 0.2308968
102250 0.2278148
102260 0.2342446
102270 0.2371018
102280 0.2391216
102290 0.2378913
102300 0.2356482
102310 0.2256064
102320 0.2310108
102330 0.233623
102340 0.2318453
102350 0.2220045
102360 0.2200429
102370 0.2063732
102380 0.2175774
102390 0.2276898
102400 0.2247619
102410 0.2355274
102420 0.2313867
102430 0.2248755
102440 0.2352
102450 0.2197641
102460 0.2251209
102470 0.2248745
102480 0.2212685
102490 0.2241427
102500 0.222517
102510 0.2154563
102520 0.225287
102530 0.2171773
102540 0.2247503
102550 0.205201
102560 0.2183119
102570 0.2222507
102580 0.2254578
102590 0.224762
102600 0.2332729
102610 0.2236484
102620 0.2291222
102630 0.2311483
102640 0.2299362
102650 0.2381632
102660 0.2366014
102670 0.2367435
102680 0.2276051
102690 0.2246262
102700 0.2313755
102710 0.221842
102720 0.2193798
102730 0.2116358
102740 0.2058288
102750 0.2100932
102760 0.2189774
102770 0.2243546
102780 0.2137733
102790 0.2114474
102800 0.2030284
102810 0.2152513
102820 0.2113613
102830 0.2072302
102840 0.1970274
102850 0.1973671
102860 0.2063283
102870 0.2102892
102880 0.1968617
102890 0.2030675
102900 0.2204094
102910 0.212372
102920 0.2083468
102930 0.2174373
102940 0.2094146
102950 0.2016516
102960 0.1943602
102970 0.1892029
102980 0.1865631
102990 0.2137204
103000 0.2072553
103010 0.2147416
103020 0.2184049
103030 0.2072198
103040 0.2087977
103050 0.2059385
103060 0.2131115
103070 0.1927142
103080 0.2143101
103090 0.2109096
103100 0.2148001
103110 0.2097456
103120 0.2109861
103130 0.2059329
103140 0.2296028
103150 0.232803
103160 0.2216193
103170 0.2010449
103180 0.207197
103190 0.2120503
103200 0.2160314
103210 0.2208961
103220 0.2245767
103230 0.219056
103240 0.2195379
103250 0.2239948
103260 0.2292189
103270 0.2302572
103280 0.2290168
103290 0.2348123
103300 0.219731
103310 0.2211977
103320 0.2277996
103330 0.2251054
103340 0.2373915
103350 0.2108496
103360 0.2144532
103370 0.2167831
103380 0.2065649
103390 0.2183148
103400 0.2179361
103410 0.2146148
103420 0.2109214
103430 0.2040015
103440 0.2130004
103450 0.2151612
103460 0.2229485
103470 0.22104
103480 0.2151712
103490 0.2075434
103500 0.2166972
103510 0.2126977
103520 0.2094164
103530 0.2125387
103540 0.2130791
103550 0.1992665
103560 0.2192052
103570 0.2175745
103580 0.1958847
103590 0.1937827
103600 0.2019997
103610 0.2033502
103620 0.2096942
103630 0.2080337
103640 0.2023695
103650 0.2103871
103660 0.2156731
103670 0.2087029
103680 0.2123742
103690 0.2095544
103700 0.2197205
103710 0.2210856
103720 0.2107334
103730 0.2133864
103740 0.2177237
103750 0.2085282
103760 0.2056111
103770 0.2043084
103780 0.1924777
103790 0.2076738
103800 0.2094851
103810 0.2018074
103820 0.2061955
103830 0.2146533
103840 0.2060785
103850 0.1993121
103860 0.2091785
103870 0.21827
103880 0.19498
103890 0.1907557
103900 0.1971537
103910 0.2089886
103920 0.2000407
103930 0.2132503
103940 0.2114442
103950 0.2014675
103960 0.2118858
103970 0.218218
103980 0.2245505
103990 0.2037063
104000 0.2327455
104010 0.2130856
104020 0.2174684
104030 0.2062068
104040 0.1996661
104050 0.2158194
104060 0.2091307
104070 0.2111213
104080 0.2106958
104090 0.2017712
104100 0.2052248
104110 0.2267447
104120 0.2107336
104130 0.216791
104140 0.2327076
104150 0.1997414
104160 0.2165614
104170 0.2075847
104180 0.2192743
104190 0.2028201
104200 0.2195456
104210 0.2145715
104220 0.2017808
104230 0.2174841
104240 0.2245529
104250 0.2058908
104260 0.2066638
104270 0.2276476
104280 0.2183117
104290 0.2174174
104300 0.2076685
104310 0.2154305
104320 0.2125465
104330 0.2227248
104340 0.1955494
104350 0.2053457
104360 0.2264334
104370 0.2138252
104380 0.2107443
104390 0.2086206
104400 0.2284672
104410 0.2018186
104420 0.1909874
104430 0.2130522
104440 0.2029261
104450 0.2026703
104460 0.2093831
104470 0.2189913
104480 0.2208347
104490 0.1980722
104500 0.2140838
104510 0.2021435
104520 0.2164474
104530 0.2153125
104540 0.2116855
104550 0.2123151
104560 0.1980167
104570 0.1922087
104580 0.1996729
104590 0.1969486
104600 0.202364
104610 0.2111235
104620 0.19213
104630 0.1995284
104640 0.1874303
104650 0.2078355
104660 0.1985779
104670 0.2039562
104680 0.2045662
104690 0.2099577
104700 0.1951231
104710 0.2013489
104720 0.2095366
104730 0.2070933
104740 0.2095291
104750 0.2047498
104760 0.1910976
104770 0.2028141
104780 0.1938336
104790 0.2000667
104800 0.1921293
104810 0.1936323
104820 0.1912256
104830 0.1853403
104840 0.1947245
104850 0.203483
104860 0.2221065
104870 0.2203023
104880 0.2152843
104890 0.2228537
104900 0.2320247
104910 0.2125095
104920 0.2096407
104930 0.2041187
104940 0.2116857
104950 0.2086295
104960 0.2132249
104970 0.2116047
104980 0.1954638
104990 0.2079171
105000 0.2170898
105010 0.2112724
105020 0.2111523
105030 0.2138645
105040 0.2107666
105050 0.2032825
105060 0.1874806
105070 0.1990552
105080 0.2039824
105090 0.1942721
105100 0.2106872
105110 0.2008018
105120 0.2103359
105130 0.1950595
105140 0.1965269
105150 0.1969295
105160 0.1969029
105170 0.1963042
105180 0.200345
105190 0.1890803
105200 0.1965988
105210 0.216831
105220 0.2062171
105230 0.196731
105240 0.2084392
105250 0.1981827
105260 0.2009584
105270 0.205871
105280 0.2203682
105290 0.2074119
105300 0.2042794
105310 0.2177957
105320 0.2224607
105330 0.2297063
105340 0.2452925
105350 0.2256434
105360 0.2320611
105370 0.2367408
105380 0.2204298
105390 0.2250528
105400 0.2310767
105410 0.2188522
105420 0.2338684
105430 0.2181914
105440 0.214381
105450 0.2214189
105460 0.2137111
105470 0.2272832
105480 0.2178068
105490 0.2198071
105500 0.2118734
105510 0.2318344
105520 0.2224409
105530 0.2193425
105540 0.2106668
105550 0.22227
105560 0.2316444
105570 0.2305718
105580 0.2268468
105590 0.2245942
105600 0.2305734
105610 0.2243516
105620 0.2260887
105630 0.2339746
105640 0.2185974
105650 0.2113981
105660 0.2132705
105670 0.2126282
105680 0.2030342
105690 0.2105714
105700 0.2087416
105710 0.211719
105720 0.2191145
105730 0.2209498
105740 0.2190963
105750 0.224104
105760 0.2231159
105770 0.2183926
105780 0.2103592
105790 0.222841
105800 0.2112457
105810 0.2359483
105820 0.2286188
105830 0.2358557
105840 0.2387048
105850 0.2407847
105860 0.2268446
105870 0.2182763
105880 0.2368305
105890 0.2229143
105900 0.2320061
105910 0.243437
105920 0.2376054
105930 0.2084311
105940 0.2380509
105950 0.2218262
105960 0.2150825
105970 0.23291
105980 0.2159673
105990 0.2175063
106000 0.218271
106010 0.2235095
106020 0.211177
106030 0.2081481
106040 0.2218826
106050 0.2181391
106060 0.2173253
106070 0.2038186
106080 0.2246069
106090 0.2324956
106100 0.2183973
106110 0.2096225
106120 0.2057657
106130 0.217766
106140 0.2322729
106150 0.2185405
106160 0.2100317
106170 0.2297501
106180 0.2226613
106190 0.2251607
106200 0.2123466
106210 0.2234125
106220 0.1998255
106230 0.2239605
106240 0.2143295
106250 0.2213788
106260 0.2129792
106270 0.2167591
106280 0.227623
106290 0.2071661
106300 0.2103611
106310 0.2048953
106320 0.2077311
106330 0.2130301
106340 0.2110154
106350 0.2162885
106360 0.2268013
106370 0.224726
106380 0.2104939
106390 0.2437975
106400 0.247657
106410 0.2265656
106420 0.226897
106430 0.2272428
106440 0.2299365
106450 0.2221615
106460 0.2101794
106470 0.2272722
106480 0.2310905
106490 0.2139421
106500 0.2155293
106510 0.228077
106520 0.2182895
106530 0.2272863
106540 0.2238556
106550 0.2201698
106560 0.217058
106570 0.2196119
106580 0.229964
106590 0.2192873
106600 0.2286031
106610 0.2180738
106620 0.2274199
106630 0.2121811
106640 0.2244858
106650 0.2074363
106660 0.2156231
106670 0.217756
106680 0.2211246
106690 0.2175799
106700 0.2112094
106710 0.2174195
106720 0.2263284
106730 0.2144446
106740 0.219132
106750 0.2057943
106760 0.2075466
106770 0.2071005
106780 0.2003097
106790 0.1997156
106800 0.2164811
106810 0.2197694
106820 0.2253584
106830 0.213947
106840 0.2321912
106850 0.2289078
106860 0.218621
106870 0.2296274
106880 0.2261095
106890 0.2230895
106900 0.2156839
106910 0.2153245
106920 0.2181129
106930 0.2115037
106940 0.2209272
106950 0.2275213
106960 0.2095434
106970 0.2216258
106980 0.2268022
106990 0.2298384
107000 0.2112107
107010 0.2124212
107020 0.2244207
107030 0.2222066
107040 0.2220316
107050 0.2108357
107060 0.2078186
107070 0.2211286
107080 0.2162434
107090 0.2128943
107100 0.2186249
107110 0.1973281
107120 0.1864576
107130 0.201882
107140 0.190652
107150 0.1950841
107160 0.2185667
107170 0.2011533
107180 0.1955891
107190 0.2027353
107200 0.1878248
107210 0.2191378
107220 0.2161345
107230 0.203117
107240 0.2042677
107250 0.1992844
107260 0.1962392
107270 0.1937919
107280 0.1993768
107290 0.2011955
107300 0.2050041
107310 0.1996165
107320 0.2018831
107330 0.2139613
107340 0.205477
107350 0.2077387
107360 0.1993521
107370 0.2012183
107380 0.1958415
107390 0.1913496
107400 0.2009223
107410 0.2217176
107420 0.2116909
107430 0.2138702
107440 0.2192989
107450 0.213927
107460 0.2187957
107470 0.2080743
107480 0.1947823
107490 0.2063163
107500 0.2055724
107510 0.1891189
107520 0.1882589
107530 0.2154198
107540 0.2173093
107550 0.2129857
107560 0.2212393
107570 0.2080892
107580 0.211349
107590 0.200703
107600 0.214215
107610 0.2205918
107620 0.2136445
107630 0.2094834
107640 0.2185833
107650 0.2048739
107660 0.220898
107670 0.2132667
107680 0.2056592
107690 0.2002599
107700 0.2244936
107710 0.2303352
107720 0.2164073
107730 0.2234904
107740 0.2129598
107750 0.2061541
107760 0.2224332
107770 0.2128612
107780 0.2166294
107790 0.2233053
107800 0.2227207
107810 0.2173602
107820 0.2196767
107830 0.224492
107840 0.2319534
107850 0.2209053
107860 0.2193203
107870 0.239402
107880 0.2291376
107890 0.228812
107900 0.2368413
107910 0.23258
107920 0.2428588
107930 0.2397059
107940 0.244059
107950 0.2384999
107960 0.2353286
107970 0.2381525
107980 0.2381591
107990 0.2391313
108000 0.2420245
108010 0.2325309
108020 0.2358736
108030 0.225607
108040 0.2245606
108050 0.229549
108060 0.2439511
108070 0.2283726
108080 0.2397481
108090 0.2291144
108100 0.2208846
108110 0.2374182
108120 0.2310109
108130 0.2602241
108140 0.2368647
108150 0.2277449
108160 0.2344138
108170 0.2333148
108180 0.2258073
108190 0.2083524
108200 0.2089462
108210 0.2182648
108220 0.2392802
108230 0.2182079
108240 0.2292714
108250 0.233729
108260 0.2221808
108270 0.229115
108280 0.2269642
108290 0.2195765
108300 0.2163572
108310 0.224695
108320 0.2164523
108330 0.2182851
108340 0.2092855
108350 0.2272559
108360 0.2153323
108370 0.2136297
108380 0.2191837
108390 0.2130809
108400 0.2097088
108410 0.2166548
108420 0.2225997
108430 0.2353506
108440 0.225985
108450 0.2203618
108460 0.2302323
108470 0.2391731
108480 0.2397052
108490 0.2286461
108500 0.2452074
108510 0.2473381
108520 0.2476081
108530 0.2336559
108540 0.2259457
108550 0.2251198
108560 0.2359373
108570 0.2328404
108580 0.2181496
108590 0.2306586
108600 0.2335189
108610 0.2274942
108620 0.2491636
108630 0.2295078
108640 0.2573253
108650 0.2328415
108660 0.2427271
108670 0.2409184
108680 0.2389943
108690 0.244172
108700 0.2404313
108710 0.2461654
108720 0.2483432
108730 0.235805
108740 0.2476779
108750 0.2237114
108760 0.2323162
108770 0.2351734
108780 0.2279964
108790 0.2317743
108800 0.2337142
108810 0.2209629
108820 0.2349202
108830 0.2335961
108840 0.2413227
108850 0.2437074
108860 0.2308289
108870 0.2248658
108880 0.2319396
108890 0.2325005
108900 0.2312129
108910 0.235691
108920 0.2284085
108930 0.2434602
108940 0.2356983
108950 0.2421931
108960 0.2547224
108970 0.2476142
108980 0.2573321
108990 0.2310773
109000 0.2339403
109010 0.2246522
109020 0.2274475
109030 0.2333026
109040 0.2290426
109050 0.223998
109060 0.2044094
109070 0.2122525
109080 0.2055195
109090 0.1903648
109100 0.1992519
109110 0.2129332
109120 0.2050768
109130 0.2054685
109140 0.2103377
109150 0.2038701
109160 0.2089321
109170 0.2222533
109180 0.2179466
109190 0.215886
109200 0.1924438
109210 0.2063569
109220 0.2235057
109230 0.2096662
109240 0.2039429
109250 0.1951535
109260 0.2041917
109270 0.2114506
109280 0.2077658
109290 0.2071002
109300 0.2000522
109310 0.1935104
109320 0.1910667
109330 0.2077409
109340 0.2066128
109350 0.2004152
109360 0.1946189
109370 0.213766
109380 0.2105695
109390 0.2161697
109400 0.2161572
109410 0.211572
109420 0.2102647
109430 0.2148822
109440 0.1972837
109450 0.1984804
109460 0.2043772
109470 0.2071278
109480 0.2177226
109490 0.2158498
109500 0.2014874
109510 0.1985018
109520 0.1991292
109530 0.2029266
109540 0.2222928
109550 0.207003
109560 0.2082813
109570 0.2073216
109580 0.2046008
109590 0.2068413
109600 0.2120248
109610 0.2042284
109620 0.2065195
109630 0.2156933
109640 0.2081743
109650 0.2167685
109660 0.2100189
109670 0.2063608
109680 0.2155107
109690 0.2159163
109700 0.2184616
109710 0.2255444
109720 0.2154548
109730 0.2330204
109740 0.2300806
109750 0.2222822
109760 0.2125881
109770 0.2140906
109780 0.2033294
109790 0.2203944
109800 0.2214365
109810 0.2205424
109820 0.2184637
109830 0.211801
109840 0.2149374
109850 0.2298591
109860 0.2091956
109870 0.2162168
109880 0.2045355
109890 0.2123534
109900 0.212906
109910 0.2167983
109920 0.222648
109930 0.217659
109940 0.2275602
109950 0.225777
109960 0.2210455
109970 0.2192027
109980 0.2121768
109990 0.2123193
110000 0.2209554
110010 0.2117184
110020 0.2114027
110030 0.2248093
110040 0.2272655
110050 0.2146877
110060 0.2092369
110070 0.2143421
110080 0.2131602
110090 0.2107803
110100 0.2144655
110110 0.2154651
110120 0.2013252
110130 0.2252557
110140 0.214873
110150 0.2199844
110160 0.2086862
110170 0.2303884
110180 0.2208524
110190 0.2147191
110200 0.2117208
110210 0.2171127
110220 0.2266765
110230 0.216758
110240 0.2087227
110250 0.2125593
110260 0.2147707
110270 0.2148724
110280 0.2163228
110290 0.2048956
110300 0.2054865
110310 0.1967078
110320 0.2116676
110330 0.2226396
110340 0.2044761
110350 0.1986647
110360 0.2086253
110370 0.2002896
110380 0.2112091
110390 0.2077167
110400 0.2009315
110410 0.2119787
110420 0.2078288
110430 0.2157552
110440 0.2171172
110450 0.2261281
110460 0.2210915
110470 0.2247133
110480 0.2228077
110490 0.2094487
110500 0.2091044
110510 0.2238946
110520 0.2098989
110530 0.2288862
110540 0.2138997
110550 0.2201161
110560 0.2287919
110570 0.2086388
110580 0.2197581
110590 0.209002
110600 0.2173275
110610 0.2301809
110620 0.2151353
110630 0.2158334
110640 0.2263851
110650 0.2211771
110660 0.2110275
110670 0.2206686
110680 0.2166871
110690 0.233388
110700 0.2281088
110710 0.2226174
110720 0.2168704
110730 0.2288864
110740 0.2262441
110750 0.2179141
110760 0.2122228
110770 0.225006
110780 0.1998684
110790 0.2174976
110800 0.2158164
110810 0.2075272
110820 0.2185258
110830 0.2091527
110840 0.1999942
110850 0.2150548
110860 0.2180015
110870 0.2213003
110880 0.2072406
110890 0.2112529
110900 0.2244787
110910 0.2315564
110920 0.2226352
110930 0.2227299
110940 0.2330791
110950 0.2140444
110960 0.2234428
110970 0.2293887
110980 0.2199414
110990 0.2195293
111000 0.2225259
111010 0.226167
111020 0.2226887
111030 0.22317
111040 0.2162953
111050 0.2223049
111060 0.2155547
111070 0.2037239
111080 0.2215047
111090 0.2316768
111100 0.2196209
111110 0.2380749
111120 0.2240433
111130 0.2278425
111140 0.2274632
111150 0.2191188
111160 0.2061458
111170 0.2175934
111180 0.2216695
111190 0.2275181
111200 0.2250977
111210 0.2134342
111220 0.2303699
111230 0.2247324
111240 0.2109554
111250 0.2214944
111260 0.2260338
111270 0.219806
111280 0.2189668
111290 0.2106331
111300 0.2191759
111310 0.2222341
111320 0.2106097
111330 0.2206849
111340 0.2238263
111350 0.2133427
111360 0.209851
111370 0.2236745
111380 0.2262495
111390 0.2048688
111400 0.214563
111410 0.2087808
111420 0.2200703
111430 0.2085974
111440 0.2029006
111450 0.2020163
111460 0.2121361
111470 0.2114036
111480 0.210692
111490 0.212387
111500 0.1897565
111510 0.2070068
111520 0.2161086
111530 0.2165875
111540 0.217791
111550 0.2103067
111560 0.206042
111570 0.2069573
111580 0.2118588
111590 0.2186804
111600 0.1993385
111610 0.2086264
111620 0.2071412
111630 0.2111757
111640 0.1979399
111650 0.2086272
111660 0.2083488
111670 0.2086661
111680 0.2029707
111690 0.2038316
111700 0.2200529
111710 0.2129293
111720 0.2176409
111730 0.2077288
111740 0.2074423
111750 0.2085165
111760 0.2071063
111770 0.2102021
111780 0.2275539
111790 0.2249651
111800 0.2369664
111810 0.2257067
111820 0.2088648
111830 0.2165651
111840 0.206513
111850 0.2085544
111860 0.2204812
111870 0.2098177
111880 0.2103452
111890 0.2140782
111900 0.2074641
111910 0.2318314
111920 0.2288429
111930 0.2093684
111940 0.2159007
111950 0.2289627
111960 0.2324948
111970 0.2221998
111980 0.2200695
111990 0.2086027
112000 0.2166176
112010 0.2109724
112020 0.2171169
112030 0.2138563
112040 0.2239203
112050 0.2155048
112060 0.2025565
112070 0.2212163
112080 0.228082
112090 0.222728
112100 0.222983
112110 0.2323793
112120 0.2181627
112130 0.227302
112140 0.2156732
112150 0.2300477
112160 0.2414221
112170 0.2356848
112180 0.2160893
112190 0.2153045
112200 0.2191752
112210 0.2185878
112220 0.2153943
112230 0.2277363
112240 0.2144056
112250 0.2299098
112260 0.2246396
112270 0.2283179
112280 0.2181941
112290 0.2228996
112300 0.2354973
112310 0.2276782
112320 0.2274939
112330 0.2070633
112340 0.2150116
112350 0.2282857
112360 0.2198534
112370 0.2318134
112380 0.2340988
112390 0.2370978
112400 0.2422227
112410 0.2293476
112420 0.2409328
112430 0.2297211
112440 0.2254269
112450 0.2194583
112460 0.2360855
112470 0.2183997
112480 0.2191606
112490 0.2168369
112500 0.2132145
112510 0.2350787
112520 0.2247369
112530 0.211984
112540 0.2261036
112550 0.2285906
112560 0.2188237
112570 0.2193642
112580 0.2443692
112590 0.2505266
112600 0.2543698
112610 0.2544044
112620 0.2357929
112630 0.2299026
112640 0.2325289
112650 0.2448143
112660 0.2290722
112670 0.2296631
112680 0.2159208
112690 0.2241676
112700 0.2162103
112710 0.2131661
112720 0.215514
112730 0.2399326
112740 0.2120824
112750 0.216333
112760 0.1916831
112770 0.2013536
112780 0.2055894
112790 0.1952621
112800 0.2091915
112810 0.2118701
112820 0.2100574
112830 0.2215909
112840 0.218244
112850 0.2186762
112860 0.2247332
112870 0.2462146
112880 0.2578415
112890 0.2453038
112900 0.2365352
112910 0.2564161
112920 0.2617178
112930 0.2313019
112940 0.2317171
112950 0.2430139
112960 0.2430587
112970 0.2462063
112980 0.233013
112990 0.2454329
113000 0.2314502
113010 0.2357077
113020 0.2482458
113030 0.2549861
113040 0.240107
113050 0.2313812
113060 0.2316166
113070 0.2400594
113080 0.2405748
113090 0.2411692
113100 0.2529973
113110 0.2351663
113120 0.241764
113130 0.2397716
113140 0.245082
113150 0.2426544
113160 0.2537078
113170 0.231959
113180 0.2443047
113190 0.2491862
113200 0.2251281
113210 0.2333923
113220 0.2043342
113230 0.2130471
113240 0.2065818
113250 0.2155934
113260 0.2493886
113270 0.2169822
113280 0.2258739
113290 0.2184949
113300 0.2250708
113310 0.245991
113320 0.204573
113330 0.2217916
113340 0.2283153
113350 0.2224179
113360 0.2310919
113370 0.2327891
113380 0.2157299
113390 0.2122425
113400 0.2205122
113410 0.2062369
113420 0.2288321
113430 0.2252267
113440 0.2248376
113450 0.2333324
113460 0.2280477
113470 0.2239817
113480 0.2264659
113490 0.2373972
113500 0.223894
113510 0.2460867
113520 0.2242485
113530 0.2298828
113540 0.2295356
113550 0.2187018
113560 0.2230262
113570 0.21451
113580 0.2162672
113590 0.2122281
113600 0.1977089
113610 0.1985869
113620 0.2041271
113630 0.2077728
113640 0.2142591
113650 0.2160025
113660 0.2081859
113670 0.2032691
113680 0.2167274
113690 0.2091615
113700 0.1957428
113710 0.2149007
113720 0.2110952
113730 0.1841976
113740 0.1985838
113750 0.2042851
113760 0.1996725
113770 0.1910888
113780 0.1898255
113790 0.174405
113800 0.1808418
113810 0.1953763
113820 0.1993897
113830 0.2003917
113840 0.1941714
113850 0.1914329
113860 0.2032917
113870 0.2065681
113880 0.1989578
113890 0.2098874
113900 0.2171688
113910 0.2038594
113920 0.2049517
113930 0.2125578
113940 0.2228384
113950 0.2089877
113960 0.2114139
113970 0.2128029
113980 0.2081074
113990 0.2056034
114000 0.2116149
114010 0.1977695
114020 0.2035125
114030 0.2030919
114040 0.2075362
114050 0.2135403
114060 0.2161247
114070 0.2063881
114080 0.2205131
114090 0.2172584
114100 0.2161981
114110 0.2191238
114120 0.2019736
114130 0.2048103
114140 0.2192583
114150 0.2086548
114160 0.199373
114170 0.2128687
114180 0.2079412
114190 0.2295805
114200 0.2220436
114210 0.2342044
114220 0.2257074
114230 0.2246457
114240 0.220359
114250 0.2167214
114260 0.209658
114270 0.2161812
114280 0.21254
114290 0.1990999
114300 0.1999073
114310 0.2093007
114320 0.2038646
114330 0.2012251
114340 0.2122018
114350 0.1885845
114360 0.2012493
114370 0.2013176
114380 0.2074382
114390 0.1943891
114400 0.2019921
114410 0.1985481
114420 0.1974726
114430 0.197841
114440 0.1883911
114450 0.2008011
114460 0.1993556
114470 0.2027656
114480 0.1926824
114490 0.1997956
114500 0.2029099
114510 0.1991122
114520 0.2078968
114530 0.2168401
114540 0.2105493
114550 0.2001963
114560 0.1889281
114570 0.1932553
114580 0.1790911
114590 0.1941849
114600 0.1980601
114610 0.1878574
114620 0.1840724
114630 0.1960985
114640 0.197074
114650 0.2074477
114660 0.2172079
114670 0.2102381
114680 0.2123533
114690 0.1996266
114700 0.1954255
114710 0.2149902
114720 0.2078398
114730 0.1934851
114740 0.2010733
114750 0.1997213
114760 0.2106166
114770 0.1973607
114780 0.1963893
114790 0.2008038
114800 0.2028688
114810 0.199215
114820 0.2072291
114830 0.2063932
114840 0.2078753
114850 0.2030121
114860 0.217998
114870 0.213893
114880 0.190509
114890 0.2120269
114900 0.2043755
114910 0.1987305
114920 0.1915264
114930 0.1927101
114940 0.203059
114950 0.1934392
114960 0.2006507
114970 0.2061106
114980 0.1986109
114990 0.199965
115000 0.2157698
115010 0.1866259
115020 0.2021046
115030 0.2110454
115040 0.1895399
115050 0.1908733
115060 0.1984352
115070 0.2062116
115080 0.1893648
115090 0.1874814
115100 0.1883855
115110 0.2040811
115120 0.198568
115130 0.1838315
115140 0.1936934
115150 0.1916837
115160 0.1965464
115170 0.2003192
115180 0.2109772
115190 0.2056005
115200 0.2013496
115210 0.1969431
115220 0.1885482
115230 0.1911133
115240 0.1839678
115250 0.186804
115260 0.2053291
115270 0.1797575
115280 0.1986174
115290 0.2040336
115300 0.2052383
115310 0.1876988
115320 0.1873096
115330 0.1833651
115340 0.1893262
115350 0.1937785
115360 0.2006461
115370 0.2036428
115380 0.1934991
115390 0.2049512
115400 0.1958966
115410 0.2069141
115420 0.2342436
115430 0.2068791
115440 0.2117486
115450 0.2135404
115460 0.2070734
115470 0.194759
115480 0.2045012
115490 0.2158082
115500 0.2084499
115510 0.1999287
115520 0.1961222
115530 0.1839211
115540 0.201802
115550 0.196877
115560 0.2067395
115570 0.2129981
115580 0.2135213
115590 0.2077231
115600 0.213492
115610 0.2072768
115620 0.2048768
115630 0.1942554
115640 0.2033914
115650 0.2133385
115660 0.2113534
115670 0.2094594
115680 0.202288
115690 0.2232123
115700 0.2255647
115710 0.2402506
115720 0.2096096
115730 0.2094326
115740 0.2060119
115750 0.207926
115760 0.206961
115770 0.2111724
115780 0.2149766
115790 0.1981089
115800 0.1924249
115810 0.2094836
115820 0.2020762
115830 0.1992686
115840 0.2078482
115850 0.2081059
115860 0.1949844
115870 0.2033045
115880 0.2133602
115890 0.2072766
115900 0.1942414
115910 0.2124311
115920 0.2143513
115930 0.2024072
115940 0.2022783
115950 0.1973474
115960 0.2018018
115970 0.2115538
115980 0.2034645
115990 0.2083668
116000 0.1994762
116010 0.2083244
116020 0.2059742
116030 0.2061322
116040 0.1999377
116050 0.2004515
116060 0.1905104
116070 0.2094874
116080 0.2088701
116090 0.1986948
116100 0.2050203
116110 0.2056758
116120 0.2007601
116130 0.204715
116140 0.2148405
116150 0.1957125
116160 0.204031
116170 0.2013288
116180 0.198542
116190 0.1924073
116200 0.1979973
116210 0.1966145
116220 0.1991787
116230 0.2120551
116240 0.2163469
116250 0.1944109
116260 0.2108849
116270 0.2049372
116280 0.2252282
116290 0.2179348
116300 0.2011232
116310 0.2258589
116320 0.2118356
116330 0.2047345
116340 0.2094299
116350 0.1951292
116360 0.190526
116370 0.1942238
116380 0.1847989
116390 0.2014283
116400 0.1959494
116410 0.2093879
116420 0.1997153
116430 0.2041464
116440 0.2000802
116450 0.1933939
116460 0.2137166
116470 0.2007053
116480 0.182535
116490 0.1923534
116500 0.2002857
116510 0.2115673
116520 0.2244617
116530 0.2095064
116540 0.207239
116550 0.2199426
116560 0.2233544
116570 0.2132026
116580 0.2268111
116590 0.2166146
116600 0.2122355
116610 0.2137822
116620 0.224777
116630 0.2085807
116640 0.2037523
116650 0.21587
116660 0.2213201
116670 0.2153387
116680 0.2103368
116690 0.195811
116700 0.2031192
116710 0.2074045
116720 0.2111559
116730 0.2364902
116740 0.2214577
116750 0.2345363
116760 0.2381596
116770 0.2374514
116780 0.2261422
116790 0.2429946
116800 0.246639
116810 0.2633907
116820 0.2632114
116830 0.2525008
116840 0.2377232
116850 0.2337939
116860 0.2307844
116870 0.2467805
116880 0.2422907
116890 0.2229265
116900 0.2527777
116910 0.2457127
116920 0.2472324
116930 0.2530998
116940 0.2292212
116950 0.2361179
116960 0.2628036
116970 0.2607799
116980 0.2579444
116990 0.2611004
117000 0.2467669
117010 0.2326345
117020 0.2495783
117030 0.2514193
117040 0.2445492
117050 0.2396209
117060 0.2466418
117070 0.2422424
117080 0.2407676
117090 0.2450051
117100 0.2512701
117110 0.2534608
117120 0.2515799
117130 0.2595129
117140 0.2595425
117150 0.2440837
117160 0.2377014
117170 0.2351492
117180 0.2325197
117190 0.2333077
117200 0.2239465
117210 0.2342446
117220 0.2311197
117230 0.2344753
117240 0.2561304
117250 0.2743969
117260 0.282928
117270 0.2577446
117280 0.267797
117290 0.2517343
117300 0.2508965
117310 0.2515667
117320 0.2675842
117330 0.2590622
117340 0.2789357
117350 0.2406759
117360 0.2586105
117370 0.2460422
117380 0.2427143
117390 0.2460979
117400 0.240681
117410 0.2442521
117420 0.2291487
117430 0.2477734
117440 0.2601674
117450 0.2366288
117460 0.248205
117470 0.2373231
117480 0.2471222
117490 0.2647242
117500 0.2494479
117510 0.250524
117520 0.2381686
117530 0.2212536
117540 0.2431343
117550 0.2150959
117560 0.2290487
117570 0.2426188
117580 0.2574514
117590 0.2653656
117600 0.2711377
117610 0.2637723
117620 0.2764714
117630 0.2891006
117640 0.3073005
117650 0.2725539
117660 0.2778118
117670 0.2689254
117680 0.2600427
117690 0.2742938
117700 0.2681045
117710 0.2824479
117720 0.2702989
117730 0.2793086
117740 0.2829914
117750 0.2657401
117760 0.257643
117770 0.236694
117780 0.2419267
117790 0.2489176
117800 0.2558291
117810 0.2461117
117820 0.2504324
117830 0.2581997
117840 0.2657203
117850 0.2633491
117860 0.2760061
117870 0.2829546
117880 0.2700061
117890 0.2790335
117900 0.2747284
117910 0.2685367
117920 0.2473483
117930 0.2432046
117940 0.2451739
117950 0.2300699
117960 0.24484
117970 0.2517062
117980 0.2453049
117990 0.2550344
118000 0.2432751
118010 0.256224
118020 0.2526577
118030 0.2724519
118040 0.2750105
118050 0.268897
118060 0.2774575
118070 0.2644486
118080 0.2542401
118090 0.2286925
118100 0.2368624
118110 0.22634
118120 0.209998
118130 0.209952
118140 0.2359281
118150 0.2034121
118160 0.217225
118170 0.2330058
118180 0.2445371
118190 0.2425041
118200 0.2374066
118210 0.2366299
118220 0.2129268
118230 0.2353578
118240 0.2311014
118250 0.2320738
118260 0.2118107
118270 0.2175449
118280 0.223455
118290 0.2282385
118300 0.224622
118310 0.2369276
118320 0.2396153
118330 0.2222713
118340 0.2505611
118350 0.2205935
118360 0.2142852
118370 0.2138572
118380 0.2343434
118390 0.2350675
118400 0.2203773
118410 0.2284945
118420 0.2382823
118430 0.2172552
118440 0.22564
118450 0.2375189
118460 0.2325974
118470 0.2282812
118480 0.2044958
118490 0.2193849
118500 0.2538626
118510 0.2360366
118520 0.2517296
118530 0.2211161
118540 0.1960368
118550 0.2063444
118560 0.2070361
118570 0.2014763
118580 0.2202138
118590 0.2129718
118600 0.2115335
118610 0.2316885
118620 0.2327607
118630 0.223772
118640 0.241668
118650 0.2536873
118660 0.2354068
118670 0.2094993
118680 0.2267555
118690 0.2161581
118700 0.2060293
118710 0.2152986
118720 0.2213225
118730 0.2171316
118740 0.2103607
118750 0.220543
118760 0.2376628
118770 0.2224682
118780 0.2090148
118790 0.2067475
118800 0.2139879
118810 0.1957601
118820 0.2006848
118830 0.2198833
118840 0.2066593
118850 0.2034862
118860 0.2139265
118870 0.208584
118880 0.2052623
118890 0.2162987
118900 0.2159741
118910 0.2043958
118920 0.2116897
118930 0.2147001
118940 0.1804114
118950 0.1842962
118960 0.1823256
118970 0.1752328
118980 0.1829199
118990 0.169591
119000 0.1680531
119010 0.1700833
119020 0.1704857
119030 0.1885931
119040 0.1933889
119050 0.2206136
119060 0.2332485
119070 0.2134987
119080 0.2026451
119090 0.1976974
119100 0.2052782
119110 0.2197845
119120 0.1926656
119130 0.2233516
119140 0.2395326
119150 0.2609339
119160 0.2564377
119170 0.25438
119180 0.2274372
119190 0.2437599
119200 0.249819
119210 0.254202
119220 0.2823492
119230 0.2544833
119240 0.251035
119250 0.2644584
119260 0.259855
119270 0.2388356
119280 0.2514026
119290 0.2507031
119300 0.2280077
119310 0.2307865
119320 0.2577884
119330 0.2547593
119340 0.2598784
119350 0.2734763
119360 0.2619608
119370 0.2346344
119380 0.2363251
119390 0.2799079
119400 0.2467015
119410 0.2572275
119420 0.2309979
119430 0.2367135
119440 0.2531287
119450 0.2375499
119460 0.2470152
119470 0.2389469
119480 0.2255449
119490 0.2390253
119500 0.2362652
119510 0.2556158
119520 0.2352887
119530 0.2409761
119540 0.2503505
119550 0.2431661
119560 0.2408878
119570 0.2165439
119580 0.2493066
119590 0.1942997
119600 0.2191068
119610 0.2259897
119620 0.2045969
119630 0.2033928
119640 0.2040498
119650 0.1991093
119660 0.2016701
119670 0.2058237
119680 0.2114779
119690 0.1980374
119700 0.1968719
119710 0.1968589
119720 0.1918908
119730 0.2062694
119740 0.2129271
119750 0.2195407
119760 0.2220263
119770 0.2254489
119780 0.2121795
119790 0.2574455
119800 0.2451613
119810 0.242912
119820 0.2450374
119830 0.2625018
119840 0.2337708
119850 0.2412039
119860 0.2395296
119870 0.256174
119880 0.2420573
119890 0.2422457
119900 0.2539677
119910 0.253786
119920 0.2648337
119930 0.2712492
119940 0.2662799
119950 0.2450862
119960 0.3065847
119970 0.2773307
119980 0.2812172
119990 0.2842386
120000 0.2654124
120010 0.2487549
120020 0.2451929
120030 0.2704636
120040 0.2599511
120050 0.2580849
120060 0.2420243
120070 0.2593204
120080 0.2551924
120090 0.251888
120100 0.2858436
120110 0.2806965
120120 0.2837545
120130 0.2921254
120140 0.2739119
120150 0.2543604
120160 0.2716033
120170 0.2726767
120180 0.2762872
120190 0.2762282
120200 0.2498548
120210 0.2737732
120220 0.283008
120230 0.2846842
120240 0.2916272
120250 0.2648499
120260 0.2914974
120270 0.2703637
120280 0.269235
120290 0.2705357
120300 0.2519169
120310 0.2551693
120320 0.2666622
120330 0.2669853
120340 0.2618774
120350 0.2628151
120360 0.2865414
120370 0.2772713
120380 0.2882388
120390 0.296521
120400 0.3005002
120410 0.3298606
120420 0.2991243
120430 0.313751
120440 0.3060297
120450 0.2942531
120460 0.2745201
120470 0.2776772
120480 0.2780015
120490 0.2950763
120500 0.2797272
120510 0.2718388
120520 0.2761166
120530 0.2453475
120540 0.2703769
120550 0.2654483
120560 0.2739931
120570 0.2627055
120580 0.2713049
120590 0.2604913
120600 0.26528
120610 0.2760254
120620 0.2630893
120630 0.2644876
120640 0.2656066
120650 0.2713714
120660 0.2608528
120670 0.2543436
120680 0.2692843
120690 0.2650752
120700 0.2490431
120710 0.2452923
120720 0.2387238
120730 0.252054
120740 0.2616572
120750 0.2786461
120760 0.2691577
120770 0.2676803
120780 0.2614258
120790 0.2710411
120800 0.2744288
120810 0.2660617
120820 0.2556781
120830 0.2722004
120840 0.2569802
120850 0.2518685
120860 0.2593297
120870 0.2637425
120880 0.2306348
120890 0.2549415
120900 0.2719682
120910 0.2668498
120920 0.2465312
120930 0.2673865
120940 0.2585828
120950 0.265806
120960 0.2828205
120970 0.2549874
120980 0.2531356
120990 0.2430329
121000 0.2508677
121010 0.2387818
121020 0.2308799
121030 0.2362813
121040 0.2204399
121050 0.2445477
121060 0.2248851
121070 0.2283196
121080 0.2254689
121090 0.236174
121100 0.2361643
121110 0.2362819
121120 0.2448961
121130 0.2307223
121140 0.2352917
121150 0.235866
121160 0.2204605
121170 0.2364693
121180 0.2490323
121190 0.2458536
121200 0.2472823
121210 0.2456034
121220 0.2605506
121230 0.241961
121240 0.2322071
121250 0.244209
121260 0.2288065
121270 0.2156877
121280 0.2247286
121290 0.2507441
121300 0.238039
121310 0.2316825
121320 0.221951
121330 0.2344508
121340 0.2461735
121350 0.242935
121360 0.2504419
121370 0.2487169
121380 0.2360511
121390 0.2426628
121400 0.2474124
121410 0.2555505
121420 0.2506668
121430 0.2443227
121440 0.2438512
121450 0.2425224
121460 0.2441548
121470 0.2377319
121480 0.2383836
121490 0.2498606
121500 0.2383839
121510 0.2223053
121520 0.2153459
121530 0.2241608
121540 0.2383611
121550 0.2460638
121560 0.2507484
121570 0.2447996
121580 0.2471536
121590 0.2471029
121600 0.2582085
121610 0.2702049
121620 0.2511451
121630 0.2557879
121640 0.2554456
121650 0.2581509
121660 0.2427298
121670 0.2447565
121680 0.2646197
121690 0.2413649
121700 0.2703352
121710 0.2531556
121720 0.2588082
121730 0.2482513
121740 0.2625662
121750 0.2388491
121760 0.2508906
121770 0.2460441
121780 0.2356306
121790 0.2444633
121800 0.2425402
121810 0.2437144
121820 0.2372835
121830 0.2493057
121840 0.2580449
121850 0.2662857
121860 0.2636642
121870 0.292257
121880 0.2816011
121890 0.2888536
121900 0.2969558
121910 0.2798039
121920 0.3003134
121930 0.2899673
121940 0.3060239
121950 0.282042
121960 0.2927365
121970 0.2817611
121980 0.280376
121990 0.287236
122000 0.2997504
122010 0.2836717
122020 0.2820286
122030 0.278484
122040 0.2833637
122050 0.2943738
122060 0.2986001
122070 0.301586
122080 0.2964912
122090 0.2969059
122100 0.2959841
122110 0.3021742
122120 0.2993772
122130 0.3014096
122140 0.3262046
122150 0.3328839
122160 0.315767
122170 0.3070878
122180 0.3076311
122190 0.3211334
122200 0.3184251
122210 0.324528
122220 0.3106283
122230 0.3149619
122240 0.3029894
122250 0.3168868
122260 0.2958825
122270 0.3146174
122280 0.3072664
122290 0.2804992
122300 0.3053082
122310 0.3146122
122320 0.3079736
122330 0.3230685
122340 0.315307
122350 0.3016019
122360 0.287917
122370 0.2875235
122380 0.2789095
122390 0.2647307
122400 0.2758205
122410 0.271298
122420 0.2954486
122430 0.3139654
122440 0.3164067
122450 0.3036636
122460 0.3237669
122470 0.3087794
122480 0.3135257
122490 0.3109986
122500 0.3203647
122510 0.3172228
122520 0.3157663
122530 0.3075822
122540 0.3148156
122550 0.3089467
122560 0.308996
122570 0.3053648
122580 0.3046793
122590 0.3264313
122600 0.3277583
122610 0.306711
122620 0.2924068
122630 0.3032895
122640 0.3192182
122650 0.308185
122660 0.3117613
122670 0.3167802
122680 0.3410636
122690 0.3184766
122700 0.3120814
122710 0.3146059
122720 0.2769015
122730 0.2965434
122740 0.3051421
122750 0.2953112
122760 0.2908033
122770 0.2871211
122780 0.3009751
122790 0.3101868
122800 0.3011402
122810 0.2992101
122820 0.290018
122830 0.2897547
122840 0.2941824
122850 0.3165188
122860 0.3109112
122870 0.3098345
122880 0.3074727
122890 0.310083
122900 0.3197073
122910 0.3014712
122920 0.2859633
122930 0.2991945
122940 0.2928849
122950 0.2894508
122960 0.3106407
122970 0.2799359
122980 0.3104995
122990 0.3090246
123000 0.2919274
123010 0.3019029
123020 0.3045565
123030 0.2928835
123040 0.3035073
123050 0.287543
123060 0.2789218
123070 0.2932205
123080 0.3044074
123090 0.2869334
123100 0.2885686
123110 0.2638942
123120 0.2996625
123130 0.3060288
123140 0.2978121
123150 0.2807478
123160 0.2867939
123170 0.3015271
123180 0.3006098
123190 0.2806967
123200 0.2884763
123210 0.2903686
123220 0.286789
123230 0.3102028
123240 0.2794638
123250 0.2837074
123260 0.2843412
123270 0.2962357
123280 0.3163336
123290 0.305965
123300 0.2907059
123310 0.3002088
123320 0.3288143
123330 0.3033364
123340 0.3194244
123350 0.2948566
123360 0.2989247
123370 0.3064939
123380 0.3134638
123390 0.3044893
123400 0.300893
123410 0.3026751
123420 0.3297196
123430 0.3014616
123440 0.3233482
123450 0.3029652
123460 0.3258776
123470 0.2941957
123480 0.3126605
123490 0.3085729
123500 0.3323505
123510 0.3141436
123520 0.2952814
123530 0.2860501
123540 0.2997859
123550 0.2849422
123560 0.297475
123570 0.2933844
123580 0.3092661
123590 0.2989712
123600 0.301081
123610 0.2968527
123620 0.2974415
123630 0.3003054
123640 0.2996854
123650 0.3103098
123660 0.3230564
123670 0.2998551
123680 0.3068371
123690 0.3084412
123700 0.3104955
123710 0.2990397
123720 0.3102132
123730 0.2983177
123740 0.2845613
123750 0.2782218
123760 0.2809484
123770 0.2800134
123780 0.2907708
123790 0.2922252
123800 0.2882714
123810 0.2911165
123820 0.2595035
123830 0.2975294
123840 0.2757299
123850 0.2911171
123860 0.2936166
123870 0.2939587
123880 0.2817369
123890 0.277821
123900 0.2634732
123910 0.2685913
123920 0.2710115
123930 0.275423
123940 0.2902777
123950 0.2813551
123960 0.2944133
123970 0.2726257
123980 0.2656188
123990 0.2727067
124000 0.2768825
124010 0.2945266
124020 0.2953281
124030 0.2956996
124040 0.2785041
124050 0.2935389
124060 0.288548
124070 0.3009765
124080 0.2940392
124090 0.2939917
124100 0.3176448
124110 0.3159252
124120 0.3093912
124130 0.3000335
124140 0.3093732
124150 0.323691
124160 0.2981178
124170 0.3002352
124180 0.2879134
124190 0.2855828
124200 0.2887449
124210 0.2750121
124220 0.2913181
124230 0.2965711
124240 0.3086235
124250 0.2959836
124260 0.2987031
124270 0.2936052
124280 0.295762
124290 0.2988867
124300 0.2921614
124310 0.2980036
124320 0.2917668
124330 0.3191576
124340 0.3021236
124350 0.2847661
124360 0.2884008
124370 0.3068908
124380 0.3121527
124390 0.2955274
124400 0.316362
124410 0.3104528
124420 0.3183907
124430 0.3204204
124440 0.3097986
124450 0.3198212
124460 0.3284538
124470 0.304879
124480 0.3079254
124490 0.2863941
124500 0.2993342
124510 0.2903799
124520 0.2971743
124530 0.295577
124540 0.3220392
124550 0.3211254
124560 0.3095748
124570 0.3028999
124580 0.3029898
124590 0.3180801
124600 0.2928297
124610 0.293074
124620 0.3081816
124630 0.3174511
124640 0.2974106
124650 0.3198919
124660 0.2934306
124670 0.3042768
124680 0.3020322
124690 0.2956764
124700 0.3170434
124710 0.31382
124720 0.2963645
124730 0.2896993
124740 0.2843807
124750 0.3042541
124760 0.2779642
124770 0.2951772
124780 0.2882911
124790 0.2751168
124800 0.3027447
124810 0.2920808
124820 0.2878478
124830 0.2864223
124840 0.2910169
124850 0.3235746
124860 0.3142682
124870 0.2998227
124880 0.2994889
124890 0.293486
124900 0.3052309
124910 0.2989242
124920 0.2960536
124930 0.2841809
124940 0.2886026
124950 0.2714687
124960 0.2830503
124970 0.2946296
124980 0.289386
124990 0.2870587
125000 0.3105054
125010 0.2646324
125020 0.2696489
125030 0.2750305
125040 0.2826346
125050 0.2709172
125060 0.2864216
125070 0.2802522
125080 0.291083
125090 0.2927614
125100 0.2720383
125110 0.2685004
125120 0.28564
125130 0.2843286
125140 0.283603
125150 0.2831109
125160 0.3011949
125170 0.3009084
125180 0.2979021
125190 0.3040954
125200 0.2971792
125210 0.2868915
125220 0.2907526
125230 0.2815496
125240 0.2710409
125250 0.2728637
125260 0.2772356
125270 0.2770327
125280 0.2917363
125290 0.294498
125300 0.2637254
125310 0.2640239
125320 0.2697547
125330 0.2652083
125340 0.2518953
125350 0.2681889
125360 0.266021
125370 0.2807198
125380 0.2833723
125390 0.3028048
125400 0.2818933
125410 0.2895081
125420 0.2754121
125430 0.2831651
125440 0.298972
125450 0.2762483
125460 0.2965021
125470 0.2948922
125480 0.2846379
125490 0.299752
125500 0.285643
125510 0.2965407
125520 0.295221
125530 0.2710656
125540 0.2988383
125550 0.2736914
125560 0.2709803
125570 0.2791477
125580 0.2647147
125590 0.2761244
125600 0.2741518
125610 0.2639803
125620 0.3052968
125630 0.2892526
125640 0.2715706
125650 0.2893458
125660 0.3120592
125670 0.2998691
125680 0.3034188
125690 0.2960379
125700 0.3159243
125710 0.2951807
125720 0.2786171
125730 0.2805492
125740 0.2977485
125750 0.2854447
125760 0.2890984
125770 0.3003377
125780 0.2781406
125790 0.28503
125800 0.2949966
125810 0.2908526
125820 0.2857582
125830 0.2764661
125840 0.2787421
125850 0.2777565
125860 0.2863755
125870 0.2893447
125880 0.3055716
125890 0.2967739
125900 0.2919679
125910 0.2950262
125920 0.2821777
125930 0.2923776
125940 0.2742049
125950 0.2863624
125960 0.276992
125970 0.2748667
125980 0.2847633
125990 0.2754916
126000 0.2903363
126010 0.2928512
126020 0.2772836
126030 0.2769006
126040 0.2678858
126050 0.2828193
126060 0.2662577
126070 0.2565726
126080 0.265119
126090 0.2652368
126100 0.2746279
126110 0.2736117
126120 0.2761953
126130 0.2870751
126140 0.2806162
126150 0.2863275
126160 0.2648069
126170 0.2502666
126180 0.2761683
126190 0.2944916
126200 0.278164
126210 0.2756588
126220 0.2986875
126230 0.2871644
126240 0.2814992
126250 0.2635539
126260 0.285928
126270 0.2979675
126280 0.2744393
126290 0.2707437
126300 0.2547084
126310 0.2851066
126320 0.2573139
126330 0.2760676
126340 0.2766998
126350 0.29636
126360 0.2898092
126370 0.2792577
126380 0.2872787
126390 0.2908772
126400 0.3026086
126410 0.2870448
126420 0.2898251
126430 0.2894891
126440 0.2936282
126450 0.288992
126460 0.2855668
126470 0.2802418
126480 0.2889177
126490 0.2974665
126500 0.2854495
126510 0.315809
126520 0.283437
126530 0.268196
126540 0.2727225
126550 0.2824552
126560 0.2838777
126570 0.2737401
126580 0.2772483
126590 0.2845903
126600 0.295655
126610 0.2668159
126620 0.2682124
126630 0.2810649
126640 0.2859927
126650 0.2951933
126660 0.2974759
126670 0.3127092
126680 0.304737
126690 0.3062188
126700 0.2847102
126710 0.2904969
126720 0.3019863
126730 0.2999783
126740 0.30893
126750 0.3124003
126760 0.3148949
126770 0.3163634
126780 0.3126539
126790 0.3194061
126800 0.3106076
126810 0.3163369
126820 0.3080793
126830 0.3128386
126840 0.3106357
126850 0.2972885
126860 0.3074158
126870 0.3297574
126880 0.3285813
126890 0.3564856
126900 0.3284023
126910 0.3393589
126920 0.3320284
126930 0.3360532
126940 0.3382464
126950 0.3574206
126960 0.3302012
126970 0.3321873
126980 0.3390958
126990 0.3228825
127000 0.3282617
127010 0.324391
127020 0.3327008
127030 0.3181624
127040 0.3132128
127050 0.3053061
127060 0.3165165
127070 0.3221066
127080 0.3499819
127090 0.3199636
127100 0.3207548
127110 0.3271953
127120 0.3290313
127130 0.3282126
127140 0.3163939
127150 0.3074883
127160 0.3323687
127170 0.3315954
127180 0.3382295
127190 0.322855
127200 0.3099565
127210 0.3211476
127220 0.3217712
127230 0.3230883
127240 0.3147869
127250 0.3047267
127260 0.3156815
127270 0.2982931
127280 0.3017821
127290 0.3125375
127300 0.3078094
127310 0.3019496
127320 0.320668
127330 0.3017108
127340 0.3047099
127350 0.3016746
127360 0.3038841
127370 0.3238994
127380 0.3181788
127390 0.3401774
127400 0.3414626
127410 0.3467225
127420 0.3149851
127430 0.3240493
127440 0.3251069
127450 0.3446571
127460 0.3161883
127470 0.3252363
127480 0.3269084
127490 0.321201
127500 0.3253948
127510 0.3337733
127520 0.3156776
127530 0.3360652
127540 0.3397976
127550 0.3446911
127560 0.3489113
127570 0.3467918
127580 0.3671457
127590 0.3469209
127600 0.3300499
127610 0.3428164
127620 0.3533616
127630 0.348479
127640 0.3605227
127650 0.3792387
127660 0.3930145
127670 0.3879568
127680 0.3786288
127690 0.3883734
127700 0.3880505
127710 0.3749321
127720 0.3679594
127730 0.3625303
127740 0.3639472
127750 0.3533135
127760 0.3724635
127770 0.3695928
127780 0.3769417
127790 0.3530502
127800 0.3484165
127810 0.3315339
127820 0.3418022
127830 0.349834
127840 0.3430569
127850 0.3277358
127860 0.3345968
127870 0.3340095
127880 0.3129284
127890 0.318475
127900 0.3112095
127910 0.3274885
127920 0.3358547
127930 0.3390028
127940 0.3132684
127950 0.3434015
127960 0.3291546
127970 0.3388776
127980 0.3420934
127990 0.3338895
128000 0.3437639
128010 0.3465244
128020 0.3194815
128030 0.3238273
128040 0.3327978
128050 0.3380287
128060 0.327904
128070 0.3475662
128080 0.3194556
128090 0.3056301
128100 0.30889
128110 0.3135681
128120 0.3072519
128130 0.3087826
128140 0.3290855
128150 0.3387371
128160 0.3403125
128170 0.3222227
128180 0.3121315
128190 0.3187848
128200 0.3270656
128210 0.3175966
128220 0.3005231
128230 0.3070922
128240 0.3246733
128250 0.3260927
128260 0.3241831
128270 0.3170167
128280 0.3234494
128290 0.3371331
128300 0.3268742
128310 0.3351244
128320 0.3213179
128330 0.3591706
128340 0.3456297
128350 0.3297365
128360 0.310243
128370 0.3250928
128380 0.3222673
128390 0.3242505
128400 0.3182727
128410 0.3215724
128420 0.3158951
128430 0.3212372
128440 0.3289958
128450 0.3152487
128460 0.326714
128470 0.3250708
128480 0.3365093
128490 0.3304132
128500 0.3412871
128510 0.357525
128520 0.3431204
128530 0.3541574
128540 0.3595082
128550 0.3331127
128560 0.3412848
128570 0.3433968
128580 0.3468937
128590 0.3339024
128600 0.3473451
128610 0.3467455
128620 0.3427774
128630 0.3591332
128640 0.3408998
128650 0.3406602
128660 0.3361339
128670 0.3293887
128680 0.3271925
128690 0.33824
128700 0.3303986
128710 0.3200278
128720 0.3360139
128730 0.3438618
128740 0.333418
128750 0.3325742
128760 0.3292341
128770 0.3412041
128780 0.3409074
128790 0.3418357
128800 0.3165775
128810 0.3145108
128820 0.3245237
128830 0.3180059
128840 0.3317616
128850 0.3434175
128860 0.3334347
128870 0.3603843
128880 0.3582417
128890 0.3511747
128900 0.3318562
128910 0.3108395
128920 0.3107421
128930 0.3285733
128940 0.3348677
128950 0.3268071
128960 0.3297062
128970 0.3282822
128980 0.3278712
128990 0.3159665
129000 0.3094516
129010 0.3137985
129020 0.3167643
129030 0.3235254
129040 0.3201711
129050 0.3224793
129060 0.3115421
129070 0.3215446
129080 0.3034151
129090 0.2910491
129100 0.2815517
129110 0.2719055
129120 0.2946767
129130 0.3001514
129140 0.3086359
129150 0.2984856
129160 0.3231664
129170 0.3148949
129180 0.3020752
129190 0.298382
129200 0.3063809
129210 0.2835071
129220 0.2993081
129230 0.3008073
129240 0.3111163
129250 0.2991238
129260 0.312697
129270 0.3025671
129280 0.3150111
129290 0.2942359
129300 0.3247834
129310 0.3361253
129320 0.3118302
129330 0.3166708
129340 0.3050909
129350 0.3272467
129360 0.3266371
129370 0.307413
129380 0.305926
129390 0.3226365
129400 0.3103733
129410 0.3093537
129420 0.3036059
129430 0.3163559
129440 0.3068514
129450 0.2956176
129460 0.3201392
129470 0.3029265
129480 0.3142103
129490 0.3190771
129500 0.3254841
129510 0.3199212
129520 0.2921807
129530 0.3003097
129540 0.3077596
129550 0.3195837
129560 0.3231867
129570 0.2991334
129580 0.312284
129590 0.301981
129600 0.2893398
129610 0.3164729
129620 0.3022887
129630 0.3039579
129640 0.2797863
129650 0.3060262
129660 0.3004196
129670 0.3096905
129680 0.3038418
129690 0.2993548
129700 0.2999265
129710 0.2930741
129720 0.2919603
129730 0.2777176
129740 0.2910121
129750 0.284218
129760 0.2624497
129770 0.2734565
129780 0.2772519
129790 0.2645418
129800 0.2605833
129810 0.2773173
129820 0.2620145
129830 0.2774549
129840 0.2707698
129850 0.2782888
129860 0.2870935
129870 0.2959017
129880 0.2732166
129890 0.2813382
129900 0.2850024
129910 0.3176122
129920 0.2979164
129930 0.3006434
129940 0.2857449
129950 0.2825318
129960 0.2701353
129970 0.2880166
129980 0.2762172
129990 0.2885049
130000 0.2717932
130010 0.2680237
130020 0.2783578
130030 0.2617979
130040 0.3001201
130050 0.290231
130060 0.2583256
130070 0.2697198
130080 0.2970019
130090 0.2764603
130100 0.2743636
130110 0.2716598
130120 0.262511
130130 0.2704679
130140 0.2753482
130150 0.2590022
130160 0.2591083
130170 0.2555931
130180 0.2546867
130190 0.2606315
130200 0.2766393
130210 0.2828676
130220 0.2733096
130230 0.2789333
130240 0.2798735
130250 0.2668748
130260 0.286807
130270 0.2706608
130280 0.2944436
130290 0.2724734
130300 0.2778163
130310 0.2718583
130320 0.2710607
130330 0.2693115
130340 0.2557137
130350 0.2722839
130360 0.2706682
130370 0.2692754
130380 0.2663172
130390 0.2729698
130400 0.2608529
130410 0.2957191
130420 0.283258
130430 0.2623785
130440 0.2936834
130450 0.2603754
130460 0.2784984
130470 0.2808966
130480 0.2865724
130490 0.2889818
130500 0.2828979
130510 0.300604
130520 0.2885618
130530 0.2938492
130540 0.2781051
130550 0.2865361
130560 0.2935259
130570 0.3109808
130580 0.3076714
130590 0.318259
130600 0.30515
130610 0.2868662
130620 0.314581
130630 0.2761068
130640 0.2778216
130650 0.2821521
130660 0.2771068
130670 0.2777561
130680 0.2785285
130690 0.2816465
130700 0.268853
130710 0.2741236
130720 0.2796743
130730 0.2871782
130740 0.2791705
130750 0.2895904
130760 0.2992877
130770 0.295211
130780 0.2832946
130790 0.2865495
130800 0.2992633
130810 0.2968134
130820 0.290106
130830 0.2956785
130840 0.2853731
130850 0.2853619
130860 0.2711168
130870 0.2763755
130880 0.2997363
130890 0.2904684
130900 0.2872182
130910 0.2783028
130920 0.2741445
130930 0.2848215
130940 0.2754741
130950 0.2812124
130960 0.2800435
130970 0.2810189
130980 0.2948547
130990 0.2851925
131000 0.2936642
131010 0.2972186
131020 0.2874753
131030 0.2932199
131040 0.2855207
131050 0.2783462
131060 0.2974174
131070 0.2781922
131080 0.3078528
131090 0.3077408
131100 0.2947305
131110 0.2846397
131120 0.2968444
131130 0.2933455
131140 0.2876137
131150 0.2927436
131160 0.2906479
131170 0.2878895
131180 0.2846309
131190 0.287221
131200 0.2641932
131210 0.2821799
131220 0.2781596
131230 0.28491
131240 0.2838268
131250 0.2943311
131260 0.2950283
131270 0.2966291
131280 0.3051182
131290 0.316776
131300 0.3384873
131310 0.3098347
131320 0.3118621
131330 0.3039843
131340 0.3052967
131350 0.2895389
131360 0.3148286
131370 0.2974613
131380 0.3100018
131390 0.2934968
131400 0.2998686
131410 0.3019971
131420 0.2994789
131430 0.3109961
131440 0.2908136
131450 0.2846562
131460 0.2895578
131470 0.2925711
131480 0.2853392
131490 0.2763365
131500 0.2808879
131510 0.2630098
131520 0.2922786
131530 0.2799316
131540 0.2833491
131550 0.2899479
131560 0.2849313
131570 0.3063192
131580 0.2901725
131590 0.2867508
131600 0.2857529
131610 0.2760428
131620 0.2763471
131630 0.2573808
131640 0.277026
131650 0.2739573
131660 0.2897307
131670 0.2897981
131680 0.2984587
131690 0.2834682
131700 0.2895736
131710 0.2924922
131720 0.2794275
131730 0.2784918
131740 0.2924318
131750 0.2979493
131760 0.2985522
131770 0.2795655
131780 0.2797231
131790 0.2790164
131800 0.2777686
131810 0.2745866
131820 0.2869635
131830 0.29292
131840 0.2974253
131850 0.2845183
131860 0.3036558
131870 0.2878073
131880 0.302228
131890 0.3083889
131900 0.2765447
131910 0.2833009
131920 0.297171
131930 0.302182
131940 0.2931281
131950 0.2918611
131960 0.2853705
131970 0.2862405
131980 0.2748731
131990 0.2841608
132000 0.295821
132010 0.2786266
132020 0.2818052
132030 0.2760486
132040 0.3091625
132050 0.2770656
132060 0.272104
132070 0.297049
132080 0.2906516
132090 0.3016236
132100 0.3044285
132110 0.2947637
132120 0.2948163
132130 0.2980683
132140 0.2903049
132150 0.3025334
132160 0.2911367
132170 0.293555
132180 0.3059059
132190 0.3016563
132200 0.2933076
132210 0.3000409
132220 0.2932649
132230 0.3154019
132240 0.3158689
132250 0.2935417
132260 0.3109205
132270 0.2901657
132280 0.3098449
132290 0.3142281
132300 0.3114574
132310 0.3126254
132320 0.2956592
132330 0.2857294
132340 0.3084544
132350 0.3122174
132360 0.3224095
132370 0.3244189
132380 0.3227962
132390 0.3127243
132400 0.3184865
132410 0.3039389
132420 0.3039514
132430 0.3226096
132440 0.2999791
132450 0.3021887
132460 0.3037114
132470 0.2973906
132480 0.3009828
132490 0.2919061
132500 0.3079168
132510 0.2969807
132520 0.2883987
132530 0.3070746
132540 0.282552
132550 0.2711072
132560 0.2932469
132570 0.2688177
132580 0.2781885
132590 0.2873378
132600 0.3009373
132610 0.281069
132620 0.3000119
132630 0.2924045
132640 0.2966017
132650 0.2803089
132660 0.2951356
132670 0.2933025
132680 0.2828812
132690 0.2999557
132700 0.3078865
132710 0.2958371
132720 0.2832408
132730 0.296017
132740 0.2834725
132750 0.2926748
132760 0.298562
132770 0.3109758
132780 0.2961084
132790 0.2961305
132800 0.2795596
132810 0.2860137
132820 0.3047047
132830 0.3019558
132840 0.3069186
132850 0.297519
132860 0.2916113
132870 0.3078629
132880 0.3108049
132890 0.301632
132900 0.3132114
132910 0.3013127
132920 0.3131441
132930 0.3031112
132940 0.3248628
132950 0.3210041
132960 0.3167334
132970 0.2999714
132980 0.3340704
132990 0.3159561
133000 0.3209866
133010 0.3233175
133020 0.300531
133030 0.320933
133040 0.3257706
133050 0.3373301
133060 0.2888249
133070 0.3104
133080 0.2838371
133090 0.3043793
133100 0.3193784
133110 0.3206135
133120 0.3072744
133130 0.3118972
133140 0.3208513
133150 0.3105529
133160 0.2982704
133170 0.3017245
133180 0.3176624
133190 0.3201871
133200 0.3172768
133210 0.3258824
133220 0.3248833
133230 0.3193023
133240 0.32736
133250 0.3160741
133260 0.3223841
133270 0.3007755
133280 0.3194471
133290 0.3239868
133300 0.3301923
133310 0.3396176
133320 0.3275765
133330 0.3351581
133340 0.3308864
133350 0.3472291
133360 0.3359169
133370 0.3098804
133380 0.3259842
133390 0.3371702
133400 0.3221023
133410 0.3157108
133420 0.3341279
133430 0.3111084
133440 0.3253233
133450 0.3279743
133460 0.3164968
133470 0.3183646
133480 0.3244008
133490 0.3115974
133500 0.3112877
133510 0.3011875
133520 0.3332652
133530 0.3148433
133540 0.3116634
133550 0.3067051
133560 0.3184472
133570 0.3248547
133580 0.3177512
133590 0.2977673
133600 0.3176939
133610 0.3217261
133620 0.33608
133630 0.3297051
133640 0.3225711
133650 0.3231563
133660 0.3286948
133670 0.334374
133680 0.3235962
133690 0.3119453
133700 0.3219508
133710 0.3132274
133720 0.3058591
133730 0.3026384
133740 0.3042656
133750 0.3026482
133760 0.304037
133770 0.3381574
133780 0.3261763
133790 0.3204661
133800 0.3222259
133810 0.3128752
133820 0.3122635
133830 0.3182485
133840 0.3382637
133850 0.3415729
133860 0.3340674
133870 0.3480561
133880 0.3255956
133890 0.3459343
133900 0.3536683
133910 0.3479082
133920 0.3375997
133930 0.3503631
133940 0.3616321
133950 0.3292979
133960 0.3232684
133970 0.3289152
133980 0.3303177
133990 0.3430642
134000 0.3347888
134010 0.3471411
134020 0.3198721
134030 0.3537256
134040 0.3473843
134050 0.2927401
134060 0.3005875
134070 0.3243812
134080 0.3086555
134090 0.2872329
134100 0.3265046
134110 0.3107409
134120 0.3091798
134130 0.3179032
134140 0.3081597
134150 0.3285136
134160 0.338431
134170 0.3249663
134180 0.3086496
134190 0.2928445
134200 0.3292251
134210 0.3386073
134220 0.337151
134230 0.333465
134240 0.3172634
134250 0.3000445
134260 0.3147618
134270 0.305073
134280 0.3069669
134290 0.3171721
134300 0.298725
134310 0.305819
134320 0.3027235
134330 0.3046216
134340 0.3322718
134350 0.3097105
134360 0.3150591
134370 0.3156697
134380 0.3173652
134390 0.3302745
134400 0.3260198
134410 0.3060284
134420 0.3181637
134430 0.3349821
134440 0.3403214
134450 0.3402556
134460 0.3107715
134470 0.3143449
134480 0.3176838
134490 0.3184579
134500 0.3335319
134510 0.3098739
134520 0.3206258
134530 0.3223923
134540 0.3090909
134550 0.3145701
134560 0.3197721
134570 0.3132088
134580 0.3267065
134590 0.3186699
134600 0.3070174
134610 0.3174092
134620 0.3033779
134630 0.3240909
134640 0.3221999
134650 0.2883467
134660 0.3122277
134670 0.2966375
134680 0.2863102
134690 0.2940841
134700 0.2880169
134710 0.2669005
134720 0.2820863
134730 0.2861845
134740 0.2945677
134750 0.3197127
134760 0.285143
134770 0.3135532
134780 0.3015527
134790 0.2989552
134800 0.3033583
134810 0.3118075
134820 0.2729084
134830 0.2859338
134840 0.274761
134850 0.2948921
134860 0.275193
134870 0.3007164
134880 0.2873997
134890 0.2838245
134900 0.3000966
134910 0.3130522
134920 0.3048211
134930 0.3029953
134940 0.3040499
134950 0.3056759
134960 0.2976646
134970 0.3040508
134980 0.3049541
134990 0.314118
135000 0.302218
135010 0.3241368
135020 0.3069755
135030 0.3205045
135040 0.3280174
135050 0.3162766
135060 0.303743
135070 0.3160887
135080 0.320878
135090 0.3042643
135100 0.308246
135110 0.3186867
135120 0.3062175
135130 0.3071401
135140 0.3355982
135150 0.3083197
135160 0.3100629
135170 0.2991614
135180 0.3049685
135190 0.3073328
135200 0.3356628
135210 0.3353519
135220 0.3389842
135230 0.3371482
135240 0.3360451
135250 0.3389523
135260 0.3448717
135270 0.3256928
135280 0.3297344
135290 0.3260336
135300 0.3147695
135310 0.3355449
135320 0.3202769
135330 0.3110302
135340 0.3113287
135350 0.3304788
135360 0.3160253
135370 0.3281342
135380 0.3560539
135390 0.3275423
135400 0.3443803
135410 0.3354844
135420 0.3254703
135430 0.3328286
135440 0.3179501
135450 0.3175552
135460 0.3211475
135470 0.3080592
135480 0.3075626
135490 0.3203051
135500 0.315203
135510 0.3196887
135520 0.309566
135530 0.3207136
135540 0.3107288
135550 0.3140416
135560 0.2984839
135570 0.2954743
135580 0.3157081
135590 0.3120985
135600 0.3364471
135610 0.3201551
135620 0.3117259
135630 0.3200607
135640 0.3235766
135650 0.3351451
135660 0.3393446
135670 0.3486635
135680 0.3369657
135690 0.3424379
135700 0.342913
135710 0.3329289
135720 0.3286413
135730 0.3130272
135740 0.3315446
135750 0.3314464
135760 0.3189656
135770 0.3200986
135780 0.3184869
135790 0.3156249
135800 0.330626
135810 0.3316928
135820 0.3244832
135830 0.331549
135840 0.3359163
135850 0.3504799
135860 0.3228569
135870 0.3230905
135880 0.3082305
135890 0.3176019
135900 0.3227976
135910 0.3200217
135920 0.2908957
135930 0.2873743
135940 0.2937277
135950 0.3117364
135960 0.3145321
135970 0.3219714
135980 0.3359817
135990 0.3261872
136000 0.3138537
136010 0.3035859
136020 0.3148731
136030 0.3131775
136040 0.3166571
136050 0.3425896
136060 0.3263227
136070 0.3269589
136080 0.3287179
136090 0.3245279
136100 0.3148126
136110 0.3323731
136120 0.3286205
136130 0.3491805
136140 0.3233773
136150 0.3179144
136160 0.3150957
136170 0.3314603
136180 0.3314074
136190 0.3442384
136200 0.3140003
136210 0.3124894
136220 0.3214709
136230 0.3021049
136240 0.3054875
136250 0.3362518
136260 0.3296845
136270 0.3166723
136280 0.320741
136290 0.3212656
136300 0.2924768
136310 0.2968978
136320 0.3256883
136330 0.3154452
136340 0.3147601
136350 0.3126304
136360 0.3242991
136370 0.3059801
136380 0.3021078
136390 0.3072543
136400 0.3040594
136410 0.3098606
136420 0.3258258
136430 0.2883277
136440 0.2930394
136450 0.3036
136460 0.3141851
136470 0.3102731
136480 0.3107167
136490 0.3193827
136500 0.3177763
136510 0.3101892
136520 0.3013524
136530 0.3188406
136540 0.2984176
136550 0.310775
136560 0.3043266
136570 0.2898996
136580 0.3076494
136590 0.3223852
136600 0.3231271
136610 0.3135382
136620 0.3111614
136630 0.2941347
136640 0.2984737
136650 0.313352
136660 0.3062172
136670 0.3236306
136680 0.2940978
136690 0.3017258
136700 0.3182944
136710 0.3000789
136720 0.3170377
136730 0.2875797
136740 0.3237916
136750 0.3249556
136760 0.3249763
136770 0.3267609
136780 0.2935202
136790 0.3083785
136800 0.3123197
136810 0.3155425
136820 0.3170473
136830 0.3164484
136840 0.3147876
136850 0.3109971
136860 0.3302801
136870 0.3334377
136880 0.3306158
136890 0.3187345
136900 0.314285
136910 0.3305375
136920 0.3289029
136930 0.3335377
136940 0.3202768
136950 0.3276835
136960 0.3215417
136970 0.31824
136980 0.3311261
136990 0.3177772
137000 0.3500062
137010 0.3263819
137020 0.3118145
137030 0.3128795
137040 0.3061014
137050 0.3019152
137060 0.3043373
137070 0.3038012
137080 0.3038295
137090 0.317628
137100 0.3029824
137110 0.3282471
137120 0.2949423
137130 0.3169905
137140 0.3120832
137150 0.3123796
137160 0.3265727
137170 0.3060854
137180 0.3193519
137190 0.2878305
137200 0.3060197
137210 0.3234342
137220 0.3261155
137230 0.3133441
137240 0.3124542
137250 0.3047096
137260 0.3145507
137270 0.3228355
137280 0.3236745
137290 0.3221734
137300 0.3280676
137310 0.3093202
137320 0.2931448
137330 0.3124884
137340 0.3178578
137350 0.3143715
137360 0.3092069
137370 0.3096513
137380 0.3079967
137390 0.3260404
137400 0.3169126
137410 0.3232701
137420 0.3551793
137430 0.3318613
137440 0.3133238
137450 0.3203102
137460 0.3290937
137470 0.3196265
137480 0.3147123
137490 0.3269295
137500 0.32471
137510 0.3133807
137520 0.3432649
137530 0.3454415
137540 0.3405341
137550 0.3298054
137560 0.336663
137570 0.3494394
137580 0.338734
137590 0.3430211
137600 0.3355559
137610 0.3267881
137620 0.3204961
137630 0.3281278
137640 0.2993265
137650 0.3033909
137660 0.346655
137670 0.3155351
137680 0.30954
137690 0.3211293
137700 0.3314614
137710 0.3290717
137720 0.3148835
137730 0.3336901
137740 0.3229896
137750 0.3136918
137760 0.3173045
137770 0.3244102
137780 0.3203179
137790 0.3064885
137800 0.3056498
137810 0.3095478
137820 0.3217781
137830 0.3138885
137840 0.3195972
137850 0.3269141
137860 0.3116501
137870 0.3121084
137880 0.3092029
137890 0.3153161
137900 0.3083412
137910 0.3079999
137920 0.3113168
137930 0.3045758
137940 0.2795567
137950 0.2984953
137960 0.3072794
137970 0.3056105
137980 0.2932282
137990 0.3021654
138000 0.3123336
138010 0.3096808
138020 0.3029605
138030 0.3019599
138040 0.2991779
138050 0.3021562
138060 0.3110763
138070 0.2924962
138080 0.302696
138090 0.3155437
138100 0.3032856
138110 0.2918354
138120 0.3044655
138130 0.2902105
138140 0.2959263
138150 0.2869606
138160 0.288009
138170 0.2929256
138180 0.3081976
138190 0.2943765
138200 0.2922294
138210 0.3116503
138220 0.3094687
138230 0.2968374
138240 0.2952322
138250 0.319862
138260 0.2974067
138270 0.3289695
138280 0.3274119
138290 0.307296
138300 0.2930742
138310 0.3210507
138320 0.2974017
138330 0.2800944
138340 0.3105113
138350 0.3125676
138360 0.3272633
138370 0.3186364
138380 0.309849
138390 0.2974854
138400 0.3040922
138410 0.3200623
138420 0.299246
138430 0.29617
138440 0.3088874
138450 0.2972873
138460 0.3102512
138470 0.2915393
138480 0.3170493
138490 0.2951625
138500 0.2938124
138510 0.3055471
138520 0.3155127
138530 0.3161544
138540 0.3419636
138550 0.3294827
138560 0.3272559
138570 0.2966661
138580 0.3070176
138590 0.3028159
138600 0.3177719
138610 0.2989568
138620 0.2907461
138630 0.2896621
138640 0.3117292
138650 0.3053764
138660 0.3163846
138670 0.3055807
138680 0.3175521
138690 0.2906695
138700 0.2923522
138710 0.294763
138720 0.2885044
138730 0.303407
138740 0.3075705
138750 0.3062246
138760 0.2930027
138770 0.3213869
138780 0.3048505
138790 0.3204331
138800 0.3375197
138810 0.3097497
138820 0.3064257
138830 0.3108084
138840 0.3236891
138850 0.3271687
138860 0.3096781
138870 0.3083773
138880 0.3080052
138890 0.3357585
138900 0.3319854
138910 0.3162014
138920 0.3095594
138930 0.3170215
138940 0.3154301
138950 0.3019521
138960 0.2943229
138970 0.309031
138980 0.3015075
138990 0.3078232
139000 0.310258
139010 0.2976662
139020 0.2946677
139030 0.2974127
139040 0.294715
139050 0.2853817
139060 0.3101057
139070 0.3082953
139080 0.295866
139090 0.2730201
139100 0.298151
139110 0.2978278
139120 0.2863142
139130 0.2966466
139140 0.2950246
139150 0.2941613
139160 0.2943868
139170 0.3060681
139180 0.313011
139190 0.3006215
139200 0.2941198
139210 0.3004807
139220 0.2943173
139230 0.2981543
139240 0.3068407
139250 0.2993234
139260 0.3036583
139270 0.3204273
139280 0.3045492
139290 0.2969482
139300 0.3199417
139310 0.2927148
139320 0.2916434
139330 0.3171003
139340 0.3040796
139350 0.277821
139360 0.2958009
139370 0.291792
139380 0.2870255
139390 0.2882406
139400 0.2880383
139410 0.2991091
139420 0.3190736
139430 0.2893754
139440 0.2939765
139450 0.2969275
139460 0.2867854
139470 0.2867211
139480 0.3166159
139490 0.2981977
139500 0.2867099
139510 0.2708183
139520 0.2706256
139530 0.2965799
139540 0.268532
139550 0.2682236
139560 0.2824716
139570 0.2811224
139580 0.310186
139590 0.3054131
139600 0.2991194
139610 0.3053198
139620 0.2902935
139630 0.3025962
139640 0.3090997
139650 0.2928475
139660 0.3130801
139670 0.3020444
139680 0.3088573
139690 0.2803141
139700 0.2835503
139710 0.297119
139720 0.300629
139730 0.3006617
139740 0.3116584
139750 0.2919969
139760 0.2987045
139770 0.3048158
139780 0.3008968
139790 0.3030548
139800 0.3090258
139810 0.322733
139820 0.3132792
139830 0.3064623
139840 0.3044748
139850 0.3283818
139860 0.31329
139870 0.3004894
139880 0.3102752
139890 0.3009419
139900 0.3022576
139910 0.3130606
139920 0.3075268
139930 0.2949654
139940 0.2915207
139950 0.3125326
139960 0.3009986
139970 0.2986931
139980 0.3046598
139990 0.3101369
140000 0.3043236
140010 0.2857321
140020 0.3096047
140030 0.3080426
140040 0.3054041
140050 0.3202937
140060 0.3100373
140070 0.318968
140080 0.2993555
140090 0.3062547
140100 0.3045705
140110 0.3170335
140120 0.3073166
140130 0.3153501
140140 0.3058357
140150 0.3210872
140160 0.3036993
140170 0.3012279
140180 0.3017915
140190 0.2989249
140200 0.3170228
140210 0.2853913
140220 0.2942411
140230 0.3071294
140240 0.2872837
140250 0.2949633
140260 0.3075637
140270 0.2934244
140280 0.2962571
140290 0.3086744
140300 0.3077091
140310 0.289233
140320 0.313252
140330 0.3230137
140340 0.3128464
140350 0.3146773
140360 0.3066038
140370 0.3120819
140380 0.3001599
140390 0.3052644
140400 0.2936863
140410 0.3080558
140420 0.3000696
140430 0.3169636
140440 0.3051124
140450 0.3110141
140460 0.3203568
140470 0.3074976
140480 0.3081422
140490 0.3076833
140500 0.299111
140510 0.3093261
140520 0.3185805
140530 0.3080225
140540 0.296475
140550 0.3148229
140560 0.30888
140570 0.3048334
140580 0.3292057
140590 0.2954326
140600 0.3179254
140610 0.2974502
140620 0.3111035
140630 0.3007895
140640 0.3077927
140650 0.300203
140660 0.2791333
140670 0.289031
140680 0.2893657
140690 0.3031115
140700 0.2963426
140710 0.2975424
140720 0.305958
140730 0.2905671
140740 0.3070735
140750 0.2899028
140760 0.2983955
140770 0.2891857
140780 0.2914314
140790 0.2906418
140800 0.2942916
140810 0.2943532
140820 0.2915626
140830 0.2986866
140840 0.307153
140850 0.3236631
140860 0.3085688
140870 0.3152176
140880 0.316217
140890 0.3266896
140900 0.3209992
140910 0.3095836
140920 0.3129788
140930 0.3035759
140940 0.3123349
140950 0.3162844
140960 0.3262745
140970 0.2987749
140980 0.2992387
140990 0.3221855
141000 0.3045848
141010 0.3177982
141020 0.31564
141030 0.3101644
141040 0.3155841
141050 0.3290662
141060 0.3093473
141070 0.3092272
141080 0.3091552
141090 0.2972006
141100 0.3052288
141110 0.2953917
141120 0.2899176
141130 0.3150191
141140 0.3088681
141150 0.2967516
141160 0.2949079
141170 0.2967434
141180 0.2976217
141190 0.3005396
141200 0.2847052
141210 0.2989395
141220 0.2926157
141230 0.3043848
141240 0.3119727
141250 0.3076023
141260 0.3030659
141270 0.29217
141280 0.3061907
141290 0.2845117
141300 0.3150947
141310 0.2933474
141320 0.2966001
141330 0.306262
141340 0.2886199
141350 0.2999878
141360 0.2942486
141370 0.282504
141380 0.296838
141390 0.3001438
141400 0.3038019
141410 0.2933125
141420 0.2926339
141430 0.3003384
141440 0.316535
141450 0.3115485
141460 0.3019145
141470 0.3012026
141480 0.2948019
141490 0.2975909
141500 0.295391
141510 0.2870098
141520 0.2971342
141530 0.2951895
141540 0.3099244
141550 0.3082332
141560 0.3060758
141570 0.2992026
141580 0.3062378
141590 0.2814294
141600 0.3103739
141610 0.2940114
141620 0.2993341
141630 0.3108169
141640 0.2922422
141650 0.2855471
141660 0.2823234
141670 0.2892101
141680 0.309045
141690 0.3116299
141700 0.3118124
141710 0.3093405
141720 0.2998029
141730 0.3155189
141740 0.3149319
141750 0.2914628
141760 0.3133955
141770 0.3071712
141780 0.3031681
141790 0.303285
141800 0.3044333
141810 0.3003015
141820 0.3104385
141830 0.3031819
141840 0.3066302
141850 0.3131396
141860 0.3101955
141870 0.3047141
141880 0.2973544
141890 0.3014621
141900 0.3228334
141910 0.2958634
141920 0.3061512
141930 0.2993743
141940 0.2926915
141950 0.312359
141960 0.3017817
141970 0.2919261
141980 0.2998558
141990 0.3168526
142000 0.3234292
142010 0.3126568
142020 0.3227821
142030 0.3176742
142040 0.2989611
142050 0.2930027
142060 0.3213405
142070 0.3253269
142080 0.3266684
142090 0.2915219
142100 0.3157983
142110 0.3212534
142120 0.3049104
142130 0.2920382
142140 0.2931513
142150 0.2897864
142160 0.2983932
142170 0.2751499
142180 0.3011112
142190 0.2899997
142200 0.2998358
142210 0.2893174
142220 0.2974254
142230 0.3056042
142240 0.2920651
142250 0.3104407
142260 0.2957504
142270 0.2899
142280 0.2874096
142290 0.3212311
142300 0.3111109
142310 0.297481
142320 0.2891103
142330 0.2753129
142340 0.2852037
142350 0.2852759
142360 0.2720971
142370 0.2738695
142380 0.2717977
142390 0.2731063
142400 0.2619514
142410 0.2700335
142420 0.2622371
142430 0.276555
142440 0.2769455
142450 0.276663
142460 0.261761
142470 0.2679327
142480 0.2725771
142490 0.2720461
142500 0.2641601
142510 0.2694566
142520 0.2821441
142530 0.2774875
142540 0.2845565
142550 0.2883283
142560 0.2738051
142570 0.2722631
142580 0.2722074
142590 0.2770412
142600 0.278393
142610 0.2741309
142620 0.2772765
142630 0.2888798
142640 0.2621689
142650 0.2866521
142660 0.2776043
142670 0.2741076
142680 0.2689239
142690 0.2881472
142700 0.2908688
142710 0.2787171
142720 0.2794101
142730 0.2730484
142740 0.2749555
142750 0.2894227
142760 0.2924879
142770 0.3027161
142780 0.2972251
142790 0.2753483
142800 0.2787713
142810 0.2756003
142820 0.2919581
142830 0.2791566
142840 0.280158
142850 0.2740555
142860 0.2913255
142870 0.2676958
142880 0.274226
142890 0.2694426
142900 0.2475336
142910 0.2727655
142920 0.2723643
142930 0.2759025
142940 0.2821776
142950 0.281741
142960 0.2845933
142970 0.2911109
142980 0.2781038
142990 0.2818025
143000 0.2861546
143010 0.2575834
143020 0.2771203
143030 0.275648
143040 0.2949675
143050 0.2773759
143060 0.292188
143070 0.2756862
143080 0.3039552
143090 0.3110495
143100 0.302565
143110 0.2896588
143120 0.2765195
143130 0.277546
143140 0.273966
143150 0.2814815
143160 0.2819895
143170 0.2610096
143180 0.2806833
143190 0.2952495
143200 0.2788319
143210 0.2612642
143220 0.2788892
143230 0.2710952
143240 0.2795812
143250 0.2739116
143260 0.2697993
143270 0.2885279
143280 0.2809837
143290 0.2941315
143300 0.2899598
143310 0.2849051
143320 0.2881222
143330 0.2819783
143340 0.2928569
143350 0.2889328
143360 0.312553
143370 0.3055869
143380 0.2810822
143390 0.2932213
143400 0.2899709
143410 0.2948334
143420 0.3010156
143430 0.3258547
143440 0.3064969
143450 0.2938442
143460 0.2995588
143470 0.2785982
143480 0.2707555
143490 0.2699339
143500 0.2693754
143510 0.2893277
143520 0.2840667
143530 0.3078126
143540 0.2617978
143550 0.2790936
143560 0.2686014
143570 0.2530715
143580 0.2821743
143590 0.2995809
143600 0.2784906
143610 0.2820529
143620 0.2836042
143630 0.2841151
143640 0.2919895
143650 0.3035116
143660 0.2904381
143670 0.3055218
143680 0.3018028
143690 0.2915258
143700 0.2940622
143710 0.2603465
143720 0.2633356
143730 0.2613991
143740 0.2771272
143750 0.2635451
143760 0.2690094
143770 0.2618543
143780 0.2719629
143790 0.2722086
143800 0.27287
143810 0.2659598
143820 0.2766783
143830 0.2817705
143840 0.2829598
143850 0.2758866
143860 0.2929537
143870 0.3100164
143880 0.3250512
143890 0.3192754
143900 0.3015344
143910 0.2893551
143920 0.2930362
143930 0.2956995
143940 0.2893746
143950 0.2854178
143960 0.2988459
143970 0.2870233
143980 0.2919216
143990 0.2895852
144000 0.2905002
144010 0.2977367
144020 0.2856739
144030 0.3176039
144040 0.3226444
144050 0.2970359
144060 0.2880671
144070 0.2927011
144080 0.2910215
144090 0.2759997
144100 0.2746514
144110 0.2982351
144120 0.2893331
144130 0.2776757
144140 0.2833091
144150 0.2941285
144160 0.2674875
144170 0.2776299
144180 0.2665312
144190 0.2629545
144200 0.2781655
144210 0.2809446
144220 0.3059815
144230 0.2743022
144240 0.2774524
144250 0.262478
144260 0.2629427
144270 0.300555
144280 0.2914318
144290 0.3091318
144300 0.2988211
144310 0.295324
144320 0.3088897
144330 0.3066987
144340 0.3020028
144350 0.3232105
144360 0.3133601
144370 0.305593
144380 0.3055171
144390 0.310681
144400 0.3307582
144410 0.3421336
144420 0.3144446
144430 0.3255878
144440 0.3424761
144450 0.3159085
144460 0.317557
144470 0.3477534
144480 0.3422776
144490 0.3570285
144500 0.3481361
144510 0.3503184
144520 0.3515959
144530 0.32025
144540 0.2953071
144550 0.3212121
144560 0.3336519
144570 0.3463779
144580 0.3393977
144590 0.35599
144600 0.3335589
144610 0.3587812
144620 0.3540153
144630 0.3425729
144640 0.3317944
144650 0.3164886
144660 0.2962819
144670 0.3029938
144680 0.3045805
144690 0.3075173
144700 0.3044109
144710 0.3033539
144720 0.3069186
144730 0.2845542
144740 0.2865208
144750 0.2955759
144760 0.2601277
144770 0.2695376
144780 0.2807429
144790 0.2437599
144800 0.2809955
144810 0.2509057
144820 0.2770182
144830 0.2853744
144840 0.278541
144850 0.2733749
144860 0.2864004
144870 0.2650367
144880 0.2758594
144890 0.274493
144900 0.280092
144910 0.2822872
144920 0.2754683
144930 0.2998545
144940 0.2922121
144950 0.2864783
144960 0.3028276
144970 0.2956693
144980 0.2876226
144990 0.2858471
145000 0.2802536
145010 0.2796118
145020 0.279862
145030 0.2838189
145040 0.277508
145050 0.287136
145060 0.265916
145070 0.2833427
145080 0.2887869
145090 0.2653731
145100 0.2825837
145110 0.2822555
145120 0.2561415
145130 0.2718275
145140 0.2870389
145150 0.3007882
145160 0.2816815
145170 0.2917732
145180 0.3066634
145190 0.2722007
145200 0.2919092
145210 0.3006319
145220 0.3151219
145230 0.3303289
145240 0.3212605
145250 0.3233645
145260 0.3153665
145270 0.3080389
145280 0.3101494
145290 0.3149128
145300 0.3016963
145310 0.2932766
145320 0.3113365
145330 0.2963823
145340 0.2996305
145350 0.2938132
145360 0.2897079
145370 0.2979447
145380 0.294252
145390 0.282288
145400 0.2958133
145410 0.2867946
145420 0.3019002
145430 0.2926764
145440 0.3064488
145450 0.3130162
145460 0.3123525
145470 0.3006577
145480 0.3207014
145490 0.3306121
145500 0.3142073
145510 0.2971201
145520 0.2993714
145530 0.3062684
145540 0.3115555
145550 0.303475
145560 0.3024494
145570 0.2894633
145580 0.3108638
145590 0.2985815
145600 0.2793104
145610 0.2905358
145620 0.3201514
145630 0.3265285
145640 0.3257844
145650 0.3296343
145660 0.3218683
145670 0.3038925
145680 0.3002467
145690 0.3121706
145700 0.3042782
145710 0.2968532
145720 0.2983344
145730 0.2798175
145740 0.2905796
145750 0.2901512
145760 0.2910323
145770 0.3084208
145780 0.3079182
145790 0.291398
145800 0.3010227
145810 0.3061214
145820 0.3103513
145830 0.3079894
145840 0.2961611
145850 0.2902054
145860 0.3069409
145870 0.3225895
145880 0.3055007
145890 0.2991992
145900 0.2917887
145910 0.2709077
145920 0.2833535
145930 0.2969481
145940 0.2863948
145950 0.2883765
145960 0.2778213
145970 0.2816743
145980 0.2991867
145990 0.2964402
146000 0.2938546
146010 0.3039795
146020 0.321939
146030 0.2922609
146040 0.3243119
146050 0.3175693
146060 0.304615
146070 0.3068343
146080 0.3108763
146090 0.3123333
146100 0.3047561
146110 0.3259772
146120 0.3206491
146130 0.3263379
146140 0.3110506
146150 0.2980671
146160 0.2970478
146170 0.2977126
146180 0.2940692
146190 0.3051344
146200 0.2705291
146210 0.2848981
146220 0.2885353
146230 0.2841475
146240 0.3021292
146250 0.2913964
146260 0.2912425
146270 0.3127633
146280 0.2929707
146290 0.3052555
146300 0.2944403
146310 0.3067339
146320 0.2958626
146330 0.3111315
146340 0.3017739
146350 0.2924831
146360 0.2920973
146370 0.3247487
146380 0.2902251
146390 0.304212
146400 0.3171322
146410 0.3221179
146420 0.2854693
146430 0.2868224
146440 0.32689
146450 0.3279411
146460 0.3243958
146470 0.3305876
146480 0.3191556
146490 0.3396217
146500 0.3515767
146510 0.3353215
146520 0.35334
146530 0.3466369
146540 0.3658847
146550 0.343005
146560 0.3369988
146570 0.3317032
146580 0.3323072
146590 0.3408397
146600 0.3432949
146610 0.3387198
146620 0.3463527
146630 0.3503531
146640 0.3461969
146650 0.3281812
146660 0.3322386
146670 0.3494983
146680 0.3424525
146690 0.340023
146700 0.3380863
146710 0.3360582
146720 0.327228
146730 0.3389033
146740 0.333799
146750 0.3380029
146760 0.3347401
146770 0.3396822
146780 0.3527503
146790 0.3592243
146800 0.3455546
146810 0.347298
146820 0.3632197
146830 0.3502515
146840 0.3849767
146850 0.3929909
146860 0.3784679
146870 0.3813877
146880 0.3817123
146890 0.3711802
146900 0.3793013
146910 0.3469522
146920 0.3698547
146930 0.3620253
146940 0.3746282
146950 0.3621407
146960 0.3432719
146970 0.3347952
146980 0.3465929
146990 0.3456728
147000 0.3594267
147010 0.3516814
147020 0.3400541
147030 0.3474679
147040 0.3475782
147050 0.3528073
147060 0.3509433
147070 0.3397907
147080 0.340851
147090 0.3707666
147100 0.3596601
147110 0.3458233
147120 0.340586
147130 0.340273
147140 0.3542965
147150 0.3565284
147160 0.3370479
147170 0.3383864
147180 0.3526001
147190 0.3367297
147200 0.3477515
147210 0.3466606
147220 0.349643
147230 0.3336954
147240 0.3426528
147250 0.3383899
147260 0.3569705
147270 0.344385
147280 0.347609
147290 0.3329978
147300 0.3601724
147310 0.3394293
147320 0.3334726
147330 0.3246225
147340 0.3365874
147350 0.3399931
147360 0.3408006
147370 0.3326826
147380 0.3528235
147390 0.3538829
147400 0.3481182
147410 0.3457677
147420 0.3624011
147430 0.3298962
147440 0.3361399
147450 0.3191824
147460 0.3301813
147470 0.3332411
147480 0.3226096
147490 0.3126711
147500 0.3274165
147510 0.3435448
147520 0.3425425
147530 0.3450446
147540 0.3564821
147550 0.3640881
147560 0.3552163
147570 0.3466253
147580 0.3358524
147590 0.3492035
147600 0.3454081
147610 0.3483445
147620 0.3446773
147630 0.3157198
147640 0.3324136
147650 0.3076263
147660 0.3336048
147670 0.3444575
147680 0.3546462
147690 0.3512149
147700 0.339252
147710 0.3369626
147720 0.3238255
147730 0.3278937
147740 0.3273498
147750 0.3352335
147760 0.3170228
147770 0.3158333
147780 0.3112468
147790 0.3127184
147800 0.3312825
147810 0.3421456
147820 0.3155833
147830 0.3301523
147840 0.3305582
147850 0.3201248
147860 0.3224409
147870 0.3199024
147880 0.3355601
147890 0.3485034
147900 0.3562509
147910 0.3431603
147920 0.3425142
147930 0.352891
147940 0.3118817
147950 0.2992919
147960 0.3155833
147970 0.3171436
147980 0.3063745
147990 0.3124264
148000 0.2926515
148010 0.3040969
148020 0.3118681
148030 0.3272847
148040 0.3193065
148050 0.3133002
148060 0.3368571
148070 0.3547196
148080 0.3084891
148090 0.3234541
148100 0.3398631
148110 0.338995
148120 0.3232549
148130 0.3062987
148140 0.3343693
148150 0.309878
148160 0.3482334
148170 0.3223312
148180 0.3195417
148190 0.322918
148200 0.3292332
148210 0.316417
148220 0.3260773
148230 0.3285134
148240 0.3313497
148250 0.3409573
148260 0.3270574
148270 0.3007208
148280 0.3129981
148290 0.3250255
148300 0.3244919
148310 0.3137954
148320 0.3168521
148330 0.3372606
148340 0.3257131
148350 0.3323354
148360 0.3389274
148370 0.3279794
148380 0.3276685
148390 0.3348265
148400 0.3250457
148410 0.3183052
148420 0.3213585
148430 0.3258829
148440 0.3465233
148450 0.3193361
148460 0.3101181
148470 0.3185369
148480 0.3323074
148490 0.3367498
148500 0.3456686
148510 0.3407525
148520 0.334613
148530 0.308957
148540 0.3255005
148550 0.3056538
148560 0.3410306
148570 0.3227072
148580 0.3328536
148590 0.3177454
148600 0.3097709
148610 0.3185255
148620 0.3071862
148630 0.3258291
148640 0.3168515
148650 0.3189234
148660 0.309335
148670 0.3235669
148680 0.3147444
148690 0.3357715
148700 0.3225695
148710 0.3205413
148720 0.3362423
148730 0.3207221
148740 0.3267101
148750 0.3334001
148760 0.3302178
148770 0.3080805
148780 0.3408723
148790 0.3233477
148800 0.3156144
148810 0.3313185
148820 0.3317282
148830 0.3297895
148840 0.3481737
148850 0.3165402
148860 0.3279693
148870 0.3331654
148880 0.3370214
148890 0.3265828
148900 0.3205127
148910 0.3426326
148920 0.3532897
148930 0.3449215
148940 0.3530591
148950 0.3409477
148960 0.3284466
148970 0.3286614
148980 0.3239844
148990 0.3350838
149000 0.3304666
149010 0.3417093
149020 0.3558241
149030 0.3248961
149040 0.332148
149050 0.3355915
149060 0.3246136
149070 0.3306296
149080 0.331762
149090 0.3224266
149100 0.3254707
149110 0.3450809
149120 0.3404343
149130 0.3280235
149140 0.322681
149150 0.3347705
149160 0.337552
149170 0.3303279
149180 0.340433
149190 0.3253953
149200 0.3076566
149210 0.2992296
149220 0.3068758
149230 0.2903371
149240 0.2924716
149250 0.3028406
149260 0.2923833
149270 0.3061124
149280 0.2935219
149290 0.2990962
149300 0.2916891
149310 0.310071
149320 0.310156
149330 0.3049372
149340 0.3070473
149350 0.2983194
149360 0.3090989
149370 0.2842704
149380 0.3149368
149390 0.2929027
149400 0.3017993
149410 0.2955748
149420 0.305999
149430 0.3054504
149440 0.2946752
149450 0.2906628
149460 0.3030119
149470 0.2860948
149480 0.2775911
149490 0.303362
149500 0.3000043
149510 0.300974
149520 0.304714
149530 0.320562
149540 0.3209261
149550 0.3374665
149560 0.3118069
149570 0.3201973
149580 0.3360706
149590 0.3327616
149600 0.3313045
149610 0.3126924
149620 0.3188106
149630 0.2981194
149640 0.3049316
149650 0.294371
149660 0.2951563
149670 0.3132733
149680 0.3265084
149690 0.3387548
149700 0.3359846
149710 0.3347641
149720 0.3343889
149730 0.335654
149740 0.3300996
149750 0.3225001
149760 0.3303731
149770 0.3381172
149780 0.324481
149790 0.3393932
149800 0.3065902
149810 0.3147524
149820 0.3084697
149830 0.3004677
149840 0.279634
149850 0.2998962
149860 0.3016015
149870 0.2885138
149880 0.3059332
149890 0.3172276
149900 0.3219338
149910 0.3034289
149920 0.3122098
149930 0.3104949
149940 0.3009218
149950 0.3319474
149960 0.3244004
149970 0.306374
149980 0.2973253
149990 0.2962634
150000 0.2929559
150010 0.3078258
150020 0.2951533
150030 0.2875471
150040 0.3033641
150050 0.319044
150060 0.2981055
150070 0.2942919
150080 0.3246328
150090 0.311575
150100 0.3083779
150110 0.3127777
150120 0.3135293
150130 0.3193384
150140 0.3371963
150150 0.3360825
150160 0.3238479
150170 0.3254702
150180 0.3482398
150190 0.3211046
150200 0.3033861
150210 0.3259771
150220 0.3264955
150230 0.3291518
150240 0.3421133
150250 0.3249256
150260 0.3065763
150270 0.3179382
150280 0.3164163
150290 0.3168917
150300 0.3322478
150310 0.3258388
150320 0.3197254
150330 0.3277954
150340 0.3246378
150350 0.3120827
150360 0.3257736
150370 0.3300009
150380 0.3146859
150390 0.305608
150400 0.289782
150410 0.2977052
150420 0.298613
150430 0.3067916
150440 0.2912485
150450 0.3075833
150460 0.3091041
150470 0.3034779
150480 0.3161586
150490 0.3179959
150500 0.3074106
150510 0.3175602
150520 0.3015331
150530 0.2983549
150540 0.3091755
150550 0.3138287
150560 0.2841608
150570 0.3205771
150580 0.3191875
150590 0.3169619
150600 0.3068434
150610 0.3016066
150620 0.3248258
150630 0.3233493
150640 0.3043403
150650 0.3237964
150660 0.2963082
150670 0.3276349
150680 0.3264175
150690 0.3142714
150700 0.3106787
150710 0.2979683
150720 0.3137432
150730 0.3070335
150740 0.3343729
150750 0.3278888
150760 0.3285393
150770 0.3126319
150780 0.3504186
150790 0.3400632
150800 0.3342512
150810 0.325604
150820 0.3334327
150830 0.3155223
150840 0.3252661
150850 0.3177457
150860 0.3038363
150870 0.3151376
150880 0.3228066
150890 0.3152781
150900 0.344366
150910 0.3306887
150920 0.3544025
150930 0.3156111
150940 0.3306004
150950 0.3336668
150960 0.3301045
150970 0.3108382
150980 0.318047
150990 0.3270945
151000 0.3338578
151010 0.3210817
151020 0.3317063
151030 0.3164688
151040 0.334296
151050 0.325658
151060 0.317372
151070 0.317558
151080 0.3101664
151090 0.3116906
151100 0.3098238
151110 0.3118989
151120 0.3222463
151130 0.3347559
151140 0.3242618
151150 0.3495167
151160 0.3368841
151170 0.3374473
151180 0.3497661
151190 0.3122312
151200 0.3360786
151210 0.3521118
151220 0.3294434
151230 0.328468
151240 0.3448042
151250 0.3355867
151260 0.3112697
151270 0.3246746
151280 0.3351257
151290 0.3013745
151300 0.3102894
151310 0.3119425
151320 0.3224224
151330 0.3162336
151340 0.3252218
151350 0.3221139
151360 0.3202614
151370 0.3288984
151380 0.3193062
151390 0.3462894
151400 0.3098853
151410 0.3070892
151420 0.3104982
151430 0.2885426
151440 0.3006212
151450 0.3034912
151460 0.3217399
151470 0.3004684
151480 0.2998244
151490 0.3115456
151500 0.3382427
151510 0.3103177
151520 0.3110242
151530 0.3111233
151540 0.3242114
151550 0.3371426
151560 0.3439826
151570 0.3560124
151580 0.3365525
151590 0.3300908
151600 0.2970185
151610 0.3156727
151620 0.3299009
151630 0.3258778
151640 0.3100294
151650 0.3249423
151660 0.3420077
151670 0.3354095
151680 0.325373
151690 0.314227
151700 0.3172899
151710 0.3331323
151720 0.3081975
151730 0.3138695
151740 0.3077177
151750 0.3034936
151760 0.2860557
151770 0.2988123
151780 0.2898045
151790 0.2855957
151800 0.3005054
151810 0.301701
151820 0.2925257
151830 0.2960678
151840 0.3014404
151850 0.3029633
151860 0.2824251
151870 0.3047685
151880 0.3028782
151890 0.3059327
151900 0.3009078
151910 0.3229993
151920 0.3166766
151930 0.3263753
151940 0.3208787
151950 0.3244798
151960 0.3369449
151970 0.3300998
151980 0.3230668
151990 0.3452156
152000 0.356149
152010 0.3475668
152020 0.3714028
152030 0.3634821
152040 0.3697694
152050 0.3478265
152060 0.3408124
152070 0.340008
152080 0.3743175
152090 0.3687534
152100 0.3675507
152110 0.3526978
152120 0.3419167
152130 0.3753262
152140 0.3467109
152150 0.3646633
152160 0.3692878
152170 0.3447062
152180 0.3490599
152190 0.3479769
152200 0.3414977
152210 0.3513347
152220 0.3468044
152230 0.3222713
152240 0.357257
152250 0.3348501
152260 0.3190163
152270 0.3355605
152280 0.3341115
152290 0.3373697
152300 0.3479091
152310 0.3325234
152320 0.3415223
152330 0.3338689
152340 0.3305865
152350 0.3545814
152360 0.3569358
152370 0.3661707
152380 0.3305197
152390 0.3607578
152400 0.3572746
152410 0.3454977
152420 0.3494348
152430 0.3419873
152440 0.3503682
152450 0.341778
152460 0.3382016
152470 0.3292604
152480 0.3469391
152490 0.3490845
152500 0.3452784
152510 0.3218332
152520 0.3465703
152530 0.3261931
152540 0.3452001
152550 0.3480959
152560 0.3186536
152570 0.334912
152580 0.3271095
152590 0.3149861
152600 0.345511
152610 0.3306595
152620 0.3443943
152630 0.3358493
152640 0.3413225
152650 0.3406879
152660 0.3310496
152670 0.3510547
152680 0.3402478
152690 0.3418515
152700 0.3517369
152710 0.3293803
152720 0.3339464
152730 0.3031542
152740 0.3334615
152750 0.326228
152760 0.3187185
152770 0.3383692
152780 0.3225826
152790 0.3079324
152800 0.3081281
152810 0.313777
152820 0.3174574
152830 0.3167402
152840 0.3137537
152850 0.3144825
152860 0.3010319
152870 0.3122896
152880 0.3310077
152890 0.3423853
152900 0.3342346
152910 0.339347
152920 0.3266217
152930 0.3342815
152940 0.3123004
152950 0.3125698
152960 0.3149555
152970 0.303407
152980 0.3273319
152990 0.3142342
153000 0.3199776
153010 0.334712
153020 0.3390708
153030 0.3464969
153040 0.3404023
153050 0.3253514
153060 0.3372723
153070 0.3592167
153080 0.3458831
153090 0.3471428
153100 0.3541661
153110 0.3387805
153120 0.3327254
153130 0.3334689
153140 0.3090422
153150 0.319435
153160 0.3171726
153170 0.3153084
153180 0.3178691
153190 0.3386112
153200 0.335398
153210 0.3223045
153220 0.3324844
153230 0.3483416
153240 0.3592823
153250 0.341027
153260 0.3407301
153270 0.3321658
153280 0.3038939
153290 0.3214922
153300 0.319996
153310 0.3321239
153320 0.3332419
153330 0.3271224
153340 0.3195187
153350 0.3418513
153360 0.3539836
153370 0.3396687
153380 0.3485409
153390 0.3316154
153400 0.3435841
153410 0.3661435
153420 0.3480008
153430 0.3565839
153440 0.3492516
153450 0.3767412
153460 0.3497482
153470 0.3470227
153480 0.3404881
153490 0.3464679
153500 0.3529181
153510 0.351249
153520 0.3391729
153530 0.3365453
153540 0.3282744
153550 0.3223881
153560 0.3261592
153570 0.3323269
153580 0.3139094
153590 0.3187493
153600 0.3346038
153610 0.3154068
153620 0.3234109
153630 0.3399236
153640 0.3152026
153650 0.333977
153660 0.3088114
153670 0.3316289
153680 0.339895
153690 0.3237513
153700 0.3086748
153710 0.3417603
153720 0.3445067
153730 0.3313423
153740 0.3356966
153750 0.3276431
153760 0.3249662
153770 0.3288951
153780 0.3257087
153790 0.3216788
153800 0.3280362
153810 0.3366795
153820 0.3245386
153830 0.3348834
153840 0.3129177
153850 0.3107436
153860 0.342174
153870 0.3213014
153880 0.3220394
153890 0.3252565
153900 0.3351972
153910 0.3229584
153920 0.3380022
153930 0.3286508
153940 0.340755
153950 0.3227652
153960 0.3175554
153970 0.3105375
153980 0.3111292
153990 0.3345982
154000 0.3246738
154010 0.3251049
154020 0.342514
154030 0.3423335
154040 0.3524861
154050 0.3424106
154060 0.3225667
154070 0.3410146
154080 0.3289777
154090 0.3312859
154100 0.3224663
154110 0.3357583
154120 0.3079069
154130 0.3161184
154140 0.3361065
154150 0.3194892
154160 0.3201392
154170 0.3232974
154180 0.323878
154190 0.3389904
154200 0.3227106
154210 0.3230766
154220 0.3268651
154230 0.3320399
154240 0.3217953
154250 0.3106464
154260 0.3273447
154270 0.3199631
154280 0.3444737
154290 0.3392545
154300 0.3127097
154310 0.3347091
154320 0.3271316
154330 0.331055
154340 0.3403959
154350 0.3333073
154360 0.3448406
154370 0.3429978
154380 0.3448323
154390 0.3380196
154400 0.3271705
154410 0.3357815
154420 0.3280208
154430 0.3346945
154440 0.3310829
154450 0.3510281
154460 0.3466444
154470 0.3528841
154480 0.336717
154490 0.3381303
154500 0.3475524
154510 0.3522709
154520 0.3600119
154530 0.3402392
154540 0.3697252
154550 0.3629981
154560 0.3449455
154570 0.3635085
154580 0.3649847
154590 0.3637738
154600 0.3521644
154610 0.3187183
154620 0.3134507
154630 0.3262882
154640 0.3079593
154650 0.3331637
154660 0.3246489
154670 0.3308415
154680 0.3251078
154690 0.3149605
154700 0.3340021
154710 0.343407
154720 0.3345288
154730 0.3384328
154740 0.3339976
154750 0.3225076
154760 0.3381221
154770 0.3291278
154780 0.3169603
154790 0.3410176
154800 0.3210744
154810 0.2894697
154820 0.3034385
154830 0.33977
154840 0.3102332
154850 0.3139505
154860 0.3122258
154870 0.3133466
154880 0.3145522
154890 0.3131033
154900 0.3129983
154910 0.3315038
154920 0.3165601
154930 0.3259409
154940 0.3103289
154950 0.3217309
154960 0.3212341
154970 0.3302201
154980 0.327071
154990 0.3199427
155000 0.3350464
155010 0.336559
155020 0.3332662
155030 0.3449045
155040 0.3356412
155050 0.3655629
155060 0.3669114
155070 0.3602243
155080 0.3554579
155090 0.3318228
155100 0.3497192
155110 0.3560135
155120 0.3381862
155130 0.3429476
155140 0.3445022
155150 0.3401452
155160 0.3162967
155170 0.339262
155180 0.3466718
155190 0.3143882
155200 0.3284839
155210 0.3391103
155220 0.3189407
155230 0.3170338
155240 0.3203878
155250 0.326204
155260 0.3161794
155270 0.3153896
155280 0.3080427
155290 0.3164473
155300 0.311532
155310 0.3300557
155320 0.3207615
155330 0.3256175
155340 0.3140199
155350 0.3487956
155360 0.3304611
155370 0.3213545
155380 0.3299355
155390 0.3283616
155400 0.3293854
155410 0.3595751
155420 0.3379399
155430 0.3629658
155440 0.354963
155450 0.3529196
155460 0.3544089
155470 0.3496569
155480 0.3359521
155490 0.3315066
155500 0.3319744
155510 0.3308785
155520 0.3394035
155530 0.3306671
155540 0.3480942
155550 0.3541074
155560 0.336073
155570 0.3177212
155580 0.3262305
155590 0.333635
155600 0.3149551
155610 0.3147627
155620 0.3251436
155630 0.3267675
155640 0.3472287
155650 0.3296563
155660 0.3275154
155670 0.3159243
155680 0.3330307
155690 0.3317136
155700 0.3408899
155710 0.3246759
155720 0.3298609
155730 0.3255121
155740 0.3239318
155750 0.3221216
155760 0.3274394
155770 0.3142039
155780 0.3184879
155790 0.3259163
155800 0.3156583
155810 0.319265
155820 0.3203245
155830 0.3191521
155840 0.3018901
155850 0.3109907
155860 0.3243284
155870 0.300752
155880 0.3014583
155890 0.3054217
155900 0.2990845
155910 0.3205573
155920 0.3189061
155930 0.307688
155940 0.3108583
155950 0.2975203
155960 0.3089652
155970 0.3190586
155980 0.3087614
155990 0.3111379
156000 0.3066801
156010 0.3088609
156020 0.3183443
156030 0.289768
156040 0.2932082
156050 0.3013834
156060 0.3238497
156070 0.3350323
156080 0.3490308
156090 0.3556374
156100 0.3628261
156110 0.3496509
156120 0.3573728
156130 0.3462238
156140 0.3437198
156150 0.3184876
156160 0.35723
156170 0.3686564
156180 0.3594363
156190 0.3750803
156200 0.3411579
156210 0.3378447
156220 0.3512304
156230 0.3486882
156240 0.3672838
156250 0.3589518
156260 0.3565943
156270 0.3497512
156280 0.3643581
156290 0.3388682
156300 0.3565031
156310 0.3457086
156320 0.3375209
156330 0.3326913
156340 0.3186973
156350 0.3448787
156360 0.3383726
156370 0.333344
156380 0.3248003
156390 0.3357342
156400 0.3295492
156410 0.3245455
156420 0.3417494
156430 0.341022
156440 0.3466921
156450 0.3489601
156460 0.3408494
156470 0.3219568
156480 0.3492074
156490 0.3518309
156500 0.3405998
156510 0.3414448
156520 0.3369703
156530 0.3287989
156540 0.3277267
156550 0.3429877
156560 0.3360632
156570 0.3275858
156580 0.3348724
156590 0.3180386
156600 0.311783
156610 0.3304427
156620 0.3231118
156630 0.3232673
156640 0.3258451
156650 0.3357109
156660 0.3451641
156670 0.3322649
156680 0.3461351
156690 0.3227538
156700 0.3203076
156710 0.3121205
156720 0.3138216
156730 0.334496
156740 0.3239767
156750 0.3428466
156760 0.3380306
156770 0.3394345
156780 0.3469879
156790 0.3503303
156800 0.3409133
156810 0.3346722
156820 0.3328881
156830 0.3318198
156840 0.3354595
156850 0.3423734
156860 0.3278337
156870 0.3360147
156880 0.3220313
156890 0.3216902
156900 0.3167416
156910 0.3379878
156920 0.3163192
156930 0.3286825
156940 0.3355107
156950 0.3449464
156960 0.3267916
156970 0.3535807
156980 0.3775475
156990 0.3554402
157000 0.3650999
157010 0.351925
157020 0.3337472
157030 0.3470019
157040 0.3330156
157050 0.3360158
157060 0.341605
157070 0.3236905
157080 0.3281928
157090 0.3292902
157100 0.3237841
157110 0.3109536
157120 0.3350211
157130 0.3429576
157140 0.3286173
157150 0.3113697
157160 0.3106005
157170 0.308051
157180 0.3057847
157190 0.2957219
157200 0.334393
157210 0.3362695
157220 0.3396009
157230 0.3415222
157240 0.3139377
157250 0.3136397
157260 0.3158126
157270 0.3387924
157280 0.3196056
157290 0.3307198
157300 0.3203549
157310 0.3202819
157320 0.3226915
157330 0.3426795
157340 0.3333134
157350 0.3500553
157360 0.3635228
157370 0.3281521
157380 0.3288225
157390 0.350285
157400 0.3468588
157410 0.3507923
157420 0.3444887
157430 0.3572763
157440 0.3408863
157450 0.337705
157460 0.3249024
157470 0.3150781
157480 0.3241307
157490 0.3157544
157500 0.3211821
157510 0.3342021
157520 0.3116704
157530 0.3053478
157540 0.3103025
157550 0.319118
157560 0.3147612
157570 0.3226369
157580 0.3307628
157590 0.3376069
157600 0.3378245
157610 0.3254276
157620 0.3359474
157630 0.3482025
157640 0.34732
157650 0.330926
157660 0.3460906
157670 0.3349566
157680 0.3340011
157690 0.3439503
157700 0.3410136
157710 0.3491881
157720 0.3500389
157730 0.3317937
157740 0.3237683
157750 0.3234643
157760 0.3175657
157770 0.3116919
157780 0.3150574
157790 0.3145193
157800 0.3075069
157810 0.3104493
157820 0.3059621
157830 0.3177232
157840 0.3143479
157850 0.3143313
157860 0.3096235
157870 0.3467078
157880 0.359921
157890 0.34336
157900 0.3420936
157910 0.3545139
157920 0.3488873
157930 0.3309293
157940 0.3369672
157950 0.3328853
157960 0.3256105
157970 0.3316041
157980 0.3260694
157990 0.3233782
158000 0.3222286
158010 0.3212683
158020 0.32248
158030 0.3151095
158040 0.3052082
158050 0.3190912
158060 0.3349839
158070 0.3365292
158080 0.3363672
158090 0.3205211
158100 0.3135317
158110 0.3030201
158120 0.3256965
158130 0.3308163
158140 0.3411679
158150 0.339727
158160 0.333089
158170 0.3243153
158180 0.332651
158190 0.3265208
158200 0.343934
158210 0.3370233
158220 0.3480271
158230 0.3597549
158240 0.3426601
158250 0.3334717
158260 0.3355183
158270 0.3492606
158280 0.3594614
158290 0.3459325
158300 0.3235288
158310 0.359828
158320 0.3251072
158330 0.3185358
158340 0.3213636
158350 0.3253976
158360 0.3352934
158370 0.3289776
158380 0.3374088
158390 0.3444021
158400 0.337187
158410 0.3338387
158420 0.322408
158430 0.3425634
158440 0.353442
158450 0.3321841
158460 0.3552877
158470 0.3453298
158480 0.3532307
158490 0.3471298
158500 0.3470566
158510 0.337698
158520 0.3566157
158530 0.3607207
158540 0.3545012
158550 0.3468617
158560 0.346247
158570 0.3588566
158580 0.3778872
158590 0.3543292
158600 0.3452305
158610 0.3348382
158620 0.3314948
158630 0.3238337
158640 0.3164716
158650 0.3235151
158660 0.3194122
158670 0.3089588
158680 0.3078609
158690 0.2992144
158700 0.3088177
158710 0.318897
158720 0.3197674
158730 0.3213642
158740 0.3233567
158750 0.3176197
158760 0.3126315
158770 0.3243071
158780 0.3177881
158790 0.3219614
158800 0.3096949
158810 0.312773
158820 0.3202135
158830 0.3140891
158840 0.3182488
158850 0.3025938
158860 0.3120235
158870 0.3172881
158880 0.3058216
158890 0.2948357
158900 0.3136998
158910 0.3061204
158920 0.3107634
158930 0.3042459
158940 0.3194989
158950 0.3307117
158960 0.3300414
158970 0.3328429
158980 0.3419491
158990 0.3176749
159000 0.3164967
159010 0.3413498
159020 0.3224281
159030 0.3208139
159040 0.3201273
159050 0.33173
159060 0.3343624
159070 0.3336411
159080 0.3212171
159090 0.332667
159100 0.331062
159110 0.3143921
159120 0.3286856
159130 0.3109908
159140 0.327593
159150 0.3379531
159160 0.3297261
159170 0.3368185
159180 0.3363963
159190 0.3335819
159200 0.316662
159210 0.3471594
159220 0.3275012
159230 0.3289487
159240 0.340817
159250 0.3325341
159260 0.3390771
159270 0.314412
159280 0.3149228
159290 0.328068
159300 0.3362426
159310 0.3321793
159320 0.3297997
159330 0.3299809
159340 0.32041
159350 0.3113392
159360 0.3082944
159370 0.3000337
159380 0.3047015
159390 0.3070933
159400 0.3136004
159410 0.3141569
159420 0.3341147
159430 0.3421418
159440 0.3240811
159450 0.3408915
159460 0.3303969
159470 0.3280794
159480 0.3442723
159490 0.3303829
159500 0.355139
159510 0.3418974
159520 0.3384021
159530 0.3510686
159540 0.3411469
159550 0.338369
159560 0.318648
159570 0.3380625
159580 0.3240737
159590 0.3296529
159600 0.3145942
159610 0.3244682
159620 0.3209393
159630 0.3290005
159640 0.3259063
159650 0.339819
159660 0.3272638
159670 0.3231671
159680 0.3365813
159690 0.3115772
159700 0.3223827
159710 0.3233205
159720 0.3168968
159730 0.3452151
159740 0.3564945
159750 0.3391468
159760 0.3237316
159770 0.3168048
159780 0.3461727
159790 0.3066902
159800 0.3149648
159810 0.2970759
159820 0.3156788
159830 0.3222264
159840 0.3273658
159850 0.3303457
159860 0.3364728
159870 0.3241369
159880 0.3200597
159890 0.3310142
159900 0.3219496
159910 0.2970565
159920 0.3170671
159930 0.3089112
159940 0.3049609
159950 0.3065833
159960 0.2980159
159970 0.313438
159980 0.3098809
159990 0.3184262
160000 0.3084529
160010 0.3443327
160020 0.3400744
160030 0.3271885
160040 0.3464065
160050 0.3358951
160060 0.3378225
160070 0.3445347
160080 0.3330877
160090 0.3582957
160100 0.3410078
160110 0.3367383
160120 0.3223222
160130 0.3252814
160140 0.327313
160150 0.3228264
160160 0.3354194
160170 0.3414472
160180 0.3487758
160190 0.354055
160200 0.3527508
160210 0.3410513
160220 0.3268193
160230 0.3370489
160240 0.3490936
160250 0.3437658
160260 0.3482381
160270 0.3435737
160280 0.3319109
160290 0.3290939
160300 0.3410402
160310 0.3351576
160320 0.3363865
160330 0.338177
160340 0.3213271
160350 0.3290333
160360 0.3267671
160370 0.3237737
160380 0.3370346
160390 0.3401276
160400 0.3450742
160410 0.3249615
160420 0.3273348
160430 0.3229506
160440 0.3323118
160450 0.3084577
160460 0.325168
160470 0.3251943
160480 0.3110566
160490 0.3316544
160500 0.3266701
160510 0.3386759
160520 0.3306515
160530 0.3353978
160540 0.33412
160550 0.3370911
160560 0.3301889
160570 0.3223439
160580 0.3195075
160590 0.3284977
160600 0.3210852
160610 0.3241291
160620 0.3113618
160630 0.3223607
160640 0.3535152
160650 0.338628
160660 0.3460938
160670 0.3394828
160680 0.3394482
160690 0.339897
160700 0.3305865
160710 0.3274726
160720 0.336174
160730 0.3393891
160740 0.3293338
160750 0.3392781
160760 0.3167683
160770 0.3246217
160780 0.3314535
160790 0.3360651
160800 0.3236524
160810 0.3406896
160820 0.3298935
160830 0.3417714
160840 0.34135
160850 0.3266281
160860 0.3328325
160870 0.330097
160880 0.3501874
160890 0.3305297
160900 0.3248397
160910 0.3208166
160920 0.3093863
160930 0.3271269
160940 0.3138576
160950 0.3200112
160960 0.3165387
160970 0.3243332
160980 0.3300717
160990 0.3348285
161000 0.3311632
161010 0.3347633
161020 0.3296549
161030 0.3422671
161040 0.3468157
161050 0.3334287
161060 0.3344623
161070 0.3249217
161080 0.3296119
161090 0.3145001
161100 0.3110161
161110 0.3162567
161120 0.3132728
161130 0.3122244
161140 0.3111925
161150 0.321764
161160 0.3231736
161170 0.3286816
161180 0.3246688
161190 0.2966852
161200 0.312601
161210 0.3137539
161220 0.3152163
161230 0.2947319
161240 0.3064907
161250 0.3097657
161260 0.3035235
161270 0.2931021
161280 0.3143919
161290 0.3020127
161300 0.315722
161310 0.2996528
161320 0.3139235
161330 0.3015348
161340 0.3093705
161350 0.3170065
161360 0.3230671
161370 0.3330045
161380 0.3231092
161390 0.3370922
161400 0.3250301
161410 0.335271
161420 0.3415053
161430 0.3239599
161440 0.3359157
161450 0.3283421
161460 0.3264478
161470 0.316883
161480 0.3294349
161490 0.3159994
161500 0.3075061
161510 0.2987095
161520 0.3104117
161530 0.302149
161540 0.3126201
161550 0.299318
161560 0.3022369
161570 0.2930531
161580 0.3069732
161590 0.3003529
161600 0.3029774
161610 0.2959281
161620 0.3111471
161630 0.3139012
161640 0.30351
161650 0.3111333
161660 0.3143197
161670 0.3094405
161680 0.312672
161690 0.3149878
161700 0.3273425
161710 0.3069994
161720 0.3115804
161730 0.3155198
161740 0.3258056
161750 0.3341349
161760 0.3464166
161770 0.3286929
161780 0.3303741
161790 0.3233978
161800 0.3169752
161810 0.3241667
161820 0.325195
161830 0.3224937
161840 0.3193765
161850 0.3377255
161860 0.3272106
161870 0.303384
161880 0.2975579
161890 0.3062922
161900 0.3095347
161910 0.3151273
161920 0.3044882
161930 0.3066487
161940 0.3143816
161950 0.3131162
161960 0.3191088
161970 0.3142313
161980 0.3128348
161990 0.3044055
162000 0.3130902
162010 0.3310263
162020 0.3197174
162030 0.3321882
162040 0.3391388
162050 0.3291324
162060 0.3266656
162070 0.3300438
162080 0.3185174
162090 0.3022303
162100 0.3034698
162110 0.3110517
162120 0.3188301
162130 0.2875363
162140 0.2912629
162150 0.3008688
162160 0.3137273
162170 0.3130656
162180 0.3172491
162190 0.3110828
162200 0.3319973
162210 0.3196007
162220 0.352613
162230 0.3581207
162240 0.3373034
162250 0.3196365
162260 0.3315385
162270 0.3501268
162280 0.3711182
162290 0.3321898
162300 0.3396956
162310 0.3197035
162320 0.3177393
162330 0.3142241
162340 0.3456058
162350 0.3274429
162360 0.3108062
162370 0.309837
162380 0.3264363
162390 0.334629
162400 0.3196956
162410 0.2975127
162420 0.3340888
162430 0.3378097
162440 0.3327137
162450 0.3158066
162460 0.3217218
162470 0.3343681
162480 0.3067046
162490 0.3440328
162500 0.3436425
162510 0.3637154
162520 0.3616455
162530 0.3604817
162540 0.3454384
162550 0.3321984
162560 0.3369341
162570 0.3403698
162580 0.3431454
162590 0.3340233
162600 0.3199678
162610 0.3204006
162620 0.3379081
162630 0.3113954
162640 0.3104353
162650 0.334236
162660 0.3171014
162670 0.3286994
162680 0.3398364
162690 0.3283169
162700 0.3346665
162710 0.3418468
162720 0.3239512
162730 0.3189232
162740 0.3252337
162750 0.3226281
162760 0.3243635
162770 0.3352171
162780 0.3150543
162790 0.3227968
162800 0.3226039
162810 0.2980449
162820 0.3137148
162830 0.326721
162840 0.3249697
162850 0.3270139
162860 0.3117231
162870 0.3188955
162880 0.327123
162890 0.3235253
162900 0.3300084
162910 0.312899
162920 0.3265122
162930 0.3161206
162940 0.3261712
162950 0.3105932
162960 0.2949893
162970 0.3120893
162980 0.3171379
162990 0.3096759
163000 0.3052298
163010 0.3059717
163020 0.3135692
163030 0.308808
163040 0.3154831
163050 0.3213953
163060 0.3171352
163070 0.3090978
163080 0.2968692
163090 0.3032936
163100 0.31086
163110 0.3166333
163120 0.2956686
163130 0.3085046
163140 0.2934363
163150 0.2944842
163160 0.2919121
163170 0.293931
163180 0.2952122
163190 0.2918787
163200 0.2985015
163210 0.3025475
163220 0.3087252
163230 0.3149837
163240 0.2907234
163250 0.3137723
163260 0.3089365
163270 0.3238987
163280 0.3121311
163290 0.3017143
163300 0.3117986
163310 0.2895638
163320 0.3045585
163330 0.3017443
163340 0.2990192
163350 0.312355
163360 0.3024824
163370 0.3108904
163380 0.3110367
163390 0.3094852
163400 0.307611
163410 0.3088716
163420 0.3010397
163430 0.3182229
163440 0.3138032
163450 0.2953725
163460 0.2991915
163470 0.3074686
163480 0.2971796
163490 0.3120615
163500 0.296198
163510 0.2901711
163520 0.3109828
163530 0.2987423
163540 0.300961
163550 0.3112338
163560 0.3235033
163570 0.3245155
163580 0.3084931
163590 0.3059309
163600 0.3218988
163610 0.310363
163620 0.3468859
163630 0.3265899
163640 0.322585
163650 0.3259043
163660 0.3134628
163670 0.3214394
163680 0.3285183
163690 0.3069703
163700 0.318282
163710 0.3084028
163720 0.3132
163730 0.3267732
163740 0.3106141
163750 0.3180905
163760 0.3277733
163770 0.3323273
163780 0.3199635
163790 0.3248642
163800 0.3238558
163810 0.3236216
163820 0.3224292
163830 0.327738
163840 0.3141063
163850 0.3022977
163860 0.297865
163870 0.2959118
163880 0.3198234
163890 0.308547
163900 0.3205565
163910 0.3126007
163920 0.3056386
163930 0.3240841
163940 0.3185042
163950 0.3133975
163960 0.3310403
163970 0.3287283
163980 0.3140896
163990 0.3084868
164000 0.3044152
164010 0.2999959
164020 0.3150695
164030 0.3215645
164040 0.3210871
164050 0.3199151
164060 0.3144788
164070 0.3027855
164080 0.3050894
164090 0.2994748
164100 0.3061233
164110 0.3046198
164120 0.326978
164130 0.3111997
164140 0.3221973
164150 0.3211124
164160 0.3256417
164170 0.3051252
164180 0.3461534
164190 0.3263005
164200 0.3299717
164210 0.3188429
164220 0.3100809
164230 0.3191845
164240 0.3113038
164250 0.3202812
164260 0.3213519
164270 0.3056731
164280 0.3090314
164290 0.2994781
164300 0.3166912
164310 0.3162063
164320 0.3171876
164330 0.3209739
164340 0.2980039
164350 0.3098288
164360 0.3086851
164370 0.302429
164380 0.3132239
164390 0.3008742
164400 0.317829
164410 0.324441
164420 0.3220491
164430 0.3296236
164440 0.3080631
164450 0.3092194
164460 0.3336317
164470 0.3552794
164480 0.3218557
164490 0.3370295
164500 0.3316838
164510 0.3444483
164520 0.3374971
164530 0.3447335
164540 0.3289002
164550 0.3152898
164560 0.3269015
164570 0.3088301
164580 0.3127522
164590 0.3466592
164600 0.3463755
164610 0.3176611
164620 0.3175122
164630 0.3293088
164640 0.3103345
164650 0.3191999
164660 0.3218296
164670 0.3207299
164680 0.3266728
164690 0.3122425
164700 0.3255241
164710 0.3066059
164720 0.3197847
164730 0.320484
164740 0.318978
164750 0.3201781
164760 0.3232181
164770 0.335717
164780 0.3312574
164790 0.3157518
164800 0.3110608
164810 0.3238256
164820 0.3329005
164830 0.3209938
164840 0.3365119
164850 0.3271633
164860 0.3266177
164870 0.3215637
164880 0.3095155
164890 0.3124772
164900 0.3226137
164910 0.3196903
164920 0.3024496
164930 0.3200946
164940 0.3104144
164950 0.3187247
164960 0.3142179
164970 0.3395871
164980 0.3067078
164990 0.3183982
165000 0.3081572
165010 0.3334287
165020 0.3336844
165030 0.3445393
165040 0.3249243
165050 0.3125579
165060 0.3104372
165070 0.3122974
165080 0.3114247
165090 0.3078848
165100 0.3291038
165110 0.3253427
165120 0.3185017
165130 0.3053871
165140 0.3160177
165150 0.2929191
165160 0.2968587
165170 0.3054856
165180 0.3147804
165190 0.2949307
165200 0.3108084
165210 0.3292659
165220 0.3315434
165230 0.3282846
165240 0.3247604
165250 0.3226945
165260 0.3276886
165270 0.3154714
165280 0.351037
165290 0.3036113
165300 0.3242009
165310 0.296638
165320 0.2975979
165330 0.335664
165340 0.3234758
165350 0.3208399
165360 0.3030697
165370 0.3105255
165380 0.3143713
165390 0.3100397
165400 0.3179544
165410 0.3181899
165420 0.3189596
165430 0.3102811
165440 0.3144789
165450 0.3135062
165460 0.3192455
165470 0.3200606
165480 0.3415999
165490 0.3174493
165500 0.3148017
165510 0.3187609
165520 0.3206542
165530 0.3163372
165540 0.335376
165550 0.3247169
165560 0.3138491
165570 0.3334351
165580 0.3452054
165590 0.331949
165600 0.3164649
165610 0.3027313
165620 0.3275171
165630 0.3205553
165640 0.3211625
165650 0.3346229
165660 0.3175213
165670 0.3139746
165680 0.3217241
165690 0.3298394
165700 0.320573
165710 0.3222106
165720 0.3234062
165730 0.3146773
165740 0.3153386
165750 0.3108189
165760 0.3333723
165770 0.3256356
165780 0.3024573
165790 0.3290083
165800 0.32186
165810 0.3392853
165820 0.3114483
165830 0.3371814
165840 0.3372482
165850 0.3291022
165860 0.3170928
165870 0.334388
165880 0.3216706
165890 0.3091148
165900 0.3257583
165910 0.316857
165920 0.3037165
165930 0.3242213
165940 0.3184987
165950 0.3285674
165960 0.3213687
165970 0.3142366
165980 0.313958
165990 0.3286856
166000 0.3454743
166010 0.339322
166020 0.3350034
166030 0.3158236
166040 0.3350678
166050 0.3236747
166060 0.3317893
166070 0.3168873
166080 0.3213892
166090 0.3402608
166100 0.3227305
166110 0.3360949
166120 0.3302626
166130 0.3266431
166140 0.3349148
166150 0.322708
166160 0.3156263
166170 0.3349178
166180 0.3341459
166190 0.3247737
166200 0.3423649
166210 0.3330048
166220 0.3205155
166230 0.3241746
166240 0.3379237
166250 0.3307853
166260 0.3271218
166270 0.3336745
166280 0.3174663
166290 0.3234151
166300 0.3293828
166310 0.3290791
166320 0.3081403
166330 0.3353739
166340 0.3370269
166350 0.3310078
166360 0.3437663
166370 0.3351528
166380 0.3349684
166390 0.3232993
166400 0.3382054
166410 0.3269536
166420 0.3166603
166430 0.3473994
166440 0.3473261
166450 0.3254019
166460 0.3392771
166470 0.3129572
166480 0.3195556
166490 0.3293663
166500 0.3190974
166510 0.3271354
166520 0.311803
166530 0.3151646
166540 0.3242073
166550 0.334076
166560 0.3200681
166570 0.326634
166580 0.3326728
166590 0.3364641
166600 0.3284265
166610 0.3368509
166620 0.3460782
166630 0.3280861
166640 0.3255977
166650 0.325673
166660 0.2961991
166670 0.3258749
166680 0.310561
166690 0.3205678
166700 0.3268775
166710 0.3248473
166720 0.3058837
166730 0.3181567
166740 0.3161041
166750 0.3140595
166760 0.3459211
166770 0.3337231
166780 0.3224978
166790 0.3058086
166800 0.3438093
166810 0.316554
166820 0.3071829
166830 0.3202831
166840 0.3196603
166850 0.3362429
166860 0.3277007
166870 0.3357248
166880 0.3125278
166890 0.3067265
166900 0.2930318
166910 0.311024
166920 0.3195293
166930 0.3109292
166940 0.3086481
166950 0.3292778
166960 0.3056359
166970 0.3275441
166980 0.3047321
166990 0.3004055
167000 0.3109452
167010 0.3091477
167020 0.3309029
167030 0.3475658
167040 0.3320524
167050 0.3252653
167060 0.3271668
167070 0.3376066
167080 0.3191848
167090 0.322899
167100 0.3257147
167110 0.336645
167120 0.3321838
167130 0.3124783
167140 0.3212865
167150 0.321915
167160 0.3246084
167170 0.3305624
167180 0.3201381
167190 0.3100218
167200 0.3519815
167210 0.3274517
167220 0.3175439
167230 0.3211475
167240 0.3366481
167250 0.3358493
167260 0.3233883
167270 0.3259387
167280 0.3126574
167290 0.3173803
167300 0.2967466
167310 0.3148126
167320 0.3145419
167330 0.3191979
167340 0.3314967
167350 0.3078446
167360 0.310904
167370 0.3290154
167380 0.3431033
167390 0.3267911
167400 0.3470218
167410 0.3131597
167420 0.3265924
167430 0.3125014
167440 0.3039417
167450 0.3154767
167460 0.3129149
167470 0.3208829
167480 0.312162
167490 0.3288958
167500 0.3261392
167510 0.3177626
167520 0.3254669
167530 0.3137023
167540 0.3324793
167550 0.3126897
167560 0.3360328
167570 0.3055264
167580 0.3162059
167590 0.3157538
167600 0.3185235
167610 0.3191986
167620 0.3202266
167630 0.3279531
167640 0.3185416
167650 0.320562
167660 0.3315904
167670 0.3339822
167680 0.332664
167690 0.3293722
167700 0.3183601
167710 0.3327592
167720 0.3245402
167730 0.2934439
167740 0.3364748
167750 0.3077802
167760 0.3105222
167770 0.3163841
167780 0.3343077
167790 0.3163589
167800 0.3113853
167810 0.3065816
167820 0.3363951
167830 0.3239541
167840 0.3221119
167850 0.3349273
167860 0.3444583
167870 0.3098618
167880 0.3532629
167890 0.3441793
167900 0.330038
167910 0.3380932
167920 0.3243119
167930 0.3315417
167940 0.3250967
167950 0.3365807
167960 0.3345893
167970 0.3430569
167980 0.3373935
167990 0.3378598
168000 0.3413038
168010 0.3578269
168020 0.3538996
168030 0.3614768
168040 0.3828808
168050 0.3786585
168060 0.3438544
168070 0.3482075
168080 0.3736771
168090 0.3630863
168100 0.3615603
168110 0.3421132
168120 0.3746381
168130 0.3655191
168140 0.3602441
168150 0.3596571
168160 0.3732603
168170 0.3514131
168180 0.3658609
168190 0.3424242
168200 0.3585695
168210 0.3757817
168220 0.3700882
168230 0.3949738
168240 0.3978858
168250 0.3716406
168260 0.3532821
168270 0.3490131
168280 0.3571796
168290 0.375052
168300 0.344638
168310 0.3641106
168320 0.3565115
168330 0.3664083
168340 0.3565885
168350 0.3668284
168360 0.3654661
168370 0.3882771
168380 0.3812103
168390 0.3638202
168400 0.3687078
168410 0.3843246
168420 0.370746
168430 0.3542116
168440 0.3720407
168450 0.3505402
168460 0.3425178
168470 0.3575346
168480 0.3506242
168490 0.3402165
168500 0.3574038
168510 0.3757149
168520 0.3734628
168530 0.3642605
168540 0.3674298
168550 0.3713852
168560 0.3782376
168570 0.365537
168580 0.366739
168590 0.361059
168600 0.3515437
168610 0.338495
168620 0.3638474
168630 0.3483126
168640 0.3440243
168650 0.3678012
168660 0.3480721
168670 0.3374794
168680 0.357592
168690 0.3633496
168700 0.3644975
168710 0.3763637
168720 0.3571648
168730 0.349089
168740 0.3761095
168750 0.3610305
168760 0.37412
168770 0.3674397
168780 0.3799632
168790 0.3819143
168800 0.381084
168810 0.382407
168820 0.3751177
168830 0.3769848
168840 0.3629753
168850 0.3538357
168860 0.3789868
168870 0.3618185
168880 0.3670388
168890 0.3571965
168900 0.3734437
168910 0.3620402
168920 0.3479286
168930 0.3754022
168940 0.3623325
168950 0.3499487
168960 0.3584299
168970 0.3593684
168980 0.3682605
168990 0.3585145
169000 0.3637131
169010 0.3470688
169020 0.3678886
169030 0.3718685
169040 0.3629582
169050 0.3740894
169060 0.3662801
169070 0.3727124
169080 0.3737573
169090 0.3577747
169100 0.3506329
169110 0.3614387
169120 0.3761174
169130 0.3745959
169140 0.3566418
169150 0.3538844
169160 0.3722577
169170 0.3726151
169180 0.364189
169190 0.3409257
169200 0.3659667
169210 0.3595148
169220 0.3519503
169230 0.3656978
169240 0.3943248
169250 0.3887745
169260 0.3969693
169270 0.3844537
169280 0.3787534
169290 0.3898648
169300 0.3718399
169310 0.3644384
169320 0.3735455
169330 0.3787952
169340 0.3589837
169350 0.3763632
169360 0.3667755
169370 0.3541349
169380 0.3469315
169390 0.3546333
169400 0.371522
169410 0.338151
169420 0.3656739
169430 0.3656815
169440 0.3741368
169450 0.3525821
169460 0.3660208
169470 0.3743868
169480 0.3683814
169490 0.3658879
169500 0.3700258
169510 0.3716658
169520 0.3878668
169530 0.3756978
169540 0.3886497
169550 0.3730525
169560 0.3773649
169570 0.3893563
169580 0.3710588
169590 0.3543116
169600 0.3875499
169610 0.3492904
169620 0.3807205
169630 0.3734208
169640 0.3674405
169650 0.3523639
169660 0.3832065
169670 0.3900225
169680 0.3859336
169690 0.3734466
169700 0.3643072
169710 0.3545826
169720 0.3661369
169730 0.3811606
169740 0.3480434
169750 0.359097
169760 0.3410935
169770 0.3456138
169780 0.3771866
169790 0.3751164
169800 0.385911
169810 0.3801808
169820 0.381667
169830 0.3916214
169840 0.3949259
169850 0.3813328
169860 0.3909975
169870 0.367098
169880 0.3656569
169890 0.3535861
169900 0.3731795
169910 0.373342
169920 0.3695043
169930 0.3707564
169940 0.3663196
169950 0.3493685
169960 0.3586365
169970 0.3638806
169980 0.3743568
169990 0.3614672
170000 0.3655248
170010 0.371771
170020 0.3710606
170030 0.3764314
170040 0.3622764
170050 0.3651541
170060 0.3744812
170070 0.3580366
170080 0.3790497
170090 0.3661697
170100 0.3705412
170110 0.3657142
170120 0.3877057
170130 0.3928635
170140 0.3773709
170150 0.392249
170160 0.3677559
170170 0.3591902
170180 0.3772659
170190 0.3677767
170200 0.3945825
170210 0.3749231
170220 0.3440977
170230 0.3714686
170240 0.3692901
170250 0.3700609
170260 0.3557648
170270 0.3782352
170280 0.3677582
170290 0.3774478
170300 0.3744166
170310 0.381195
170320 0.3638737
170330 0.3856247
170340 0.3706124
170350 0.3543446
170360 0.3494979
170370 0.3655784
170380 0.3548986
170390 0.3692755
170400 0.3510177
170410 0.3605398
170420 0.3690887
170430 0.3667104
170440 0.357524
170450 0.3783929
170460 0.3606697
170470 0.384228
170480 0.3786964
170490 0.3808306
170500 0.3719007
170510 0.3815922
170520 0.3643981
170530 0.365283
170540 0.3676337
170550 0.3755072
170560 0.3801075
170570 0.3950538
170580 0.3618556
170590 0.3792858
170600 0.3871094
170610 0.3869205
170620 0.3702152
170630 0.367155
170640 0.3903007
170650 0.3866261
170660 0.3623232
170670 0.3834875
170680 0.3685195
170690 0.372821
170700 0.3793825
170710 0.4048545
170720 0.3735609
170730 0.3888948
170740 0.3718376
170750 0.373834
170760 0.3667289
170770 0.3830453
170780 0.3876513
170790 0.3934115
170800 0.364354
170810 0.3806275
170820 0.371628
170830 0.3608191
170840 0.362837
170850 0.3668033
170860 0.381525
170870 0.3839489
170880 0.3603446
170890 0.3845724
170900 0.3686391
170910 0.384641
170920 0.3921097
170930 0.3871101
170940 0.3792672
170950 0.36027
170960 0.3726757
170970 0.3692612
170980 0.3666315
170990 0.3664524
171000 0.3649872
171010 0.3744385
171020 0.374931
171030 0.3709039
171040 0.3594437
171050 0.3906514
171060 0.3962841
171070 0.3964933
171080 0.3979323
171090 0.3832409
171100 0.3716617
171110 0.3939208
171120 0.3701375
171130 0.3715499
171140 0.3772984
171150 0.3655051
171160 0.3635173
171170 0.3593529
171180 0.3653432
171190 0.3632025
171200 0.3554391
171210 0.3577572
171220 0.3657354
171230 0.3697928
171240 0.38209
171250 0.3779166
171260 0.3822927
171270 0.3939666
171280 0.3946493
171290 0.3910751
171300 0.3778834
171310 0.3737153
171320 0.380769
171330 0.3988387
171340 0.3785961
171350 0.3658641
171360 0.3532327
171370 0.3641403
171380 0.3743957
171390 0.3697773
171400 0.3716844
171410 0.3875174
171420 0.3705401
171430 0.3761176
171440 0.3661622
171450 0.3989497
171460 0.3882627
171470 0.4023919
171480 0.3962194
171490 0.4035578
171500 0.3763646
171510 0.3787603
171520 0.3789914
171530 0.3839842
171540 0.3849798
171550 0.3820603
171560 0.3644613
171570 0.3722416
171580 0.385149
171590 0.3619578
171600 0.3736265
171610 0.3749968
171620 0.3779857
171630 0.3747087
171640 0.3726998
171650 0.3976081
171660 0.377112
171670 0.3670817
171680 0.370593
171690 0.3782626
171700 0.3613662
171710 0.3596148
171720 0.3521414
171730 0.3567145
171740 0.365394
171750 0.3627113
171760 0.3696401
171770 0.3767121
171780 0.3736857
171790 0.3688233
171800 0.3880471
171810 0.3799847
171820 0.3830792
171830 0.3681694
171840 0.374421
171850 0.3630362
171860 0.3536384
171870 0.3485206
171880 0.373197
171890 0.3618894
171900 0.3734771
171910 0.3728654
171920 0.3793294
171930 0.3624244
171940 0.3765252
171950 0.3713732
171960 0.3377832
171970 0.3337938
171980 0.3710456
171990 0.3716716
172000 0.3657145
172010 0.370213
172020 0.3388636
172030 0.3827965
172040 0.3859811
172050 0.3700485
172060 0.345986
172070 0.3666875
172080 0.3543539
172090 0.3701397
172100 0.3787485
172110 0.3645642
172120 0.3811277
172130 0.3754719
172140 0.3811354
172150 0.3674874
172160 0.3887365
172170 0.3722234
172180 0.3864141
172190 0.3645398
172200 0.3572522
172210 0.3692591
172220 0.3630188
172230 0.3602018
172240 0.3607346
172250 0.3563801
172260 0.3552699
172270 0.368404
172280 0.3613724
172290 0.3554603
172300 0.3589458
172310 0.3839081
172320 0.3736043
172330 0.3664168
172340 0.3563294
172350 0.3566484
172360 0.3768622
172370 0.3628968
172380 0.356318
172390 0.3700429
172400 0.3675588
172410 0.3813352
172420 0.3466592
172430 0.356244
172440 0.3503954
172450 0.3677171
172460 0.37467
172470 0.3783582
172480 0.3748134
172490 0.3604923
172500 0.3635612
172510 0.3698834
172520 0.3485673
172530 0.3380387
172540 0.3645788
172550 0.3551177
172560 0.3553423
172570 0.3492839
172580 0.3646195
172590 0.3504256
172600 0.3496075
172610 0.3492564
172620 0.3609775
172630 0.3595332
172640 0.3615929
172650 0.357134
172660 0.3502198
172670 0.3531579
172680 0.3514184
172690 0.3694086
172700 0.3736552
172710 0.3766543
172720 0.3680973
172730 0.3695249
172740 0.3587894
172750 0.3825878
172760 0.3564077
172770 0.3591684
172780 0.3498969
172790 0.377947
172800 0.3483537
172810 0.3754638
172820 0.3980488
172830 0.3946959
172840 0.3946623
172850 0.3924485
172860 0.3641836
172870 0.3800343
172880 0.3738395
172890 0.3748834
172900 0.37272
172910 0.4047946
172920 0.3952277
172930 0.3828788
172940 0.3712892
172950 0.3835382
172960 0.3908237
172970 0.3599089
172980 0.3668751
172990 0.357215
173000 0.3533648
173010 0.3647048
173020 0.3527208
173030 0.3554902
173040 0.3421693
173050 0.3318625
173060 0.3522592
173070 0.3469304
173080 0.3486013
173090 0.3609734
173100 0.3519595
173110 0.3373461
173120 0.3699945
173130 0.3480334
173140 0.3649474
173150 0.3664949
173160 0.3731132
173170 0.3565404
173180 0.3487398
173190 0.3271908
173200 0.3490032
173210 0.3371866
173220 0.3593466
173230 0.350832
173240 0.3636204
173250 0.3625033
173260 0.3743646
173270 0.3808917
173280 0.3732293
173290 0.3776631
173300 0.3604418
173310 0.3653737
173320 0.3724807
173330 0.3730656
173340 0.3871706
173350 0.3673315
173360 0.3664927
173370 0.3541037
173380 0.3499072
173390 0.3557578
173400 0.3514894
173410 0.349343
173420 0.3754407
173430 0.3605142
173440 0.348919
173450 0.3570758
173460 0.3457939
173470 0.3517453
173480 0.3500507
173490 0.36334
173500 0.3394673
173510 0.3226741
173520 0.3400745
173530 0.3690914
173540 0.3531745
173550 0.3367149
173560 0.3501629
173570 0.3615661
173580 0.371423
173590 0.3667095
173600 0.3542241
173610 0.366666
173620 0.3770747
173630 0.3685453
173640 0.3637594
173650 0.3563019
173660 0.3679633
173670 0.3561668
173680 0.341949
173690 0.3643694
173700 0.3656933
173710 0.344369
173720 0.3574317
173730 0.3630157
173740 0.3841431
173750 0.3615056
173760 0.3910678
173770 0.3730144
173780 0.368518
173790 0.362397
173800 0.3687113
173810 0.3625323
173820 0.3532628
173830 0.3510603
173840 0.3700006
173850 0.3686707
173860 0.3770731
173870 0.3636819
173880 0.3682073
173890 0.3495769
173900 0.3625061
173910 0.3750692
173920 0.3680172
173930 0.3671424
173940 0.3431386
173950 0.3578588
173960 0.3636858
173970 0.3453333
173980 0.3679131
173990 0.3672622
174000 0.3689777
174010 0.3765319
174020 0.3704848
174030 0.3515319
174040 0.3595264
174050 0.3664531
174060 0.3838512
174070 0.3734383
174080 0.3569992
174090 0.3743037
174100 0.3745228
174110 0.3762452
174120 0.3765011
174130 0.3896904
174140 0.3565655
174150 0.3548394
174160 0.3612645
174170 0.3603043
174180 0.3503979
174190 0.3585529
174200 0.3189557
174210 0.3305201
174220 0.336193
174230 0.3440568
174240 0.3571458
174250 0.3455513
174260 0.3374043
174270 0.3516076
174280 0.3451758
174290 0.3561288
174300 0.3671921
174310 0.3545816
174320 0.3592166
174330 0.3497436
174340 0.3400407
174350 0.3397429
174360 0.364586
174370 0.3687169
174380 0.3524176
174390 0.3623467
174400 0.3537472
174410 0.3364069
174420 0.3515454
174430 0.3443228
174440 0.3371329
174450 0.3624596
174460 0.3406515
174470 0.3665262
174480 0.3543019
174490 0.3585454
174500 0.3796108
174510 0.3797178
174520 0.3552034
174530 0.3750889
174540 0.3503809
174550 0.3438271
174560 0.3624333
174570 0.3563243
174580 0.3644735
174590 0.3600373
174600 0.3482481
174610 0.3476439
174620 0.3473775
174630 0.3704564
174640 0.3731494
174650 0.3743328
174660 0.3612548
174670 0.3646844
174680 0.3693947
174690 0.3626261
174700 0.3575559
174710 0.3742149
174720 0.3562965
174730 0.3802115
174740 0.3838441
174750 0.385615
174760 0.3724912
174770 0.3593715
174780 0.3492848
174790 0.3604549
174800 0.3913133
174810 0.3775448
174820 0.3750153
174830 0.361746
174840 0.3678087
174850 0.3518615
174860 0.3470371
174870 0.3529416
174880 0.3673446
174890 0.3654683
174900 0.366149
174910 0.385612
174920 0.384233
174930 0.374197
174940 0.3599729
174950 0.3628264
174960 0.3535312
174970 0.3682751
174980 0.3567025
174990 0.3633846
175000 0.3371466
175010 0.3516826
175020 0.3408989
175030 0.3515293
175040 0.3515589
175050 0.3555661
175060 0.3526297
175070 0.3409427
175080 0.3468301
175090 0.3547766
175100 0.3617353
175110 0.3581717
175120 0.3336677
175130 0.356904
175140 0.3693409
175150 0.3510606
175160 0.3255776
175170 0.3331368
175180 0.332993
175190 0.3493079
175200 0.3523909
175210 0.3442478
175220 0.339623
175230 0.3410435
175240 0.3430179
175250 0.3471935
175260 0.3574734
175270 0.3369171
175280 0.3379124
175290 0.3270175
175300 0.3403778
175310 0.351092
175320 0.3369967
175330 0.3603077
175340 0.3212228
175350 0.3382844
175360 0.3496673
175370 0.3381637
175380 0.3385718
175390 0.3502626
175400 0.3633263
175410 0.379163
175420 0.3510247
175430 0.3703199
175440 0.357872
175450 0.3746758
175460 0.3706596
175470 0.3533748
175480 0.358276
175490 0.3717795
175500 0.3563618
175510 0.3355837
175520 0.3616166
175530 0.3522238
175540 0.3439483
175550 0.3558352
175560 0.3539458
175570 0.3436274
175580 0.3498238
175590 0.3532845
175600 0.3770338
175610 0.3613502
175620 0.3652768
175630 0.3495373
175640 0.3423651
175650 0.3282996
175660 0.3635619
175670 0.3653752
175680 0.3407193
175690 0.3732295
175700 0.3554646
175710 0.3471166
175720 0.3413095
175730 0.3444659
175740 0.3701072
175750 0.3646936
175760 0.3709927
175770 0.3489009
175780 0.3423
175790 0.322575
175800 0.3456705
175810 0.3484764
175820 0.3469361
175830 0.3358922
175840 0.341269
175850 0.3337854
175860 0.3259499
175870 0.3670536
175880 0.3390213
175890 0.3589277
175900 0.3667983
175910 0.3332834
175920 0.3350578
175930 0.3643421
175940 0.3626526
175950 0.3674673
175960 0.3499522
175970 0.3425806
175980 0.3525812
175990 0.356011
176000 0.3711309
176010 0.3768818
176020 0.3644528
176030 0.3348055
176040 0.34591
176050 0.3622287
176060 0.347225
176070 0.3563865
176080 0.3451569
176090 0.3718399
176100 0.3763587
176110 0.3618673
176120 0.3717837
176130 0.3716997
176140 0.333466
176150 0.332742
176160 0.3352808
176170 0.3402773
176180 0.361468
176190 0.3407124
176200 0.3589284
176210 0.3528535
176220 0.3301666
176230 0.3508557
176240 0.3397238
176250 0.3336956
176260 0.3368932
176270 0.3158957
176280 0.3435804
176290 0.3321428
176300 0.3357459
176310 0.3269958
176320 0.3267662
176330 0.3260642
176340 0.3220118
176350 0.3071909
176360 0.3071812
176370 0.3368715
176380 0.3216904
176390 0.3090881
176400 0.3371404
176410 0.3240753
176420 0.3283756
176430 0.3570529
176440 0.3462177
176450 0.337337
176460 0.3248763
176470 0.3352266
176480 0.3433206
176490 0.330791
176500 0.3215637
176510 0.3154429
176520 0.326166
176530 0.3205162
176540 0.3516296
176550 0.34074
176560 0.3322325
176570 0.3387242
176580 0.3286598
176590 0.3184809
176600 0.3373157
176610 0.3302335
176620 0.3284455
176630 0.3315924
176640 0.3288363
176650 0.3195738
176660 0.3200697
176670 0.3227836
176680 0.3187613
176690 0.3352319
176700 0.3246674
176710 0.3386774
176720 0.3322757
176730 0.3306058
176740 0.3359504
176750 0.3472577
176760 0.3616598
176770 0.341334
176780 0.3528692
176790 0.332821
176800 0.3327766
176810 0.3406343
176820 0.3198498
176830 0.332826
176840 0.331023
176850 0.3140304
176860 0.336888
176870 0.3230553
176880 0.3278323
176890 0.315133
176900 0.3215052
176910 0.3275266
176920 0.3038082
176930 0.3266913
176940 0.3289831
176950 0.3146517
176960 0.3473097
176970 0.3337491
176980 0.3424559
176990 0.3445395
177000 0.3601933
177010 0.3564188
177020 0.3452043
177030 0.3307684
177040 0.3449446
177050 0.3376752
177060 0.3613332
177070 0.3663272
177080 0.3613811
177090 0.3761003
177100 0.3672003
177110 0.3722194
177120 0.3698359
177130 0.3559251
177140 0.3244462
177150 0.3420171
177160 0.3423975
177170 0.3442449
177180 0.3703277
177190 0.3634534
177200 0.3729848
177210 0.3509329
177220 0.3613617
177230 0.3767653
177240 0.3840124
177250 0.3518358
177260 0.3731515
177270 0.3901608
177280 0.3916534
177290 0.3801064
177300 0.3655643
177310 0.3406368
177320 0.3321859
177330 0.3519139
177340 0.3720831
177350 0.3730588
177360 0.3757798
177370 0.334863
177380 0.3546695
177390 0.3670057
177400 0.3468083
177410 0.3392206
177420 0.3523042
177430 0.3501921
177440 0.3304969
177450 0.3402716
177460 0.3556952
177470 0.3373793
177480 0.3714494
177490 0.3555699
177500 0.3745025
177510 0.3581185
177520 0.3425214
177530 0.3516492
177540 0.3245658
177550 0.3337507
177560 0.3408669
177570 0.3335437
177580 0.3268785
177590 0.3447875
177600 0.3384595
177610 0.3280577
177620 0.3255067
177630 0.3228354
177640 0.3212869
177650 0.3245763
177660 0.339245
177670 0.3160475
177680 0.3309621
177690 0.3201314
177700 0.3243349
177710 0.3228293
177720 0.3360367
177730 0.3400759
177740 0.3297731
177750 0.3268473
177760 0.327613
177770 0.3330507
177780 0.3271773
177790 0.3360624
177800 0.3366464
177810 0.3114332
177820 0.3461657
177830 0.3416346
177840 0.3240646
177850 0.3270388
177860 0.3398331
177870 0.3285697
177880 0.3276494
177890 0.3365844
177900 0.3242579
177910 0.3187813
177920 0.3433746
177930 0.3179365
177940 0.3341314
177950 0.3230828
177960 0.3282456
177970 0.3221719
177980 0.3425249
177990 0.3333242
178000 0.3323337
178010 0.3550992
178020 0.3546178
178030 0.334488
178040 0.3160902
178050 0.3238027
178060 0.3415212
178070 0.3241873
178080 0.3389416
178090 0.3363858
178100 0.3340986
178110 0.3292899
178120 0.3263695
178130 0.3204568
178140 0.3250607
178150 0.3348703
178160 0.3401065
178170 0.3311924
178180 0.3499077
178190 0.3261805
178200 0.3292412
178210 0.3238541
178220 0.3258452
178230 0.3127636
178240 0.3248636
178250 0.329872
178260 0.3377532
178270 0.3432693
178280 0.3491531
178290 0.3254083
178300 0.3272012
178310 0.3273231
178320 0.3245226
178330 0.345683
178340 0.3396952
178350 0.3490539
178360 0.3559205
178370 0.3211679
178380 0.3462161
178390 0.3362772
178400 0.3223081
178410 0.3308735
178420 0.3170284
178430 0.3399469
178440 0.3458099
178450 0.330306
178460 0.3226629
178470 0.2990298
178480 0.3256399
178490 0.3203565
178500 0.3409568
178510 0.3386173
178520 0.3227274
178530 0.3286455
178540 0.3347856
178550 0.3431037
178560 0.3389447
178570 0.3487695
178580 0.3240667
178590 0.3243138
178600 0.3072387
178610 0.3219988
178620 0.3104842
178630 0.3107024
178640 0.3377298
178650 0.3181597
178660 0.3331476
178670 0.3312671
178680 0.3267736
178690 0.3388599
178700 0.3207879
178710 0.3375447
178720 0.3246223
178730 0.323823
178740 0.319617
178750 0.3226861
178760 0.3360248
178770 0.3489599
178780 0.3387659
178790 0.3425051
178800 0.3388428
178810 0.3385564
178820 0.3456278
178830 0.3283329
178840 0.3364956
178850 0.3568579
178860 0.3568687
178870 0.3483056
178880 0.3656366
178890 0.365876
178900 0.3630947
178910 0.3793626
178920 0.3591271
178930 0.3890589
178940 0.3828945
178950 0.3858889
178960 0.3697561
178970 0.351619
178980 0.3645913
178990 0.3340493
179000 0.3480021
179010 0.3678431
179020 0.3629982
179030 0.3580473
179040 0.3518897
179050 0.3630642
179060 0.3491867
179070 0.3539186
179080 0.3494692
179090 0.3497426
179100 0.3513087
179110 0.3672616
179120 0.3529322
179130 0.345918
179140 0.3312078
179150 0.3411582
179160 0.3335596
179170 0.3290104
179180 0.3428976
179190 0.33681
179200 0.3385718
179210 0.3401167
179220 0.318932
179230 0.3248283
179240 0.3336153
179250 0.3285002
179260 0.3440721
179270 0.3478452
179280 0.3734817
179290 0.3641736
179300 0.363022
179310 0.3822207
179320 0.3693109
179330 0.3602039
179340 0.3773155
179350 0.3600723
179360 0.3532915
179370 0.3330782
179380 0.3607834
179390 0.3434935
179400 0.3373121
179410 0.3352486
179420 0.3392963
179430 0.346172
179440 0.3574261
179450 0.3526589
179460 0.3723059
179470 0.3620698
179480 0.3576374
179490 0.3732461
179500 0.3801736
179510 0.3676941
179520 0.3680157
179530 0.3932525
179540 0.365044
179550 0.3952309
179560 0.4079487
179570 0.4083433
179580 0.401466
179590 0.3965478
179600 0.3825451
179610 0.3873736
179620 0.3719822
179630 0.3694802
179640 0.3592568
179650 0.3504804
179660 0.3612788
179670 0.3449969
179680 0.3427134
179690 0.3586325
179700 0.3523856
179710 0.3563483
179720 0.3488027
179730 0.3792816
179740 0.3554669
179750 0.326938
179760 0.3355649
179770 0.3498141
179780 0.3513053
179790 0.3546593
179800 0.3774528
179810 0.3468604
179820 0.3611517
179830 0.3590696
179840 0.3668105
179850 0.3759205
179860 0.3788577
179870 0.3927056
179880 0.3741191
179890 0.3879173
179900 0.3689245
179910 0.3862599
179920 0.3885829
179930 0.3888092
179940 0.3759451
179950 0.362156
179960 0.3736777
179970 0.343746
179980 0.3847002
179990 0.3695486
180000 0.3369186
180010 0.3611576
180020 0.3655061
180030 0.3390912
180040 0.360882
180050 0.3558502
180060 0.3488943
180070 0.343353
180080 0.3382512
180090 0.3568181
180100 0.3482984
180110 0.3418124
180120 0.3507705
180130 0.3702177
180140 0.3589446
180150 0.3564813
180160 0.3440779
180170 0.3601317
180180 0.3568219
180190 0.3610443
180200 0.3639786
180210 0.3585104
180220 0.3745699
180230 0.3495245
180240 0.3607222
180250 0.3697183
180260 0.3758672
180270 0.3680497
180280 0.3697713
180290 0.3539748
180300 0.3647356
180310 0.3430891
180320 0.3688627
180330 0.3581873
180340 0.3574888
180350 0.3847018
180360 0.3859521
180370 0.376485
180380 0.3745232
180390 0.3583959
180400 0.3604165
180410 0.3491519
180420 0.3651337
180430 0.3709239
180440 0.3745052
180450 0.3869966
180460 0.381276
180470 0.3702579
180480 0.3689397
180490 0.3924004
180500 0.3775311
180510 0.3633839
180520 0.3611916
180530 0.3634851
180540 0.3804447
180550 0.3702184
180560 0.3652237
180570 0.3795463
180580 0.3619081
180590 0.3934161
180600 0.3797434
180610 0.3599188
180620 0.3875716
180630 0.3728156
180640 0.3685323
180650 0.3651765
180660 0.3587906
180670 0.3586771
180680 0.3474369
180690 0.3458741
180700 0.3597696
180710 0.3490673
180720 0.3651394
180730 0.3665231
180740 0.3630882
180750 0.3690442
180760 0.3625133
180770 0.3387639
180780 0.3265284
180790 0.3231151
180800 0.323458
180810 0.346526
180820 0.3391941
180830 0.3419429
180840 0.3415704
180850 0.3473961
180860 0.3389352
180870 0.3437976
180880 0.3433363
180890 0.3432187
180900 0.379512
180910 0.3515426
180920 0.3501047
180930 0.3418571
180940 0.3638115
180950 0.3509698
180960 0.3644376
180970 0.3736473
180980 0.3770224
180990 0.3709258
181000 0.356863
181010 0.3637461
181020 0.3787255
181030 0.3630234
181040 0.3690106
181050 0.4018437
181060 0.3572901
181070 0.3733473
181080 0.3736899
181090 0.3955513
181100 0.379674
181110 0.3741812
181120 0.3679138
181130 0.3694098
181140 0.3880832
181150 0.3655723
181160 0.3856201
181170 0.3651959
181180 0.3561552
181190 0.3645987
181200 0.3504861
181210 0.3348596
181220 0.3422357
181230 0.3542416
181240 0.3686881
181250 0.3780149
181260 0.3659928
181270 0.3724199
181280 0.3573093
181290 0.3643522
181300 0.3488129
181310 0.3603166
181320 0.3764122
181330 0.3615948
181340 0.3603165
181350 0.3595041
181360 0.3606145
181370 0.3835342
181380 0.3623618
181390 0.3540792
181400 0.3731902
181410 0.3718033
181420 0.3839769
181430 0.368189
181440 0.3730708
181450 0.3596663
181460 0.3714826
181470 0.3718502
181480 0.3681778
181490 0.3695274
181500 0.3601059
181510 0.3922155
181520 0.3910179
181530 0.3789935
181540 0.3881987
181550 0.3615993
181560 0.375077
181570 0.3698509
181580 0.369786
181590 0.3586954
181600 0.3602338
181610 0.356839
181620 0.3458091
181630 0.3466169
181640 0.349458
181650 0.3414123
181660 0.3348162
181670 0.345717
181680 0.3519123
181690 0.3528003
181700 0.3427228
181710 0.3524556
181720 0.3700171
181730 0.3489361
181740 0.3596557
181750 0.3533449
181760 0.3594244
181770 0.3461916
181780 0.3602395
181790 0.3636622
181800 0.3394189
181810 0.3422824
181820 0.3560241
181830 0.3607345
181840 0.3282863
181850 0.3305213
181860 0.3453048
181870 0.345316
181880 0.3440852
181890 0.3376836
181900 0.3453647
181910 0.3304155
181920 0.3615147
181930 0.3589618
181940 0.369808
181950 0.3375393
181960 0.3550873
181970 0.3754687
181980 0.3684797
181990 0.3756979
182000 0.4154732
182010 0.4301096
182020 0.4100147
182030 0.4058147
182040 0.3987365
182050 0.3987504
182060 0.4215651
182070 0.4081394
182080 0.4040976
182090 0.4290381
182100 0.4225963
182110 0.4102853
182120 0.4036557
182130 0.4132693
182140 0.4030192
182150 0.3984907
182160 0.4292899
182170 0.4090487
182180 0.4069733
182190 0.3791918
182200 0.3679379
182210 0.3861135
182220 0.3588794
182230 0.3588333
182240 0.3452108
182250 0.3531431
182260 0.3560132
182270 0.369711
182280 0.3761226
182290 0.386559
182300 0.3690125
182310 0.347183
182320 0.3591706
182330 0.3451684
182340 0.3522591
182350 0.3559012
182360 0.3611201
182370 0.3674865
182380 0.3496861
182390 0.3548256
182400 0.36089
182410 0.3368174
182420 0.3518777
182430 0.3560917
182440 0.3414325
182450 0.3330086
182460 0.3526131
182470 0.3643601
182480 0.357976
182490 0.3635508
182500 0.3741752
182510 0.3462857
182520 0.3655642
182530 0.3648559
182540 0.3456006
182550 0.3451463
182560 0.3556462
182570 0.3192637
182580 0.3599718
182590 0.3565422
182600 0.3668979
182610 0.357
182620 0.3451437
182630 0.3330792
182640 0.3321308
182650 0.3509171
182660 0.3480331
182670 0.3559713
182680 0.3378196
182690 0.3765194
182700 0.3603203
182710 0.3657065
182720 0.3454978
182730 0.3499175
182740 0.3440889
182750 0.3633496
182760 0.3706551
182770 0.3491254
182780 0.3479586
182790 0.3517423
182800 0.3250998
182810 0.3362505
182820 0.3567765
182830 0.346428
182840 0.3629874
182850 0.3418317
182860 0.3329872
182870 0.3247177
182880 0.3639766
182890 0.3676261
182900 0.3609116
182910 0.3537298
182920 0.3342548
182930 0.3367209
182940 0.3212137
182950 0.3203683
182960 0.3257827
182970 0.335346
182980 0.3265119
182990 0.3806415
183000 0.3749346
183010 0.3635325
183020 0.3655226
183030 0.3571788
183040 0.3595235
183050 0.3488281
183060 0.3334674
183070 0.3394068
183080 0.3160926
183090 0.3342501
183100 0.3352146
183110 0.3383996
183120 0.354523
183130 0.3315252
183140 0.365108
183150 0.3781638
183160 0.3539089
183170 0.3603685
183180 0.3704821
183190 0.3594156
183200 0.348198
183210 0.3509054
183220 0.3818743
183230 0.3774998
183240 0.3707967
183250 0.3792638
183260 0.3867265
183270 0.3505486
183280 0.3522615
183290 0.3564598
183300 0.3564102
183310 0.3509655
183320 0.3455453
183330 0.3858846
183340 0.3767643
183350 0.3784244
183360 0.3649195
183370 0.3589621
183380 0.342831
183390 0.3738572
183400 0.3604254
183410 0.3677229
183420 0.3812319
183430 0.3815371
183440 0.3580978
183450 0.360654
183460 0.3696721
183470 0.3524058
183480 0.3695857
183490 0.358019
183500 0.3754103
183510 0.378895
183520 0.3596316
183530 0.3906729
183540 0.3804088
183550 0.4013546
183560 0.3934873
183570 0.389033
183580 0.3634206
183590 0.3567808
183600 0.3835579
183610 0.3710233
183620 0.3916869
183630 0.3792788
183640 0.3832231
183650 0.3692953
183660 0.3903138
183670 0.3599651
183680 0.3582703
183690 0.3687419
183700 0.3342113
183710 0.3490731
183720 0.3370468
183730 0.3456628
183740 0.3435802
183750 0.3523656
183760 0.3608936
183770 0.3731968
183780 0.3785365
183790 0.3761916
183800 0.3870033
183810 0.3598546
183820 0.3570111
183830 0.3772263
183840 0.3780026
183850 0.3624591
183860 0.3898608
183870 0.4042658
183880 0.3834042
183890 0.3990289
183900 0.3885706
183910 0.4082039
183920 0.4028909
183930 0.395038
183940 0.4083855
183950 0.389426
183960 0.3983347
183970 0.3992524
183980 0.3797609
183990 0.3933084
184000 0.3743461
184010 0.4014527
184020 0.381492
184030 0.3872631
184040 0.3850884
184050 0.3731776
184060 0.3518515
184070 0.3892802
184080 0.385359
184090 0.3992923
184100 0.3829878
184110 0.3856455
184120 0.3966784
184130 0.3854193
184140 0.3777597
184150 0.3872168
184160 0.3711535
184170 0.3941274
184180 0.374282
184190 0.3854843
184200 0.3831609
184210 0.380578
184220 0.3934455
184230 0.3984821
184240 0.3910194
184250 0.3657387
184260 0.3799543
184270 0.3644718
184280 0.3917055
184290 0.3821222
184300 0.3822101
184310 0.394421
184320 0.3898726
184330 0.3774164
184340 0.391867
184350 0.3734518
184360 0.4021464
184370 0.3838934
184380 0.3823964
184390 0.3841015
184400 0.3971569
184410 0.3996843
184420 0.3842896
184430 0.3666457
184440 0.3743929
184450 0.3718267
184460 0.3757311
184470 0.3863406
184480 0.3722012
184490 0.3895397
184500 0.3688676
184510 0.359872
184520 0.3853419
184530 0.39332
184540 0.3767941
184550 0.4022394
184560 0.3714097
184570 0.3661757
184580 0.3565852
184590 0.3824883
184600 0.3734061
184610 0.3680706
184620 0.3646142
184630 0.3656464
184640 0.3538593
184650 0.3602226
184660 0.3669391
184670 0.3741942
184680 0.3656296
184690 0.3607816
184700 0.3714874
184710 0.3764336
184720 0.3729799
184730 0.3615138
184740 0.363972
184750 0.3578737
184760 0.3770127
184770 0.3626646
184780 0.3711435
184790 0.3757329
184800 0.3910961
184810 0.3679621
184820 0.3673568
184830 0.3759759
184840 0.3701714
184850 0.3733165
184860 0.3738613
184870 0.3469061
184880 0.3661001
184890 0.385899
184900 0.3774422
184910 0.3818942
184920 0.3720115
184930 0.3950423
184940 0.3683981
184950 0.3854925
184960 0.3685979
184970 0.3822477
184980 0.3860691
184990 0.3752857
185000 0.3645495
185010 0.3713452
185020 0.3832572
185030 0.3966077
185040 0.377155
185050 0.3741503
185060 0.3835879
185070 0.3639696
185080 0.383945
185090 0.3631907
185100 0.3736776
185110 0.3721958
185120 0.3701832
185130 0.3600175
185140 0.3618221
185150 0.3589785
185160 0.3413962
185170 0.3625977
185180 0.365328
185190 0.3588705
185200 0.3585545
185210 0.3651873
185220 0.3744771
185230 0.3653882
185240 0.359104
185250 0.3813315
185260 0.3734937
185270 0.3858328
185280 0.4019158
185290 0.3818027
185300 0.3976289
185310 0.376199
185320 0.3647628
185330 0.359618
185340 0.374304
185350 0.3807617
185360 0.3896654
185370 0.3891772
185380 0.3870526
185390 0.3873081
185400 0.3750815
185410 0.392782
185420 0.3994007
185430 0.3892616
185440 0.3880034
185450 0.3739289
185460 0.3868896
185470 0.3854793
185480 0.3796039
185490 0.3872927
185500 0.3781784
185510 0.3822872
185520 0.3743772
185530 0.3709022
185540 0.3563308
185550 0.3492487
185560 0.377631
185570 0.3825527
185580 0.3865125
185590 0.3660018
185600 0.3486439
185610 0.3636127
185620 0.378016
185630 0.3888018
185640 0.3846503
185650 0.3944564
185660 0.3816375
185670 0.3897364
185680 0.3866253
185690 0.3755636
185700 0.3768281
185710 0.3682326
185720 0.3854943
185730 0.3858096
185740 0.4077774
185750 0.3795056
185760 0.374048
185770 0.374658
185780 0.3704755
185790 0.3808108
185800 0.3734335
185810 0.3782723
185820 0.3840983
185830 0.3847537
185840 0.3643875
185850 0.3822713
185860 0.3861406
185870 0.3772548
185880 0.3838448
185890 0.3987592
185900 0.4002733
185910 0.4068866
185920 0.4010598
185930 0.3981618
185940 0.3797926
185950 0.3823713
185960 0.3715298
185970 0.3731044
185980 0.3730881
185990 0.3765267
186000 0.3760325
186010 0.3758866
186020 0.3704151
186030 0.382099
186040 0.3759441
186050 0.3794019
186060 0.3772265
186070 0.371826
186080 0.384458
186090 0.3919411
186100 0.3901202
186110 0.3882457
186120 0.3840576
186130 0.3849207
186140 0.3993736
186150 0.4092443
186160 0.3795628
186170 0.3955744
186180 0.3696386
186190 0.36504
186200 0.3743755
186210 0.3805561
186220 0.3724648
186230 0.3762458
186240 0.3574394
186250 0.356997
186260 0.3580134
186270 0.3456528
186280 0.359932
186290 0.3655159
186300 0.3598458
186310 0.3469625
186320 0.3751215
186330 0.3853303
186340 0.3689269
186350 0.3689752
186360 0.3423426
186370 0.3414139
186380 0.3491825
186390 0.3692033
186400 0.3826124
186410 0.3749105
186420 0.3667878
186430 0.3928872
186440 0.3820128
186450 0.3835098
186460 0.3687276
186470 0.36943
186480 0.3790561
186490 0.3768852
186500 0.3610259
186510 0.34797
186520 0.3562951
186530 0.3543299
186540 0.3504771
186550 0.3432166
186560 0.3470917
186570 0.3885775
186580 0.366337
186590 0.3607673
186600 0.3628724
186610 0.363443
186620 0.3585663
186630 0.3779681
186640 0.3590969
186650 0.3674243
186660 0.3891355
186670 0.3824254
186680 0.3738081
186690 0.3757275
186700 0.3707086
186710 0.3856895
186720 0.3729404
186730 0.3902918
186740 0.3649087
186750 0.3610699
186760 0.3734949
186770 0.3771648
186780 0.3657113
186790 0.3581068
186800 0.3675792
186810 0.3595648
186820 0.3493423
186830 0.3449936
186840 0.3651857
186850 0.3760626
186860 0.3636329
186870 0.3804116
186880 0.3794276
186890 0.3808717
186900 0.3675766
186910 0.3883914
186920 0.3810734
186930 0.3829995
186940 0.3695288
186950 0.3545198
186960 0.3728002
186970 0.369514
186980 0.3814341
186990 0.3597393
187000 0.3749416
187010 0.3582194
187020 0.3778214
187030 0.3792277
187040 0.3967223
187050 0.3911699
187060 0.364636
187070 0.3779064
187080 0.3739256
187090 0.3651217
187100 0.3608086
187110 0.3878022
187120 0.3806875
187130 0.3813623
187140 0.3647505
187150 0.3858536
187160 0.3789916
187170 0.3840541
187180 0.3935055
187190 0.3795579
187200 0.3800336
187210 0.3822159
187220 0.352087
187230 0.3795084
187240 0.3725158
187250 0.3647362
187260 0.3617985
187270 0.3711528
187280 0.3797051
187290 0.3807507
187300 0.368537
187310 0.3701468
187320 0.3487855
187330 0.3659109
187340 0.3528302
187350 0.3713678
187360 0.3695025
187370 0.3823203
187380 0.3792368
187390 0.3588543
187400 0.3711227
187410 0.3831194
187420 0.3665504
187430 0.3810842
187440 0.3917159
187450 0.3783515
187460 0.3649754
187470 0.3869038
187480 0.3761574
187490 0.3904402
187500 0.3703103
187510 0.3661319
187520 0.3877892
187530 0.397733
187540 0.3898686
187550 0.3689876
187560 0.3657092
187570 0.3906086
187580 0.403141
187590 0.3951172
187600 0.3825381
187610 0.3742719
187620 0.3540925
187630 0.3889006
187640 0.3792669
187650 0.3581649
187660 0.3721844
187670 0.3681053
187680 0.353194
187690 0.352064
187700 0.3630755
187710 0.3528753
187720 0.3546562
187730 0.3496376
187740 0.3402002
187750 0.3412188
187760 0.3749204
187770 0.3526213
187780 0.3611249
187790 0.3536115
187800 0.3663279
187810 0.3722511
187820 0.3741768
187830 0.3539318
187840 0.3626174
187850 0.3687512
187860 0.3541166
187870 0.3790552
187880 0.3652018
187890 0.3652722
187900 0.38101
187910 0.3633017
187920 0.3809134
187930 0.3644969
187940 0.368444
187950 0.361758
187960 0.355349
187970 0.3537056
187980 0.3796287
187990 0.3837309
188000 0.3715572
188010 0.3616725
188020 0.3690949
188030 0.3761483
188040 0.3572081
188050 0.3411841
188060 0.3482979
188070 0.3521218
188080 0.3527312
188090 0.3591306
188100 0.3685874
188110 0.3609383
188120 0.3575066
188130 0.3573759
188140 0.3763195
188150 0.358386
188160 0.357038
188170 0.3315197
188180 0.358347
188190 0.3554401
188200 0.3501218
188210 0.3580059
188220 0.3706295
188230 0.3685278
188240 0.3459954
188250 0.3658639
188260 0.3556381
188270 0.3508266
188280 0.3689713
188290 0.3707513
188300 0.3842259
188310 0.377288
188320 0.3686616
188330 0.3807602
188340 0.3794895
188350 0.3800724
188360 0.4066291
188370 0.3785835
188380 0.3664964
188390 0.3902277
188400 0.3782658
188410 0.3811895
188420 0.3675275
188430 0.369065
188440 0.3859546
188450 0.3678553
188460 0.371478
188470 0.3729185
188480 0.3750466
188490 0.3807003
188500 0.3659739
188510 0.3726792
188520 0.3799195
188530 0.3856949
188540 0.3890443
188550 0.3793579
188560 0.3845943
188570 0.377014
188580 0.3707125
188590 0.3815194
188600 0.378978
188610 0.3828658
188620 0.396858
188630 0.3936485
188640 0.3896101
188650 0.371083
188660 0.3786086
188670 0.3680743
188680 0.3598064
188690 0.3720761
188700 0.3742313
188710 0.3777007
188720 0.3757789
188730 0.3668276
188740 0.3678272
188750 0.3572328
188760 0.3582339
188770 0.3626104
188780 0.3660033
188790 0.3556614
188800 0.3816079
188810 0.3679427
188820 0.3660673
188830 0.3608929
188840 0.3742415
188850 0.3744507
188860 0.3929915
188870 0.3964114
188880 0.3961059
188890 0.3934437
188900 0.4000893
188910 0.3847439
188920 0.3871133
188930 0.3881877
188940 0.3927689
188950 0.3746176
188960 0.3722809
188970 0.3785019
188980 0.3750385
188990 0.3871472
189000 0.3837039
189010 0.3745548
189020 0.3744343
189030 0.3780137
189040 0.3682482
189050 0.3823823
189060 0.3821405
189070 0.3794861
189080 0.3825683
189090 0.374191
189100 0.371649
189110 0.3791532
189120 0.3707074
189130 0.3894548
189140 0.3701527
189150 0.3819057
189160 0.3820634
189170 0.3688327
189180 0.3798604
189190 0.378547
189200 0.3844684
189210 0.3845781
189220 0.3770958
189230 0.3833245
189240 0.3771301
189250 0.365446
189260 0.3905304
189270 0.3891579
189280 0.3542643
189290 0.3902876
189300 0.3850681
189310 0.3793056
189320 0.3866269
189330 0.3599427
189340 0.3847421
189350 0.3704048
189360 0.3812619
189370 0.3834853
189380 0.3748799
189390 0.3762885
189400 0.3825374
189410 0.3907976
189420 0.3723265
189430 0.3866684
189440 0.3736894
189450 0.3708936
189460 0.3657442
189470 0.3712649
189480 0.3815701
189490 0.3926143
189500 0.3819493
189510 0.3876159
189520 0.373764
189530 0.3774762
189540 0.3815266
189550 0.360345
189560 0.3856945
189570 0.3799031
189580 0.3699646
189590 0.3785628
189600 0.379534
189610 0.384401
189620 0.3872776
189630 0.370591
189640 0.3721121
189650 0.3832043
189660 0.3844646
189670 0.3607203
189680 0.3598774
189690 0.3519898
189700 0.3589907
189710 0.3596355
189720 0.3697018
189730 0.3524838
189740 0.3519335
189750 0.3618526
189760 0.3715838
189770 0.3803655
189780 0.3861022
189790 0.3655674
189800 0.3906142
189810 0.3885974
189820 0.3867642
189830 0.3842916
189840 0.3773334
189850 0.3732753
189860 0.379652
189870 0.3894349
189880 0.3764781
189890 0.3730728
189900 0.3562956
189910 0.3547808
189920 0.3753182
189930 0.3478358
189940 0.3518921
189950 0.3709008
189960 0.3785927
189970 0.3302445
189980 0.3438722
189990 0.3473418
190000 0.3662144
190010 0.3730568
190020 0.3634611
190030 0.3543555
190040 0.3475419
190050 0.3651489
190060 0.3605225
190070 0.3518204
190080 0.3897319
190090 0.3903691
190100 0.3606815
190110 0.3890527
190120 0.3642673
190130 0.3615467
190140 0.3659434
190150 0.3541948
190160 0.371888
190170 0.3800572
190180 0.3728954
190190 0.3669048
190200 0.3840703
190210 0.3654963
190220 0.3544508
190230 0.3571056
190240 0.3669522
190250 0.3578798
190260 0.3800918
190270 0.372922
190280 0.3650059
190290 0.3754067
190300 0.3561279
190310 0.366432
190320 0.385271
190330 0.3783945
190340 0.3776525
190350 0.3693736
190360 0.3766267
190370 0.3706942
190380 0.3830502
190390 0.3957267
190400 0.3960043
190410 0.3805536
190420 0.3673458
190430 0.3912121
190440 0.3695699
190450 0.3750921
190460 0.37648
190470 0.3889568
190480 0.3766524
190490 0.3692505
190500 0.3901809
190510 0.3939626
190520 0.3835136
190530 0.3944694
190540 0.4120083
190550 0.3847477
190560 0.3790282
190570 0.3713953
190580 0.3705775
190590 0.3602063
190600 0.3756146
190610 0.3536758
190620 0.368416
190630 0.3664528
190640 0.3809692
190650 0.3721542
190660 0.3799529
190670 0.3858591
190680 0.3442914
190690 0.360943
190700 0.3666687
190710 0.3668878
190720 0.3710621
190730 0.3644567
190740 0.3922003
190750 0.3670622
190760 0.380796
190770 0.3673052
190780 0.3701533
190790 0.360474
190800 0.3656356
190810 0.3752031
190820 0.3498599
190830 0.3530094
190840 0.3633668
190850 0.3737463
190860 0.3716056
190870 0.4035774
190880 0.3798361
190890 0.3762089
190900 0.3870675
190910 0.3760659
190920 0.365401
190930 0.3462329
190940 0.3518732
190950 0.3577977
190960 0.3790096
190970 0.3853496
190980 0.3652522
190990 0.3823729
191000 0.3758006
191010 0.3685474
191020 0.3754676
191030 0.3752597
191040 0.3664698
191050 0.3824131
191060 0.3875042
191070 0.3827298
191080 0.375796
191090 0.3903444
191100 0.3883108
191110 0.3778301
191120 0.3777944
191130 0.3485601
191140 0.3657621
191150 0.3767441
191160 0.3522437
191170 0.3452223
191180 0.3828088
191190 0.3564411
191200 0.3639381
191210 0.3400713
191220 0.3786156
191230 0.3648697
191240 0.3693283
191250 0.3897757
191260 0.3836273
191270 0.3861592
191280 0.3893925
191290 0.3604201
191300 0.3806114
191310 0.3914207
191320 0.3894826
191330 0.3762939
191340 0.3749609
191350 0.3795153
191360 0.3740911
191370 0.3786068
191380 0.3730886
191390 0.3873416
191400 0.378212
191410 0.3895815
191420 0.3932419
191430 0.3736246
191440 0.3732879
191450 0.3722229
191460 0.3781217
191470 0.3825952
191480 0.3607398
191490 0.375917
191500 0.3993036
191510 0.4001786
191520 0.388671
191530 0.4003099
191540 0.3758074
191550 0.3678715
191560 0.3660393
191570 0.3640143
191580 0.3722584
191590 0.3874883
191600 0.3668655
191610 0.3684289
191620 0.3708613
191630 0.3616897
191640 0.369389
191650 0.3490687
191660 0.3671286
191670 0.3568345
191680 0.368239
191690 0.3655501
191700 0.3575659
191710 0.3600197
191720 0.368488
191730 0.3412493
191740 0.3530241
191750 0.3627343
191760 0.3678125
191770 0.3455571
191780 0.3668488
191790 0.3791614
191800 0.3621007
191810 0.3588828
191820 0.3570054
191830 0.3690237
191840 0.3572523
191850 0.3565902
191860 0.3657962
191870 0.3708623
191880 0.3650642
191890 0.3783383
191900 0.3617034
191910 0.3606003
191920 0.3797942
191930 0.3902004
191940 0.3784195
191950 0.3738703
191960 0.3973908
191970 0.3898846
191980 0.3879306
191990 0.3748858
192000 0.37892
192010 0.3799689
192020 0.366403
192030 0.3812644
192040 0.3702949
192050 0.3655406
192060 0.35962
192070 0.362621
192080 0.3562643
192090 0.3541497
192100 0.3496206
192110 0.3751388
192120 0.3600112
192130 0.3630475
192140 0.3811812
192150 0.3755555
192160 0.3855191
192170 0.3655859
192180 0.382371
192190 0.3602781
192200 0.354899
192210 0.3582392
192220 0.3734029
192230 0.3808815
192240 0.3805027
192250 0.3693494
192260 0.3923878
192270 0.3834444
192280 0.397623
192290 0.3798718
192300 0.3819508
192310 0.4051466
192320 0.3800576
192330 0.3918464
192340 0.3679168
192350 0.3825333
192360 0.3811341
192370 0.394676
192380 0.3976551
192390 0.3995139
192400 0.3833523
192410 0.4024886
192420 0.4074153
192430 0.3697892
192440 0.3887508
192450 0.4033846
192460 0.4086029
192470 0.3999718
192480 0.4078414
192490 0.4101537
192500 0.3654341
192510 0.3751117
192520 0.3807277
192530 0.371567
192540 0.3604863
192550 0.3522256
192560 0.358393
192570 0.3752222
192580 0.3592588
192590 0.3663507
192600 0.3791237
192610 0.3818093
192620 0.3748554
192630 0.4005946
192640 0.3676026
192650 0.4017161
192660 0.3940181
192670 0.392672
192680 0.3666284
192690 0.392377
192700 0.3940963
192710 0.3969799
192720 0.4123634
192730 0.3711952
192740 0.393929
192750 0.3875698
192760 0.3604773
192770 0.370268
192780 0.3598306
192790 0.3642478
192800 0.358965
192810 0.3721517
192820 0.3778876
192830 0.3718587
192840 0.3766214
192850 0.3629506
192860 0.3676891
192870 0.3591621
192880 0.3646809
192890 0.3575777
192900 0.3606465
192910 0.3717334
192920 0.3704206
192930 0.3710074
192940 0.3743927
192950 0.3708351
192960 0.380182
192970 0.3833637
192980 0.3796315
192990 0.3787162
193000 0.383586
193010 0.3849706
193020 0.3771005
193030 0.3698531
193040 0.3628652
193050 0.3511519
193060 0.3802409
193070 0.3569642
193080 0.3659886
193090 0.3806817
193100 0.365896
193110 0.3774831
193120 0.3782959
193130 0.3703563
193140 0.3617465
193150 0.3835274
193160 0.3808145
193170 0.3912183
193180 0.368964
193190 0.3576401
193200 0.3788986
193210 0.3867868
193220 0.3813227
193230 0.3770813
193240 0.3618627
193250 0.3800935
193260 0.3766581
193270 0.3677471
193280 0.3873513
193290 0.3942995
193300 0.3828734
193310 0.3879744
193320 0.3913488
193330 0.3943538
193340 0.3664096
193350 0.3807364
193360 0.410953
193370 0.3933555
193380 0.4084539
193390 0.4240248
193400 0.423604
193410 0.3935685
193420 0.3913868
193430 0.3858781
193440 0.3979391
193450 0.3993016
193460 0.3989039
193470 0.4079272
193480 0.4031205
193490 0.4096529
193500 0.4060747
193510 0.3970023
193520 0.3961663
193530 0.4015736
193540 0.414523
193550 0.392377
193560 0.3903068
193570 0.3917394
193580 0.4021497
193590 0.3840015
193600 0.3967261
193610 0.3963994
193620 0.4103483
193630 0.3837557
193640 0.3830416
193650 0.4051312
193660 0.3839689
193670 0.3945083
193680 0.4157052
193690 0.3909142
193700 0.4090149
193710 0.3956995
193720 0.397909
193730 0.4046396
193740 0.3947528
193750 0.4020433
193760 0.406421
193770 0.4073708
193780 0.3963553
193790 0.3818324
193800 0.4024144
193810 0.4007855
193820 0.3892713
193830 0.391495
193840 0.3735039
193850 0.4091587
193860 0.3963703
193870 0.3912114
193880 0.3735596
193890 0.373291
193900 0.3623612
193910 0.3677129
193920 0.384624
193930 0.3824128
193940 0.3826674
193950 0.3695579
193960 0.3925717
193970 0.3855336
193980 0.3936933
193990 0.3777514
194000 0.385319
194010 0.3774256
194020 0.3864947
194030 0.3827945
194040 0.3937281
194050 0.410189
194060 0.4026288
194070 0.4185187
194080 0.4156076
194090 0.4133719
194100 0.4005935
194110 0.3974426
194120 0.3781603
194130 0.380485
194140 0.378822
194150 0.3896056
194160 0.3935653
194170 0.4004023
194180 0.4072891
194190 0.3763658
194200 0.4021794
194210 0.3852426
194220 0.4079238
194230 0.3922855
194240 0.3822331
194250 0.3720283
194260 0.3664347
194270 0.4039404
194280 0.3940016
194290 0.3958467
194300 0.4103431
194310 0.3989466
194320 0.3746089
194330 0.4095365
194340 0.4005205
194350 0.3909923
194360 0.3989401
194370 0.4097619
194380 0.3947979
194390 0.4057779
194400 0.3811811
194410 0.3869441
194420 0.3814613
194430 0.3829423
194440 0.3968442
194450 0.397871
194460 0.3988347
194470 0.3852701
194480 0.4095232
194490 0.4039662
194500 0.38789
194510 0.4019606
194520 0.4069142
194530 0.3931705
194540 0.3895811
194550 0.3835076
194560 0.3975385
194570 0.4041928
194580 0.4098072
194590 0.3829837
194600 0.3905291
194610 0.3941915
194620 0.4039969
194630 0.3802763
194640 0.3823429
194650 0.3719426
194660 0.3812363
194670 0.4056579
194680 0.3949749
194690 0.4154417
194700 0.3961262
194710 0.4029247
194720 0.4063332
194730 0.4268924
194740 0.3980043
194750 0.3778913
194760 0.3584703
194770 0.3873941
194780 0.3719818
194790 0.3807831
194800 0.3822205
194810 0.3890203
194820 0.3748829
194830 0.3764172
194840 0.3794361
194850 0.3881221
194860 0.3927758
194870 0.4017343
194880 0.4081059
194890 0.3833052
194900 0.3700197
194910 0.3759371
194920 0.3700569
194930 0.3673204
194940 0.3861678
194950 0.3896239
194960 0.391912
194970 0.3958659
194980 0.3870103
194990 0.3887328
195000 0.401156
195010 0.390568
195020 0.3769635
195030 0.3921449
195040 0.3942593
195050 0.3953684
195060 0.3871507
195070 0.3704596
195080 0.3858632
195090 0.3925469
195100 0.3828052
195110 0.3917081
195120 0.3986727
195130 0.3915574
195140 0.382282
195150 0.3839993
195160 0.3886429
195170 0.396605
195180 0.3967592
195190 0.3885053
195200 0.3919523
195210 0.3832695
195220 0.3697268
195230 0.3677213
195240 0.3884865
195250 0.3915828
195260 0.3700909
195270 0.3806432
195280 0.3804539
195290 0.3777546
195300 0.3856184
195310 0.3925399
195320 0.3826129
195330 0.3721897
195340 0.3837486
195350 0.3783611
195360 0.3817405
195370 0.3751043
195380 0.37664
195390 0.3928082
195400 0.3843096
195410 0.3763263
195420 0.3639721
195430 0.3602009
195440 0.3842548
195450 0.3927694
195460 0.3925277
195470 0.3706258
195480 0.3770427
195490 0.3730398
195500 0.3918035
195510 0.3796747
195520 0.3962671
195530 0.3673324
195540 0.3758798
195550 0.3699427
195560 0.3500119
195570 0.3714995
195580 0.3760509
195590 0.3811378
195600 0.3822046
195610 0.395219
195620 0.3955961
195630 0.3915477
195640 0.3970414
195650 0.3864723
195660 0.3860112
195670 0.3994892
195680 0.3964103
195690 0.381113
195700 0.3959917
195710 0.3823548
195720 0.3584957
195730 0.3620605
195740 0.3760682
195750 0.3957543
195760 0.3891127
195770 0.4104925
195780 0.3988508
195790 0.385691
195800 0.373188
195810 0.3780319
195820 0.3786985
195830 0.3976969
195840 0.3917962
195850 0.3761566
195860 0.4043655
195870 0.3964566
195880 0.3883646
195890 0.3822887
195900 0.3958907
195910 0.3930207
195920 0.4028671
195930 0.3965018
195940 0.3835372
195950 0.3538886
195960 0.3848232
195970 0.4004947
195980 0.4009451
195990 0.3989417
196000 0.3943857
196010 0.3963773
196020 0.3796134
196030 0.3781396
196040 0.3904288
196050 0.3891679
196060 0.3696049
196070 0.3888271
196080 0.382509
196090 0.3688264
196100 0.3849178
196110 0.4001886
196120 0.3836143
196130 0.3977934
196140 0.3947467
196150 0.3680559
196160 0.3855364
196170 0.3592162
196180 0.3539116
196190 0.3599346
196200 0.3746654
196210 0.3493465
196220 0.3543378
196230 0.3651
196240 0.3649959
196250 0.3655458
196260 0.377432
196270 0.3682065
196280 0.3623578
196290 0.3556149
196300 0.3528818
196310 0.3567335
196320 0.3682019
196330 0.3779561
196340 0.3728048
196350 0.3740153
196360 0.37123
196370 0.3573084
196380 0.3613817
196390 0.3481999
196400 0.3626145
196410 0.3550389
196420 0.3679544
196430 0.3641569
196440 0.3844964
196450 0.3815382
196460 0.3628683
196470 0.3787886
196480 0.3752078
196490 0.3852847
196500 0.3793881
196510 0.3811323
196520 0.3900091
196530 0.3926312
196540 0.3753372
196550 0.3807667
196560 0.386209
196570 0.36842
196580 0.3722013
196590 0.3801531
196600 0.3784649
196610 0.3691383
196620 0.3835399
196630 0.3949775
196640 0.3681239
196650 0.3582054
196660 0.3730223
196670 0.3868098
196680 0.3740828
196690 0.3568239
196700 0.3647247
196710 0.3471689
196720 0.351307
196730 0.3673823
196740 0.3775568
196750 0.3908006
196760 0.3942865
196770 0.37421
196780 0.3660442
196790 0.3771064
196800 0.3841085
196810 0.3733179
196820 0.3582873
196830 0.3557404
196840 0.3637213
196850 0.3765484
196860 0.3668449
196870 0.3475263
196880 0.3760096
196890 0.3850767
196900 0.3543247
196910 0.38861
196920 0.3829932
196930 0.3899533
196940 0.3605267
196950 0.3718257
196960 0.365155
196970 0.3703283
196980 0.3660622
196990 0.3716229
197000 0.3708795
197010 0.3743947
197020 0.382854
197030 0.36513
197040 0.3689761
197050 0.3721284
197060 0.3782846
197070 0.3854129
197080 0.3938871
197090 0.4000832
197100 0.4284467
197110 0.4290341
197120 0.3829614
197130 0.4252168
197140 0.3999748
197150 0.4352296
197160 0.3929495
197170 0.4172274
197180 0.4184938
197190 0.4141859
197200 0.3941836
197210 0.3819667
197220 0.3676668
197230 0.3911704
197240 0.3920039
197250 0.3811694
197260 0.3579618
197270 0.3672903
197280 0.3825475
197290 0.3831635
197300 0.3796196
197310 0.3918909
197320 0.3838961
197330 0.3842043
197340 0.3815091
197350 0.3649518
197360 0.3720897
197370 0.3911421
197380 0.3810811
197390 0.3828792
197400 0.395786
197410 0.3949334
197420 0.3790767
197430 0.3832984
197440 0.4014696
197450 0.3861151
197460 0.3818631
197470 0.3717244
197480 0.3636687
197490 0.358724
197500 0.3594558
197510 0.3600377
197520 0.3782985
197530 0.355799
197540 0.3728615
197550 0.3747488
197560 0.3646147
197570 0.3642806
197580 0.3671869
197590 0.3779792
197600 0.3632927
197610 0.3660621
197620 0.3548353
197630 0.3533705
197640 0.3455503
197650 0.3452319
197660 0.3451971
197670 0.3639252
197680 0.3641359
197690 0.360553
197700 0.3618665
197710 0.3739357
197720 0.3691945
197730 0.352559
197740 0.3606092
197750 0.3566214
197760 0.3552502
197770 0.3574981
197780 0.3520286
197790 0.3687918
197800 0.3450114
197810 0.3544028
197820 0.3519343
197830 0.3424737
197840 0.3557507
197850 0.3543678
197860 0.3551462
197870 0.3600391
197880 0.3448963
197890 0.3415183
197900 0.3536422
197910 0.3559913
197920 0.3458041
197930 0.3542802
197940 0.3539404
197950 0.3478104
197960 0.353958
197970 0.3473987
197980 0.3295086
197990 0.3451673
198000 0.3310541
198010 0.3309929
198020 0.3598215
198030 0.3444668
198040 0.3321846
198050 0.3351803
198060 0.3426203
198070 0.3489437
198080 0.3339762
198090 0.351544
198100 0.342131
198110 0.338659
198120 0.3560567
198130 0.3523666
198140 0.3377272
198150 0.3370596
198160 0.3437357
198170 0.3532581
198180 0.3498925
198190 0.3363002
198200 0.3220291
198210 0.3384797
198220 0.3344591
198230 0.3320287
198240 0.3403576
198250 0.3505408
198260 0.3362032
198270 0.3392166
198280 0.3593264
198290 0.3673804
198300 0.3649976
198310 0.3475392
198320 0.3436654
198330 0.3633818
198340 0.3842432
198350 0.364964
198360 0.3825036
198370 0.3619974
198380 0.3850113
198390 0.3831903
198400 0.3823236
198410 0.3696702
198420 0.3869627
198430 0.3787997
198440 0.3578762
198450 0.351403
198460 0.3721522
198470 0.3634877
198480 0.3646027
198490 0.3503844
198500 0.3600481
198510 0.3538015
198520 0.354826
198530 0.3706825
198540 0.3622427
198550 0.3681097
198560 0.3709982
198570 0.3560312
198580 0.3749714
198590 0.3837021
198600 0.414448
198610 0.4026633
198620 0.3986805
198630 0.3767326
198640 0.4058461
198650 0.3854233
198660 0.3756208
198670 0.3835718
198680 0.3801201
198690 0.3957731
198700 0.379893
198710 0.3769812
198720 0.3704346
198730 0.3549088
198740 0.3714395
198750 0.371175
198760 0.3650818
198770 0.381239
198780 0.3671684
198790 0.3895066
198800 0.3690243
198810 0.3704263
198820 0.3739589
198830 0.3823832
198840 0.3983291
198850 0.3842228
198860 0.3886176
198870 0.4040169
198880 0.4132741
198890 0.3822815
198900 0.3857954
198910 0.393045
198920 0.3714313
198930 0.392718
198940 0.3891785
198950 0.3949324
198960 0.3946507
198970 0.3644439
198980 0.3938611
198990 0.3855264
199000 0.3763665
199010 0.3852146
199020 0.4075775
199030 0.4088429
199040 0.4016253
199050 0.4022202
199060 0.4401876
199070 0.4055989
199080 0.4086131
199090 0.4095846
199100 0.4156686
199110 0.394601
199120 0.392699
199130 0.4012802
199140 0.3810688
199150 0.3956456
199160 0.3964542
199170 0.4267091
199180 0.4207987
199190 0.3942147
199200 0.3992372
199210 0.3966794
199220 0.4139812
199230 0.4114566
199240 0.4020952
199250 0.4111505
199260 0.3858104
199270 0.3878693
199280 0.4116109
199290 0.3923806
199300 0.3970601
199310 0.3992547
199320 0.3939889
199330 0.3975117
199340 0.4169345
199350 0.408588
199360 0.4029632
199370 0.4016428
199380 0.3969328
199390 0.4004194
199400 0.3927011
199410 0.4114808
199420 0.3991996
199430 0.3999975
199440 0.4020475
199450 0.4170921
199460 0.4027614
199470 0.3967367
199480 0.4079046
199490 0.3903699
199500 0.3923393
199510 0.3953641
199520 0.397115
199530 0.3786203
199540 0.3880144
199550 0.377555
199560 0.3800725
199570 0.3582112
199580 0.3692147
199590 0.377874
199600 0.3621484
199610 0.3641497
199620 0.3914294
199630 0.3983786
199640 0.3902169
199650 0.3953959
199660 0.4065171
199670 0.405792
199680 0.3869312
199690 0.3857276
199700 0.3918849
199710 0.4083151
199720 0.3920244
199730 0.3917951
199740 0.4149094
199750 0.4448973
199760 0.4072472
199770 0.4096971
199780 0.4231506
199790 0.4035001
199800 0.3991926
199810 0.4198953
199820 0.4099455
199830 0.3991878
199840 0.4117683
199850 0.4098303
199860 0.4070594
199870 0.3855921
199880 0.3987697
199890 0.3940247
199900 0.3781887
199910 0.3557828
199920 0.379261
199930 0.3833812
199940 0.3879588
199950 0.4056045
199960 0.3874018
199970 0.38135
199980 0.3635494
199990 0.3753221
200000 0.4059279
200010 0.3954089
200020 0.3734718
200030 0.3917409
200040 0.3982484
200050 0.3985265
200060 0.383373
200070 0.3836272
200080 0.3842348
200090 0.3767813
200100 0.4027838
200110 0.3773943
200120 0.3702349
200130 0.3841045
200140 0.3661363
200150 0.3852832
200160 0.3855468
200170 0.3981674
200180 0.3981452
200190 0.3904005
200200 0.3936872
200210 0.3952546
200220 0.3927825
200230 0.3640367
200240 0.3709587
200250 0.4016498
200260 0.3789638
200270 0.3947483
200280 0.4110061
200290 0.4060038
200300 0.4093953
200310 0.3786556
200320 0.3947474
200330 0.3918701
200340 0.412312
200350 0.3713393
200360 0.3797577
200370 0.4012736
200380 0.3862375
200390 0.363263
200400 0.3706156
200410 0.3841379
200420 0.3870587
200430 0.3905591
200440 0.3915695
200450 0.3849729
200460 0.3925162
200470 0.3798647
200480 0.3893699
200490 0.40934
200500 0.4097897
200510 0.3942519
200520 0.3909649
200530 0.4162344
200540 0.4151999
200550 0.3838663
200560 0.3832569
200570 0.3827635
200580 0.3934011
200590 0.3776885
200600 0.3715376
200610 0.3620436
200620 0.3713257
200630 0.3785283
200640 0.3907694
200650 0.3996877
200660 0.3884554
200670 0.3765875
200680 0.375187
200690 0.3956636
200700 0.3994792
200710 0.3983297
200720 0.3881089
200730 0.4014352
200740 0.3817648
200750 0.3788812
200760 0.4075072
200770 0.3848339
200780 0.3722601
200790 0.3705485
200800 0.3865364
200810 0.3890514
200820 0.3938659
200830 0.3961539
200840 0.3927277
200850 0.3745141
200860 0.3884481
200870 0.3940098
200880 0.3810513
200890 0.4024274
200900 0.4019921
200910 0.4041364
200920 0.4094944
200930 0.4122977
200940 0.403302
200950 0.3994486
200960 0.3997546
200970 0.4118603
200980 0.3784368
200990 0.3975136
201000 0.3930254
201010 0.3834883
201020 0.3864518
201030 0.3767061
201040 0.3867659
201050 0.4063956
201060 0.3913771
201070 0.4058053
201080 0.3985101
201090 0.4098788
201100 0.3990951
201110 0.3938629
201120 0.4004409
201130 0.4030533
201140 0.4049642
201150 0.3881279
201160 0.3931337
201170 0.3809776
201180 0.3946161
201190 0.3821517
201200 0.3876517
201210 0.3908109
201220 0.406638
201230 0.4007359
201240 0.3988094
201250 0.3821616
201260 0.3754235
201270 0.3921134
201280 0.3855153
201290 0.4227899
201300 0.4237197
201310 0.3936361
201320 0.4043164
201330 0.4073259
201340 0.4049999
201350 0.4010469
201360 0.4220811
201370 0.3940127
201380 0.407275
201390 0.4100975
201400 0.411494
201410 0.4288617
201420 0.422158
201430 0.3957013
201440 0.3964594
201450 0.3877332
201460 0.3910632
201470 0.3768769
201480 0.3744073
201490 0.372803
201500 0.3909731
201510 0.4103611
201520 0.4130455
201530 0.4275987
201540 0.4310177
201550 0.4280547
201560 0.4412165
201570 0.4355923
201580 0.4040743
201590 0.4326129
201600 0.4060166
201610 0.4072919
201620 0.4095702
201630 0.4201635
201640 0.3820509
201650 0.3956112
201660 0.3897066
201670 0.3986442
201680 0.3944007
201690 0.4135993
201700 0.4089318
201710 0.4139976
201720 0.391178
201730 0.4064384
201740 0.4001643
201750 0.4204654
201760 0.4258309
201770 0.3898046
201780 0.3800453
201790 0.3969282
201800 0.4040746
201810 0.3769481
201820 0.3863109
201830 0.3833213
201840 0.396633
201850 0.3818557
201860 0.3825527
201870 0.3868403
201880 0.3888215
201890 0.3987998
201900 0.3697448
201910 0.37988
201920 0.383864
201930 0.3657671
201940 0.3889921
201950 0.3900389
201960 0.4067668
201970 0.4030639
201980 0.3909974
201990 0.3712087
202000 0.3812973
202010 0.3958277
202020 0.3688982
202030 0.3478175
202040 0.3566273
202050 0.3662804
202060 0.3644659
202070 0.3499356
202080 0.343651
202090 0.3394229
202100 0.3340577
202110 0.355694
202120 0.3385229
202130 0.3437649
202140 0.3415822
202150 0.3529196
202160 0.3665853
202170 0.3688704
202180 0.3560486
202190 0.3763767
202200 0.3934943
202210 0.395457
202220 0.3951109
202230 0.3749856
202240 0.4010487
202250 0.3862533
202260 0.3794037
202270 0.3856749
202280 0.3689979
202290 0.3800705
202300 0.3350848
202310 0.3515172
202320 0.3793681
202330 0.3446695
202340 0.3285987
202350 0.3075154
202360 0.3391454
202370 0.3522595
202380 0.3427106
202390 0.3454171
202400 0.3543724
202410 0.3520925
202420 0.3591343
202430 0.3674994
202440 0.3509453
202450 0.3749517
202460 0.3594448
202470 0.3773146
202480 0.3419268
202490 0.3589643
202500 0.3694719
202510 0.3732696
202520 0.390552
202530 0.3881752
202540 0.4094685
202550 0.4151822
202560 0.3922725
202570 0.3916026
202580 0.3918522
202590 0.3810465
202600 0.3865712
202610 0.3908888
202620 0.3691743
202630 0.3575765
202640 0.3865717
202650 0.3905304
202660 0.3881344
202670 0.3900886
202680 0.3834839
202690 0.3636281
202700 0.3700267
202710 0.3570293
202720 0.3644933
202730 0.3588468
202740 0.376754
202750 0.3657024
202760 0.3654912
202770 0.3677751
202780 0.3771468
202790 0.3677314
202800 0.3672037
202810 0.3712933
202820 0.3688665
202830 0.3664559
202840 0.3752121
202850 0.4079981
202860 0.3974786
202870 0.3754044
202880 0.3728794
202890 0.3859178
202900 0.3751516
202910 0.3647798
202920 0.3732127
202930 0.4060223
202940 0.3662631
202950 0.371515
202960 0.3879407
202970 0.3919131
202980 0.3953168
202990 0.4036096
203000 0.3855712
203010 0.3737706
203020 0.3703754
203030 0.3943158
203040 0.4013287
203050 0.4211014
203060 0.4279598
203070 0.4102766
203080 0.3753442
203090 0.3904096
203100 0.3965727
203110 0.3754482
203120 0.3721748
203130 0.3629544
203140 0.3723148
203150 0.3800728
203160 0.3602306
203170 0.3784373
203180 0.3702207
203190 0.374157
203200 0.3592499
203210 0.3753525
203220 0.404099
203230 0.3791607
203240 0.3781874
203250 0.3626122
203260 0.3689878
203270 0.3949381
203280 0.3854952
203290 0.3965683
203300 0.3794084
203310 0.3896028
203320 0.3962089
203330 0.3764955
203340 0.3654131
203350 0.3506878
203360 0.3274089
203370 0.3604312
203380 0.3725287
203390 0.3625194
203400 0.3841119
203410 0.3827694
203420 0.3955121
203430 0.3952449
203440 0.3806499
203450 0.3973851
203460 0.3751255
203470 0.3970909
203480 0.380803
203490 0.3806119
203500 0.3723572
203510 0.370061
203520 0.3556293
203530 0.3804005
203540 0.3811682
203550 0.3762526
203560 0.3644291
203570 0.3584097
203580 0.3668246
203590 0.3557834
203600 0.3597318
203610 0.3448892
203620 0.3667954
203630 0.3672251
203640 0.3694025
203650 0.3798047
203660 0.3695984
203670 0.3640363
203680 0.3860139
203690 0.3588407
203700 0.3493311
203710 0.3593313
203720 0.3619689
203730 0.3642439
203740 0.3826496
203750 0.3789899
203760 0.3615054
203770 0.379102
203780 0.3804816
203790 0.3719744
203800 0.3698005
203810 0.3873544
203820 0.385296
203830 0.4019653
203840 0.4002885
203850 0.3963555
203860 0.4114929
203870 0.3907019
203880 0.4199831
203890 0.3912931
203900 0.4070383
203910 0.4149237
203920 0.4026377
203930 0.3927005
203940 0.370403
203950 0.376868
203960 0.3869972
203970 0.3885862
203980 0.3706336
203990 0.3764788
204000 0.3742092
204010 0.3658034
204020 0.3574301
204030 0.3609004
204040 0.3731929
204050 0.3755515
204060 0.3748447
204070 0.3549329
204080 0.3537449
204090 0.3448089
204100 0.3421401
204110 0.3427314
204120 0.3666416
204130 0.353477
204140 0.3580772
204150 0.3664301
204160 0.370945
204170 0.3493842
204180 0.347002
204190 0.3493849
204200 0.3428052
204210 0.3600031
204220 0.3890588
204230 0.402853
204240 0.3619328
204250 0.3919192
204260 0.3687498
204270 0.3831099
204280 0.3559554
204290 0.348847
204300 0.3687266
204310 0.3526648
204320 0.3750135
204330 0.3778611
204340 0.3676846
204350 0.36088
204360 0.3589732
204370 0.3779365
204380 0.3672995
204390 0.352553
204400 0.3848089
204410 0.3571985
204420 0.3615808
204430 0.3268932
204440 0.3599192
204450 0.3603747
204460 0.3543812
204470 0.3625763
204480 0.3625226
204490 0.355562
204500 0.3453618
204510 0.347394
204520 0.3405154
204530 0.3554453
204540 0.3614368
204550 0.3682812
204560 0.3667622
204570 0.3671227
204580 0.3854367
204590 0.3665184
204600 0.3670384
204610 0.3606826
204620 0.3400867
204630 0.3373437
204640 0.3513016
204650 0.3443064
204660 0.3546739
204670 0.3788517
204680 0.3571466
204690 0.3626623
204700 0.3566903
204710 0.3732573
204720 0.3605362
204730 0.3584756
204740 0.3501835
204750 0.3812966
204760 0.403255
204770 0.3696619
204780 0.385652
204790 0.3723827
204800 0.3940526
204810 0.3776301
204820 0.365615
204830 0.3858385
204840 0.3878514
204850 0.3919635
204860 0.4068031
204870 0.4146787
204880 0.4141116
204890 0.4510461
204900 0.4462714
204910 0.4459605
204920 0.4376379
204930 0.3789366
204940 0.3777418
204950 0.3597652
204960 0.3632293
204970 0.3667066
204980 0.3788881
204990 0.3754944
205000 0.3827224
205010 0.3868385
205020 0.3854384
205030 0.3905864
205040 0.406242
205050 0.3885164
205060 0.3846942
205070 0.3830449
205080 0.3994715
205090 0.381032
205100 0.373488
205110 0.388097
205120 0.3886741
205130 0.3792713
205140 0.4146665
205150 0.3870549
205160 0.3973421
205170 0.4051048
205180 0.410497
205190 0.4210576
205200 0.4302401
205210 0.4138542
205220 0.4081297
205230 0.4094638
205240 0.4142514
205250 0.4054956
205260 0.4109232
205270 0.4127537
205280 0.4336753
205290 0.4075665
205300 0.4002971
205310 0.4037102
205320 0.3996233
205330 0.4008239
205340 0.3968901
205350 0.407092
205360 0.402804
205370 0.3886383
205380 0.3744042
205390 0.3954861
205400 0.4071706
205410 0.371716
205420 0.3838962
205430 0.389907
205440 0.3847547
205450 0.3866731
205460 0.3794739
205470 0.3996394
205480 0.3760536
205490 0.3795227
205500 0.3788836
205510 0.3823157
205520 0.3755764
205530 0.3790143
205540 0.4004341
205550 0.3981031
205560 0.3570127
205570 0.3523963
205580 0.3587801
205590 0.3620205
205600 0.3437785
205610 0.3570938
205620 0.3775948
205630 0.3594657
205640 0.3660293
205650 0.3828721
205660 0.3608005
205670 0.3712328
205680 0.3520603
205690 0.3644684
205700 0.344882
205710 0.3551984
205720 0.3548423
205730 0.3664169
205740 0.3564193
205750 0.3762224
205760 0.3880696
205770 0.3680372
205780 0.3699291
205790 0.3904339
205800 0.3683128
205810 0.3713431
205820 0.3567984
205830 0.3698918
205840 0.3533973
205850 0.3518936
205860 0.3659572
205870 0.3534598
205880 0.3739788
205890 0.3756158
205900 0.3814546
205910 0.3776705
205920 0.3526513
205930 0.3364221
205940 0.3509757
205950 0.3652621
205960 0.3603319
205970 0.3662235
205980 0.3823476
205990 0.3582973
206000 0.3658911
206010 0.3661341
206020 0.3651909
206030 0.3804567
206040 0.3553525
206050 0.3711252
206060 0.3662663
206070 0.3615001
206080 0.3624399
206090 0.3743922
206100 0.3769613
206110 0.3655131
206120 0.3864965
206130 0.3886142
206140 0.3726856
206150 0.3817986
206160 0.3582737
206170 0.3632947
206180 0.3816384
206190 0.361663
206200 0.3817808
206210 0.374055
206220 0.3554646
206230 0.3502312
206240 0.3740794
206250 0.3647928
206260 0.3529691
206270 0.3617923
206280 0.3672695
206290 0.3582317
206300 0.3827229
206310 0.3812992
206320 0.3821827
206330 0.3853715
206340 0.3676468
206350 0.4027924
206360 0.3831223
206370 0.3803598
206380 0.3989083
206390 0.395602
206400 0.3781338
206410 0.3656622
206420 0.3822985
206430 0.3776642
206440 0.3661601
206450 0.3745352
206460 0.3794489
206470 0.3954837
206480 0.3862604
206490 0.3862569
206500 0.3751747
206510 0.381639
206520 0.3769058
206530 0.3835905
206540 0.3751857
206550 0.3659667
206560 0.3836716
206570 0.3875955
206580 0.3907847
206590 0.3675694
206600 0.3539194
206610 0.3679397
206620 0.3850484
206630 0.4017675
206640 0.4152303
206650 0.4075943
206660 0.3730619
206670 0.3773555
206680 0.3696961
206690 0.3889496
206700 0.3864379
206710 0.3834155
206720 0.3679506
206730 0.368039
206740 0.360729
206750 0.3584802
206760 0.3386406
206770 0.3518098
206780 0.3590634
206790 0.3629135
206800 0.3602084
206810 0.3555087
206820 0.3620732
206830 0.3492199
206840 0.3492253
206850 0.3624168
206860 0.3648904
206870 0.3663202
206880 0.379186
206890 0.3691038
206900 0.3738014
206910 0.3469864
206920 0.3564455
206930 0.3611119
206940 0.3756415
206950 0.3907015
206960 0.3532532
206970 0.3561489
206980 0.3506696
206990 0.3754722
207000 0.365972
207010 0.3428449
207020 0.3608217
207030 0.364343
207040 0.3672352
207050 0.3688394
207060 0.3665238
207070 0.3577541
207080 0.3659932
207090 0.3742325
207100 0.3678358
207110 0.3750486
207120 0.3792711
207130 0.3883768
207140 0.3775263
207150 0.3645986
207160 0.3514155
207170 0.3692959
207180 0.3680825
207190 0.3586591
207200 0.3472314
207210 0.362783
207220 0.364178
207230 0.3740146
207240 0.3850455
207250 0.3769723
207260 0.3577023
207270 0.370889
207280 0.3841073
207290 0.3777448
207300 0.3684922
207310 0.3855855
207320 0.3720252
207330 0.3503353
207340 0.3747635
207350 0.3933166
207360 0.3894753
207370 0.3807417
207380 0.3667067
207390 0.3670629
207400 0.3830104
207410 0.375979
207420 0.386829
207430 0.3873443
207440 0.3814567
207450 0.3797279
207460 0.3847311
207470 0.3864043
207480 0.3765472
207490 0.3905987
207500 0.3824358
207510 0.376014
207520 0.3805143
207530 0.377347
207540 0.3920797
207550 0.3925307
207560 0.3980849
207570 0.3878283
207580 0.3945513
207590 0.3940949
207600 0.3806377
207610 0.3916351
207620 0.375271
207630 0.3933527
207640 0.4071825
207650 0.3970073
207660 0.3823545
207670 0.3755503
207680 0.4066478
207690 0.3795102
207700 0.3913473
207710 0.3829355
207720 0.3899945
207730 0.3938558
207740 0.3965395
207750 0.4011521
207760 0.3922202
207770 0.3964095
207780 0.3896652
207790 0.3825857
207800 0.3969226
207810 0.3929714
207820 0.3993514
207830 0.4112644
207840 0.4070035
207850 0.4036659
207860 0.4000541
207870 0.3897438
207880 0.3811801
207890 0.3806218
207900 0.3789572
207910 0.373366
207920 0.3725348
207930 0.3808281
207940 0.3777223
207950 0.3978531
207960 0.3724589
207970 0.3895168
207980 0.3950002
207990 0.3877691
208000 0.386601
208010 0.3988883
208020 0.3826006
208030 0.3914065
208040 0.3934157
208050 0.3715767
208060 0.3987395
208070 0.386958
208080 0.387207
208090 0.3830563
208100 0.3884229
208110 0.3927242
208120 0.3762234
208130 0.3726466
208140 0.3737713
208150 0.35363
208160 0.376533
208170 0.3826141
208180 0.3958673
208190 0.3934226
208200 0.4026797
208210 0.3931088
208220 0.3978985
208230 0.4030921
208240 0.3711187
208250 0.383474
208260 0.3936004
208270 0.3838585
208280 0.3923234
208290 0.3981817
208300 0.3911261
208310 0.3883926
208320 0.3854041
208330 0.3945896
208340 0.3976899
208350 0.3924718
208360 0.4043152
208370 0.3961293
208380 0.4207911
208390 0.4201972
208400 0.4068013
208410 0.4155379
208420 0.399182
208430 0.4030187
208440 0.3887414
208450 0.4079035
208460 0.3999722
208470 0.3850141
208480 0.378246
208490 0.398437
208500 0.3838573
208510 0.3771386
208520 0.3759522
208530 0.3632425
208540 0.3592246
208550 0.3502807
208560 0.3631496
208570 0.3597889
208580 0.3441906
208590 0.3469486
208600 0.3591003
208610 0.3580022
208620 0.3532906
208630 0.3606448
208640 0.3677646
208650 0.3647182
208660 0.3644217
208670 0.3594372
208680 0.360633
208690 0.3648423
208700 0.3678917
208710 0.3698777
208720 0.3590846
208730 0.368441
208740 0.3791677
208750 0.3627665
208760 0.3809755
208770 0.3759498
208780 0.3634121
208790 0.3562619
208800 0.3822721
208810 0.3646363
208820 0.3685094
208830 0.3575667
208840 0.3632821
208850 0.3607911
208860 0.3737045
208870 0.3649691
208880 0.377359
208890 0.3890963
208900 0.372829
208910 0.3840163
208920 0.3729248
208930 0.3613862
208940 0.3690509
208950 0.3644332
208960 0.3734364
208970 0.3787203
208980 0.3831786
208990 0.3666118
209000 0.3923259
209010 0.3744344
209020 0.3759265
209030 0.370295
209040 0.3611794
209050 0.396535
209060 0.3844721
209070 0.3776561
209080 0.3732246
209090 0.3733945
209100 0.3950207
209110 0.3995037
209120 0.4041004
209130 0.3989582
209140 0.4007545
209150 0.398231
209160 0.3864794
209170 0.3972792
209180 0.381671
209190 0.3902299
209200 0.3754944
209210 0.3756387
209220 0.3739287
209230 0.3700344
209240 0.3708473
209250 0.3739254
209260 0.3645995
209270 0.3664642
209280 0.3784073
209290 0.3684265
209300 0.3662756
209310 0.3628184
209320 0.3667071
209330 0.3677973
209340 0.3747811
209350 0.3826661
209360 0.372084
209370 0.3840398
209380 0.3712587
209390 0.3619992
209400 0.3516936
209410 0.3668505
209420 0.3460181
209430 0.3512346
209440 0.3634144
209450 0.3609248
209460 0.3580514
209470 0.3485092
209480 0.3614354
209490 0.3865879
209500 0.3650137
209510 0.3748617
209520 0.3869646
209530 0.3770187
209540 0.3738562
209550 0.3703197
209560 0.3725357
209570 0.3886988
209580 0.3873262
209590 0.3913866
209600 0.3709812
209610 0.3743153
209620 0.3762885
209630 0.3813577
209640 0.3859859
209650 0.3966628
209660 0.3935594
209670 0.3762267
209680 0.3755012
209690 0.3764664
209700 0.3736478
209710 0.3801749
209720 0.3597453
209730 0.3658091
209740 0.3788087
209750 0.3762164
209760 0.3838082
209770 0.3762881
209780 0.3717129
209790 0.3670532
209800 0.3855208
209810 0.377773
209820 0.3843175
209830 0.3593497
209840 0.3671882
209850 0.364714
209860 0.3627236
209870 0.3681109
209880 0.3740954
209890 0.3735714
209900 0.3807455
209910 0.3784722
209920 0.3789591
209930 0.3772625
209940 0.3688318
209950 0.3779527
209960 0.3701128
209970 0.3529925
209980 0.3520402
209990 0.3545493
210000 0.3700211
210010 0.3685959
210020 0.3853456
210030 0.3686973
210040 0.3797331
210050 0.3528014
210060 0.3576322
210070 0.3644456
210080 0.3784501
210090 0.3876842
210100 0.3819802
210110 0.3735793
210120 0.394174
210130 0.3975726
210140 0.3956576
210150 0.4003408
210160 0.4020112
210170 0.3894682
210180 0.4132164
210190 0.4051285
210200 0.3963943
210210 0.417911
210220 0.4246811
210230 0.4037993
210240 0.410869
210250 0.3822417
210260 0.4171217
210270 0.4058993
210280 0.3984404
210290 0.3996265
210300 0.4153087
210310 0.4182939
210320 0.4078139
210330 0.4039452
210340 0.4078524
210350 0.4125452
210360 0.4016452
210370 0.4216235
210380 0.4121293
210390 0.3983282
210400 0.4035428
210410 0.3858118
210420 0.3986925
210430 0.4097723
210440 0.4016136
210450 0.4084588
210460 0.4150853
210470 0.3925992
210480 0.3881127
210490 0.390435
210500 0.3889062
210510 0.3764402
210520 0.3723881
210530 0.3764455
210540 0.3749715
210550 0.375735
210560 0.3739039
210570 0.3825627
210580 0.3716417
210590 0.3964164
210600 0.3942733
210610 0.3833532
210620 0.3828178
210630 0.3942807
210640 0.3788182
210650 0.3974919
210660 0.4009325
210670 0.4188089
210680 0.4208523
210690 0.3930772
210700 0.3911708
210710 0.3745258
210720 0.4034461
210730 0.3949326
210740 0.389558
210750 0.3795936
210760 0.384659
210770 0.3871588
210780 0.3764843
210790 0.3885704
210800 0.3766191
210810 0.3857983
210820 0.3627465
210830 0.3784154
210840 0.3894266
210850 0.3682851
210860 0.380609
210870 0.3836953
210880 0.3716446
210890 0.379831
210900 0.3730775
210910 0.389178
210920 0.3834878
210930 0.3831393
210940 0.3786818
210950 0.3876803
210960 0.3856289
210970 0.3996371
210980 0.391587
210990 0.3820123
211000 0.3747571
211010 0.3728501
211020 0.381302
211030 0.3785281
211040 0.3711358
211050 0.3579969
211060 0.3667714
211070 0.3685314
211080 0.3765775
211090 0.3667843
211100 0.3670367
211110 0.3743207
211120 0.3768181
211130 0.3728375
211140 0.3693431
211150 0.3680012
211160 0.4043473
211170 0.3772825
211180 0.3811185
211190 0.3772595
211200 0.4039086
211210 0.409001
211220 0.4180802
211230 0.4048596
211240 0.4142967
211250 0.3961268
211260 0.3960352
211270 0.4032371
211280 0.3977717
211290 0.3977135
211300 0.3908843
211310 0.3911448
211320 0.3893661
211330 0.379182
211340 0.3829205
211350 0.37826
211360 0.38027
211370 0.3808291
211380 0.3740783
211390 0.3920237
211400 0.3978156
211410 0.3781773
211420 0.3703308
211430 0.3530283
211440 0.3406722
211450 0.3514028
211460 0.3501123
211470 0.348033
211480 0.3501801
211490 0.3546138
211500 0.3427672
211510 0.3670372
211520 0.3716091
211530 0.3560296
211540 0.3553317
211550 0.3561937
211560 0.369172
211570 0.3616589
211580 0.3557301
211590 0.3506565
211600 0.3339513
211610 0.3379064
211620 0.3336361
211630 0.3440266
211640 0.3443987
211650 0.3488192
211660 0.3410607
211670 0.3428763
211680 0.3434331
211690 0.3428542
211700 0.3611237
211710 0.338683
211720 0.3607331
211730 0.3544328
211740 0.3468935
211750 0.3400988
211760 0.3375325
211770 0.3439748
211780 0.3456964
211790 0.3506988
211800 0.3459759
211810 0.3433874
211820 0.346159
211830 0.3378795
211840 0.3391394
211850 0.3459621
211860 0.3374017
211870 0.3378855
211880 0.343251
211890 0.3448268
211900 0.3393163
211910 0.342068
211920 0.3421125
211930 0.3408849
211940 0.3516423
211950 0.3539109
211960 0.3519843
211970 0.353388
211980 0.3521893
211990 0.3513009
212000 0.3463523
212010 0.347909
212020 0.3496165
212030 0.3531186
212040 0.3525633
212050 0.3473433
212060 0.3497496
212070 0.3421013
212080 0.3295103
212090 0.3346404
212100 0.341477
212110 0.3378317
212120 0.3324341
212130 0.3435626
212140 0.3305832
212150 0.3273042
212160 0.3281932
212170 0.3354906
212180 0.3302967
212190 0.3278546
212200 0.335192
212210 0.3380496
212220 0.3383552
212230 0.3332436
212240 0.3292206
212250 0.3442372
212260 0.351425
212270 0.3587104
212280 0.3592983
212290 0.3486762
212300 0.3372084
212310 0.3299805
212320 0.3437749
212330 0.3349466
212340 0.3374476
212350 0.3311512
212360 0.3428596
212370 0.3465661
212380 0.3320198
212390 0.3388151
212400 0.3357599
212410 0.327499
212420 0.3380252
212430 0.3314045
212440 0.3356469
212450 0.3313451
212460 0.3473027
212470 0.322024
212480 0.3388166
212490 0.3349251
212500 0.3409384
212510 0.3276064
212520 0.3253426
212530 0.3438899
212540 0.3363833
212550 0.3363645
212560 0.332679
212570 0.3390532
212580 0.3493906
212590 0.3479534
212600 0.3521434
212610 0.3515871
212620 0.3490733
212630 0.3473876
212640 0.342873
212650 0.3464024
212660 0.3550164
212670 0.3403255
212680 0.3390816
212690 0.3722755
212700 0.3545495
212710 0.340933
212720 0.3310697
212730 0.3303329
212740 0.3237986
212750 0.3467716
212760 0.325574
212770 0.3440962
212780 0.3335505
212790 0.3432585
212800 0.3441761
212810 0.3345821
212820 0.3410514
212830 0.333041
212840 0.3381785
212850 0.3325372
212860 0.3374241
212870 0.3374796
212880 0.3490943
212890 0.3261615
212900 0.3350167
212910 0.3435385
212920 0.3436804
212930 0.3383085
212940 0.3445068
212950 0.3386425
212960 0.3482845
212970 0.334066
212980 0.3342721
212990 0.3310762
213000 0.3523183
213010 0.3401053
213020 0.3554807
213030 0.3501539
213040 0.3415133
213050 0.3422475
213060 0.3410395
213070 0.3493974
213080 0.3414448
213090 0.3367367
213100 0.3503358
213110 0.3474337
213120 0.3445696
213130 0.3467125
213140 0.3661463
213150 0.3410746
213160 0.341702
213170 0.3383842
213180 0.3435214
213190 0.3434283
213200 0.3563307
213210 0.3659706
213220 0.3653018
213230 0.368766
213240 0.3593222
213250 0.3488355
213260 0.3572967
213270 0.35047
213280 0.374761
213290 0.3508895
213300 0.3512156
213310 0.3648983
213320 0.3516581
213330 0.3601444
213340 0.3632368
213350 0.3579327
213360 0.3429184
213370 0.350796
213380 0.3536043
213390 0.3533962
213400 0.3591869
213410 0.3619223
213420 0.3422728
213430 0.3398067
213440 0.3505759
213450 0.3451198
213460 0.3456516
213470 0.3433799
213480 0.349048
213490 0.3394977
213500 0.3329799
213510 0.3450954
213520 0.3492512
213530 0.3393433
213540 0.3612013
213550 0.363059
213560 0.352627
213570 0.3524683
213580 0.3352337
213590 0.3493038
213600 0.3224392
213610 0.3383218
213620 0.3425792
213630 0.3445372
213640 0.3578558
213650 0.3459727
213660 0.3663071
213670 0.3455241
213680 0.3630731
213690 0.3526504
213700 0.3594373
213710 0.3301066
213720 0.3632613
213730 0.3525981
213740 0.3648171
213750 0.3537387
213760 0.3576321
213770 0.366871
213780 0.3522011
213790 0.3637523
213800 0.3662663
213810 0.3788914
213820 0.3638996
213830 0.3584664
213840 0.3646655
213850 0.3677739
213860 0.3680004
213870 0.3628573
213880 0.3700245
213890 0.3678527
213900 0.3623785
213910 0.3564442
213920 0.3634679
213930 0.3638181
213940 0.3621718
213950 0.3739961
213960 0.3752445
213970 0.3610352
213980 0.3717133
213990 0.362997
214000 0.3626516
214010 0.35159
214020 0.3651676
214030 0.3537095
214040 0.3606474
214050 0.3546405
214060 0.3543762
214070 0.3654995
214080 0.3556982
214090 0.3699404
214100 0.3662667
214110 0.390588
214120 0.3933078
214130 0.3720618
214140 0.380058
214150 0.3677753
214160 0.3718937
214170 0.3640404
214180 0.3663214
214190 0.3691253
214200 0.3875635
214210 0.367608
214220 0.3706944
214230 0.3751804
214240 0.373316
214250 0.3702175
214260 0.3960455
214270 0.3778623
214280 0.3614891
214290 0.3710557
214300 0.3695349
214310 0.3702571
214320 0.3774195
214330 0.3744933
214340 0.3891355
214350 0.3693047
214360 0.3588441
214370 0.3694389
214380 0.3709077
214390 0.359928
214400 0.3793581
214410 0.368824
214420 0.3590943
214430 0.3798927
214440 0.367902
214450 0.3708511
214460 0.3821517
214470 0.3630567
214480 0.373767
214490 0.3690153
214500 0.3621117
214510 0.3700982
214520 0.3757671
214530 0.3458219
214540 0.3571468
214550 0.3616225
214560 0.3588261
214570 0.3411334
214580 0.3360786
214590 0.3451464
214600 0.3543896
214610 0.3637683
214620 0.3664613
214630 0.3572014
214640 0.3430798
214650 0.3469535
214660 0.3414726
214670 0.3361312
214680 0.3448171
214690 0.3439408
214700 0.3389025
214710 0.341978
214720 0.3506801
214730 0.3475185
214740 0.3632207
214750 0.3491377
214760 0.3378729
214770 0.3343458
214780 0.3591227
214790 0.3572498
214800 0.340643
214810 0.3801406
214820 0.3568194
214830 0.3519363
214840 0.3602747
214850 0.3565895
214860 0.3776899
214870 0.3592036
214880 0.3653661
214890 0.3517356
214900 0.342041
214910 0.3498583
214920 0.3660277
214930 0.3605855
214940 0.345445
214950 0.3560582
214960 0.3572927
214970 0.3672005
214980 0.3660393
214990 0.3738438
215000 0.3570332
215010 0.357421
215020 0.3583939
215030 0.3548792
215040 0.3745983
215050 0.3769549
215060 0.3952917
215070 0.3996829
215080 0.3880183
215090 0.3839054
215100 0.3817057
215110 0.3884979
215120 0.365307
215130 0.3642083
215140 0.3532735
215150 0.3554265
215160 0.370345
215170 0.3836088
215180 0.3692759
215190 0.3567481
215200 0.3703177
215210 0.3435666
215220 0.362339
215230 0.3557535
215240 0.3766302
215250 0.3724037
215260 0.3637855
215270 0.3607378
215280 0.3655865
215290 0.3680862
215300 0.3809223
215310 0.3647261
215320 0.3757378
215330 0.3562399
215340 0.3625727
215350 0.3476306
215360 0.3486486
215370 0.3423041
215380 0.34482
215390 0.3429929
215400 0.3438925
215410 0.3491639
215420 0.3645597
215430 0.3387593
215440 0.3464047
215450 0.343567
215460 0.3460464
215470 0.3397579
215480 0.3642522
215490 0.3508497
215500 0.3367486
215510 0.3482477
215520 0.3544265
215530 0.3526099
215540 0.3419787
215550 0.3503223
215560 0.3449455
215570 0.3341986
215580 0.3416804
215590 0.3220776
215600 0.3470246
215610 0.3391187
215620 0.3576102
215630 0.3510878
215640 0.3237365
215650 0.3422254
215660 0.3545698
215670 0.3389957
215680 0.3554241
215690 0.3529287
215700 0.3604819
215710 0.3643358
215720 0.3647815
215730 0.3622525
215740 0.3360931
215750 0.3598481
215760 0.3612365
215770 0.3637121
215780 0.3571833
215790 0.3655827
215800 0.3921431
215810 0.3719477
215820 0.3826022
215830 0.3733144
215840 0.3805516
215850 0.3652918
215860 0.3700078
215870 0.3729685
215880 0.3787872
215890 0.3896943
215900 0.367158
215910 0.3735329
215920 0.3688526
215930 0.3765778
215940 0.3817881
215950 0.3879001
215960 0.3777042
215970 0.3875618
215980 0.3643481
215990 0.3593456
216000 0.3545555
216010 0.3627961
216020 0.3562542
216030 0.3621787
216040 0.3482642
216050 0.3546325
216060 0.3690869
216070 0.3522917
216080 0.3467885
216090 0.3468048
216100 0.3470103
216110 0.3667371
216120 0.3621626
216130 0.358215
216140 0.3440413
216150 0.3666733
216160 0.362681
216170 0.3614264
216180 0.367099
216190 0.3651336
216200 0.3717482
216210 0.3613521
216220 0.3751665
216230 0.371155
216240 0.3806782
216250 0.3756133
216260 0.3588129
216270 0.372703
216280 0.3618765
216290 0.3678027
216300 0.3798288
216310 0.3720353
216320 0.3630692
216330 0.3679123
216340 0.3666911
216350 0.3394877
216360 0.3561838
216370 0.3740386
216380 0.3716424
216390 0.380141
216400 0.3685191
216410 0.3580878
216420 0.3641376
216430 0.3536693
216440 0.3444677
216450 0.3509195
216460 0.3743613
216470 0.3511645
216480 0.3499193
216490 0.3645862
216500 0.3564082
216510 0.3552316
216520 0.3581992
216530 0.3626547
216540 0.3558658
216550 0.3638315
216560 0.3528564
216570 0.3597552
216580 0.3538128
216590 0.363726
216600 0.3563252
216610 0.3476714
216620 0.3458771
216630 0.3633051
216640 0.3441859
216650 0.3742311
216660 0.3533399
216670 0.3578461
216680 0.3530775
216690 0.3522756
216700 0.3464866
216710 0.3550901
216720 0.3791707
216730 0.3602101
216740 0.3543552
216750 0.352008
216760 0.3557187
216770 0.3418399
216780 0.3604654
216790 0.3468139
216800 0.3604535
216810 0.3604274
216820 0.3568634
216830 0.3616549
216840 0.342635
216850 0.3644929
216860 0.3659948
216870 0.3569632
216880 0.3675782
216890 0.3660581
216900 0.3487822
216910 0.3401042
216920 0.3409089
216930 0.3344498
216940 0.3508821
216950 0.3524773
216960 0.3485368
216970 0.3611155
216980 0.3419805
216990 0.3360034
217000 0.3618053
217010 0.3431273
217020 0.3453011
217030 0.3409558
217040 0.3431323
217050 0.3265475
217060 0.3423821
217070 0.3492448
217080 0.3406471
217090 0.3367551
217100 0.3319233
217110 0.3325596
217120 0.3324418
217130 0.3506149
217140 0.3186603
217150 0.3326467
217160 0.3408456
217170 0.3466868
217180 0.3405324
217190 0.3464211
217200 0.3351683
217210 0.3471226
217220 0.342594
217230 0.3416542
217240 0.3467863
217250 0.3465337
217260 0.3589924
217270 0.3496247
217280 0.3678831
217290 0.3799202
217300 0.3615419
217310 0.3646954
217320 0.3616199
217330 0.3558815
217340 0.3590797
217350 0.3483786
217360 0.3481922
217370 0.3281996
217380 0.3299768
217390 0.331183
217400 0.33777
217410 0.346137
217420 0.3601066
217430 0.3748094
217440 0.364613
217450 0.3867541
217460 0.3553762
217470 0.3583308
217480 0.3715908
217490 0.370707
217500 0.3450796
217510 0.3515588
217520 0.3585244
217530 0.3525063
217540 0.3869154
217550 0.3529145
217560 0.3655362
217570 0.3729679
217580 0.3736726
217590 0.3477793
217600 0.3558077
217610 0.341487
217620 0.3529022
217630 0.3742372
217640 0.3763029
217650 0.3707645
217660 0.347037
217670 0.35328
217680 0.3592842
217690 0.3546922
217700 0.3478436
217710 0.3513658
217720 0.3463941
217730 0.353686
217740 0.3564046
217750 0.3557441
217760 0.3753659
217770 0.3503155
217780 0.3429317
217790 0.3424373
217800 0.3405916
217810 0.3521357
217820 0.3608682
217830 0.3351249
217840 0.3501396
217850 0.3422111
217860 0.3492647
217870 0.3523013
217880 0.3499533
217890 0.3624169
217900 0.3496678
217910 0.3492174
217920 0.3538331
217930 0.3496955
217940 0.3556302
217950 0.359686
217960 0.3426678
217970 0.3299266
217980 0.3476613
217990 0.3495288
218000 0.337072
218010 0.3533158
218020 0.3490279
218030 0.3501971
218040 0.3584971
218050 0.3519703
218060 0.3449328
218070 0.3460068
218080 0.3596652
218090 0.3518091
218100 0.3384623
218110 0.3511884
218120 0.3498933
218130 0.3584228
218140 0.3552951
218150 0.3619748
218160 0.3455488
218170 0.3552004
218180 0.3520536
218190 0.361375
218200 0.3521111
218210 0.3705254
218220 0.3518222
218230 0.3483045
218240 0.3583953
218250 0.3529097
218260 0.3593018
218270 0.3418768
218280 0.3618952
218290 0.3465624
218300 0.3409665
218310 0.3428591
218320 0.3401734
218330 0.3441671
218340 0.3460449
218350 0.3355518
218360 0.336599
218370 0.3349042
218380 0.3384316
218390 0.3548765
218400 0.3659402
218410 0.3525392
218420 0.3619476
218430 0.361002
218440 0.3548444
218450 0.3597215
218460 0.3550702
218470 0.3432514
218480 0.3397104
218490 0.3376718
218500 0.3356259
218510 0.3359737
218520 0.3466283
218530 0.3483656
218540 0.3600802
218550 0.3619168
218560 0.3556352
218570 0.3449749
218580 0.3527042
218590 0.3530817
218600 0.360195
218610 0.3589229
218620 0.3580016
218630 0.3590983
218640 0.3629401
218650 0.3454856
218660 0.3696275
218670 0.3638285
218680 0.3634182
218690 0.3608291
218700 0.3690822
218710 0.3577724
218720 0.3487635
218730 0.3432291
218740 0.3360449
218750 0.3550419
218760 0.3423136
218770 0.3426398
218780 0.3523842
218790 0.3526635
218800 0.3463983
218810 0.3468489
218820 0.3428893
218830 0.3626482
218840 0.3344558
218850 0.3561249
218860 0.3573636
218870 0.3442316
218880 0.350803
218890 0.359062
218900 0.3690535
218910 0.3455826
218920 0.3508473
218930 0.3505525
218940 0.3482879
218950 0.3363961
218960 0.3454962
218970 0.3466548
218980 0.3368565
218990 0.34287
219000 0.3548443
219010 0.3496253
219020 0.3564636
219030 0.3290912
219040 0.3397579
219050 0.3452174
219060 0.3565361
219070 0.3533489
219080 0.3706018
219090 0.3617571
219100 0.3520216
219110 0.3385196
219120 0.3480133
219130 0.3557969
219140 0.3727257
219150 0.3629067
219160 0.343847
219170 0.3552697
219180 0.3416241
219190 0.3606406
219200 0.3533229
219210 0.3545683
219220 0.3598168
219230 0.3623061
219240 0.3642386
219250 0.3514841
219260 0.3558019
219270 0.3431805
219280 0.348534
219290 0.3393826
219300 0.34427
219310 0.3528733
219320 0.3523583
219330 0.3749034
219340 0.3609831
219350 0.3519167
219360 0.3510148
219370 0.3474834
219380 0.3471121
219390 0.3410938
219400 0.3534337
219410 0.3423153
219420 0.3460931
219430 0.3263171
219440 0.3391306
219450 0.3589052
219460 0.3457132
219470 0.3558668
219480 0.3448772
219490 0.3454146
219500 0.3490629
219510 0.3625624
219520 0.3545891
219530 0.351804
219540 0.3617748
219550 0.3679396
219560 0.3626668
219570 0.3491738
219580 0.3721325
219590 0.3586365
219600 0.3441734
219610 0.3564614
219620 0.3479439
219630 0.3571323
219640 0.3511665
219650 0.3436963
219660 0.355701
219670 0.3578311
219680 0.3675028
219690 0.3411306
219700 0.3425433
219710 0.3558774
219720 0.3713007
219730 0.3602975
219740 0.3689031
219750 0.3614619
219760 0.3637239
219770 0.3826092
219780 0.3740005
219790 0.374633
219800 0.3816292
219810 0.3810142
219820 0.3681186
219830 0.3727066
219840 0.3771087
219850 0.3487926
219860 0.38173
219870 0.3970389
219880 0.3916541
219890 0.3747605
219900 0.3861403
219910 0.3629479
219920 0.3474445
219930 0.3515779
219940 0.3586339
219950 0.3496178
219960 0.3758156
219970 0.3825241
219980 0.3775113
219990 0.3630601
220000 0.3666184
220010 0.3664332
220020 0.3737705
220030 0.3758147
220040 0.3587464
220050 0.3342349
220060 0.3522454
220070 0.3487858
220080 0.3435816
220090 0.3466986
220100 0.372232
220110 0.3497602
220120 0.3255957
220130 0.3470078
220140 0.3588057
220150 0.3625605
220160 0.3857189
220170 0.3567799
220180 0.3637318
220190 0.3673374
220200 0.3519347
220210 0.3623947
220220 0.3700243
220230 0.3743333
220240 0.3843174
220250 0.3821796
220260 0.3587019
220270 0.3713874
220280 0.3709189
220290 0.3716148
220300 0.3682548
220310 0.3723347
220320 0.3775878
220330 0.3924616
220340 0.371783
220350 0.3627809
220360 0.3628367
220370 0.3495051
220380 0.3672111
220390 0.360918
220400 0.3723637
220410 0.3653264
220420 0.3556556
220430 0.336066
220440 0.3564551
220450 0.3362204
220460 0.3829145
220470 0.3753023
220480 0.3728445
220490 0.3498892
220500 0.3417861
220510 0.3608089
220520 0.3562779
220530 0.3522826
220540 0.3439422
220550 0.3725607
220560 0.3496647
220570 0.3587071
220580 0.3573165
220590 0.3720199
220600 0.3537934
220610 0.3617383
220620 0.3614287
220630 0.359731
220640 0.3684415
220650 0.3544673
220660 0.3626412
220670 0.3479024
220680 0.3576251
220690 0.3566653
220700 0.3596345
220710 0.3565353
220720 0.3565981
220730 0.3585807
220740 0.3620051
220750 0.3488347
220760 0.3643608
220770 0.3223198
220780 0.3457529
220790 0.3650455
220800 0.3731614
220810 0.3653279
220820 0.3611856
220830 0.3491268
220840 0.3620074
220850 0.3684005
220860 0.3649783
220870 0.3581645
220880 0.3531751
220890 0.3601347
220900 0.3598903
220910 0.368039
220920 0.3688499
220930 0.3508137
220940 0.3636386
220950 0.3658086
220960 0.3492473
220970 0.3446704
220980 0.3529179
220990 0.3580762
221000 0.3628388
221010 0.3876006
221020 0.3512205
221030 0.3393607
221040 0.3414308
221050 0.3592059
221060 0.365476
221070 0.3602955
221080 0.359051
221090 0.3471767
221100 0.3537996
221110 0.3569265
221120 0.3670582
221130 0.370344
221140 0.3574371
221150 0.3666257
221160 0.3581576
221170 0.3627752
221180 0.3580295
221190 0.3785194
221200 0.3892806
221210 0.3794504
221220 0.3647105
221230 0.382066
221240 0.3742267
221250 0.3687844
221260 0.3786819
221270 0.3579471
221280 0.3706905
221290 0.3644374
221300 0.3765161
221310 0.3851463
221320 0.3840242
221330 0.3701511
221340 0.3918311
221350 0.3700378
221360 0.3694227
221370 0.4026895
221380 0.4006542
221390 0.4051408
221400 0.3750492
221410 0.3964156
221420 0.390672
221430 0.3933773
221440 0.3934484
221450 0.384291
221460 0.3744031
221470 0.3629314
221480 0.3704967
221490 0.377339
221500 0.3695379
221510 0.3772289
221520 0.3786707
221530 0.383345
221540 0.3808229
221550 0.3714932
221560 0.3636479
221570 0.3745167
221580 0.3834129
221590 0.3830683
221600 0.3814032
221610 0.3904227
221620 0.3866487
221630 0.3643788
221640 0.3918402
221650 0.3627065
221660 0.3713226
221670 0.3782223
221680 0.3622676
221690 0.3548469
221700 0.3290781
221710 0.3618354
221720 0.3524427
221730 0.344655
221740 0.3467001
221750 0.3411312
221760 0.3345766
221770 0.3615476
221780 0.3442297
221790 0.3462815
221800 0.3496092
221810 0.3742451
221820 0.3602346
221830 0.3693686
221840 0.3739358
221850 0.3740233
221860 0.3855935
221870 0.3906585
221880 0.3893278
221890 0.3961554
221900 0.3730927
221910 0.3594764
221920 0.379299
221930 0.3708614
221940 0.373124
221950 0.3842608
221960 0.3897272
221970 0.3833489
221980 0.4005907
221990 0.3830504
222000 0.3881373
222010 0.3978263
222020 0.3896302
222030 0.4122366
222040 0.4088263
222050 0.4172602
222060 0.3900454
222070 0.4162953
222080 0.397902
222090 0.4057871
222100 0.4130092
222110 0.4047608
222120 0.4113403
222130 0.422264
222140 0.4398187
222150 0.4410929
222160 0.4270808
222170 0.4278882
222180 0.4388212
222190 0.4179285
222200 0.4111361
222210 0.4273317
222220 0.4285828
222230 0.4065332
222240 0.3956034
222250 0.3794614
222260 0.3837672
222270 0.3813717
222280 0.3981208
222290 0.4254367
222300 0.3910224
222310 0.3917658
222320 0.3963556
222330 0.3887795
222340 0.3986077
222350 0.3905762
222360 0.3746355
222370 0.3602269
222380 0.3650959
222390 0.3616531
222400 0.3750307
222410 0.3753438
222420 0.3718354
222430 0.3706554
222440 0.3731767
222450 0.3917528
222460 0.3810935
222470 0.3836452
222480 0.3957239
222490 0.3961883
222500 0.3888021
222510 0.3876713
222520 0.3924104
222530 0.3879305
222540 0.3937554
222550 0.4111706
222560 0.4089373
222570 0.4029619
222580 0.4037614
222590 0.391672
222600 0.3896462
222610 0.3773504
222620 0.3769445
222630 0.3794098
222640 0.3887689
222650 0.3726437
222660 0.3636919
222670 0.391707
222680 0.3863146
222690 0.3713094
222700 0.3817031
222710 0.3715818
222720 0.3643394
222730 0.3517962
222740 0.3770552
222750 0.3788728
222760 0.3872538
222770 0.3846403
222780 0.3855934
222790 0.3863293
222800 0.3741874
222810 0.3782637
222820 0.3617072
222830 0.3710403
222840 0.3657326
222850 0.3768997
222860 0.3739016
222870 0.3930658
222880 0.3991627
222890 0.4189315
222900 0.4375217
222910 0.4361649
222920 0.4429908
222930 0.419981
222940 0.4088762
222950 0.4225459
222960 0.4229477
222970 0.4239395
222980 0.4159909
222990 0.4248507
223000 0.4040206
223010 0.3965644
223020 0.4220571
223030 0.4153101
223040 0.4329762
223050 0.4252963
223060 0.4112022
223070 0.4042284
223080 0.4174977
223090 0.4182529
223100 0.4336276
223110 0.4291155
223120 0.4291252
223130 0.4310038
223140 0.4151939
223150 0.4274237
223160 0.4337406
223170 0.429118
223180 0.4210387
223190 0.417981
223200 0.4092713
223210 0.4227606
223220 0.420922
223230 0.4136529
223240 0.4144292
223250 0.4156329
223260 0.4218365
223270 0.4400174
223280 0.41911
223290 0.4069822
223300 0.4214103
223310 0.4057866
223320 0.4137848
223330 0.4084669
223340 0.4128711
223350 0.4148599
223360 0.4298463
223370 0.4107997
223380 0.4093217
223390 0.4129667
223400 0.4136063
223410 0.4267997
223420 0.4143193
223430 0.3948745
223440 0.3985976
223450 0.3799599
223460 0.4048443
223470 0.4069973
223480 0.4176405
223490 0.4244095
223500 0.42491
223510 0.4198471
223520 0.4194618
223530 0.4094015
223540 0.4115429
223550 0.407849
223560 0.4154092
223570 0.4325345
223580 0.417907
223590 0.4176121
223600 0.4167087
223610 0.4195551
223620 0.4091628
223630 0.4036507
223640 0.4060321
223650 0.4048594
223660 0.4064776
223670 0.3986531
223680 0.4052853
223690 0.4173205
223700 0.4324667
223710 0.4106145
223720 0.4010409
223730 0.42671
223740 0.4108895
223750 0.4013516
223760 0.4071822
223770 0.398472
223780 0.4009598
223790 0.39268
223800 0.4002674
223810 0.4075493
223820 0.4153725
223830 0.435585
223840 0.4172988
223850 0.4393766
223860 0.4082533
223870 0.404393
223880 0.4199539
223890 0.4091298
223900 0.4061
223910 0.4188211
223920 0.4118965
223930 0.4195536
223940 0.4116507
223950 0.4233384
223960 0.4027045
223970 0.429018
223980 0.425442
223990 0.3952112
224000 0.3806561
224010 0.4048004
224020 0.3925513
224030 0.3858545
224040 0.4036631
224050 0.3959988
224060 0.4093534
224070 0.4216128
224080 0.3959539
224090 0.4091505
224100 0.402463
224110 0.387886
224120 0.3817828
224130 0.3926665
224140 0.409131
224150 0.4123965
224160 0.3938043
224170 0.4000008
224180 0.4137436
224190 0.3878492
224200 0.3984778
224210 0.3979914
224220 0.3855319
224230 0.4014292
224240 0.4101129
224250 0.3954801
224260 0.4044656
224270 0.4102186
224280 0.3971979
224290 0.3960415
224300 0.390586
224310 0.3914843
224320 0.3793959
224330 0.3923978
224340 0.3731179
224350 0.3859889
224360 0.3793269
224370 0.387752
224380 0.3884491
224390 0.3812623
224400 0.3735578
224410 0.3701985
224420 0.3753953
224430 0.3780232
224440 0.3609402
224450 0.3924833
224460 0.3795873
224470 0.3844295
224480 0.3935008
224490 0.4095815
224500 0.4017499
224510 0.3911113
224520 0.4008581
224530 0.3935734
224540 0.3579882
224550 0.3698276
224560 0.3674212
224570 0.3838312
224580 0.3779051
224590 0.3601992
224600 0.3709888
224610 0.3764375
224620 0.3797185
224630 0.3838535
224640 0.3803195
224650 0.3871286
224660 0.3725551
224670 0.3655598
224680 0.3876458
224690 0.3772493
224700 0.3846262
224710 0.4079382
224720 0.4029398
224730 0.4163349
224740 0.3975402
224750 0.3900506
224760 0.38447
224770 0.3860128
224780 0.3934029
224790 0.408586
224800 0.4022017
224810 0.4086133
224820 0.4014241
224830 0.4102747
224840 0.4238728
224850 0.4256175
224860 0.419279
224870 0.4038399
224880 0.4059007
224890 0.4137782
224900 0.426425
224910 0.4373941
224920 0.42009
224930 0.4212164
224940 0.4204117
224950 0.4100406
224960 0.4195805
224970 0.3867717
224980 0.402796
224990 0.4207995
225000 0.4156467
225010 0.4070318
225020 0.4022328
225030 0.3975672
225040 0.4136117
225050 0.4158116
225060 0.4091622
225070 0.4048862
225080 0.3900469
225090 0.3893418
225100 0.3977403
225110 0.4029476
225120 0.4143035
225130 0.3953508
225140 0.4132708
225150 0.3959363
225160 0.3877907
225170 0.4129743
225180 0.4061792
225190 0.395367
225200 0.3930632
225210 0.3896808
225220 0.4008849
225230 0.3877903
225240 0.3806727
225250 0.3882021
225260 0.3898445
225270 0.397561
225280 0.4096537
225290 0.4089415
225300 0.3986458
225310 0.3979802
225320 0.4129623
225330 0.3927923
225340 0.3908021
225350 0.3819903
225360 0.3851583
225370 0.3884013
225380 0.3777613
225390 0.3795273
225400 0.3828134
225410 0.3858884
225420 0.3823909
225430 0.3909576
225440 0.3692649
225450 0.3921974
225460 0.3686164
225470 0.3909114
225480 0.3913626
225490 0.3953756
225500 0.3898726
225510 0.3942757
225520 0.4082276
225530 0.3865335
225540 0.412757
225550 0.406532
225560 0.4178253
225570 0.4031535
225580 0.4017261
225590 0.391785
225600 0.4127018
225610 0.3956483
225620 0.3989075
225630 0.4131483
225640 0.427501
225650 0.4173577
225660 0.3837188
225670 0.3698621
225680 0.3766845
225690 0.4020423
225700 0.3876153
225710 0.385112
225720 0.3889306
225730 0.3978305
225740 0.3881306
225750 0.382745
225760 0.3921386
225770 0.3947617
225780 0.3945088
225790 0.4067601
225800 0.406556
225810 0.4099722
225820 0.4373196
225830 0.4011481
225840 0.4137837
225850 0.3915518
225860 0.3995824
225870 0.3952796
225880 0.4190396
225890 0.4190145
225900 0.4401427
225910 0.4209833
225920 0.4243397
225930 0.4179441
225940 0.4111097
225950 0.3936499
225960 0.4030291
225970 0.4122964
225980 0.4106886
225990 0.4286616
226000 0.4252791
226010 0.4049172
226020 0.4022023
226030 0.4010775
226040 0.396765
226050 0.4185303
226060 0.4207969
226070 0.4236369
226080 0.4378881
226090 0.4336533
226100 0.434906
226110 0.4476983
226120 0.4525671
226130 0.4324287
226140 0.4246813
226150 0.4198095
226160 0.4341191
226170 0.4103819
226180 0.4281216
226190 0.4137852
226200 0.4184078
226210 0.4221058
226220 0.4266193
226230 0.4101642
226240 0.416562
226250 0.4055126
226260 0.4023641
226270 0.4149417
226280 0.4275121
226290 0.4058949
226300 0.4157699
226310 0.4131927
226320 0.4115407
226330 0.4239727
226340 0.444688
226350 0.4029171
226360 0.4019573
226370 0.3958011
226380 0.3990025
226390 0.3956981
226400 0.3960012
226410 0.4071783
226420 0.3900251
226430 0.3874661
226440 0.4038148
226450 0.3916246
226460 0.3889718
226470 0.3963839
226480 0.4035037
226490 0.3936906
226500 0.3886255
226510 0.3982519
226520 0.3932707
226530 0.3969567
226540 0.4025648
226550 0.3956563
226560 0.38535
226570 0.4006988
226580 0.4048354
226590 0.3992852
226600 0.3873745
226610 0.3870605
226620 0.394809
226630 0.4068761
226640 0.3971847
226650 0.3989508
226660 0.3989496
226670 0.3986717
226680 0.3966633
226690 0.4166912
226700 0.4013292
226710 0.3946513
226720 0.4096857
226730 0.4007104
226740 0.3948965
226750 0.4064776
226760 0.4167116
226770 0.4040181
226780 0.4098019
226790 0.4108282
226800 0.406909
226810 0.3932596
226820 0.3917952
226830 0.3943464
226840 0.3994203
226850 0.3924638
226860 0.409379
226870 0.3938091
226880 0.3924513
226890 0.3846311
226900 0.3886453
226910 0.3878546
226920 0.3741086
226930 0.399545
226940 0.3882079
226950 0.3801339
226960 0.3950524
226970 0.3974462
226980 0.3861043
226990 0.388891
227000 0.3920903
227010 0.3902466
227020 0.4053927
227030 0.4223884
227040 0.4230181
227050 0.4121077
227060 0.4245607
227070 0.3940459
227080 0.3929756
227090 0.3992197
227100 0.4065007
227110 0.4057547
227120 0.4130285
227130 0.4066214
227140 0.421979
227150 0.425251
227160 0.4352617
227170 0.4255968
227180 0.4207615
227190 0.4220279
227200 0.4114213
227210 0.4112525
227220 0.4210659
227230 0.4114196
227240 0.4146641
227250 0.4177901
227260 0.4087798
227270 0.4213817
227280 0.4137202
227290 0.4122096
227300 0.4066698
227310 0.4108743
227320 0.3943529
227330 0.4026397
227340 0.4099768
227350 0.3971509
227360 0.4027143
227370 0.386572
227380 0.3757635
227390 0.3928136
227400 0.3721681
227410 0.3979329
227420 0.4180779
227430 0.4081958
227440 0.4127435
227450 0.3863327
227460 0.4137065
227470 0.4186292
227480 0.4013735
227490 0.4097479
227500 0.4054516
227510 0.3884428
227520 0.3864714
227530 0.3872112
227540 0.3932699
227550 0.3820591
227560 0.4059898
227570 0.4028166
227580 0.4286535
227590 0.4094373
227600 0.4198856
227610 0.4113426
227620 0.4033725
227630 0.3986824
227640 0.4048637
227650 0.4201001
227660 0.4262435
227670 0.4206505
227680 0.4220742
227690 0.4267624
227700 0.4366689
227710 0.426884
227720 0.4215422
227730 0.4149146
227740 0.4245401
227750 0.4152326
227760 0.4168373
227770 0.4119405
227780 0.4133584
227790 0.4146586
227800 0.4052092
227810 0.4000278
227820 0.4178211
227830 0.4299805
227840 0.4281887
227850 0.4241664
227860 0.4131841
227870 0.4137102
227880 0.4219789
227890 0.412767
227900 0.408117
227910 0.4109168
227920 0.3949505
227930 0.4060163
227940 0.4174156
227950 0.4123719
227960 0.4245345
227970 0.4221412
227980 0.4090301
227990 0.4126675
228000 0.4250099
228010 0.4315326
228020 0.4323581
228030 0.4302526
228040 0.427359
228050 0.4447723
228060 0.4253822
228070 0.4106078
228080 0.4126501
228090 0.4028607
228100 0.4232144
228110 0.4109401
228120 0.4021496
228130 0.4223903
228140 0.4046136
228150 0.4024329
228160 0.4142782
228170 0.4209069
228180 0.4239661
228190 0.3951769
228200 0.3915308
228210 0.416812
228220 0.4115759
228230 0.4037598
228240 0.3969846
228250 0.4240274
228260 0.4144854
228270 0.4044647
228280 0.4124652
228290 0.4361374
228300 0.4140239
228310 0.4086721
228320 0.416516
228330 0.427447
228340 0.4126194
228350 0.4385996
228360 0.4372484
228370 0.4330972
228380 0.4208769
228390 0.4133172
228400 0.4278173
228410 0.4393965
228420 0.4095408
228430 0.4402015
228440 0.4252816
228450 0.4325281
228460 0.4402519
228470 0.4244937
228480 0.4216838
228490 0.4323267
228500 0.4142992
228510 0.3837225
228520 0.3864952
228530 0.409813
228540 0.4045835
228550 0.4171562
228560 0.4148784
228570 0.4222641
228580 0.3979464
228590 0.4073607
228600 0.4133046
228610 0.407604
228620 0.4005613
228630 0.4104236
228640 0.3878054
228650 0.4039638
228660 0.4090936
228670 0.4128595
228680 0.40743
228690 0.4077836
228700 0.4100263
228710 0.4090042
228720 0.4051588
228730 0.3896722
228740 0.3996173
228750 0.3982243
228760 0.398902
228770 0.3885567
228780 0.3980025
228790 0.3748175
228800 0.3907593
228810 0.3843625
228820 0.3923564
228830 0.3955806
228840 0.4052708
228850 0.3942434
228860 0.4151972
228870 0.4048295
228880 0.4024682
228890 0.3753088
228900 0.3828104
228910 0.3836285
228920 0.3930204
228930 0.3862931
228940 0.3901545
228950 0.376484
228960 0.3909659
228970 0.4063838
228980 0.4004344
228990 0.3962065
229000 0.392794
229010 0.3992021
229020 0.388963
229030 0.4246793
229040 0.417572
229050 0.4256023
229060 0.4437583
229070 0.426274
229080 0.4076509
229090 0.3900006
229100 0.3819776
229110 0.383468
229120 0.3876008
229130 0.370188
229140 0.3803743
229150 0.3901448
229160 0.3950827
229170 0.380398
229180 0.3951507
229190 0.4024382
229200 0.3996744
229210 0.4049875
229220 0.3769341
229230 0.3698456
229240 0.3861066
229250 0.3970582
229260 0.39453
229270 0.3784507
229280 0.3843943
229290 0.3839125
229300 0.3941775
229310 0.3830401
229320 0.3866614
229330 0.3804232
229340 0.3955821
229350 0.3919487
229360 0.3891874
229370 0.383415
229380 0.3720101
229390 0.3682216
229400 0.375403
229410 0.4037709
229420 0.3891859
229430 0.4043028
229440 0.4074712
229450 0.4186618
229460 0.4118652
229470 0.3991318
229480 0.403736
229490 0.4010228
229500 0.4079453
229510 0.4186799
229520 0.4385379
229530 0.3974907
229540 0.4101993
229550 0.4208646
229560 0.4161298
229570 0.4091219
229580 0.4088138
229590 0.4190929
229600 0.4030347
229610 0.4210012
229620 0.414758
229630 0.4127848
229640 0.4118459
229650 0.4285164
229660 0.4207111
229670 0.4021819
229680 0.4038534
229690 0.3965438
229700 0.3993104
229710 0.3939835
229720 0.4151968
229730 0.4012124
229740 0.4002006
229750 0.4025452
229760 0.3970499
229770 0.4121506
229780 0.4108435
229790 0.4025412
229800 0.4064152
229810 0.4041133
229820 0.4168449
229830 0.417361
229840 0.4118934
229850 0.4021828
229860 0.4025566
229870 0.4078267
229880 0.4133198
229890 0.4106987
229900 0.4255605
229910 0.4165429
229920 0.4280965
229930 0.4117835
229940 0.4147036
229950 0.4102086
229960 0.4080882
229970 0.4073595
229980 0.3974279
229990 0.3921713
230000 0.4057465
230010 0.4230417
230020 0.4210967
230030 0.4302789
230040 0.4331644
230050 0.4017972
230060 0.4108423
230070 0.4063141
230080 0.4020112
230090 0.3880375
230100 0.4183411
230110 0.3948192
230120 0.3940958
230130 0.4347363
230140 0.4242208
230150 0.4225668
230160 0.4270283
230170 0.4228437
230180 0.4127822
230190 0.4206463
230200 0.4220935
230210 0.4009829
230220 0.4102612
230230 0.4038733
230240 0.3861929
230250 0.3924305
230260 0.3974774
230270 0.4110533
230280 0.4048411
230290 0.3688082
230300 0.3759622
230310 0.3721532
230320 0.3713678
230330 0.3809192
230340 0.3815619
230350 0.3788094
230360 0.3886732
230370 0.3868664
230380 0.3789242
230390 0.3759919
230400 0.3671551
230410 0.3825207
230420 0.3841981
230430 0.4049978
230440 0.3833087
230450 0.4010445
230460 0.3825868
230470 0.385454
230480 0.3898409
230490 0.3859411
230500 0.3938089
230510 0.3934904
230520 0.4058435
230530 0.4057802
230540 0.4257104
230550 0.4145275
230560 0.4220622
230570 0.4174883
230580 0.4165522
230590 0.4132008
230600 0.4225309
230610 0.4334134
230620 0.433234
230630 0.4110581
230640 0.4394501
230650 0.4425579
230660 0.4204188
230670 0.4240608
230680 0.4045138
230690 0.409607
230700 0.4149568
230710 0.4079967
230720 0.4240736
230730 0.4342203
230740 0.4285286
230750 0.415689
230760 0.3930933
230770 0.3974215
230780 0.4164722
230790 0.4124354
230800 0.4324653
230810 0.416028
230820 0.4041315
230830 0.4118447
230840 0.4075734
230850 0.41471
230860 0.4102463
230870 0.4188337
230880 0.42817
230890 0.4198984
230900 0.4160293
230910 0.4258337
230920 0.4133229
230930 0.4154367
230940 0.4107735
230950 0.4040031
230960 0.4122288
230970 0.4065058
230980 0.4089668
230990 0.4342398
231000 0.4313007
231010 0.429694
231020 0.417447
231030 0.4117364
231040 0.4224887
231050 0.4193988
231060 0.4117198
231070 0.4340324
231080 0.409145
231090 0.4139951
231100 0.407585
231110 0.4135282
231120 0.4121081
231130 0.4164671
231140 0.4165617
231150 0.4240298
231160 0.4307951
231170 0.4158527
231180 0.4252034
231190 0.4333339
231200 0.4359364
231210 0.4266285
231220 0.4035123
231230 0.42201
231240 0.3990584
231250 0.4075488
231260 0.4152331
231270 0.4120059
231280 0.3954615
231290 0.3862257
231300 0.3853288
231310 0.387424
231320 0.3822172
231330 0.3896219
231340 0.3953476
231350 0.4174449
231360 0.4238729
231370 0.4267197
231380 0.4315868
231390 0.4010026
231400 0.4083727
231410 0.3958427
231420 0.4088879
231430 0.3893424
231440 0.3896518
231450 0.3965644
231460 0.3923532
231470 0.3924791
231480 0.4166731
231490 0.4020965
231500 0.3974866
231510 0.3987241
231520 0.3829738
231530 0.3703243
231540 0.3792498
231550 0.3926777
231560 0.387676
231570 0.3654539
231580 0.3910518
231590 0.3893968
231600 0.3887924
231610 0.3880129
231620 0.3887395
231630 0.3975522
231640 0.3939255
231650 0.3749233
231660 0.3784385
231670 0.3783449
231680 0.3782687
231690 0.3761331
231700 0.3818848
231710 0.3945327
231720 0.3858461
231730 0.3888167
231740 0.3887185
231750 0.3971195
231760 0.3986179
231770 0.3918192
231780 0.3916534
231790 0.3866442
231800 0.3802847
231810 0.3887973
231820 0.4060169
231830 0.3767571
231840 0.3800443
231850 0.3761032
231860 0.3769946
231870 0.3721236
231880 0.3679844
231890 0.3739101
231900 0.3749316
231910 0.3973504
231920 0.3690089
231930 0.3682899
231940 0.3891422
231950 0.3867459
231960 0.3863163
231970 0.3864462
231980 0.3742867
231990 0.3741165
232000 0.3689897
232010 0.3937888
232020 0.3736066
232030 0.3983015
232040 0.3874847
232050 0.3774865
232060 0.3689727
232070 0.3919568
232080 0.3856266
232090 0.3904409
232100 0.3817674
232110 0.381206
232120 0.3825184
232130 0.3966245
232140 0.3848473
232150 0.385217
232160 0.3957214
232170 0.4009082
232180 0.378805
232190 0.3778639
232200 0.3778204
232210 0.3935423
232220 0.3755398
232230 0.3812777
232240 0.3982117
232250 0.3836188
232260 0.3923092
232270 0.3866065
232280 0.3879901
232290 0.3767189
232300 0.4106183
232310 0.4162645
232320 0.4233504
232330 0.4209963
232340 0.4105076
232350 0.4112108
232360 0.3883145
232370 0.4010921
232380 0.3923301
232390 0.3960491
232400 0.3913714
232410 0.3969274
232420 0.4046122
232430 0.4046095
232440 0.4129837
232450 0.4100024
232460 0.3969712
232470 0.4048567
232480 0.39985
232490 0.422548
232500 0.4188929
232510 0.4187393
232520 0.4233788
232530 0.4303814
232540 0.4132267
232550 0.4076601
232560 0.4110604
232570 0.422054
232580 0.4166073
232590 0.4062043
232600 0.4246535
232610 0.4121546
232620 0.4082494
232630 0.4271959
232640 0.4155202
232650 0.4246548
232660 0.4203914
232670 0.4280331
232680 0.4188615
232690 0.395158
232700 0.4144065
232710 0.4018984
232720 0.3955721
232730 0.3955833
232740 0.3956871
232750 0.398635
232760 0.3867681
232770 0.3804362
232780 0.3835253
232790 0.3871998
232800 0.3914468
232810 0.3905751
232820 0.3938949
232830 0.3872819
232840 0.3913075
232850 0.3852196
232860 0.3857651
232870 0.4051375
232880 0.4046581
232890 0.4024019
232900 0.4043132
232910 0.4045659
232920 0.4024439
232930 0.4136266
232940 0.396416
232950 0.4028341
232960 0.3745545
232970 0.3953335
232980 0.3974797
232990 0.3805774
233000 0.4069153
233010 0.3996007
233020 0.396003
233030 0.4047233
233040 0.4050655
233050 0.400396
233060 0.3795751
233070 0.4086454
233080 0.4005848
233090 0.399199
233100 0.3905879
233110 0.3841012
233120 0.3893094
233130 0.3950136
233140 0.3894353
233150 0.3968538
233160 0.389309
233170 0.3865159
233180 0.382531
233190 0.3902128
233200 0.3959981
233210 0.3853883
233220 0.3922801
233230 0.4103919
233240 0.3828974
233250 0.378493
233260 0.3967041
233270 0.3770187
233280 0.3585271
233290 0.390649
233300 0.3986106
233310 0.3915475
233320 0.3999546
233330 0.3871869
233340 0.3941687
233350 0.3840232
233360 0.3806908
233370 0.3948864
233380 0.3872301
233390 0.3838699
233400 0.384278
233410 0.3853957
233420 0.3816744
233430 0.3957654
233440 0.3969328
233450 0.4037768
233460 0.4265762
233470 0.408371
233480 0.4070543
233490 0.4024105
233500 0.3919379
233510 0.3973053
233520 0.4071303
233530 0.3859604
233540 0.4041728
233550 0.4072939
233560 0.3894551
233570 0.3775554
233580 0.3891089
233590 0.3931304
233600 0.3981002
233610 0.403336
233620 0.3943729
233630 0.3990038
233640 0.3921695
233650 0.388002
233660 0.3935654
233670 0.373306
233680 0.404979
233690 0.4137066
233700 0.3931809
233710 0.4207487
233720 0.4258991
233730 0.4083389
233740 0.4067945
233750 0.4036725
233760 0.4039104
233770 0.3935234
233780 0.3994099
233790 0.4123066
233800 0.4098599
233810 0.4075801
233820 0.3985196
233830 0.3981681
233840 0.3963729
233850 0.39257
233860 0.4018806
233870 0.3809718
233880 0.3934623
233890 0.4070258
233900 0.3968505
233910 0.4017349
233920 0.4010711
233930 0.3893498
233940 0.4014991
233950 0.3920302
233960 0.4120617
233970 0.4093298
233980 0.4179262
233990 0.4046691
234000 0.4073451
234010 0.3917642
234020 0.4072381
234030 0.3973226
234040 0.4078555
234050 0.4125218
234060 0.4162955
234070 0.4059657
234080 0.4196256
234090 0.4018729
234100 0.4062941
234110 0.408732
234120 0.4110264
234130 0.396557
234140 0.4042056
234150 0.4044659
234160 0.3995609
234170 0.4029731
234180 0.3924108
234190 0.3872275
234200 0.3971781
234210 0.4099706
234220 0.3874424
234230 0.3858438
234240 0.3909568
234250 0.4130894
234260 0.384581
234270 0.3990771
234280 0.3838948
234290 0.4058247
234300 0.3801851
234310 0.3929643
234320 0.3952508
234330 0.3880036
234340 0.39672
234350 0.3938803
234360 0.4116047
234370 0.4234295
234380 0.3954299
234390 0.4092802
234400 0.4216073
234410 0.4310127
234420 0.4095306
234430 0.4139001
234440 0.3955362
234450 0.4125682
234460 0.418914
234470 0.4227363
234480 0.4073421
234490 0.424702
234500 0.4110992
234510 0.4034832
234520 0.4111222
234530 0.4075927
234540 0.4028974
234550 0.3958784
234560 0.3780322
234570 0.3991625
234580 0.3956916
234590 0.3982901
234600 0.3954992
234610 0.4008668
234620 0.4078699
234630 0.4012207
234640 0.4000346
234650 0.3917264
234660 0.3839214
234670 0.414906
234680 0.4222896
234690 0.3921223
234700 0.4112105
234710 0.4099759
234720 0.4047557
234730 0.3924359
234740 0.398985
234750 0.4232707
234760 0.4177454
234770 0.4131804
234780 0.4182393
234790 0.3992425
234800 0.3948384
234810 0.3898795
234820 0.3974768
234830 0.3837821
234840 0.3882096
234850 0.4108616
234860 0.3956764
234870 0.4124281
234880 0.4217231
234890 0.4016076
234900 0.4010563
234910 0.401163
234920 0.4030806
234930 0.403618
234940 0.4142457
234950 0.4097265
234960 0.4037818
234970 0.424606
234980 0.415338
234990 0.4140962
235000 0.3901446
235010 0.3833566
235020 0.4038936
235030 0.3943449
235040 0.4021727
235050 0.409245
235060 0.3966502
235070 0.3917649
235080 0.4029961
235090 0.381086
235100 0.3969846
235110 0.382349
235120 0.3945129
235130 0.3905208
235140 0.3982868
235150 0.3900636
235160 0.3854133
235170 0.3804568
235180 0.3986287
235190 0.3938744
235200 0.398201
235210 0.3816928
235220 0.4066481
235230 0.3702604
235240 0.3908871
235250 0.4144085
235260 0.4039156
235270 0.3974648
235280 0.396942
235290 0.3871783
235300 0.3899512
235310 0.4068988
235320 0.3960387
235330 0.3876393
235340 0.4000727
235350 0.3982584
235360 0.4027407
235370 0.3814579
235380 0.4120603
235390 0.3940519
235400 0.3948701
235410 0.3983269
235420 0.4200583
235430 0.400052
235440 0.4214685
235450 0.4070475
235460 0.4095417
235470 0.4199345
235480 0.4327919
235490 0.420538
235500 0.4082655
235510 0.3922451
235520 0.4036672
235530 0.402027
235540 0.4001506
235550 0.3738781
235560 0.3720831
235570 0.3990084
235580 0.3756972
235590 0.3903329
235600 0.3949055
235610 0.3999646
235620 0.3936974
235630 0.4039793
235640 0.3953446
235650 0.3971538
235660 0.380952
235670 0.4037043
235680 0.3948233
235690 0.4074263
235700 0.3956534
235710 0.3797396
235720 0.380537
235730 0.3914177
235740 0.3929743
235750 0.3924069
235760 0.3975222
235770 0.3980986
235780 0.3843769
235790 0.3844379
235800 0.3962801
235810 0.3899197
235820 0.3952398
235830 0.3941217
235840 0.3925622
235850 0.3910467
235860 0.4012468
235870 0.3909676
235880 0.3949324
235890 0.4112909
235900 0.4135674
235910 0.4358216
235920 0.4177022
235930 0.4028283
235940 0.4103361
235950 0.4005685
235960 0.4028203
235970 0.394554
235980 0.3908964
235990 0.3841414
236000 0.3904584
236010 0.3825664
236020 0.393201
236030 0.3797399
236040 0.3749887
236050 0.3838207
236060 0.3958778
236070 0.3849258
236080 0.3807991
236090 0.397501
236100 0.4047018
236110 0.419032
236120 0.420723
236130 0.4246476
236140 0.4165637
236150 0.4095913
236160 0.388047
236170 0.3998348
236180 0.397711
236190 0.4020596
236200 0.4037887
236210 0.4156418
236220 0.4147292
236230 0.4005584
236240 0.4006133
236250 0.3874927
236260 0.3971908
236270 0.4108616
236280 0.4128452
236290 0.4130688
236300 0.4120022
236310 0.4232597
236320 0.4104804
236330 0.4159488
236340 0.4183922
236350 0.4272217
236360 0.4092278
236370 0.4030054
236380 0.3912689
236390 0.3853476
236400 0.3994616
236410 0.4058178
236420 0.4079913
236430 0.4055426
236440 0.3929537
236450 0.3937068
236460 0.3840993
236470 0.3862694
236480 0.3982438
236490 0.4035382
236500 0.4090717
236510 0.389288
236520 0.40288
236530 0.3997748
236540 0.3993353
236550 0.4047812
236560 0.4101507
236570 0.4130684
236580 0.4024035
236590 0.4151165
236600 0.4080049
236610 0.4007156
236620 0.3892645
236630 0.3815863
236640 0.3794425
236650 0.3918532
236660 0.3791085
236670 0.3931067
236680 0.3962373
236690 0.4007416
236700 0.4135724
236710 0.3978519
236720 0.4015234
236730 0.3960415
236740 0.4240116
236750 0.4077856
236760 0.4062115
236770 0.4128678
236780 0.4171896
236790 0.4043971
236800 0.4182706
236810 0.4033974
236820 0.3970311
236830 0.3882231
236840 0.3910006
236850 0.3910956
236860 0.3906813
236870 0.3696828
236880 0.3922959
236890 0.3969668
236900 0.3740172
236910 0.3885667
236920 0.401263
236930 0.4076241
236940 0.4269876
236950 0.431738
236960 0.4330594
236970 0.4431657
236980 0.4440692
236990 0.4359654
237000 0.421516
237010 0.4022803
237020 0.4110654
237030 0.3963327
237040 0.3933086
237050 0.3832706
237060 0.40062
237070 0.3918511
237080 0.4013973
237090 0.4196609
237100 0.4127386
237110 0.4232573
237120 0.4236817
237130 0.4126449
237140 0.4213896
237150 0.4079834
237160 0.4286496
237170 0.4145807
237180 0.4082704
237190 0.4226852
237200 0.4231967
237210 0.4210501
237220 0.406356
237230 0.427701
237240 0.4249676
237250 0.4232165
237260 0.4398405
237270 0.4249046
237280 0.4569259
237290 0.441793
237300 0.4437295
237310 0.4142392
237320 0.4053476
237330 0.4132276
237340 0.4120591
237350 0.3974145
237360 0.406083
237370 0.4114279
237380 0.3845926
237390 0.3931992
237400 0.4099758
237410 0.3975711
237420 0.4133588
237430 0.4200254
237440 0.3910448
237450 0.3977566
237460 0.4096351
237470 0.4178786
237480 0.4076398
237490 0.4125434
237500 0.4236464
237510 0.4130746
237520 0.3967103
237530 0.4067912
237540 0.4089331
237550 0.4103652
237560 0.423411
237570 0.407759
237580 0.3965579
237590 0.3980334
237600 0.3861679
237610 0.3968375
237620 0.3870684
237630 0.3854459
237640 0.4038047
237650 0.3918869
237660 0.3819366
237670 0.3801746
237680 0.4119465
237690 0.4107429
237700 0.3971974
237710 0.4050455
237720 0.3997433
237730 0.4096879
237740 0.4179013
237750 0.4217869
237760 0.4134952
237770 0.4030834
237780 0.4106068
237790 0.4006062
237800 0.412185
237810 0.4277287
237820 0.4357037
237830 0.4438191
237840 0.4251684
237850 0.4436474
237860 0.4300311
237870 0.4362178
237880 0.4415971
237890 0.4529964
237900 0.4684713
237910 0.4732208
237920 0.4525268
237930 0.4468102
237940 0.4380359
237950 0.4428262
237960 0.4319943
237970 0.4294046
237980 0.4476261
237990 0.4283473
238000 0.4385161
238010 0.4412057
238020 0.4262296
238030 0.4171741
238040 0.4257455
238050 0.4325396
238060 0.4238523
238070 0.4314563
238080 0.4366849
238090 0.4377536
238100 0.4399812
238110 0.4566636
238120 0.4305707
238130 0.4426182
238140 0.4292805
238150 0.4352836
238160 0.425731
238170 0.4310127
238180 0.4279044
238190 0.431136
238200 0.4429742
238210 0.4485022
238220 0.4155177
238230 0.4353091
238240 0.4197066
238250 0.413319
238260 0.4317767
238270 0.4270772
238280 0.4316914
238290 0.4316193
238300 0.4369857
238310 0.4226284
238320 0.4348902
238330 0.4323892
238340 0.4361553
238350 0.4354122
238360 0.4296072
238370 0.4517745
238380 0.4287403
238390 0.4496949
238400 0.4511338
238410 0.4445133
238420 0.4392667
238430 0.4241187
238440 0.4242736
238450 0.4439903
238460 0.4464493
238470 0.4375744
238480 0.4474149
238490 0.437923
238500 0.428179
238510 0.4382588
238520 0.4419198
238530 0.4190277
238540 0.4500687
238550 0.4372559
238560 0.4425838
238570 0.4410118
238580 0.4611132
238590 0.4587695
238600 0.4388403
238610 0.4273496
238620 0.4622058
238630 0.4501594
238640 0.4666944
238650 0.4515281
238660 0.4662816
238670 0.4657188
238680 0.4549343
238690 0.4400409
238700 0.4240191
238710 0.4222763
238720 0.4390246
238730 0.4307839
238740 0.4399385
238750 0.4168214
238760 0.4272278
238770 0.4462504
238780 0.4470509
238790 0.4362291
238800 0.4218613
238810 0.4289998
238820 0.4363454
238830 0.3994619
238840 0.4233133
238850 0.4300714
238860 0.4330322
238870 0.4377895
238880 0.4271033
238890 0.4380031
238900 0.4304142
238910 0.4580809
238920 0.4241778
238930 0.4291455
238940 0.4232237
238950 0.4099159
238960 0.4261458
238970 0.4422911
238980 0.4523818
238990 0.4427558
239000 0.4546784
239010 0.4667037
239020 0.4327789
239030 0.4499499
239040 0.4310159
239050 0.4283575
239060 0.4283217
239070 0.4240688
239080 0.4176726
239090 0.4359141
239100 0.4475503
239110 0.4319361
239120 0.4389071
239130 0.4386909
239140 0.4340718
239150 0.4223736
239160 0.4522707
239170 0.4453451
239180 0.4288812
239190 0.42647
239200 0.4202069
239210 0.4167882
239220 0.4194012
239230 0.4164979
239240 0.4134687
239250 0.4119251
239260 0.4103341
239270 0.4096917
239280 0.3907153
239290 0.3829183
239300 0.3844782
239310 0.3883548
239320 0.400451
239330 0.4133794
239340 0.4063029
239350 0.4034381
239360 0.4004937
239370 0.3912858
239380 0.3870087
239390 0.3941287
239400 0.3907135
239410 0.3903261
239420 0.3827821
239430 0.3923983
239440 0.3829077
239450 0.3929567
239460 0.4056372
239470 0.3830822
239480 0.3814189
239490 0.3736566
239500 0.3744276
239510 0.3829834
239520 0.3662089
239530 0.3678722
239540 0.3844125
239550 0.3829899
239560 0.3828081
239570 0.3766212
239580 0.3981039
239590 0.3812358
239600 0.3818606
239610 0.3839932
239620 0.3709737
239630 0.3887611
239640 0.3965381
239650 0.3921844
239660 0.3726694
239670 0.3730486
239680 0.3764932
239690 0.3745238
239700 0.3846543
239710 0.3891668
239720 0.380923
239730 0.3776759
239740 0.3819725
239750 0.3778646
239760 0.3666477
239770 0.3613536
239780 0.3617044
239790 0.3723351
239800 0.3500028
239810 0.3551328
239820 0.3547353
239830 0.3704065
239840 0.3755218
239850 0.3888743
239860 0.3748876
239870 0.3878578
239880 0.3855612
239890 0.376065
239900 0.3859218
239910 0.3775081
239920 0.3920705
239930 0.4012711
239940 0.3984514
239950 0.3968929
239960 0.3883359
239970 0.3832464
239980 0.3984398
239990 0.401229
240000 0.4069673
240010 0.3979476
240020 0.4013934
240030 0.3954649
240040 0.3833719
240050 0.4011319
240060 0.4011875
240070 0.3962432
240080 0.3980431
240090 0.3912712
240100 0.3981192
240110 0.4129969
240120 0.3984833
240130 0.4273407
240140 0.4007899
240150 0.4206293
240160 0.4194652
240170 0.4101031
240180 0.401279
240190 0.4236157
240200 0.4380794
240210 0.4200417
240220 0.4113502
240230 0.426793
240240 0.4293106
240250 0.4287278
240260 0.4342085
240270 0.4144507
240280 0.4141775
240290 0.4156317
240300 0.4403898
240310 0.386812
240320 0.4102904
240330 0.4179711
240340 0.4221916
240350 0.423853
240360 0.3988957
240370 0.406993
240380 0.3993045
240390 0.3856683
240400 0.3899743
240410 0.4037986
240420 0.4000215
240430 0.3825305
240440 0.3864416
240450 0.3942974
240460 0.391735
240470 0.4039219
240480 0.3910421
240490 0.3860436
240500 0.3823765
240510 0.3778233
240520 0.3712206
240530 0.3756719
240540 0.3674135
240550 0.3723031
240560 0.3649119
240570 0.3742573
240580 0.3821305
240590 0.3815485
240600 0.3703521
240610 0.3789857
240620 0.3831522
240630 0.378198
240640 0.399437
240650 0.4041816
240660 0.402661
240670 0.3838621
240680 0.3779556
240690 0.3878003
240700 0.371588
240710 0.391077
240720 0.401102
240730 0.3870508
240740 0.3958505
240750 0.40941
240760 0.3825656
240770 0.3788844
240780 0.3725426
240790 0.3948943
240800 0.3787449
240810 0.3820075
240820 0.37726
240830 0.4010561
240840 0.3889498
240850 0.3870539
240860 0.4069284
240870 0.3826813
240880 0.3822289
240890 0.3784508
240900 0.389155
240910 0.3749976
240920 0.3735462
240930 0.3834375
240940 0.3994025
240950 0.3870519
240960 0.4024784
240970 0.4051326
240980 0.3914339
240990 0.3870123
241000 0.3870922
241010 0.403088
241020 0.4099992
241030 0.3963865
241040 0.411098
241050 0.4010182
241060 0.3887925
241070 0.3975979
241080 0.3931332
241090 0.3926373
241100 0.404891
241110 0.3977349
241120 0.4162216
241130 0.3953404
241140 0.4129144
241150 0.393698
241160 0.3982692
241170 0.3985244
241180 0.3793091
241190 0.3964263
241200 0.3945429
241210 0.3909364
241220 0.3980647
241230 0.3859723
241240 0.3916085
241250 0.398305
241260 0.4046552
241270 0.4192083
241280 0.4005463
241290 0.3954529
241300 0.3933727
241310 0.3974813
241320 0.3842345
241330 0.3845523
241340 0.3942285
241350 0.3914111
241360 0.3881389
241370 0.3726266
241380 0.3823018
241390 0.3796837
241400 0.3869718
241410 0.3786673
241420 0.3798972
241430 0.3873451
241440 0.3756132
241450 0.3694415
241460 0.3936155
241470 0.3840019
241480 0.3652924
241490 0.3764234
241500 0.3832464
241510 0.3895167
241520 0.3729241
241530 0.3831394
241540 0.3800622
241550 0.3896396
241560 0.4016353
241570 0.3775628
241580 0.3835271
241590 0.4006832
241600 0.3803219
241610 0.3746598
241620 0.3689992
241630 0.3725869
241640 0.37523
241650 0.3801134
241660 0.3848209
241670 0.3657613
241680 0.3799449
241690 0.3873494
241700 0.3837075
241710 0.3866271
241720 0.3833627
241730 0.3848523
241740 0.3760656
241750 0.38044
241760 0.3822894
241770 0.3752529
241780 0.3796715
241790 0.3832706
241800 0.3993038
241810 0.3910299
241820 0.3641742
241830 0.367692
241840 0.3924866
241850 0.3744228
241860 0.38636
241870 0.4067273
241880 0.3938831
241890 0.3861387
241900 0.3753946
241910 0.3898955
241920 0.3736651
241930 0.3906089
241940 0.3813544
241950 0.4013414
241960 0.3823454
241970 0.3897028
241980 0.3786328
241990 0.4032027
242000 0.4035258
242010 0.3809193
242020 0.3829449
242030 0.3875035
242040 0.3839633
242050 0.3801024
242060 0.3920307
242070 0.3885603
242080 0.3769002
242090 0.3918143
242100 0.3906861
242110 0.3925482
242120 0.4011972
242130 0.4020357
242140 0.3902857
242150 0.4155322
242160 0.4337411
242170 0.4161187
242180 0.4205003
242190 0.3953318
242200 0.4076925
242210 0.4234004
242220 0.3854169
242230 0.3897223
242240 0.3697414
242250 0.3761443
242260 0.3954383
242270 0.3958352
242280 0.3943934
242290 0.3986309
242300 0.3906343
242310 0.4061441
242320 0.3899724
242330 0.3869126
242340 0.3845634
242350 0.3734928
242360 0.3699705
242370 0.3735861
242380 0.3786238
242390 0.3770952
242400 0.3948712
242410 0.3853731
242420 0.3694727
242430 0.3647309
242440 0.3770916
242450 0.3599709
242460 0.3845647
242470 0.3783841
242480 0.3840901
242490 0.3781693
242500 0.4008366
242510 0.3877221
242520 0.3784902
242530 0.3717921
242540 0.3807087
242550 0.3733204
242560 0.3754842
242570 0.3755133
242580 0.3906
242590 0.3791139
242600 0.3862709
242610 0.385409
242620 0.3891873
242630 0.3979055
242640 0.3793969
242650 0.3925886
242660 0.3944568
242670 0.386999
242680 0.4050922
242690 0.3934199
242700 0.396396
242710 0.4083602
242720 0.3847187
242730 0.3951335
242740 0.3973342
242750 0.4127806
242760 0.4163552
242770 0.3951528
242780 0.403241
242790 0.3966782
242800 0.3964429
242810 0.3775298
242820 0.3946707
242830 0.397737
242840 0.3913329
242850 0.3830474
242860 0.3863118
242870 0.3879043
242880 0.3883919
242890 0.4036869
242900 0.3882748
242910 0.3950222
242920 0.3816362
242930 0.3778407
242940 0.4013308
242950 0.4130721
242960 0.4052844
242970 0.403843
242980 0.3857248
242990 0.3963217
243000 0.4031076
243010 0.3808336
243020 0.4072331
243030 0.3778587
243040 0.3864067
243050 0.3832565
243060 0.395484
243070 0.4223865
243080 0.4061301
243090 0.4159489
243100 0.4215691
243110 0.4046555
243120 0.4192327
243130 0.3920278
243140 0.3979454
243150 0.3940649
243160 0.3965108
243170 0.3868462
243180 0.3675851
243190 0.3781273
243200 0.3816614
243210 0.3815835
243220 0.4067969
243230 0.3812857
243240 0.3908542
243250 0.4037313
243260 0.3877089
243270 0.4037467
243280 0.4109976
243290 0.393671
243300 0.3907893
243310 0.3967219
243320 0.4033281
243330 0.4051188
243340 0.4038136
243350 0.393745
[truncated: 95,700 more chars]
