# Supplementary material for: Targeted systematic evolution of an RNA platform neutralizing DNMT1 function and controlling DNA methylation
Source: Nat Commun. 2023 Jan 6;14:99. doi: 10.1038/s41467-022-35222-4 (PMC9823104; doi:10.1038/s41467-022-35222-4)
Supplement: Supplementary file 6 — Source Data [file 41467_2022_35222_MOESM6_ESM.zip › source data file/Supplementary Figure 15/NumberIons/Ce10-DNMT1-R1.dat]

0 1
1 2
2 3
3 4
4 3
5 2
6 3
7 2
8 2
9 5
10 5
11 3
12 2
13 6
14 5
15 3
16 3
17 1
18 2
19 2
20 2
21 3
22 3
23 2
24 2
25 3
26 4
27 4
28 3
29 4
30 2
31 5
32 3
33 0
34 3
35 4
36 0
37 2
38 4
39 3
40 3
41 1
42 3
43 2
44 2
45 3
46 2
47 1
48 3
49 2
50 3
51 1
52 5
53 1
54 2
55 4
56 3
57 4
58 3
59 4
60 4
61 5
62 3
63 5
64 3
65 5
66 3
67 3
68 4
69 4
70 2
71 4
72 3
73 1
74 3
75 4
76 2
77 3
78 4
79 4
80 4
81 5
82 5
83 6
84 7
85 5
86 6
87 1
88 5
89 5
90 4
91 4
92 2
93 4
94 3
95 5
96 5
97 3
98 4
99 3
100 7
101 5
102 5
103 5
104 6
105 6
106 4
107 4
108 5
109 3
110 4
111 5
112 5
113 4
114 2
115 3
116 6
117 2
118 5
119 5
120 2
121 5
122 4
123 6
124 2
125 2
126 5
127 5
128 4
129 4
130 6
131 4
132 3
133 6
134 5
135 3
136 5
137 4
138 5
139 4
140 3
141 5
142 4
143 3
144 5
145 5
146 4
147 9
148 3
149 5
150 4
151 4
152 2
153 3
154 2
155 5
156 5
157 4
158 3
159 4
160 5
161 2
162 5
163 5
164 6
165 4
166 5
167 6
168 6
169 6
170 5
171 5
172 6
173 5
174 8
175 6
176 6
177 6
178 5
179 7
180 5
181 6
182 4
183 6
184 5
185 4
186 5
187 5
188 4
189 6
190 6
191 5
192 5
193 5
194 5
195 3
196 5
197 6
198 4
199 4
200 3
201 4
202 5
203 3
204 4
205 6
206 4
207 3
208 3
209 3
210 3
211 0
212 4
213 5
214 5
215 3
216 1
217 7
218 6
219 6
220 6
221 6
222 8
223 4
224 4
225 4
226 3
227 4
228 5
229 6
230 4
231 6
232 3
233 3
234 4
235 4
236 3
237 7
238 3
239 4
240 2
241 2
242 4
243 6
244 2
245 2
246 3
247 3
248 5
249 4
250 3
251 3
252 3
253 6
254 7
255 3
256 3
257 4
258 6
259 3
260 6
261 6
262 5
263 5
264 6
265 4
266 4
267 5
268 6
269 5
270 3
271 6
272 3
273 4
274 6
275 6
276 4
277 6
278 6
279 5
280 5
281 6
282 3
283 2
284 4
285 5
286 4
287 6
288 6
289 7
290 6
291 4
292 4
293 4
294 6
295 5
296 5
297 3
298 3
299 3
300 6
