# Supplementary material for: Targeted systematic evolution of an RNA platform neutralizing DNMT1 function and controlling DNA methylation
Source: Nat Commun. 2023 Jan 6;14:99. doi: 10.1038/s41467-022-35222-4 (PMC9823104; doi:10.1038/s41467-022-35222-4)
Supplement: Supplementary file 6 — Source Data [file 41467_2022_35222_MOESM6_ESM.zip › source data file/Supplementary Figure 15/NumberIons/Ce10-DNMT1-R2.dat]

0 1
1 2
2 1
3 5
4 4
5 7
6 6
7 3
8 5
9 5
10 5
11 5
12 7
13 4
14 2
15 2
16 1
17 2
18 3
19 2
20 0
21 2
22 3
23 0
24 0
25 1
26 1
27 2
28 0
29 2
30 1
31 3
32 2
33 4
34 2
35 1
36 1
37 1
38 0
39 3
40 3
41 2
42 2
43 2
44 3
45 2
46 1
47 1
48 0
49 4
50 3
51 2
52 2
53 1
54 0
55 0
56 2
57 3
58 3
59 1
60 2
61 3
62 2
63 3
64 3
65 3
66 3
67 4
68 2
69 6
70 5
71 3
72 4
73 3
74 5
75 4
76 6
77 3
78 6
79 5
80 5
81 5
82 9
83 4
84 3
85 2
86 3
87 3
88 4
89 6
90 3
91 5
92 5
93 4
94 3
95 2
96 3
97 5
98 3
99 3
100 2
101 0
102 4
103 5
104 4
105 2
106 3
107 4
108 4
109 0
110 2
111 2
112 6
113 7
114 2
115 2
116 4
117 3
118 4
119 2
120 2
121 5
122 4
123 4
124 3
125 6
126 4
127 4
128 6
129 3
130 1
131 4
132 7
133 5
134 3
135 4
136 4
137 2
138 3
139 3
140 4
141 3
142 2
143 3
144 4
145 3
146 3
147 5
148 4
149 3
150 2
151 6
152 3
153 2
154 6
155 3
156 4
157 4
158 4
159 3
160 2
161 2
162 2
163 3
164 1
165 2
166 2
167 1
168 3
169 3
170 4
171 1
172 3
173 2
174 4
175 3
176 2
177 3
178 2
179 3
180 2
181 2
182 2
183 2
184 3
185 3
186 6
187 4
188 3
189 3
190 2
191 5
192 1
193 2
194 6
195 3
196 3
197 3
198 5
199 2
200 1
201 3
202 2
203 2
204 2
205 2
206 2
207 1
208 2
209 2
210 2
211 1
212 2
213 3
214 4
215 3
216 4
217 5
218 2
219 4
220 5
221 3
222 3
223 2
224 2
225 3
226 2
227 2
228 1
229 2
230 3
231 3
232 4
233 3
234 4
235 4
236 2
237 3
238 6
239 6
240 3
241 2
242 2
243 5
244 5
245 4
246 3
247 4
248 4
249 3
250 3
251 2
252 2
253 3
254 2
255 2
256 1
257 2
258 2
259 3
260 2
261 2
262 4
263 3
264 1
265 3
266 3
267 3
268 3
269 1
270 6
271 4
272 1
273 3
274 6
275 2
276 2
277 3
278 2
279 5
280 1
281 1
282 2
283 4
284 1
285 1
286 2
287 3
288 4
289 1
290 3
291 7
292 5
293 3
294 5
295 5
296 3
297 3
298 4
299 2
300 4
