# Supplementary material for: Targeted systematic evolution of an RNA platform neutralizing DNMT1 function and controlling DNA methylation
Source: Nat Commun. 2023 Jan 6;14:99. doi: 10.1038/s41467-022-35222-4 (PMC9823104; doi:10.1038/s41467-022-35222-4)
Supplement: Supplementary file 6 — Source Data [file 41467_2022_35222_MOESM6_ESM.zip › source data file/Supplementary Figure 15/NumberIons/Ce10-DNMT1-R3.dat]

0 2
1 2
2 2
3 1
4 2
5 3
6 3
7 1
8 2
9 4
10 4
11 2
12 6
13 6
14 2
15 5
16 8
17 3
18 5
19 3
20 3
21 2
22 1
23 1
24 4
25 4
26 3
27 4
28 3
29 2
30 3
31 4
32 2
33 3
34 3
35 1
36 1
37 1
38 2
39 3
40 2
41 3
42 3
43 4
44 3
45 2
46 1
47 2
48 1
49 1
50 1
51 2
52 2
53 2
54 0
55 0
56 1
57 1
58 2
59 1
60 1
61 2
62 2
63 1
64 2
65 1
66 2
67 2
68 2
69 5
70 1
71 2
72 3
73 4
74 6
75 3
76 5
77 3
78 4
79 2
80 2
81 2
82 4
83 4
84 6
85 6
86 1
87 2
88 3
89 1
90 3
91 2
92 3
93 5
94 4
95 6
96 4
97 3
98 3
99 3
100 3
101 2
102 1
103 2
104 1
105 1
106 1
107 2
108 0
109 0
110 2
111 1
112 2
113 1
114 4
115 3
116 1
117 1
118 1
119 1
120 3
121 3
122 1
123 1
124 1
125 2
126 2
127 1
128 1
129 2
130 3
131 1
132 2
133 0
134 2
135 2
136 3
137 2
138 3
139 1
140 2
141 0
142 0
143 1
144 1
145 1
146 2
147 2
148 1
149 1
150 0
151 3
152 1
153 2
154 1
155 2
156 4
157 2
158 2
159 5
160 4
161 2
162 2
163 2
164 2
165 2
166 2
167 2
168 1
169 2
170 2
171 2
172 1
173 1
174 3
175 0
176 1
177 2
178 1
179 2
180 2
181 4
182 4
183 3
184 1
185 1
186 4
187 2
188 2
189 3
190 0
191 1
192 2
193 2
194 0
195 2
196 1
197 0
198 2
199 2
200 3
201 1
202 4
203 5
204 2
205 2
206 2
207 1
208 2
209 3
210 1
211 3
212 2
213 2
214 4
215 1
216 4
217 3
218 1
219 4
220 3
221 2
222 1
223 1
224 4
225 2
226 1
227 1
228 1
229 1
230 3
231 3
232 2
233 2
234 3
235 2
236 3
237 2
238 1
239 2
240 2
241 2
242 3
243 3
244 3
245 4
246 5
247 3
248 2
249 4
250 2
251 2
252 2
253 4
254 3
255 2
256 1
257 3
258 0
259 1
260 1
261 3
262 0
263 1
264 3
265 2
266 1
267 1
268 3
269 4
270 3
271 1
272 2
273 3
274 2
275 2
276 1
277 3
278 1
279 4
280 2
281 3
282 4
283 4
284 2
285 4
286 0
287 1
288 1
289 4
290 3
291 3
292 2
293 3
294 2
295 3
296 2
297 3
298 3
299 1
300 3
