# Supplementary material for: Targeted systematic evolution of an RNA platform neutralizing DNMT1 function and controlling DNA methylation
Source: Nat Commun. 2023 Jan 6;14:99. doi: 10.1038/s41467-022-35222-4 (PMC9823104; doi:10.1038/s41467-022-35222-4)
Supplement: Supplementary file 6 — Source Data [file 41467_2022_35222_MOESM6_ESM.zip › source data file/Supplementary Figure 15/NumberIons/Ce49-DNMT1-R1.dat]

0 3
1 1
2 2
3 3
4 3
5 3
6 3
7 4
8 3
9 3
10 3
11 3
12 3
13 5
14 3
15 3
16 5
17 3
18 3
19 2
20 2
21 2
22 3
23 1
24 4
25 5
26 2
27 1
28 2
29 1
30 2
31 3
32 2
33 2
34 6
35 3
36 4
37 2
38 3
39 1
40 1
41 2
42 1
43 2
44 2
45 2
46 3
47 2
48 2
49 1
50 2
51 4
52 4
53 2
54 2
55 3
56 2
57 2
58 1
59 3
60 4
61 4
62 4
63 1
64 3
65 1
66 2
67 2
68 2
69 5
70 2
71 3
72 3
73 2
74 4
75 3
76 3
77 3
78 2
79 5
80 3
81 2
82 2
83 2
84 4
85 4
86 5
87 3
88 3
89 5
90 4
91 5
92 5
93 5
94 3
95 4
96 5
97 5
98 5
99 5
100 4
101 5
102 4
103 4
104 6
105 6
106 4
107 5
108 2
109 4
110 3
111 3
112 3
113 3
114 4
115 3
116 4
117 3
118 3
119 3
120 4
121 3
122 3
123 3
124 4
125 6
126 6
127 2
128 3
129 3
130 3
131 5
132 4
133 3
134 4
135 3
136 3
137 5
138 3
139 2
140 2
141 3
142 3
143 4
144 2
145 5
146 4
147 4
148 4
149 3
150 3
151 2
152 3
153 4
154 7
155 4
156 4
157 2
158 3
159 3
160 4
161 4
162 3
163 3
164 4
165 5
166 4
167 3
168 4
169 5
170 4
171 4
172 4
173 4
174 3
175 4
176 3
177 4
178 5
179 4
180 3
181 3
182 4
183 1
184 3
185 3
186 2
187 3
188 4
189 3
190 3
191 2
192 3
193 2
194 1
195 3
196 3
197 4
198 4
199 3
200 1
201 1
202 1
203 5
204 1
205 3
206 2
207 2
208 2
209 3
210 1
211 2
212 2
213 6
214 2
215 2
216 3
217 1
218 1
219 3
220 2
221 3
222 3
223 3
224 2
225 3
226 2
227 3
228 2
229 2
230 2
231 1
232 3
233 1
234 3
235 2
236 4
237 3
238 2
239 2
240 2
241 2
242 3
243 3
244 2
245 1
246 2
247 4
248 1
249 2
250 4
251 2
252 2
253 2
254 3
255 2
256 2
257 3
258 2
259 4
260 3
261 3
262 1
263 1
264 2
265 3
266 1
267 2
268 2
269 2
270 4
271 2
272 2
273 1
274 3
275 4
276 4
277 3
278 2
279 2
280 2
281 1
282 2
283 5
284 3
285 3
286 2
287 2
288 2
289 4
290 4
291 4
292 4
293 4
294 2
295 2
296 1
297 2
298 2
299 3
300 3
