# Supplementary material for: Targeted systematic evolution of an RNA platform neutralizing DNMT1 function and controlling DNA methylation
Source: Nat Commun. 2023 Jan 6;14:99. doi: 10.1038/s41467-022-35222-4 (PMC9823104; doi:10.1038/s41467-022-35222-4)
Supplement: Supplementary file 6 — Source Data [file 41467_2022_35222_MOESM6_ESM.zip › source data file/Supplementary Figure 15/NumberIons/Ce49-DNMT1-R2.dat]

0 3
1 5
2 4
3 4
4 3
5 3
6 4
7 6
8 4
9 4
10 2
11 5
12 3
13 3
14 2
15 2
16 2
17 4
18 2
19 3
20 2
21 4
22 7
23 2
24 2
25 1
26 4
27 4
28 2
29 2
30 2
31 3
32 2
33 6
34 5
35 4
36 3
37 3
38 3
39 3
40 4
41 5
42 5
43 3
44 4
45 1
46 2
47 2
48 2
49 1
50 5
51 1
52 2
53 2
54 0
55 2
56 4
57 3
58 2
59 1
60 2
61 2
62 0
63 1
64 3
65 2
66 0
67 2
68 2
69 4
70 1
71 1
72 2
73 3
74 4
75 2
76 2
77 4
78 1
79 4
80 2
81 3
82 6
83 3
84 2
85 2
86 3
87 2
88 4
89 4
90 3
91 3
92 3
93 4
94 4
95 2
96 2
97 2
98 2
99 2
100 2
101 2
102 2
103 4
104 1
105 5
106 4
107 3
108 6
109 6
110 2
111 4
112 5
113 4
114 4
115 3
116 3
117 4
118 3
119 5
120 5
121 5
122 5
123 5
124 2
125 2
126 3
127 2
128 5
129 3
130 4
131 4
132 6
133 3
134 5
135 4
136 3
137 6
138 4
139 4
140 4
141 4
142 3
143 3
144 4
145 7
146 2
147 4
148 3
149 3
150 3
151 2
152 4
153 4
154 2
155 1
156 3
157 3
158 5
159 1
160 2
161 1
162 3
163 4
164 2
165 3
166 5
167 5
168 5
169 5
170 4
171 4
172 3
173 4
174 4
175 5
176 6
177 6
178 5
179 4
180 4
181 5
182 5
183 4
184 3
185 7
186 2
187 5
188 5
189 5
190 3
191 2
192 3
193 2
194 2
195 3
196 2
197 2
198 2
199 4
200 4
201 2
202 4
203 4
204 3
205 6
206 3
207 2
208 4
209 3
210 6
211 2
212 3
213 1
214 1
215 3
216 5
217 4
218 2
219 4
220 6
221 4
222 3
223 2
224 2
225 3
226 3
227 3
228 4
229 2
230 2
231 3
232 6
233 3
234 3
235 3
236 1
237 5
238 5
239 3
240 4
241 4
242 2
243 6
244 4
245 2
246 3
247 2
248 5
249 2
250 3
251 4
252 3
253 4
254 2
255 3
256 5
257 3
258 0
259 2
260 4
261 2
262 4
263 5
264 3
265 3
266 4
267 3
268 2
269 3
270 2
271 6
272 4
273 5
274 3
275 5
276 2
277 3
278 4
279 4
280 4
281 5
282 3
283 2
284 2
285 2
286 4
287 4
288 3
289 4
290 2
291 2
292 5
293 3
294 4
295 2
296 6
297 2
298 4
299 5
300 5
