# Supplementary material for: Targeted systematic evolution of an RNA platform neutralizing DNMT1 function and controlling DNA methylation
Source: Nat Commun. 2023 Jan 6;14:99. doi: 10.1038/s41467-022-35222-4 (PMC9823104; doi:10.1038/s41467-022-35222-4)
Supplement: Supplementary file 6 — Source Data [file 41467_2022_35222_MOESM6_ESM.zip › source data file/Supplementary Figure 15/NumberIons/Ce49-DNMT1-R3.dat]

0 2
1 4
2 3
3 4
4 3
5 2
6 4
7 3
8 2
9 2
10 4
11 2
12 3
13 2
14 3
15 1
16 1
17 3
18 3
19 4
20 3
21 5
22 3
23 6
24 4
25 3
26 4
27 4
28 4
29 4
30 3
31 3
32 4
33 5
34 4
35 6
36 5
37 7
38 6
39 4
40 5
41 6
42 5
43 2
44 5
45 4
46 3
47 2
48 3
49 3
50 5
51 4
52 5
53 4
54 5
55 6
56 4
57 5
58 5
59 6
60 5
61 3
62 3
63 4
64 4
65 6
66 6
67 6
68 5
69 4
70 5
71 3
72 5
73 6
74 4
75 4
76 5
77 4
78 3
79 5
80 4
81 6
82 5
83 3
84 4
85 4
86 3
87 2
88 3
89 3
90 3
91 3
92 3
93 4
94 4
95 4
96 4
97 3
98 3
99 4
100 3
101 3
102 4
103 3
104 4
105 5
106 4
107 4
108 4
109 2
110 3
111 3
112 4
113 3
114 4
115 3
116 5
117 4
118 3
119 5
120 4
121 3
122 5
123 3
124 3
125 3
126 2
127 2
128 4
129 4
130 5
131 4
132 3
133 4
134 3
135 4
136 3
137 5
138 3
139 8
140 2
141 3
142 4
143 3
144 2
145 3
146 2
147 3
148 2
149 2
150 2
151 4
152 5
153 4
154 5
155 8
156 5
157 4
158 4
159 3
160 4
161 5
162 3
163 3
164 3
165 3
166 4
167 3
168 5
169 4
170 4
171 6
172 4
173 5
174 3
175 6
176 5
177 4
178 4
179 4
180 5
181 2
182 5
183 4
184 4
185 3
186 4
187 5
188 5
189 3
190 5
191 5
192 6
193 5
194 4
195 5
196 5
197 4
198 5
199 4
200 6
201 6
202 3
203 2
204 2
205 2
206 2
207 5
208 2
209 4
210 4
211 4
212 4
213 4
214 3
215 3
216 4
217 4
218 4
219 4
220 4
221 3
222 3
223 4
224 4
225 4
226 5
227 5
228 4
229 4
230 5
231 5
232 4
233 5
234 4
235 4
236 5
237 3
238 4
239 6
240 4
241 3
242 5
243 5
244 4
245 5
246 4
247 3
248 3
249 3
250 4
251 4
252 3
253 3
254 3
255 3
256 6
257 5
258 6
259 6
260 5
261 5
262 5
263 4
264 5
265 5
266 5
267 5
268 4
269 4
270 4
271 6
272 4
273 4
274 6
275 4
276 5
277 4
278 4
279 5
280 5
281 4
282 5
283 4
284 5
285 5
286 6
287 4
288 5
289 4
290 4
291 5
292 4
293 4
294 4
295 4
296 4
297 3
298 4
299 3
300 3
