# Supplementary material for: Targeted systematic evolution of an RNA platform neutralizing DNMT1 function and controlling DNA methylation
Source: Nat Commun. 2023 Jan 6;14:99. doi: 10.1038/s41467-022-35222-4 (PMC9823104; doi:10.1038/s41467-022-35222-4)
Supplement: Supplementary file 6 — Source Data [file 41467_2022_35222_MOESM6_ESM.zip › source data file/Supplementary Figure 15/NumberIons/R5-DNMT1-R1.dat]

0 1
1 1
2 1
3 1
4 0
5 1
6 2
7 2
8 1
9 3
10 3
11 2
12 3
13 4
14 3
15 3
16 1
17 2
18 2
19 4
20 2
21 1
22 3
23 2
24 2
25 2
26 2
27 3
28 3
29 4
30 1
31 3
32 1
33 4
34 3
35 3
36 2
37 2
38 2
39 4
40 4
41 1
42 1
43 2
44 2
45 4
46 1
47 2
48 2
49 3
50 3
51 3
52 2
53 4
54 3
55 4
56 2
57 4
58 2
59 1
60 0
61 1
62 1
63 1
64 3
65 3
66 2
67 2
68 2
69 0
70 2
71 2
72 3
73 2
74 3
75 5
76 3
77 2
78 3
79 3
80 3
81 2
82 4
83 5
84 3
85 4
86 4
87 4
88 5
89 4
90 5
91 3
92 5
93 4
94 3
95 5
96 6
97 4
98 4
99 3
100 7
101 4
102 5
103 5
104 3
105 4
106 5
107 4
108 4
109 4
110 5
111 5
112 3
113 2
114 4
115 2
116 3
117 4
118 2
119 3
120 3
121 3
122 4
123 3
124 3
125 3
126 3
127 4
128 5
129 3
130 3
131 3
132 2
133 3
134 2
135 3
136 3
137 3
138 3
139 3
140 2
141 3
142 3
143 3
144 2
145 2
146 2
147 2
148 2
149 3
150 2
151 2
152 2
153 5
154 2
155 3
156 4
157 2
158 2
159 2
160 1
161 3
162 1
163 1
164 3
165 2
166 2
167 3
168 3
169 2
170 4
171 2
172 5
173 4
174 2
175 1
176 4
177 2
178 4
179 3
180 3
181 2
182 3
183 3
184 5
185 5
186 3
187 3
188 5
189 4
190 4
191 4
192 3
193 4
194 5
195 4
196 3
197 3
198 4
199 4
200 5
201 4
202 4
203 4
204 3
205 3
206 4
207 3
208 3
209 4
210 3
211 3
212 3
213 4
214 3
215 5
216 3
217 4
218 2
219 5
220 3
221 5
222 3
223 6
224 3
225 2
226 2
227 3
228 2
229 2
230 5
231 5
232 3
233 3
234 2
235 2
236 3
237 4
238 3
239 1
240 2
241 2
242 2
243 0
244 2
245 2
246 3
247 4
248 0
249 4
250 2
251 2
252 1
253 1
254 1
255 2
256 1
257 3
258 2
259 1
260 3
261 2
262 3
263 2
264 1
265 1
266 2
267 2
268 0
269 3
270 2
271 2
272 3
273 3
274 2
275 2
276 3
277 3
278 0
279 3
280 1
281 1
282 1
283 1
284 1
285 2
286 2
287 3
288 2
289 2
290 2
291 2
292 1
293 4
294 4
295 1
296 4
297 2
298 1
299 3
300 2
