# Supplementary material for: Targeted systematic evolution of an RNA platform neutralizing DNMT1 function and controlling DNA methylation
Source: Nat Commun. 2023 Jan 6;14:99. doi: 10.1038/s41467-022-35222-4 (PMC9823104; doi:10.1038/s41467-022-35222-4)
Supplement: Supplementary file 6 — Source Data [file 41467_2022_35222_MOESM6_ESM.zip › source data file/Supplementary Figure 15/NumberIons/R5-DNMT1-R2.dat]

0 1
1 0
2 2
3 1
4 1
5 2
6 2
7 1
8 2
9 1
10 1
11 3
12 3
13 4
14 4
15 1
16 1
17 2
18 3
19 2
20 1
21 3
22 2
23 1
24 1
25 2
26 1
27 1
28 2
29 1
30 4
31 1
32 5
33 5
34 2
35 3
36 5
37 3
38 2
39 4
40 3
41 3
42 2
43 2
44 2
45 1
46 2
47 4
48 2
49 2
50 1
51 2
52 4
53 3
54 3
55 2
56 3
57 1
58 2
59 3
60 4
61 2
62 3
63 4
64 1
65 3
66 4
67 4
68 4
69 5
70 3
71 2
72 4
73 3
74 3
75 1
76 2
77 4
78 5
79 7
80 2
81 4
82 3
83 2
84 4
85 4
86 2
87 2
88 1
89 1
90 0
91 1
92 3
93 0
94 2
95 5
96 2
97 2
98 3
99 4
100 5
101 2
102 2
103 4
104 3
105 3
106 0
107 4
108 2
109 3
110 2
111 1
112 2
113 3
114 1
115 2
116 4
117 3
118 1
119 1
120 3
121 2
122 3
123 0
124 3
125 3
126 3
127 4
128 3
129 5
130 5
131 4
132 5
133 5
134 4
135 4
136 3
137 0
138 2
139 1
140 2
141 1
142 0
143 2
144 3
145 0
146 0
147 2
148 4
149 2
150 5
151 5
152 5
153 2
154 3
155 3
156 2
157 3
158 3
159 2
160 4
161 2
162 1
163 3
164 3
165 5
166 4
167 2
168 3
169 3
170 4
171 1
172 5
173 4
174 2
175 3
176 4
177 1
178 1
179 1
180 1
181 1
182 4
183 2
184 2
185 2
186 3
187 4
188 1
189 3
190 6
191 5
192 3
193 2
194 2
195 2
196 4
197 2
198 1
199 3
200 4
201 3
202 3
203 2
204 5
205 3
206 1
207 3
208 2
209 4
210 5
211 3
212 5
213 4
214 3
215 5
216 3
217 2
218 4
219 5
220 3
221 5
222 3
223 5
224 3
225 5
226 2
227 3
228 3
229 3
230 3
231 2
232 1
233 4
234 4
235 2
236 1
237 4
238 3
239 4
240 5
241 2
242 4
243 3
244 6
245 5
246 5
247 3
248 1
249 3
250 3
251 6
252 2
253 2
254 4
255 3
256 2
257 3
258 3
259 4
260 6
261 2
262 2
263 4
264 2
265 3
266 3
267 3
268 2
269 3
270 2
271 2
272 3
273 2
274 2
275 3
276 1
277 3
278 2
279 2
280 3
281 4
282 6
283 2
284 1
285 4
286 4
287 1
288 3
289 4
290 4
291 1
292 2
293 3
294 3
295 3
296 3
297 4
298 3
299 3
300 3
