# Supplementary material for: Targeted systematic evolution of an RNA platform neutralizing DNMT1 function and controlling DNA methylation
Source: Nat Commun. 2023 Jan 6;14:99. doi: 10.1038/s41467-022-35222-4 (PMC9823104; doi:10.1038/s41467-022-35222-4)
Supplement: Supplementary file 6 — Source Data [file 41467_2022_35222_MOESM6_ESM.zip › source data file/Supplementary Figure 15/NumberIons/R5-DNMT1-R3.dat]

0 1
1 2
2 2
3 2
4 1
5 3
6 1
7 1
8 1
9 2
10 3
11 4
12 4
13 2
14 2
15 3
16 2
17 2
18 5
19 4
20 4
21 4
22 4
23 4
24 4
25 2
26 4
27 5
28 4
29 2
30 4
31 4
32 3
33 1
34 3
35 3
36 4
37 5
38 3
39 6
40 4
41 5
42 1
43 3
44 2
45 1
46 2
47 2
48 3
49 2
50 4
51 5
52 4
53 8
54 4
55 4
56 3
57 5
58 4
59 7
60 4
61 6
62 8
63 5
64 6
65 7
66 6
67 4
68 5
69 6
70 5
71 4
72 6
73 4
74 5
75 6
76 3
77 5
78 5
79 6
80 4
81 7
82 7
83 3
84 6
85 4
86 5
87 5
88 8
89 5
90 4
91 5
92 6
93 7
94 5
95 5
96 7
97 4
98 5
99 6
100 4
101 3
102 7
103 7
104 8
105 4
106 6
107 5
108 5
109 4
110 7
111 5
112 8
113 4
114 7
115 4
116 6
117 3
118 2
119 3
120 2
121 5
122 3
123 4
124 3
125 4
126 6
127 4
128 5
129 4
130 6
131 3
132 5
133 8
134 3
135 6
136 4
137 4
138 3
139 5
140 4
141 5
142 5
143 2
144 4
145 4
146 4
147 4
148 4
149 3
150 3
151 2
152 4
153 3
154 3
155 7
156 5
157 6
158 3
159 4
160 3
161 5
162 4
163 4
164 4
165 4
166 4
167 5
168 4
169 5
170 7
171 5
172 6
173 5
174 4
175 5
176 7
177 5
178 4
179 4
180 6
181 5
182 4
183 3
184 5
185 6
186 7
187 5
188 6
189 5
190 4
191 3
192 3
193 5
194 5
195 5
196 4
197 6
198 5
199 6
200 3
201 7
202 3
203 4
204 4
205 4
206 3
207 3
208 4
209 4
210 4
211 4
212 4
213 5
214 5
215 3
216 4
217 5
218 5
219 4
220 5
221 4
222 3
223 3
224 2
225 6
226 3
227 5
228 6
229 6
230 4
231 5
232 3
233 6
234 3
235 4
236 6
237 3
238 4
239 4
240 4
241 6
242 4
243 3
244 5
245 5
246 3
247 3
248 3
249 5
250 6
251 6
252 3
253 5
254 5
255 4
256 4
257 4
258 2
259 5
260 4
261 3
262 2
263 5
264 3
265 7
266 7
267 6
268 6
269 6
270 6
271 8
272 6
273 7
274 7
275 7
276 3
277 4
278 5
279 6
280 5
281 6
282 4
283 7
284 6
285 5
286 6
287 5
288 6
289 3
290 4
291 3
292 5
293 5
294 7
295 8
296 6
297 7
298 3
299 6
300 7
