# Supplementary material for: Targeted systematic evolution of an RNA platform neutralizing DNMT1 function and controlling DNA methylation
Source: Nat Commun. 2023 Jan 6;14:99. doi: 10.1038/s41467-022-35222-4 (PMC9823104; doi:10.1038/s41467-022-35222-4)
Supplement: Supplementary file 6 — Source Data [file 41467_2022_35222_MOESM6_ESM.zip › source data file/Supplementary Figure 15/NumberWater/Ce10-DNMT1-R1.dat]

0 305
1 302
2 345
3 319
4 333
5 327
6 331
7 341
8 378
9 366
10 384
11 372
12 370
13 368
14 395
15 352
16 323
17 345
18 357
19 348
20 328
21 389
22 401
23 387
24 384
25 401
26 364
27 402
28 399
29 393
30 362
31 383
32 360
33 353
34 376
35 383
36 373
37 346
38 372
39 391
40 367
41 351
42 381
43 382
44 366
45 375
46 386
47 372
48 386
49 341
50 357
51 361
52 382
53 375
54 361
55 345
56 340
57 362
58 363
59 369
60 331
61 365
62 378
63 354
64 358
65 368
66 360
67 363
68 364
69 376
70 382
71 363
72 400
73 361
74 373
75 391
76 400
77 370
78 378
79 405
80 400
81 374
82 405
83 382
84 386
85 381
86 340
87 381
88 396
89 369
90 393
91 390
92 370
93 381
94 378
95 374
96 406
97 383
98 386
99 364
100 354
101 371
102 397
103 407
104 390
105 379
106 385
107 393
108 374
109 398
110 425
111 428
112 436
113 438
114 448
115 448
116 437
117 425
118 434
119 416
120 426
121 438
122 420
123 421
124 422
125 423
126 429
127 427
128 462
129 422
130 439
131 455
132 442
133 424
134 422
135 440
136 476
137 426
138 424
139 454
140 444
141 457
142 458
143 422
144 436
145 442
146 408
147 420
148 394
149 420
150 423
151 409
152 446
153 436
154 424
155 392
156 405
157 425
158 461
159 465
160 445
161 413
162 448
163 449
164 428
165 462
166 481
167 471
168 489
169 481
170 449
171 442
172 491
173 451
174 426
175 422
176 473
177 479
178 478
179 448
180 456
181 441
182 456
183 465
184 470
185 452
186 464
187 439
188 456
189 456
190 442
191 451
192 421
193 430
194 446
195 457
196 477
197 429
198 438
199 440
200 376
201 385
202 418
203 457
204 399
205 407
206 429
207 455
208 426
209 458
210 456
211 447
212 444
213 423
214 460
215 450
216 443
217 444
218 456
219 443
220 419
221 430
222 451
223 422
224 436
225 456
226 422
227 396
228 394
229 394
230 418
231 429
232 431
233 448
234 438
235 441
236 433
237 453
238 442
239 421
240 424
241 432
242 457
243 410
244 401
245 413
246 413
247 435
248 412
249 423
250 414
251 399
252 427
253 416
254 415
255 432
256 396
257 416
258 410
259 409
260 407
261 422
262 439
263 425
264 416
265 440
266 447
267 454
268 470
269 421
270 446
271 434
272 443
273 476
274 421
275 434
276 454
277 458
278 444
279 437
280 408
281 452
282 446
283 436
284 432
285 432
286 430
287 427
288 408
289 405
290 442
291 442
292 423
293 378
294 426
295 420
296 385
297 407
298 419
299 404
300 408
