# Supplementary material for: Targeted systematic evolution of an RNA platform neutralizing DNMT1 function and controlling DNA methylation
Source: Nat Commun. 2023 Jan 6;14:99. doi: 10.1038/s41467-022-35222-4 (PMC9823104; doi:10.1038/s41467-022-35222-4)
Supplement: Supplementary file 6 — Source Data [file 41467_2022_35222_MOESM6_ESM.zip › source data file/Supplementary Figure 15/NumberWater/Ce10-DNMT1-R2.dat]

0 287
1 312
2 310
3 396
4 408
5 385
6 378
7 391
8 425
9 338
10 347
11 316
12 343
13 349
14 355
15 343
16 303
17 323
18 339
19 335
20 298
21 340
22 303
23 331
24 291
25 290
26 317
27 318
28 286
29 298
30 309
31 281
32 304
33 302
34 315
35 265
36 271
37 288
38 322
39 326
40 362
41 323
42 317
43 343
44 320
45 352
46 347
47 325
48 349
49 329
50 338
51 340
52 360
53 340
54 340
55 327
56 368
57 339
58 332
59 321
60 316
61 316
62 342
63 352
64 321
65 324
66 351
67 339
68 336
69 353
70 345
71 348
72 351
73 293
74 335
75 347
76 371
77 353
78 352
79 406
80 342
81 340
82 360
83 355
84 350
85 352
86 366
87 354
88 382
89 373
90 382
91 372
92 391
93 401
94 391
95 352
96 377
97 376
98 350
99 391
100 375
101 331
102 399
103 380
104 385
105 386
106 357
107 391
108 390
109 398
110 376
111 398
112 372
113 392
114 385
115 389
116 390
117 436
118 411
119 402
120 419
121 404
122 423
123 377
124 385
125 360
126 394
127 399
128 400
129 353
130 394
131 404
132 405
133 405
134 373
135 399
136 405
137 377
138 388
139 358
140 382
141 380
142 376
143 368
144 367
145 368
146 398
147 399
148 373
149 401
150 411
151 399
152 381
153 399
154 406
155 392
156 412
157 368
158 425
159 418
160 383
161 407
162 423
163 416
164 413
165 388
166 377
167 404
168 410
169 395
170 399
171 390
172 419
173 399
174 428
175 407
176 398
177 415
178 398
179 404
180 401
181 372
182 402
183 394
184 396
185 403
186 408
187 447
188 428
189 427
190 434
191 450
192 432
193 412
194 380
195 411
196 448
197 448
198 431
199 400
200 421
201 424
202 423
203 431
204 408
205 439
206 441
207 444
208 419
209 429
210 441
211 429
212 424
213 421
214 380
215 409
216 412
217 391
218 441
219 451
220 461
221 429
222 445
223 417
224 439
225 397
226 419
227 429
228 420
229 397
230 392
231 437
232 426
233 443
234 420
235 440
236 378
237 440
238 431
239 432
240 421
241 441
242 393
243 427
244 432
245 412
246 396
247 424
248 416
249 416
250 462
251 429
252 438
253 442
254 428
255 428
256 413
257 417
258 421
259 410
260 412
261 379
262 406
263 408
264 401
265 400
266 386
267 399
268 403
269 368
270 392
271 403
272 406
273 425
274 410
275 400
276 431
277 436
278 429
279 413
280 407
281 405
282 437
283 426
284 411
285 433
286 422
287 435
288 425
289 419
290 402
291 408
292 407
293 409
294 431
295 403
296 421
297 414
298 407
299 415
300 404
