# Supplementary material for: Targeted systematic evolution of an RNA platform neutralizing DNMT1 function and controlling DNA methylation
Source: Nat Commun. 2023 Jan 6;14:99. doi: 10.1038/s41467-022-35222-4 (PMC9823104; doi:10.1038/s41467-022-35222-4)
Supplement: Supplementary file 6 — Source Data [file 41467_2022_35222_MOESM6_ESM.zip › source data file/Supplementary Figure 15/NumberWater/Ce10-DNMT1-R3.dat]

0 298
1 228
2 265
3 257
4 262
5 295
6 346
7 315
8 290
9 304
10 331
11 317
12 324
13 323
14 312
15 337
16 325
17 329
18 324
19 322
20 350
21 340
22 341
23 339
24 388
25 352
26 386
27 342
28 357
29 327
30 343
31 343
32 356
33 368
34 344
35 339
36 350
37 354
38 362
39 364
40 349
41 356
42 360
43 354
44 341
45 394
46 367
47 383
48 325
49 358
50 367
51 394
52 425
53 403
54 367
55 371
56 404
57 400
58 389
59 347
60 352
61 373
62 385
63 377
64 382
65 426
66 410
67 398
68 394
69 411
70 438
71 424
72 430
73 424
74 447
75 461
76 436
77 421
78 445
79 428
80 422
81 438
82 422
83 442
84 441
85 436
86 386
87 425
88 406
89 429
90 431
91 421
92 468
93 441
94 437
95 422
96 430
97 432
98 425
99 437
100 460
101 424
102 431
103 451
104 430
105 388
106 414
107 457
108 371
109 437
110 448
111 440
112 398
113 377
114 379
115 386
116 355
117 410
118 401
119 396
120 396
121 422
122 411
123 384
124 389
125 391
126 388
127 425
128 373
129 385
130 394
131 399
132 398
133 356
134 406
135 402
136 426
137 377
138 410
139 376
140 396
141 393
142 396
143 363
144 379
145 379
146 393
147 404
148 402
149 377
150 405
151 421
152 425
153 410
154 399
155 396
156 441
157 439
158 416
159 450
160 425
161 419
162 432
163 402
164 371
165 408
166 412
167 392
168 434
169 401
170 422
171 419
172 418
173 365
174 402
175 406
176 400
177 397
178 414
179 394
180 393
181 404
182 400
183 380
184 399
185 377
186 346
187 362
188 380
189 352
190 354
191 348
192 409
193 373
194 382
195 349
196 367
197 352
198 348
199 386
200 383
201 410
202 388
203 398
204 375
205 377
206 358
207 414
208 354
209 376
210 364
211 377
212 359
213 376
214 432
215 379
216 409
217 367
218 370
219 308
220 338
221 366
222 407
223 387
224 398
225 398
226 374
227 413
228 394
229 364
230 383
231 394
232 414
233 381
234 395
235 382
236 398
237 362
238 370
239 403
240 366
241 389
242 384
243 405
244 387
245 400
246 396
247 374
248 401
249 389
250 379
251 386
252 421
253 420
254 402
255 393
256 366
257 407
258 360
259 338
260 376
261 372
262 372
263 371
264 406
265 352
266 352
267 368
268 388
269 410
270 386
271 350
272 380
273 395
274 394
275 396
276 395
277 445
278 435
279 434
280 427
281 383
282 416
283 411
284 425
285 390
286 439
287 389
288 391
289 403
290 432
291 418
292 414
293 428
294 411
295 390
296 391
297 377
298 395
299 393
300 406
