# Supplementary material for: Targeted systematic evolution of an RNA platform neutralizing DNMT1 function and controlling DNA methylation
Source: Nat Commun. 2023 Jan 6;14:99. doi: 10.1038/s41467-022-35222-4 (PMC9823104; doi:10.1038/s41467-022-35222-4)
Supplement: Supplementary file 6 — Source Data [file 41467_2022_35222_MOESM6_ESM.zip › source data file/Supplementary Figure 15/NumberWater/Ce49-DNMT1-R1.dat]

0 297
1 305
2 312
3 333
4 333
5 367
6 355
7 335
8 341
9 370
10 311
11 304
12 307
13 341
14 359
15 303
16 338
17 361
18 355
19 308
20 332
21 350
22 340
23 332
24 336
25 367
26 369
27 334
28 362
29 325
30 322
31 344
32 356
33 361
34 352
35 369
36 379
37 370
38 323
39 362
40 398
41 368
42 343
43 325
44 331
45 332
46 357
47 368
48 351
49 376
50 384
51 405
52 418
53 375
54 368
55 360
56 333
57 380
58 360
59 351
60 318
61 339
62 377
63 316
64 356
65 346
66 387
67 393
68 420
69 403
70 400
71 385
72 388
73 401
74 369
75 369
76 382
77 400
78 381
79 400
80 363
81 365
82 355
83 381
84 389
85 391
86 378
87 401
88 384
89 384
90 392
91 362
92 393
93 414
94 386
95 395
96 385
97 382
98 386
99 396
100 394
101 365
102 386
103 387
104 378
105 379
106 351
107 378
108 379
109 384
110 394
111 405
112 350
113 326
114 356
115 369
116 362
117 379
118 349
119 307
120 325
121 314
122 352
123 332
124 362
125 363
126 371
127 293
128 352
129 350
130 354
131 365
132 342
133 348
134 340
135 357
136 351
137 351
138 384
139 357
140 362
141 365
142 366
143 369
144 358
145 356
146 374
147 371
148 372
149 356
150 352
151 366
152 387
153 386
154 371
155 379
156 385
157 393
158 415
159 404
160 407
161 405
162 397
163 390
164 400
165 373
166 403
167 356
168 391
169 347
170 348
171 359
172 357
173 344
174 362
175 345
176 343
177 370
178 395
179 332
180 391
181 389
182 340
183 357
184 355
185 386
186 373
187 396
188 418
189 405
190 379
191 367
192 363
193 386
194 380
195 363
196 367
197 396
198 404
199 334
200 324
201 354
202 363
203 390
204 363
205 387
206 324
207 342
208 361
209 368
210 375
211 380
212 385
213 387
214 360
215 402
216 347
217 344
218 352
219 361
220 337
221 347
222 343
223 377
224 372
225 398
226 333
227 338
228 376
229 372
230 330
231 335
232 350
233 392
234 311
235 370
236 349
237 335
238 353
239 309
240 346
241 314
242 361
243 324
244 349
245 325
246 343
247 367
248 320
249 375
250 316
251 328
252 306
253 336
254 370
255 368
256 349
257 354
258 376
259 369
260 391
261 393
262 359
263 341
264 337
265 364
266 337
267 374
268 397
269 390
270 390
271 376
272 381
273 361
274 368
275 319
276 332
277 349
278 375
279 330
280 347
281 331
282 320
283 316
284 309
285 345
286 372
287 352
288 357
289 348
290 348
291 342
292 373
293 381
294 352
295 343
296 346
297 378
298 381
299 371
300 352
