# Supplementary material for: Targeted systematic evolution of an RNA platform neutralizing DNMT1 function and controlling DNA methylation
Source: Nat Commun. 2023 Jan 6;14:99. doi: 10.1038/s41467-022-35222-4 (PMC9823104; doi:10.1038/s41467-022-35222-4)
Supplement: Supplementary file 6 — Source Data [file 41467_2022_35222_MOESM6_ESM.zip › source data file/Supplementary Figure 15/NumberWater/Ce49-DNMT1-R2.dat]

0 280
1 282
2 287
3 300
4 325
5 299
6 325
7 324
8 326
9 307
10 338
11 334
12 317
13 319
14 308
15 316
16 315
17 339
18 330
19 332
20 322
21 337
22 328
23 308
24 308
25 296
26 283
27 295
28 317
29 296
30 310
31 318
32 330
33 348
34 310
35 328
36 345
37 359
38 360
39 323
40 341
41 329
42 297
43 291
44 308
45 311
46 324
47 306
48 319
49 310
50 320
51 301
52 284
53 295
54 314
55 326
56 292
57 301
58 328
59 297
60 340
61 274
62 298
63 347
64 340
65 271
66 333
67 323
68 338
69 336
70 337
71 337
72 333
73 346
74 358
75 362
76 350
77 349
78 361
79 362
80 336
81 334
82 344
83 337
84 343
85 338
86 350
87 334
88 375
89 344
90 332
91 333
92 337
93 339
94 342
95 350
96 342
97 333
98 315
99 336
100 305
101 327
102 334
103 344
104 349
105 379
106 374
107 369
108 367
109 352
110 330
111 349
112 337
113 363
114 342
115 323
116 350
117 362
118 340
119 347
120 347
121 341
122 393
123 369
124 348
125 350
126 352
127 337
128 371
129 349
130 343
131 350
132 342
133 336
134 369
135 352
136 351
137 374
138 345
139 348
140 351
141 349
142 364
143 354
144 346
145 348
146 383
147 326
148 333
149 328
150 361
151 339
152 338
153 314
154 311
155 330
156 339
157 339
158 359
159 376
160 363
161 331
162 378
163 378
164 335
165 322
166 323
167 338
168 342
169 324
170 327
171 323
172 331
173 324
174 339
175 344
176 325
177 334
178 336
179 323
180 366
181 362
182 338
183 373
184 337
185 367
186 317
187 329
188 321
189 366
190 352
191 328
192 330
193 346
194 318
195 339
196 338
197 343
198 333
199 320
200 313
201 324
202 330
203 333
204 318
205 338
206 342
207 332
208 345
209 320
210 331
211 332
212 372
213 334
214 325
215 341
216 351
217 344
218 349
219 340
220 330
221 359
222 310
223 311
224 335
225 344
226 365
227 315
228 336
229 329
230 376
231 338
232 352
233 363
234 363
235 335
236 343
237 336
238 384
239 361
240 346
241 336
242 349
243 378
244 361
245 374
246 366
247 344
248 370
249 367
250 358
251 368
252 363
253 355
254 357
255 357
256 366
257 360
258 376
259 356
260 359
261 348
262 361
263 357
264 340
265 354
266 357
267 364
268 366
269 359
270 327
271 358
272 340
273 376
274 362
275 351
276 358
277 358
278 346
279 350
280 370
281 366
282 375
283 364
284 354
285 344
286 357
287 343
288 353
289 347
290 350
291 368
292 344
293 336
294 362
295 350
296 335
297 319
298 333
299 333
300 322
