# Supplementary material for: Targeted systematic evolution of an RNA platform neutralizing DNMT1 function and controlling DNA methylation
Source: Nat Commun. 2023 Jan 6;14:99. doi: 10.1038/s41467-022-35222-4 (PMC9823104; doi:10.1038/s41467-022-35222-4)
Supplement: Supplementary file 6 — Source Data [file 41467_2022_35222_MOESM6_ESM.zip › source data file/Supplementary Figure 15/NumberWater/Ce49-DNMT1-R3.dat]

0 272
1 312
2 300
3 315
4 298
5 332
6 312
7 317
8 289
9 327
10 328
11 317
12 340
13 329
14 309
15 316
16 304
17 350
18 312
19 333
20 343
21 341
22 336
23 343
24 389
25 341
26 372
27 325
28 348
29 338
30 361
31 350
32 346
33 405
34 385
35 401
36 404
37 380
38 397
39 393
40 394
41 387
42 391
43 374
44 374
45 353
46 354
47 328
48 367
49 388
50 407
51 374
52 354
53 355
54 365
55 393
56 362
57 367
58 366
59 341
60 361
61 356
62 374
63 364
64 353
65 368
66 368
67 359
68 366
69 375
70 366
71 349
72 384
73 356
74 367
75 394
76 390
77 405
78 408
79 407
80 401
81 372
82 390
83 315
84 338
85 303
86 339
87 355
88 355
89 358
90 355
91 330
92 348
93 341
94 326
95 331
96 367
97 360
98 371
99 358
100 346
101 359
102 377
103 381
104 364
105 388
106 363
107 374
108 370
109 391
110 383
111 363
112 352
113 367
114 370
115 386
116 398
117 362
118 369
119 378
120 386
121 376
122 389
123 367
124 369
125 363
126 371
127 384
128 363
129 375
130 394
131 357
132 375
133 380
134 393
135 377
136 404
137 402
138 403
139 403
140 382
141 369
142 355
143 352
144 367
145 386
146 395
147 327
148 350
149 365
150 359
151 354
152 386
153 393
154 347
155 370
156 380
157 370
158 358
159 330
160 357
161 368
162 373
163 348
164 340
165 368
166 377
167 360
168 359
169 371
170 382
171 379
172 361
173 342
174 359
175 384
176 365
177 345
178 380
179 396
180 381
181 379
182 369
183 366
184 391
185 392
186 390
187 396
188 406
189 410
190 399
191 401
192 409
193 424
194 401
195 396
196 416
197 401
198 391
199 432
200 442
201 401
202 389
203 402
204 428
205 418
206 429
207 396
208 386
209 407
210 413
211 428
212 402
213 400
214 404
215 423
216 421
217 416
218 410
219 385
220 387
221 400
222 404
223 439
224 425
225 427
226 410
227 401
228 417
229 410
230 407
231 424
232 428
233 415
234 392
235 419
236 373
237 410
238 406
239 414
240 383
241 422
242 403
243 395
244 399
245 388
246 399
247 380
248 394
249 418
250 407
251 418
252 403
253 409
254 395
255 404
256 377
257 355
258 404
259 383
260 381
261 375
262 386
263 418
264 399
265 412
266 390
267 400
268 408
269 412
270 399
271 394
272 414
273 414
274 389
275 404
276 417
277 410
278 405
279 420
280 421
281 411
282 424
283 400
284 426
285 429
286 413
287 398
288 411
289 404
290 397
291 386
292 416
293 393
294 411
295 404
296 400
297 414
298 400
299 401
300 404
