# Supplementary material for: Targeted systematic evolution of an RNA platform neutralizing DNMT1 function and controlling DNA methylation
Source: Nat Commun. 2023 Jan 6;14:99. doi: 10.1038/s41467-022-35222-4 (PMC9823104; doi:10.1038/s41467-022-35222-4)
Supplement: Supplementary file 6 — Source Data [file 41467_2022_35222_MOESM6_ESM.zip › source data file/Supplementary Figure 15/NumberWater/R5-DNMT1-R1.dat]

0 196
1 237
2 239
3 269
4 233
5 255
6 271
7 251
8 240
9 264
10 269
11 290
12 281
13 254
14 248
15 289
16 263
17 285
18 281
19 300
20 286
21 275
22 289
23 248
24 294
25 288
26 286
27 268
28 268
29 274
30 270
31 298
32 300
33 280
34 310
35 301
36 300
37 305
38 321
39 265
40 303
41 284
42 288
43 261
44 246
45 296
46 294
47 287
48 280
49 285
50 269
51 293
52 282
53 285
54 284
55 275
56 270
57 267
58 282
59 287
60 280
61 297
62 287
63 271
64 269
65 264
66 269
67 262
68 274
69 282
70 295
71 273
72 277
73 257
74 263
75 287
76 250
77 268
78 271
79 257
80 254
81 261
82 268
83 256
84 250
85 260
86 257
87 252
88 268
89 257
90 285
91 280
92 261
93 270
94 289
95 277
96 293
97 288
98 268
99 298
100 286
101 301
102 296
103 295
104 290
105 277
106 278
107 282
108 265
109 279
110 264
111 268
112 248
113 258
114 276
115 253
116 272
117 257
118 270
119 265
120 279
121 259
122 269
123 252
124 274
125 271
126 264
127 285
128 265
129 255
130 271
131 282
132 278
133 258
134 275
135 263
136 269
137 273
138 271
139 276
140 265
141 269
142 259
143 268
144 278
145 270
146 252
147 283
148 268
149 282
150 252
151 275
152 275
153 269
154 278
155 275
156 288
157 290
158 284
159 276
160 288
161 271
162 284
163 309
164 311
165 280
166 304
167 312
168 308
169 293
170 315
171 292
172 297
173 297
174 285
175 289
176 292
177 313
178 299
179 284
180 270
181 288
182 277
183 284
184 280
185 262
186 300
187 287
188 284
189 303
190 295
191 291
192 309
193 294
194 289
195 283
196 302
197 295
198 303
199 315
200 314
201 299
202 290
203 277
204 276
205 281
206 274
207 285
208 282
209 276
210 277
211 294
212 302
213 295
214 306
215 280
216 297
217 299
218 304
219 305
220 302
221 279
222 292
223 301
224 304
225 294
226 302
227 293
228 301
229 309
230 308
231 297
232 279
233 304
234 316
235 294
236 316
237 283
238 298
239 284
240 291
241 299
242 276
243 290
244 290
245 273
246 291
247 289
248 299
249 303
250 295
251 299
252 280
253 277
254 289
255 290
256 289
257 281
258 286
259 301
260 285
261 297
262 287
263 281
264 274
265 281
266 293
267 282
268 268
269 287
270 303
271 287
272 296
273 264
274 275
275 303
276 292
277 290
278 289
279 302
280 305
281 297
282 270
283 314
284 310
285 297
286 280
287 303
288 316
289 304
290 300
291 300
292 298
293 286
294 303
295 301
296 294
297 287
298 284
299 312
300 310
