# Supplementary material for: Targeted systematic evolution of an RNA platform neutralizing DNMT1 function and controlling DNA methylation
Source: Nat Commun. 2023 Jan 6;14:99. doi: 10.1038/s41467-022-35222-4 (PMC9823104; doi:10.1038/s41467-022-35222-4)
Supplement: Supplementary file 6 — Source Data [file 41467_2022_35222_MOESM6_ESM.zip › source data file/Supplementary Figure 15/NumberWater/R5-DNMT1-R2.dat]

0 207
1 234
2 279
3 261
4 261
5 252
6 262
7 265
8 280
9 279
10 283
11 301
12 285
13 318
14 293
15 285
16 293
17 295
18 271
19 258
20 310
21 294
22 295
23 287
24 279
25 306
26 296
27 298
28 317
29 333
30 292
31 306
32 298
33 310
34 299
35 297
36 313
37 303
38 309
39 325
40 279
41 297
42 291
43 296
44 317
45 316
46 321
47 306
48 286
49 286
50 315
51 331
52 305
53 286
54 301
55 290
56 305
57 288
58 305
59 305
60 298
61 303
62 276
63 326
64 295
65 320
66 298
67 279
68 307
69 325
70 299
71 302
72 297
73 319
74 300
75 311
76 301
77 293
78 279
79 295
80 276
81 306
82 291
83 284
84 306
85 287
86 311
87 291
88 282
89 308
90 283
91 310
92 302
93 337
94 303
95 317
96 291
97 294
98 290
99 324
100 288
101 296
102 297
103 300
104 279
105 298
106 328
107 312
108 301
109 283
110 298
111 316
112 303
113 282
114 295
115 295
116 319
117 321
118 302
119 308
120 308
121 300
122 326
123 312
124 307
125 287
126 301
127 302
128 306
129 311
130 305
131 302
132 300
133 296
134 322
135 345
136 315
137 313
138 332
139 335
140 343
141 301
142 319
143 311
144 311
145 284
146 294
147 309
148 297
149 305
150 302
151 290
152 291
153 306
154 284
155 300
156 293
157 319
158 311
159 313
160 315
161 293
162 305
163 309
164 309
165 308
166 316
167 324
168 295
169 317
170 294
171 286
172 294
173 271
174 291
175 259
176 288
177 275
178 291
179 275
180 290
181 301
182 275
183 298
184 276
185 297
186 279
187 297
188 281
189 294
190 280
191 270
192 280
193 298
194 284
195 277
196 294
197 286
198 272
199 264
200 297
201 310
202 288
203 285
204 318
205 308
206 292
207 296
208 292
209 319
210 296
211 306
212 307
213 316
214 292
215 312
216 314
217 281
218 303
219 308
220 300
221 303
222 301
223 278
224 261
225 298
226 309
227 267
228 284
229 294
230 285
231 306
232 284
233 282
234 283
235 260
236 274
237 292
238 304
239 301
240 326
241 286
242 303
243 285
244 313
245 310
246 311
247 294
248 300
249 302
250 302
251 295
252 290
253 294
254 306
255 301
256 301
257 330
258 300
259 282
260 312
261 276
262 282
263 275
264 297
265 294
266 278
267 268
268 292
269 269
270 272
271 273
272 294
273 294
274 257
275 283
276 258
277 284
278 269
279 278
280 279
281 282
282 283
283 288
284 286
285 264
286 279
287 302
288 285
289 282
290 285
291 272
292 285
293 264
294 260
295 270
296 282
297 263
298 267
299 294
300 286
