# Supplementary material for: Targeted systematic evolution of an RNA platform neutralizing DNMT1 function and controlling DNA methylation
Source: Nat Commun. 2023 Jan 6;14:99. doi: 10.1038/s41467-022-35222-4 (PMC9823104; doi:10.1038/s41467-022-35222-4)
Supplement: Supplementary file 6 — Source Data [file 41467_2022_35222_MOESM6_ESM.zip › source data file/Supplementary Figure 15/NumberWater/R5-DNMT1-R3.dat]

0 207
1 278
2 268
3 287
4 256
5 256
6 272
7 271
8 249
9 276
10 289
11 279
12 280
13 273
14 255
15 274
16 270
17 259
18 275
19 279
20 279
21 275
22 251
23 245
24 269
25 240
26 262
27 293
28 268
29 275
30 252
31 257
32 256
33 259
34 252
35 256
36 263
37 262
38 259
39 275
40 292
41 299
42 294
43 271
44 290
45 270
46 290
47 271
48 289
49 320
50 278
51 292
52 294
53 312
54 295
55 300
56 299
57 308
58 285
59 286
60 266
61 281
62 293
63 286
64 293
65 273
66 284
67 287
68 262
69 296
70 277
71 281
72 309
73 285
74 300
75 292
76 291
77 264
78 293
79 294
80 292
81 296
82 294
83 266
84 292
85 274
86 287
87 304
88 294
89 278
90 291
91 299
92 276
93 293
94 265
95 292
96 287
97 303
98 311
99 311
100 309
101 319
102 308
103 309
104 289
105 288
106 306
107 293
108 306
109 298
110 301
111 316
112 308
113 277
114 298
115 286
116 256
117 243
118 264
119 271
120 271
121 280
122 278
123 295
124 324
125 303
126 305
127 313
128 301
129 302
130 281
131 244
132 312
133 321
134 302
135 307
136 309
137 300
138 310
139 301
140 309
141 302
142 316
143 305
144 315
145 288
146 279
147 306
148 281
149 281
150 274
151 284
152 309
153 277
154 275
155 282
156 261
157 271
158 267
159 281
160 264
161 268
162 274
163 290
164 270
165 264
166 269
167 267
168 249
169 261
170 264
171 256
172 266
173 301
174 263
175 287
176 310
177 274
178 245
179 268
180 256
181 261
182 270
183 251
184 260
185 275
186 289
187 285
188 263
189 280
190 273
191 280
192 269
193 266
194 277
195 289
196 262
197 268
198 246
199 285
200 276
201 259
202 244
203 251
204 267
205 319
206 281
207 291
208 306
209 301
210 302
211 287
212 269
213 289
214 292
215 273
216 274
217 266
218 288
219 273
220 296
221 276
222 281
223 283
224 298
225 264
226 282
227 263
228 280
229 313
230 287
231 273
232 302
233 286
234 285
235 281
236 273
237 290
238 308
239 310
240 310
241 293
242 296
243 280
244 291
245 285
246 263
247 263
248 291
249 307
250 286
251 263
252 269
253 244
254 258
255 261
256 285
257 269
258 248
259 244
260 265
261 242
262 272
263 286
264 257
265 265
266 276
267 283
268 296
269 280
270 280
271 280
272 269
273 283
274 276
275 296
276 278
277 272
278 278
279 268
280 284
281 259
282 286
283 273
284 281
285 267
286 277
287 270
288 274
289 283
290 271
291 279
292 277
293 290
294 285
295 296
296 299
297 283
298 264
299 284
300 277
