# Supplementary material for: Targeted systematic evolution of an RNA platform neutralizing DNMT1 function and controlling DNA methylation
Source: Nat Commun. 2023 Jan 6;14:99. doi: 10.1038/s41467-022-35222-4 (PMC9823104; doi:10.1038/s41467-022-35222-4)
Supplement: Supplementary file 6 — Source Data [file 41467_2022_35222_MOESM6_ESM.zip › source data file/Supplementary Figure 1a.xlsx]

## Sheet: Foglio1
Supplementary Figure 1a
	R5		DNMT1 bait
	value 1	value 2	value 1	value 2
-	0.053	0.051	0.06	0.054
DNMT1	0.23	0.313	0.261	0.218
