# Supplementary material for: Targeted systematic evolution of an RNA platform neutralizing DNMT1 function and controlling DNA methylation
Source: Nat Commun. 2023 Jan 6;14:99. doi: 10.1038/s41467-022-35222-4 (PMC9823104; doi:10.1038/s41467-022-35222-4)
Supplement: Supplementary file 6 — Source Data [file 41467_2022_35222_MOESM6_ESM.zip › source data file/Supplementary Figure 5.xlsx]

## Sheet: Ce49sh
Supplementary Figure 3a	ce49 sh versus DNMT1
Time (s)	1nM	10nM	50nM	100nM	500nM	750nM
0	0	0	0	0	0	0
0.2	0.0004664	0.009169	-0.00167	0.003523	0.003006	0.002706
0.4	0.0006347	0.009239	-0.00325	0.001577	0.000549	0.002621
0.6	-0.001717	0.010139	-0.00446	0.000513	-0.00069	0.003041
0.8	-0.001539	0.011052	-0.00446	0.000886	-0.00113	0.002858
1	-0.001243	0.011891	-0.00471	0.000947	-0.00177	0.002619
1.2	-0.001609	0.009665	-0.00477	-0.00056	-0.00327	0.001274
1.4	-0.000229	0.011282	-0.00396	0.000703	-0.00187	0.002377
1.6	0.0016287	0.011328	-0.00358	0.001026	-0.00174	0.001953
1.8	0.0025992	0.01186	-0.00334	0.001707	-0.00115	0.002773
2	0.00353	0.012178	-0.00259	0.003072	0.000904	0.003904
2.2	0.0039827	0.012535	-0.00212	0.003919	0.001917	0.005296
2.4	0.0013803	0.011439	-0.00272	0.003577	0.000466	0.003783
2.6	0.0015669	0.011023	-0.00259	0.003595	0.00071	0.004419
2.8	0.0014606	0.011242	-0.00265	0.003371	0.000606	0.005022
3	0.0012519	0.010978	-0.00339	0.002087	-0.00051	0.005284
3.2	0.0013651	0.010997	-0.00297	0.002844	0.000494	0.005714
3.4	0.0023498	0.012338	-0.00252	0.00301	0.002077	0.00653
3.6	0.0027062	0.013435	-0.003	0.002936	0.003068	0.006662
3.8	0.0026164	0.01277	-0.0033	0.002571	0.002547	0.006247
4	0.0021236	0.01324	-0.00258	0.003406	0.002293	0.00513
4.2	0.0022523	0.013361	-0.00316	0.002526	0.001163	0.00463
4.4	0.0032932	0.013349	-0.00305	0.004302	0.000532	0.005347
4.6	0.0021801	0.013076	-0.00234	0.004628	0.00066	0.004909
4.8	0.0009986	0.013154	-0.00248	0.004178	0.000804	0.00467
5	0.0007846	0.011352	-0.0031	0.002486	0.000314	0.005069
5.2	0.0006306	0.011243	-0.0032	0.002258	0.000313	0.00606
5.4	-0.000843	0.010554	-0.00349	-8e-05	-0.00104	0.005423
5.6	-6.51e-05	0.011356	-0.0034	0.000543	-0.00178	0.005967
5.8	0.0004051	0.010853	-0.00319	-0.00012	-0.00194	0.005691
6	0.0001272	0.011254	-0.00282	0.000711	-0.00148	0.005966
6.2	-0.000419	0.011847	-0.00311	0.000643	-0.00322	0.004299
6.4	-0.000326	0.013021	-0.00289	0.001946	-0.00172	0.005991
6.6	-0.001358	0.012004	-0.00314	0.001282	-0.00204	0.005237
6.8	-0.001041	0.013283	-0.0033	0.002751	-0.00114	0.006358
7	-0.001886	0.013504	-0.00393	0.002042	-0.00191	0.005717
7.2	-0.001055	0.013741	-0.00367	0.003072	-0.00018	0.006323
7.4	1.423e-05	0.012807	-0.00369	0.002744	0.000359	0.005549
7.6	0.0011829	0.013605	-0.0035	0.003395	0.001174	0.006347
7.8	0.0001611	0.012544	-0.00377	0.001513	0.000143	0.005437
8	0.0010253	0.01279	-0.00332	0.002319	0.001351	0.005698
8.2	0.0006592	0.012727	-0.00286	0.001839	0.000877	0.005461
8.4	0.0008867	0.013322	-0.00307	0.001471	0.000641	0.005228
8.6	0.0003465	0.013169	-0.0032	0.00087	0.000114	0.004593
8.8	0.0002519	0.012622	-0.00249	0.003037	-2.6e-05	0.005193
9	0.0018774	0.014429	-0.00159	0.004888	-0.0002	0.006777
9.2	0.0013932	0.014368	-0.00181	0.004864	-3.5e-05	0.006324
9.4	0.0010163	0.01423	-0.00127	0.004748	-0.00094	0.006069
9.6	0.0005306	0.013501	-0.00159	0.00546	-0.00133	0.00617
9.8	0.0018033	0.015575	-0.00161	0.00457	-0.00083	0.006034
10	0.0011138	0.014861	-0.00197	0.004372	0.000153	0.0063
10.2	0.0017682	0.01548	-0.0016	0.004822	0.000882	0.006973
10.4	0.0017816	0.014218	-0.00199	0.004531	0.001355	0.007569
10.6	0.0018613	0.01454	-0.00175	0.004857	0.001566	0.008566
10.8	0.0010215	0.013362	-0.00174	0.005227	0.00136	0.008346
11	0.0012455	0.013279	-0.00243	0.0038	-0.00042	0.006997
11.2	0.0014347	0.013892	-0.00239	0.003243	-3.6e-05	0.008292
11.4	0.0013329	0.015351	-0.00158	0.004396	0.000459	0.008948
11.6	0.0014008	0.016328	-0.00126	0.00473	0.000949	0.009192
11.8	0.0017563	0.016522	-0.0016	0.004539	0.000699	0.009902
12	0.000455	0.016243	-0.00127	0.004858	0.001531	0.010789
12.2	-0.00036	0.014446	-0.0016	0.005627	-0.0002	0.009598
12.4	-0.000401	0.013081	-0.00203	0.004673	-0.0012	0.008478
12.6	0.0005116	0.012853	-0.00201	0.004246	-0.00134	0.009155
12.8	0.0009359	0.013196	-0.00154	0.004627	-0.00051	0.00851
13	0.0021935	0.014385	-0.00097	0.005128	-0.00095	0.007969
13.2	0.0027566	0.015166	-0.00089	0.00543	0.000847	0.008783
13.4	0.0037314	0.01701	-0.00094	0.006695	0.001994	0.010027
13.6	0.0044592	0.01667	-0.00056	0.006806	0.001612	0.009114
13.8	0.0042763	0.01604	-0.00045	0.007256	0.001667	0.009451
14	0.0035895	0.015891	-0.0006	0.00765	0.003285	0.010471
14.2	0.0016769	0.015357	-0.00069	0.006961	0.001067	0.009841
14.4	0.0017049	0.015167	-5e-05	0.007308	0.000265	0.009565
14.6	-0.00031	0.014481	-6.5e-05	0.007458	0.00026	0.00981
14.8	-0.000383	0.015725	-0.00018	0.007351	0.000261	0.010524
15	0.0001282	0.015333	-0.00036	0.007009	-0.0002	0.010631
15.2	0.0028408	0.017273	0.000234	0.006759	0.00116	0.011765
15.4	0.0012286	0.01692	-0.00033	0.005537	0.002158	0.011227
15.6	0.0017617	0.018023	-0.00104	0.005394	0.002253	0.010885
15.8	0.0010859	0.017378	-0.00115	0.005316	0.001331	0.00998
16	0.000174	0.016824	-0.00141	0.004147	-0.00039	0.007555
16.2	-0.001043	0.015464	-0.00178	0.004637	0.000161	0.006915
16.4	-0.000172	0.015639	-0.00184	0.005172	-0.00079	0.007149
16.6	-4.24e-05	0.015	-0.00198	0.004343	-0.00138	0.007597
16.8	0.0002503	0.014959	-0.00158	0.003244	-0.00105	0.008149
17	0.0008058	0.015036	-0.00117	0.004115	-0.00093	0.009932
17.2	0.0003598	0.014824	-0.00167	0.002628	-0.00226	0.008688
17.4	0.0001438	0.014713	-0.00143	0.00254	-0.00286	0.00904
17.6	0.0005733	0.015775	-0.00102	0.003556	-0.00203	0.009345
17.8	0.0006513	0.014825	-0.00143	0.004451	-0.00137	0.00953
18	0.0003609	0.014886	-0.00142	0.003905	-0.00185	0.008681
18.2	0.0007167	0.015291	-0.00088	0.00577	-0.00161	0.01015
18.4	0.0011405	0.014798	-0.00087	0.006422	-0.00102	0.009845
18.6	0.0012302	0.014882	-0.00035	0.00699	-0.00131	0.010065
18.8	0.0009365	0.016072	-0.00049	0.006153	-0.00253	0.008821
19	0.0011284	0.015931	-0.00095	0.006467	-0.00087	0.009597
19.2	0.0017976	0.015917	-0.00033	0.006972	-0.0005	0.009915
19.4	0.0016112	0.017432	6.43e-05	0.007308	4.79e-05	0.009986
19.6	0.0015092	0.016854	-0.00014	0.007255	0.000593	0.009457
19.8	0.0025344	0.017439	0.000115	0.008126	6.43e-05	0.010895
20	0.0025109	0.018773	0.000481	0.008089	-0.00131	0.010771
20.2	0.0017738	0.018942	-0.00025	0.007121	-0.002	0.010512
20.4	0.0017828	0.017161	-0.00075	0.005637	-0.00284	0.009826
20.6	0.0015456	0.017586	-0.00071	0.004966	-0.00346	0.010118
20.8	0.001137	0.01689	-0.00106	0.004717	-0.0034	0.009715
21	0.0014933	0.016692	-0.00081	0.006378	-0.00249	0.010426
21.2	0.002267	0.016704	-0.00086	0.006126	-0.0024	0.010313
21.4	0.0024503	0.017837	-0.00058	0.006871	-0.0026	0.011189
21.6	0.0018644	0.017093	-0.00065	0.006444	-0.00301	0.010791
21.8	0.0023437	0.018062	4.44e-05	0.007359	-0.00157	0.011795
22	0.0021985	0.016749	-0.00033	0.005647	-0.00241	0.011578
22.2	0.0011268	0.016859	-0.00019	0.005807	-0.00224	0.010968
22.4	0.0016934	0.017006	-0.00045	0.006867	-0.00161	0.011556
22.6	0.0022587	0.017381	-0.00012	0.008029	-0.00088	0.012219
22.8	0.0010621	0.016216	-0.00069	0.008344	-0.00174	0.010738
23	0.0007337	0.016836	-0.00125	0.008561	-0.00189	0.009845
23.2	0.0001798	0.016474	-0.00101	0.009334	-0.00262	0.010902
23.4	-0.000571	0.01578	-0.00083	0.008976	-0.00193	0.010456
23.6	-0.000411	0.014603	-0.00104	0.008566	-0.00265	0.010444
23.8	0.0002539	0.015711	-0.00048	0.007652	-0.00273	0.01093
24	0.0014028	0.01563	0.000317	0.008222	-0.00172	0.012077
24.2	0.0025005	0.016293	0.000296	0.007657	-0.00194	0.011314
24.4	0.0031377	0.017708	0.000138	0.007194	-0.00242	0.011742
24.6	0.0036402	0.019645	0.000645	0.008184	-0.00085	0.011762
24.8	0.0037509	0.019205	0.000106	0.008049	-0.00068	0.011362
25	0.0028812	0.018557	-0.00016	0.006745	-0.00098	0.010922
25.2	0.0029041	0.01895	0.000205	0.007291	0.000937	0.011542
25.4	0.0029264	0.01905	0.000691	0.008067	0.001701	0.011747
25.6	0.0017274	0.018214	0.000193	0.006442	-9.7e-05	0.011141
25.8	0.0012597	0.017199	4.88e-05	0.006713	0.000206	0.011439
26	0.0015246	0.018493	0.000672	0.007977	0.001051	0.012141
26.2	0.0006069	0.016852	-0.00032	0.006951	-0.00092	0.011323
26.4	0.0003986	0.015445	-0.00056	0.00643	-0.00217	0.011017
26.6	0.0006973	0.015289	-0.00042	0.007243	-0.00193	0.010807
26.8	0.0011556	0.016057	0.00033	0.006504	-0.00275	0.011425
27	0.0009072	0.015374	-6e-05	0.006284	-0.00401	0.011171
27.2	0.0015267	0.015635	0.000184	0.007202	-0.00365	0.012325
27.4	0.0022134	0.016425	0.000547	0.00707	-0.00303	0.012606
27.6	0.0027215	0.016392	0.000365	0.00664	-0.0017	0.013033
27.8	0.003131	0.016992	0.00049	0.008066	-0.00064	0.01317
28	0.0026171	0.017605	0.000876	0.009231	0.000148	0.013958
28.2	0.0031623	0.01824	0.000999	0.008529	0.001324	0.013786
28.4	0.0025646	0.017834	0.001169	0.008775	0.000839	0.013157
28.6	0.001028	0.017618	0.000416	0.008309	-0.00108	0.0129
28.8	0.0010675	0.016849	0.000113	0.007332	-0.0015	0.012854
29	0.0009946	0.016768	-0.00045	0.006172	-0.00209	0.012183
29.2	0.0003219	0.01672	-0.00043	0.00587	-0.00244	0.010988
29.4	0.0010619	0.016638	-0.00074	0.005889	-0.00212	0.011985
29.6	0.0028605	0.017467	2.21e-05	0.006265	-0.00061	0.013574
29.8	0.0021207	0.017356	-0.00022	0.00634	-0.00089	0.013248
30	0.0961795	0.108453	0.033846	0.087482	-0.02675	0.064005
30.2	0.104996	0.114762	0.051464	0.098367	-0.02521	0.086575
30.4	0.0979906	0.110423	0.048642	0.095376	-0.01792	0.120938
30.6	0.0925917	0.106742	0.049767	0.091812	-0.00918	0.150982
30.8	0.0909012	0.106797	0.049706	0.096473	-0.00443	0.173065
31	0.0904405	0.107506	0.053922	0.098682	0.002179	0.202017
31.2	0.086746	0.104259	0.05176	0.099524	0.009391	0.226899
31.4	0.0866705	0.104647	0.053047	0.104294	0.018038	0.250618
31.6	0.0870307	0.105473	0.054122	0.108792	0.027827	0.274415
31.8	0.0865144	0.104684	0.055743	0.11252	0.036587	0.296808
32	0.0858082	0.103414	0.055611	0.114549	0.044219	0.31562
32.2	0.0844248	0.103801	0.057835	0.11698	0.054671	0.339804
32.4	0.0846794	0.103835	0.059326	0.120015	0.063887	0.361642
32.6	0.0823019	0.101349	0.059397	0.122177	0.070998	0.379313
32.8	0.08231	0.103572	0.060429	0.124866	0.082119	0.398777
33	0.0832782	0.10348	0.062422	0.12972	0.092164	0.416539
33.2	0.0845996	0.104123	0.063556	0.134167	0.101715	0.431208
33.4	0.0818712	0.103498	0.063737	0.136157	0.109865	0.445774
33.6	0.0830484	0.106676	0.066208	0.140064	0.118873	0.461013
33.8	0.0826745	0.105786	0.066243	0.142793	0.127282	0.472952
34	0.0824067	0.107391	0.068011	0.14686	0.136383	0.486994
34.2	0.0827939	0.10753	0.069549	0.148272	0.144091	0.497751
34.4	0.0830774	0.107819	0.070576	0.151007	0.15112	0.50814
34.6	0.0832798	0.10736	0.071357	0.155622	0.161171	0.518408
34.8	0.083631	0.106881	0.074558	0.160356	0.170256	0.52866
35	0.0835073	0.10759	0.075523	0.162329	0.177729	0.535815
35.2	0.0831412	0.108623	0.077104	0.167573	0.185434	0.5443
35.4	0.0849369	0.111336	0.0797	0.172324	0.195898	0.552453
35.6	0.0868355	0.113822	0.081931	0.176535	0.204637	0.561029
35.8	0.0887142	0.115652	0.082691	0.181042	0.212929	0.567722
36	0.0893019	0.114717	0.084427	0.186257	0.223009	0.575657
36.2	0.0915328	0.117372	0.086457	0.189524	0.231554	0.582563
36.4	0.0917472	0.117443	0.087223	0.193212	0.239371	0.587567
36.6	0.0918975	0.116634	0.08942	0.196528	0.247049	0.592627
36.8	0.0919176	0.117734	0.091324	0.20088	0.254648	0.598483
37	0.0909279	0.119419	0.092293	0.20299	0.261334	0.600874
37.2	0.0898578	0.117676	0.092648	0.207304	0.26802	0.603822
37.4	0.0907105	0.117986	0.095038	0.209084	0.274323	0.60673
37.6	0.0908078	0.119238	0.096244	0.213109	0.281422	0.610026
37.8	0.0914325	0.120588	0.097884	0.215445	0.290013	0.61341
38	0.0928693	0.121805	0.100015	0.219558	0.297042	0.618599
38.2	0.0935346	0.124551	0.102389	0.222065	0.306204	0.622401
38.4	0.0944665	0.126259	0.104344	0.227289	0.315109	0.626846
38.6	0.0957806	0.127908	0.105387	0.229771	0.319496	0.629913
38.8	0.0961539	0.128842	0.107031	0.232751	0.326011	0.632477
39	0.0969625	0.129211	0.10893	0.236481	0.33437	0.634946
39.2	0.0988094	0.129816	0.110543	0.241058	0.340765	0.638189
39.4	0.0997949	0.130383	0.111188	0.245771	0.348644	0.641915
39.6	0.100075	0.13122	0.114132	0.249788	0.358174	0.646424
39.8	0.0989873	0.130977	0.115357	0.253037	0.362187	0.649168
40	0.0999018	0.132555	0.116469	0.257246	0.368678	0.652159
40.2	0.100127	0.133247	0.118072	0.260099	0.37689	0.656107
40.4	0.100055	0.13376	0.120096	0.260925	0.381109	0.657863
40.6	0.0998104	0.133084	0.12021	0.262917	0.385271	0.658324
40.8	0.10376	0.135509	0.122694	0.267938	0.395005	0.662424
41	0.103743	0.137763	0.124868	0.269389	0.399994	0.665171
41.2	0.102048	0.138026	0.125269	0.272312	0.404379	0.666315
41.4	0.102042	0.138856	0.126992	0.275295	0.411831	0.669194
41.6	0.102822	0.140084	0.12887	0.279162	0.419228	0.671831
41.8	0.102212	0.138908	0.12949	0.280965	0.423095	0.67408
42	0.103118	0.138362	0.130635	0.283901	0.42913	0.674577
42.2	0.105445	0.139317	0.133096	0.287291	0.435231	0.676615
42.4	0.106048	0.139796	0.134666	0.292193	0.440671	0.678662
42.6	0.106526	0.14138	0.135814	0.29484	0.445596	0.681632
42.8	0.105694	0.143224	0.138048	0.297458	0.453334	0.68347
43	0.105446	0.143485	0.139416	0.30048	0.459094	0.685909
43.2	0.104226	0.14332	0.140435	0.303342	0.463788	0.689559
43.4	0.102899	0.141923	0.141196	0.302836	0.469545	0.691492
43.6	0.103666	0.143153	0.142988	0.304094	0.475156	0.693455
43.8	0.102931	0.141573	0.143357	0.305753	0.476393	0.693356
44	0.104348	0.14324	0.144371	0.309033	0.482231	0.696566
44.2	0.104291	0.145522	0.146128	0.310004	0.487616	0.697875
44.4	0.105593	0.14746	0.146987	0.315166	0.491012	0.699849
44.6	0.104729	0.146435	0.148348	0.318357	0.497247	0.70085
44.8	0.107768	0.149896	0.151242	0.322941	0.505498	0.705817
45	0.106676	0.148905	0.153057	0.324176	0.509643	0.70914
45.2	0.107868	0.146827	0.154365	0.327277	0.514613	0.710242
45.4	0.110313	0.14907	0.156684	0.330646	0.522723	0.713604
45.6	0.112813	0.150337	0.158719	0.335951	0.527009	0.718622
45.8	0.112963	0.149611	0.158976	0.336984	0.532384	0.719956
46	0.113981	0.151245	0.160115	0.341157	0.538427	0.721497
46.2	0.115976	0.153771	0.161434	0.345408	0.54252	0.725426
46.4	0.114653	0.153748	0.162492	0.346851	0.546275	0.727774
46.6	0.112463	0.153194	0.162867	0.348231	0.551753	0.727962
46.8	0.111075	0.153049	0.163818	0.350819	0.554609	0.72972
47	0.11101	0.153038	0.165197	0.352209	0.559325	0.730515
47.2	0.110136	0.152445	0.166704	0.352802	0.564802	0.730698
47.4	0.112078	0.153961	0.168538	0.356973	0.569146	0.733052
47.6	0.11329	0.155828	0.170087	0.358666	0.572827	0.735581
47.8	0.113159	0.156196	0.171955	0.361314	0.578176	0.738204
48	0.114168	0.157801	0.173324	0.364652	0.583237	0.741873
48.2	0.114453	0.159693	0.174642	0.368592	0.588728	0.745433
48.4	0.113409	0.160074	0.175343	0.370489	0.593931	0.747882
48.6	0.11336	0.160622	0.176203	0.372923	0.5969	0.749211
48.8	0.115112	0.162261	0.177597	0.376739	0.601793	0.750576
49	0.115337	0.161432	0.178238	0.378126	0.606791	0.752925
49.2	0.116162	0.160017	0.178733	0.378999	0.610057	0.753873
49.4	0.116347	0.159194	0.180545	0.381326	0.613617	0.753459
49.6	0.117902	0.159774	0.182771	0.384085	0.620549	0.757133
49.8	0.118083	0.161578	0.183521	0.385258	0.624635	0.759799
50	0.118071	0.162255	0.18455	0.387542	0.627617	0.759744
50.2	0.117408	0.16372	0.186157	0.391128	0.6321	0.761813
50.4	0.117359	0.163685	0.186805	0.39323	0.636833	0.765905
50.6	0.117294	0.165166	0.186956	0.396005	0.640749	0.766211
50.8	0.117939	0.165153	0.18855	0.39903	0.645482	0.76829
51	0.118916	0.165978	0.189912	0.401319	0.648593	0.771464
51.2	0.121183	0.168972	0.191797	0.404493	0.653601	0.775418
51.4	0.121315	0.170104	0.192749	0.406011	0.658068	0.775586
51.6	0.1209	0.168876	0.194334	0.407771	0.66094	0.777594
51.8	0.119462	0.167837	0.194932	0.408446	0.662794	0.77832
52	0.119281	0.168203	0.195778	0.411272	0.667125	0.780458
52.2	0.11914	0.167658	0.196685	0.412291	0.671121	0.781254
52.4	0.119422	0.167609	0.197305	0.414227	0.672249	0.782894
52.6	0.121676	0.169326	0.198395	0.41715	0.678376	0.786175
52.8	0.123112	0.168997	0.20009	0.420235	0.683573	0.788392
53	0.123159	0.168635	0.201666	0.422545	0.686617	0.789414
53.2	0.122183	0.170291	0.202161	0.424404	0.689318	0.789951
53.4	0.121944	0.173125	0.203361	0.428472	0.695904	0.792893
53.6	0.119642	0.172925	0.2045	0.430163	0.696725	0.793142
53.8	0.121233	0.175496	0.205324	0.431799	0.700369	0.794894
54	0.120785	0.175212	0.206312	0.432524	0.703818	0.795324
54.2	0.122509	0.174482	0.207847	0.434452	0.706129	0.797074
54.4	0.125224	0.174451	0.209775	0.435273	0.710033	0.798892
54.6	0.12691	0.175043	0.211347	0.436467	0.715292	0.800955
54.8	0.125628	0.174756	0.212159	0.43847	0.717198	0.802701
55	0.126545	0.176873	0.213127	0.442154	0.721266	0.80704
55.2	0.125675	0.176359	0.213896	0.444853	0.726438	0.810003
55.4	0.124912	0.176256	0.214412	0.446248	0.726272	0.810223
55.6	0.124929	0.176858	0.214334	0.448217	0.729326	0.811307
55.8	0.124802	0.176465	0.215504	0.449831	0.733438	0.811821
56	0.125404	0.176677	0.215668	0.450029	0.736283	0.811285
56.2	0.127343	0.179084	0.216692	0.451189	0.739976	0.812292
56.4	0.126698	0.178483	0.218023	0.452885	0.744757	0.813938
56.6	0.126401	0.178477	0.219645	0.455041	0.745867	0.815865
56.8	0.126719	0.181153	0.220747	0.458453	0.749715	0.818367
57	0.125123	0.181447	0.22263	0.459952	0.753376	0.819827
57.2	0.124357	0.180728	0.224135	0.46184	0.7549	0.820251
57.4	0.124504	0.181057	0.224334	0.465326	0.758012	0.822113
57.6	0.125452	0.180897	0.22523	0.466812	0.763003	0.824395
57.8	0.12673	0.180994	0.226098	0.466798	0.764821	0.8257
58	0.129735	0.182838	0.227132	0.470663	0.769578	0.828688
58.2	0.129932	0.183901	0.227962	0.473439	0.774319	0.831623
58.4	0.128661	0.182978	0.22879	0.473806	0.777459	0.832884
58.6	0.12951	0.184782	0.230192	0.476703	0.781122	0.83444
58.8	0.129032	0.183912	0.230968	0.479079	0.785251	0.836251
59	0.127958	0.18309	0.231077	0.479046	0.785097	0.836085
59.2	0.129078	0.184209	0.232505	0.482231	0.787904	0.838648
59.4	0.131132	0.186633	0.233798	0.483251	0.7906	0.83942
59.6	0.131268	0.18586	0.234268	0.482978	0.79088	0.839276
59.8	0.129268	0.18481	0.234569	0.483713	0.792684	0.839875
60	0.129909	0.185623	0.236159	0.486282	0.797326	0.842545
60.2	0.13124	0.185605	0.237564	0.487391	0.799116	0.844949
60.4	0.130432	0.186498	0.2387	0.488934	0.800855	0.847499
60.6	0.13126	0.18818	0.239357	0.492287	0.805933	0.850257
60.8	0.133716	0.19064	0.241594	0.495827	0.807835	0.851801
61	0.134445	0.19189	0.243237	0.49826	0.810549	0.852386
61.2	0.133235	0.191979	0.24354	0.498536	0.813188	0.851862
61.4	0.13441	0.192123	0.244475	0.499792	0.815427	0.852694
61.6	0.134567	0.191576	0.245826	0.502531	0.818556	0.854086
61.8	0.132728	0.192656	0.245786	0.50232	0.821243	0.855213
62	0.134001	0.19248	0.245636	0.504545	0.824082	0.858847
62.2	0.134302	0.193277	0.246464	0.505954	0.826298	0.858841
62.4	0.135821	0.193793	0.247608	0.509744	0.830154	0.860822
62.6	0.136487	0.195093	0.249318	0.511333	0.83156	0.863059
62.8	0.138059	0.195133	0.250784	0.513176	0.83554	0.865985
63	0.13591	0.194033	0.252459	0.512751	0.838678	0.865478
63.2	0.133867	0.193233	0.253046	0.514852	0.841498	0.866732
63.4	0.133305	0.19233	0.25291	0.515965	0.845508	0.868258
63.6	0.133911	0.193475	0.253725	0.517073	0.848289	0.871591
63.8	0.133919	0.194178	0.254113	0.518885	0.849482	0.871835
64	0.135615	0.195769	0.255648	0.522568	0.853142	0.873509
64.2	0.137804	0.19685	0.256644	0.523645	0.856317	0.876094
64.4	0.138146	0.198107	0.2583	0.525096	0.85751	0.877979
64.6	0.136404	0.196925	0.257904	0.525349	0.857564	0.875419
64.8	0.138505	0.196476	0.259953	0.527821	0.862419	0.877821
65	0.138189	0.194615	0.25871	0.526634	0.861172	0.87807
65.2	0.137797	0.193615	0.259285	0.52873	0.862422	0.879117
65.4	0.137087	0.192367	0.260231	0.529959	0.864988	0.880252
65.6	0.136602	0.19196	0.261225	0.530317	0.868412	0.882228
65.8	0.136007	0.192104	0.261414	0.53073	0.866516	0.882787
66	0.135525	0.193961	0.262557	0.534828	0.870721	0.886465
66.2	0.135669	0.197482	0.264157	0.53582	0.874377	0.889218
66.4	0.135686	0.19846	0.264204	0.535345	0.8751	0.88997
66.6	0.138013	0.199692	0.265167	0.538558	0.878866	0.892485
66.8	0.137723	0.200145	0.265855	0.540258	0.883031	0.893986
67	0.138558	0.200664	0.267403	0.540582	0.883505	0.894013
67.2	0.13866	0.200495	0.268503	0.542358	0.885335	0.89496
67.4	0.138879	0.200402	0.26963	0.544791	0.887973	0.895465
67.6	0.137871	0.201352	0.271029	0.547652	0.891328	0.89741
67.8	0.138606	0.202414	0.271942	0.54925	0.893366	0.89835
68	0.13852	0.202766	0.272414	0.55046	0.897148	0.898374
68.2	0.13732	0.200437	0.272112	0.549924	0.8958	0.897495
68.4	0.139457	0.202763	0.273034	0.553372	0.898468	0.900331
68.6	0.140342	0.20359	0.274471	0.55401	0.899565	0.900924
68.8	0.140519	0.204062	0.275338	0.55619	0.902147	0.903569
69	0.138955	0.202562	0.275982	0.555661	0.902952	0.905458
69.2	0.141435	0.205796	0.277009	0.559232	0.909771	0.908804
69.4	0.140109	0.204144	0.277851	0.55929	0.909873	0.908747
69.6	0.14008	0.203864	0.278086	0.560171	0.910808	0.911065
69.8	0.140484	0.20248	0.278592	0.560065	0.912898	0.911454
70	0.142014	0.202949	0.279413	0.56261	0.915833	0.912752
70.2	0.142224	0.202323	0.280655	0.563289	0.917001	0.914394
70.4	0.143377	0.20404	0.281404	0.565396	0.920467	0.917087
70.6	0.143193	0.205359	0.281346	0.566873	0.923745	0.917815
70.8	0.142111	0.205989	0.282781	0.569835	0.923815	0.918825
71	0.142519	0.206774	0.28406	0.569764	0.92621	0.92121
71.2	0.141571	0.206386	0.284474	0.571034	0.927382	0.922242
71.4	0.139135	0.205525	0.284554	0.570692	0.927844	0.921724
71.6	0.139958	0.205301	0.285355	0.570639	0.929402	0.923202
71.8	0.141917	0.206617	0.286251	0.570983	0.933605	0.925185
72	0.140652	0.20654	0.285982	0.573634	0.933203	0.925673
72.2	0.140053	0.206396	0.286869	0.574588	0.934475	0.926365
72.4	0.141115	0.207878	0.288215	0.577601	0.938182	0.929282
72.6	0.140353	0.207764	0.289868	0.580537	0.940457	0.929217
72.8	0.139629	0.207335	0.289799	0.580516	0.940595	0.929505
73	0.141755	0.209393	0.291394	0.582113	0.94391	0.93127
73.2	0.143903	0.209252	0.292119	0.584938	0.945671	0.932941
73.4	0.143948	0.209215	0.293222	0.584711	0.94705	0.93373
73.6	0.144516	0.210154	0.293496	0.584427	0.946087	0.936357
73.8	0.144354	0.211158	0.294481	0.586929	0.948074	0.938404
74	0.142198	0.210347	0.29464	0.586821	0.948629	0.937979
74.2	0.140164	0.211435	0.294727	0.586673	0.948863	0.938263
74.4	0.143082	0.211372	0.29594	0.588979	0.950364	0.940794
74.6	0.142655	0.209274	0.295597	0.589941	0.954668	0.940778
74.8	0.142306	0.209894	0.296181	0.590329	0.955506	0.940026
75	0.144279	0.210275	0.296996	0.592037	0.957562	0.942332
75.2	0.14512	0.210781	0.298394	0.592376	0.959671	0.943161
75.4	0.143153	0.210633	0.29823	0.593518	0.961459	0.943329
75.6	0.144441	0.21177	0.299525	0.594203	0.961487	0.944247
75.8	0.144731	0.210171	0.30024	0.595483	0.964534	0.947114
76	0.144916	0.212025	0.301236	0.598539	0.967556	0.949206
76.2	0.146785	0.213091	0.302073	0.601503	0.969917	0.951427
76.4	0.147757	0.214564	0.302425	0.599996	0.97057	0.95251
76.6	0.144969	0.21466	0.303582	0.60273	0.972148	0.953668
76.8	0.145423	0.215599	0.304591	0.605022	0.973204	0.954794
77	0.144395	0.214062	0.304517	0.60474	0.974233	0.954523
77.2	0.142671	0.213929	0.304489	0.604314	0.976428	0.955288
77.4	0.141935	0.213435	0.30583	0.605328	0.977251	0.955691
77.6	0.144172	0.213475	0.306729	0.604846	0.980532	0.955682
77.8	0.143772	0.214499	0.306354	0.604902	0.981605	0.957995
78	0.143221	0.214605	0.307733	0.605066	0.983159	0.959649
78.2	0.144699	0.21529	0.308665	0.607761	0.984904	0.961384
78.4	0.144187	0.216227	0.30975	0.609794	0.988995	0.963415
78.6	0.143886	0.216152	0.309069	0.611454	0.988426	0.965156
78.8	0.145028	0.215074	0.310125	0.613807	0.99107	0.96478
79	0.145884	0.215089	0.310943	0.615199	0.991137	0.965067
79.2	0.145477	0.214724	0.311854	0.614799	0.991074	0.965454
79.4	0.145739	0.215545	0.31191	0.616504	0.992565	0.966675
79.6	0.146038	0.217113	0.313397	0.617674	0.995154	0.969244
79.8	0.144394	0.218325	0.314159	0.616427	0.995669	0.970949
80	0.14574	0.219698	0.314641	0.618837	0.998143	0.972533
80.2	0.145673	0.21999	0.315626	0.619924	1.00081	0.975609
80.4	0.148397	0.221559	0.316402	0.62139	1.00087	0.977548
80.6	0.149169	0.220838	0.317413	0.623139	1.00313	0.978841
80.8	0.150719	0.221766	0.318896	0.625573	1.00492	0.9797
81	0.150939	0.221269	0.31917	0.626095	1.00543	0.980814
81.2	0.150326	0.220048	0.319584	0.626595	1.00536	0.980818
81.4	0.148177	0.218701	0.320499	0.627233	1.00647	0.980814
81.6	0.147935	0.21962	0.321029	0.626538	1.00559	0.980016
81.8	0.146327	0.218965	0.320098	0.625922	1.00638	0.981334
82	0.145526	0.218605	0.320841	0.626604	1.00875	0.982379
82.2	0.146649	0.219125	0.321881	0.627394	1.00978	0.983292
82.4	0.148293	0.218369	0.322932	0.627358	1.01209	0.983835
82.6	0.148868	0.218539	0.323878	0.628748	1.01467	0.9864
82.8	0.151436	0.219659	0.325262	0.631739	1.01771	0.98757
83	0.152324	0.222717	0.326654	0.633224	1.02084	0.990802
83.2	0.15168	0.223622	0.326555	0.633975	1.02187	0.990972
83.4	0.149846	0.224315	0.325897	0.636812	1.02306	0.993576
83.6	0.148024	0.22314	0.325084	0.637143	1.02407	0.992651
83.8	0.145997	0.221864	0.325312	0.636667	1.02265	0.99273
84	0.146839	0.221818	0.325876	0.638533	1.02205	0.992124
84.2	0.146734	0.221691	0.32557	0.638988	1.02402	0.992693
84.4	0.14876	0.221951	0.327509	0.639048	1.02599	0.994171
84.6	0.149647	0.223881	0.329344	0.640538	1.02717	0.997165
84.8	0.150539	0.225195	0.330599	0.643415	1.03125	0.999362
85	0.150707	0.224584	0.330579	0.643169	1.0335	1.00123
85.2	0.153171	0.227043	0.332399	0.645998	1.03585	1.00384
85.4	0.152691	0.227395	0.332511	0.647729	1.03636	1.00375
85.6	0.153497	0.226817	0.332634	0.648704	1.03766	1.00356
85.8	0.154621	0.227569	0.333793	0.648771	1.03761	1.00494
86	0.152803	0.225621	0.333277	0.649069	1.03587	1.00465
86.2	0.150903	0.224677	0.334401	0.649627	1.03689	1.00536
86.4	0.150221	0.22379	0.334931	0.649191	1.03685	1.00492
86.6	0.151096	0.224945	0.335324	0.649574	1.03819	1.00706
86.8	0.152289	0.226711	0.335294	0.65145	1.03983	1.008
87	0.153668	0.228639	0.336858	0.652586	1.04367	1.00989
87.2	0.154648	0.228334	0.336601	0.653582	1.04321	1.01129
87.4	0.155464	0.229279	0.33662	0.654172	1.04519	1.0154
87.6	0.154569	0.229888	0.337381	0.65574	1.0472	1.01625
87.8	0.152745	0.228695	0.337685	0.656249	1.04713	1.01725
88	0.152278	0.228842	0.337867	0.656277	1.04651	1.01795
88.2	0.152802	0.229911	0.339825	0.65683	1.04913	1.01878
88.4	0.152184	0.229723	0.340633	0.658035	1.04964	1.01813
88.6	0.154373	0.228957	0.341086	0.65973	1.05175	1.01907
88.8	0.15457	0.229289	0.34137	0.659346	1.0528	1.01934
89	0.154355	0.228891	0.342673	0.660206	1.05474	1.02039
89.2	0.152125	0.22822	0.342033	0.659418	1.05488	1.02051
89.4	0.153173	0.229788	0.342936	0.661501	1.05698	1.02193
89.6	0.150507	0.230403	0.34364	0.66102	1.05752	1.02341
89.8	0.149651	0.22954	0.344122	0.661782	1.05837	1.02315
90	0.151903	0.231228	0.344926	0.663738	1.05939	1.02575
90.2	0.153717	0.231521	0.346007	0.665658	1.06104	1.02747
90.4	0.154124	0.230062	0.346932	0.667324	1.0632	1.02895
90.6	0.156456	0.229533	0.347565	0.667954	1.06188	1.02963
90.8	0.155946	0.229686	0.347886	0.668023	1.06191	1.0319
91	0.155643	0.231158	0.348916	0.668515	1.06434	1.03195
91.2	0.155174	0.230428	0.348328	0.669454	1.0655	1.03148
91.4	0.153371	0.231288	0.348214	0.668972	1.0642	1.03259
91.6	0.152317	0.232304	0.348253	0.669298	1.06577	1.03146
91.8	0.154192	0.23345	0.348848	0.670642	1.06916	1.0323
92	0.152202	0.2306	0.348699	0.670659	1.06632	1.03114
92.2	0.153998	0.231927	0.349893	0.672676	1.06897	1.03413
92.4	0.155712	0.232235	0.350572	0.672366	1.07107	1.03355
92.6	0.156428	0.232884	0.351362	0.673622	1.07267	1.03726
92.8	0.156568	0.232477	0.353196	0.673993	1.0731	1.03916
93	0.157006	0.233815	0.353427	0.675953	1.07628	1.0413
93.2	0.156035	0.234239	0.35355	0.675557	1.0755	1.0403
93.4	0.155864	0.233344	0.353317	0.677433	1.07542	1.04216
93.6	0.156924	0.232331	0.354044	0.678242	1.0767	1.04267
93.8	0.156974	0.232481	0.353471	0.679991	1.0775	1.04134
94	0.159143	0.233267	0.353506	0.68038	1.07834	1.04312
94.2	0.15808	0.233926	0.354176	0.680541	1.07939	1.04532
94.4	0.157508	0.236702	0.355504	0.681583	1.0817	1.04594
94.6	0.156228	0.237973	0.355832	0.683128	1.0818	1.04569
94.8	0.155906	0.238249	0.356119	0.684322	1.08383	1.04835
95	0.15419	0.237021	0.356431	0.683036	1.08499	1.04901
95.2	0.155111	0.237048	0.356898	0.684375	1.08522	1.04921
95.4	0.157215	0.237913	0.358386	0.685564	1.0873	1.05085
95.6	0.157643	0.23711	0.358772	0.685658	1.0883	1.05244
95.8	0.157225	0.236298	0.358618	0.684022	1.08708	1.05141
96	0.156268	0.236288	0.359536	0.684445	1.08851	1.05128
96.2	0.156939	0.23446	0.359612	0.684477	1.09033	1.05178
96.4	0.155497	0.234209	0.358596	0.684399	1.08885	1.05127
96.6	0.155786	0.236273	0.360226	0.68686	1.09123	1.05343
96.8	0.157161	0.237668	0.361818	0.688799	1.09363	1.05581
97	0.159642	0.239538	0.362887	0.691461	1.09326	1.05766
97.2	0.160501	0.241484	0.363424	0.693504	1.09457	1.05902
97.4	0.160306	0.238921	0.364025	0.692221	1.09597	1.0599
97.6	0.159617	0.238034	0.363927	0.691875	1.09517	1.05976
97.8	0.160585	0.238423	0.364328	0.692275	1.09663	1.06042
98	0.159482	0.239598	0.364063	0.69269	1.09806	1.06171
98.2	0.15642	0.238425	0.36453	0.691376	1.0969	1.06328
98.4	0.157764	0.241478	0.365661	0.694387	1.09797	1.06453
98.6	0.158249	0.240628	0.365705	0.693752	1.09935	1.0642
98.8	0.158155	0.239799	0.366804	0.694883	1.09825	1.06445
99	0.159475	0.239255	0.367989	0.695692	1.10085	1.0654
99.2	0.161993	0.241482	0.369009	0.696992	1.10338	1.06558
99.4	0.161994	0.240705	0.368382	0.697502	1.10397	1.06669
99.6	0.163113	0.242709	0.369768	0.700279	1.10489	1.06924
99.8	0.161616	0.244163	0.370042	0.700135	1.10745	1.07046
100	0.160582	0.242676	0.370228	0.700512	1.10559	1.07062
100.2	0.160598	0.241249	0.369956	0.701604	1.10628	1.07182
100.4	0.159022	0.241008	0.371261	0.700641	1.10757	1.07316
100.6	0.158445	0.240308	0.370799	0.699134	1.10741	1.07306
100.8	0.158788	0.240193	0.370507	0.69902	1.10682	1.07458
101	0.158753	0.240374	0.370866	0.699373	1.1084	1.0752
101.2	0.157836	0.239871	0.371906	0.69953	1.10897	1.07447
101.4	0.158789	0.239762	0.372385	0.700689	1.11016	1.07518
101.6	0.158266	0.240104	0.372779	0.702498	1.11152	1.0761
101.8	0.158216	0.24026	0.373547	0.704105	1.11294	1.07625
102	0.159608	0.242258	0.374432	0.705113	1.11332	1.07815
102.2	0.160119	0.243456	0.374637	0.704939	1.11395	1.07939
102.4	0.159823	0.243672	0.374104	0.704525	1.11468	1.07953
102.6	0.161075	0.243904	0.374403	0.705612	1.1158	1.08017
102.8	0.161064	0.244012	0.37542	0.705963	1.11595	1.08012
103	0.161071	0.24229	0.375983	0.706204	1.11698	1.08038
103.2	0.159502	0.241775	0.37621	0.706483	1.11681	1.08083
103.4	0.159262	0.242136	0.377496	0.708063	1.11694	1.08272
103.6	0.158454	0.242084	0.378506	0.706901	1.11856	1.08266
103.8	0.159407	0.243367	0.378421	0.708411	1.12019	1.08532
104	0.15913	0.246209	0.379265	0.709262	1.12235	1.08605
104.2	0.162508	0.247813	0.381224	0.711462	1.12402	1.08787
104.4	0.162509	0.24854	0.382194	0.711639	1.12589	1.0888
104.6	0.163828	0.248836	0.382788	0.71346	1.12524	1.09149
104.8	0.162956	0.24764	0.383975	0.714081	1.12528	1.09079
105	0.161595	0.246329	0.382213	0.713818	1.12457	1.09076
105.2	0.159952	0.245358	0.381576	0.713925	1.12368	1.09061
105.4	0.161157	0.245072	0.381222	0.713973	1.12155	1.09094
105.6	0.159487	0.243343	0.381572	0.714374	1.1227	1.09063
105.8	0.158864	0.242829	0.380648	0.713387	1.1215	1.0918
106	0.160778	0.243729	0.382839	0.714883	1.12245	1.09329
106.2	0.162041	0.244151	0.384356	0.715065	1.12567	1.09625
106.4	0.161116	0.244871	0.384635	0.715948	1.12803	1.09725
106.6	0.162768	0.25023	0.385784	0.717722	1.12731	1.09922
106.8	0.165055	0.249974	0.385984	0.717104	1.12919	1.09941
107	0.165919	0.250582	0.386239	0.718455	1.13033	1.10137
107.2	0.164045	0.249859	0.3847	0.717055	1.12779	1.09983
107.4	0.164879	0.249365	0.385845	0.717898	1.12894	1.09974
107.6	0.162515	0.245833	0.385281	0.714406	1.12896	1.09828
107.8	0.1603	0.246402	0.38615	0.716618	1.13045	1.10078
108	0.160597	0.24713	0.386471	0.717861	1.13051	1.10177
108.2	0.16292	0.248059	0.387636	0.720465	1.13323	1.10262
108.4	0.164385	0.248675	0.388125	0.721815	1.1329	1.10492
108.6	0.166443	0.250566	0.389133	0.724531	1.13561	1.10813
108.8	0.166501	0.251572	0.39013	0.726204	1.13659	1.10808
109	0.165345	0.249978	0.390881	0.724953	1.13731	1.10845
109.2	0.164546	0.251681	0.391356	0.725665	1.13752	1.11019
109.4	0.163215	0.251696	0.390515	0.724044	1.13901	1.10926
109.6	0.163593	0.251428	0.391213	0.724703	1.1389	1.10872
109.8	0.166017	0.251885	0.391445	0.725	1.14065	1.11025
110	0.165126	0.251095	0.390309	0.724534	1.14018	1.10979
110.2	0.164234	0.24898	0.390333	0.724844	1.14019	1.10921
110.4	0.16634	0.251021	0.392924	0.727368	1.14029	1.1115
110.6	0.165952	0.25054	0.392589	0.727654	1.14014	1.11216
110.8	0.164461	0.250048	0.392564	0.727735	1.13885	1.11079
111	0.16471	0.251285	0.393275	0.727539	1.13988	1.11032
111.2	0.165787	0.251623	0.394281	0.727572	1.14168	1.11176
111.4	0.164796	0.251048	0.39331	0.727851	1.14304	1.11155
111.6	0.16542	0.250966	0.393631	0.72944	1.14445	1.11253
111.8	0.164972	0.251148	0.394629	0.730059	1.14502	1.11452
112	0.164637	0.251125	0.395136	0.731682	1.14551	1.11628
112.2	0.165065	0.252803	0.396054	0.732895	1.14663	1.1167
112.4	0.164875	0.251817	0.395705	0.733876	1.14598	1.1166
112.6	0.163824	0.251839	0.396041	0.732739	1.14617	1.11632
112.8	0.165741	0.251714	0.395656	0.732244	1.14714	1.11634
113	0.166482	0.251418	0.396515	0.732258	1.14901	1.11782
113.2	0.166542	0.250945	0.396742	0.733957	1.14965	1.11924
113.4	0.165864	0.250879	0.397749	0.732248	1.15031	1.12002
113.6	0.167626	0.252369	0.398445	0.733762	1.15229	1.12221
113.8	0.167619	0.252956	0.399104	0.734097	1.15267	1.12443
114	0.168841	0.255803	0.400709	0.737047	1.15341	1.12547
114.2	0.168787	0.257103	0.401726	0.736211	1.15389	1.1257
114.4	0.167954	0.257156	0.402002	0.737579	1.1551	1.12647
114.6	0.165986	0.256724	0.402451	0.738687	1.15539	1.12774
114.8	0.164669	0.255722	0.403358	0.738462	1.15552	1.12655
115	0.163832	0.253872	0.402989	0.737917	1.15579	1.12651
115.2	0.164052	0.252417	0.402301	0.738145	1.15576	1.12764
115.4	0.166106	0.253678	0.402502	0.73934	1.15686	1.12836
115.6	0.16629	0.254012	0.403266	0.737861	1.15717	1.12818
115.8	0.166644	0.256462	0.403805	0.73985	1.15883	1.13145
116	0.167187	0.257154	0.402876	0.739756	1.15882	1.13213
116.2	0.16605	0.256801	0.403712	0.738506	1.15825	1.13154
116.4	0.166927	0.25778	0.405114	0.739412	1.16008	1.13343
116.6	0.167509	0.257743	0.405014	0.739991	1.16052	1.13346
116.8	0.167188	0.255887	0.404559	0.737878	1.16019	1.13196
117	0.168343	0.256267	0.406635	0.73866	1.16156	1.13276
117.2	0.167967	0.256686	0.406427	0.740251	1.16278	1.13392
117.4	0.165222	0.255146	0.406153	0.739521	1.16156	1.1341
117.6	0.166108	0.254693	0.406062	0.740941	1.16186	1.13416
117.8	0.166085	0.255669	0.406114	0.742456	1.16125	1.1338
118	0.165657	0.256295	0.406462	0.743062	1.16151	1.13495
118.2	0.16752	0.256625	0.407013	0.744059	1.1633	1.13629
118.4	0.167778	0.255985	0.406616	0.743278	1.16159	1.13643
118.6	0.166877	0.257851	0.407688	0.744553	1.1639	1.13878
118.8	0.16834	0.259192	0.409061	0.745006	1.16593	1.14051
119	0.166512	0.258494	0.409004	0.744613	1.16677	1.14022
119.2	0.164822	0.258675	0.408623	0.744058	1.16511	1.1399
119.4	0.168462	0.260639	0.410384	0.747301	1.16873	1.14195
119.6	0.168422	0.258632	0.410675	0.746891	1.16814	1.14123
119.8	0.167828	0.257692	0.411421	0.748336	1.16818	1.14324
120	0.16827	0.258858	0.41149	0.748874	1.16836	1.14426
120.2	0.169175	0.258318	0.41257	0.749885	1.16966	1.14484
120.4	0.168149	0.257861	0.412422	0.749133	1.16914	1.14569
120.6	0.170475	0.258891	0.412452	0.74903	1.16895	1.14756
120.8	0.17204	0.259848	0.412424	0.748859	1.17134	1.14912
121	0.17163	0.258733	0.412385	0.749804	1.17169	1.14929
121.2	0.172066	0.259852	0.413506	0.750477	1.17277	1.15119
121.4	0.171755	0.259841	0.413903	0.751336	1.17206	1.15169
121.6	0.169344	0.259828	0.414102	0.751069	1.17366	1.15153
121.8	0.168359	0.258255	0.414104	0.752182	1.17286	1.15126
122	0.169016	0.257575	0.414431	0.750796	1.1729	1.15123
122.2	0.168521	0.25791	0.414418	0.750255	1.17257	1.15092
122.4	0.168717	0.258886	0.414555	0.749374	1.1743	1.1504
122.6	0.169534	0.259173	0.414781	0.750326	1.17335	1.15214
122.8	0.170351	0.261846	0.415489	0.749975	1.17385	1.1525
123	0.170113	0.262743	0.415926	0.75091	1.17439	1.15457
123.2	0.169628	0.261824	0.416131	0.752481	1.17403	1.15504
123.4	0.169693	0.263802	0.41709	0.753777	1.17525	1.15751
123.6	0.168868	0.263995	0.417715	0.753317	1.17592	1.15669
123.8	0.169683	0.264456	0.418321	0.755085	1.17674	1.15769
124	0.168528	0.263373	0.41853	0.754772	1.1756	1.15702
124.2	0.170537	0.264742	0.419211	0.753286	1.17762	1.15872
124.4	0.168433	0.262911	0.418745	0.753758	1.17638	1.15628
124.6	0.168033	0.261777	0.418097	0.755144	1.17526	1.15714
124.8	0.165817	0.259632	0.418363	0.753498	1.17421	1.15731
125	0.169122	0.262534	0.419262	0.754434	1.17656	1.16065
125.2	0.168144	0.261547	0.418898	0.755453	1.17486	1.15895
125.4	0.170021	0.262034	0.419851	0.755134	1.17655	1.16105
125.6	0.169617	0.262039	0.421145	0.754884	1.17768	1.16122
125.8	0.170353	0.262538	0.421178	0.756367	1.17973	1.16144
126	0.169978	0.262096	0.421819	0.757465	1.1796	1.16067
126.2	0.170664	0.262764	0.422075	0.758316	1.18056	1.16314
126.4	0.170196	0.262267	0.421692	0.758391	1.17965	1.16419
126.6	0.171689	0.264502	0.421685	0.758159	1.18164	1.16504
126.8	0.172811	0.263937	0.422426	0.758303	1.1811	1.16572
127	0.172464	0.263131	0.422307	0.757978	1.18087	1.1654
127.2	0.171545	0.26358	0.422602	0.758691	1.18298	1.16566
127.4	0.169805	0.263262	0.423625	0.758893	1.18368	1.16514
127.6	0.169693	0.264102	0.424374	0.76149	1.18441	1.16733
127.8	0.168394	0.265707	0.424375	0.762444	1.18426	1.16768
128	0.168417	0.265753	0.424594	0.762336	1.18598	1.16882
128.2	0.169306	0.265002	0.424012	0.761587	1.18442	1.16936
128.4	0.171455	0.265262	0.424026	0.761229	1.18513	1.17088
128.6	0.17098	0.263686	0.424129	0.760984	1.18577	1.17109
128.8	0.172147	0.26356	0.425268	0.760973	1.187	1.17272
129	0.171289	0.26292	0.424987	0.761852	1.18534	1.17393
129.2	0.172128	0.266065	0.426729	0.76382	1.18792	1.17692
129.4	0.17381	0.267238	0.427378	0.765518	1.19043	1.17827
129.6	0.175366	0.267751	0.428081	0.76612	1.18935	1.17868
129.8	0.174499	0.266691	0.427556	0.765791	1.18994	1.17743
130	0.17487	0.267893	0.42835	0.766064	1.19209	1.17765
130.2	0.174358	0.266683	0.429017	0.765791	1.19251	1.17736
130.4	0.172468	0.265622	0.428994	0.766814	1.19051	1.17657
130.6	0.172696	0.26587	0.429154	0.766244	1.19226	1.17701
130.8	0.172591	0.266659	0.428775	0.765763	1.19209	1.17781
131	0.172711	0.268003	0.429082	0.765969	1.19258	1.17805
131.2	0.17212	0.267192	0.429152	0.767425	1.19408	1.1781
131.4	0.17285	0.268588	0.429734	0.766618	1.19606	1.17928
131.6	0.172727	0.26903	0.430021	0.767443	1.19529	1.17933
131.8	0.173277	0.269009	0.430232	0.767707	1.19527	1.18075
132	0.173244	0.269184	0.430851	0.768071	1.19578	1.18194
132.2	0.173648	0.270915	0.431128	0.767996	1.19507	1.18283
132.4	0.173874	0.270618	0.43081	0.767267	1.19471	1.18294
132.6	0.175008	0.271	0.431441	0.767733	1.19621	1.18516
132.8	0.175725	0.27314	0.432877	0.769635	1.19905	1.18713
133	0.176568	0.271993	0.433076	0.770579	1.19949	1.18705
133.2	0.17703	0.270465	0.433267	0.768748	1.19915	1.18627
133.4	0.175418	0.270278	0.434608	0.770278	1.19833	1.18731
133.6	0.174168	0.269425	0.433656	0.770085	1.19719	1.18729
133.8	0.173924	0.268608	0.433194	0.769301	1.19537	1.18567
134	0.173679	0.2682	0.432156	0.767762	1.1957	1.18708
134.2	0.17374	0.268613	0.432501	0.768816	1.19714	1.18807
134.4	0.177208	0.271059	0.432763	0.771552	1.19944	1.18961
134.6	0.177182	0.269725	0.433522	0.771234	1.20027	1.18944
134.8	0.176173	0.268997	0.433516	0.770898	1.20061	1.19013
135	0.178347	0.269994	0.435251	0.772913	1.20089	1.19025
135.2	0.177367	0.269856	0.434874	0.772544	1.1988	1.19
135.4	0.175187	0.267794	0.434682	0.769699	1.1977	1.18947
135.6	0.174315	0.269797	0.434916	0.769662	1.19986	1.18982
135.8	0.174989	0.270648	0.435879	0.770211	1.19919	1.19139
136	0.173388	0.270689	0.436058	0.770197	1.19869	1.19287
136.2	0.176683	0.27315	0.437374	0.773574	1.20286	1.1964
136.4	0.177665	0.273899	0.437938	0.774765	1.20432	1.19786
136.6	0.177614	0.273666	0.438139	0.774135	1.20225	1.19735
136.8	0.178088	0.273122	0.438147	0.775795	1.2049	1.19733
137	0.178211	0.271918	0.43759	0.775832	1.20521	1.19774
137.2	0.17596	0.269561	0.436848	0.773094	1.2012	1.19646
137.4	0.177401	0.270548	0.43799	0.773696	1.2022	1.19867
137.6	0.177666	0.270059	0.437599	0.774939	1.20286	1.1996
137.8	0.176025	0.271518	0.437602	0.774572	1.20103	1.2003
138	0.177536	0.273225	0.438773	0.775517	1.20278	1.20109
138.2	0.176692	0.273108	0.439056	0.776074	1.20512	1.20086
138.4	0.174603	0.272252	0.438359	0.77459	1.20461	1.19868
138.6	0.174079	0.271949	0.439834	0.775675	1.20474	1.19962
138.8	0.175173	0.271575	0.440417	0.774263	1.20672	1.20052
139	0.171131	0.271456	0.439475	0.772815	1.2069	1.20004
139.2	0.172021	0.271923	0.439971	0.773101	1.20703	1.20004
139.4	0.174264	0.271516	0.440511	0.776093	1.207	1.20243
139.6	0.176905	0.272365	0.440645	0.776071	1.2087	1.20298
139.8	0.175964	0.27261	0.441233	0.777097	1.20791	1.20226
140	0.179086	0.273039	0.441878	0.779275	1.20787	1.20444
140.2	0.1797	0.274534	0.44263	0.778537	1.20791	1.20664
140.4	0.178029	0.27511	0.442574	0.777219	1.2102	1.20647
140.6	0.17757	0.275623	0.442915	0.777899	1.2088	1.20734
140.8	0.178462	0.274358	0.442684	0.778312	1.20992	1.20779
141	0.177522	0.274452	0.444014	0.777357	1.21106	1.20733
141.2	0.176061	0.273604	0.443648	0.779784	1.21163	1.20821
141.4	0.176144	0.273947	0.443968	0.78011	1.20919	1.20795
141.6	0.177083	0.275024	0.444353	0.781349	1.21086	1.20933
141.8	0.177512	0.276137	0.444778	0.782408	1.21063	1.21095
142	0.17872	0.276314	0.444967	0.78209	1.20983	1.21091
142.2	0.178208	0.276071	0.446091	0.782103	1.21089	1.21066
142.4	0.176859	0.27496	0.445331	0.780848	1.21113	1.20965
142.6	0.176514	0.275748	0.445183	0.781044	1.21199	1.2106
142.8	0.176258	0.275236	0.44524	0.780507	1.21145	1.21131
143	0.176283	0.27547	0.444723	0.782312	1.2123	1.21155
143.2	0.176838	0.275031	0.444995	0.781676	1.21246	1.21242
143.4	0.177479	0.274461	0.446089	0.783408	1.21334	1.21358
143.6	0.177387	0.273677	0.446822	0.782852	1.21219	1.21392
143.8	0.178615	0.27483	0.446905	0.784119	1.21282	1.2143
144	0.178362	0.274664	0.448395	0.784348	1.21317	1.21572
144.2	0.177226	0.274532	0.447885	0.784629	1.21161	1.21538
144.4	0.177887	0.276691	0.448718	0.786274	1.21441	1.21865
144.6	0.176447	0.274537	0.448764	0.785293	1.21455	1.21729
144.8	0.176279	0.27295	0.449506	0.784551	1.21519	1.2173
145	0.176232	0.273901	0.448814	0.783055	1.21558	1.21744
145.2	0.178656	0.276022	0.449767	0.783727	1.21756	1.21937
145.4	0.176777	0.273597	0.448555	0.781368	1.21379	1.21673
145.6	0.177732	0.274992	0.448674	0.782264	1.21565	1.21844
145.8	0.177509	0.276295	0.449012	0.783183	1.2164	1.21909
146	0.177318	0.274625	0.449835	0.784131	1.21745	1.21972
146.2	0.177233	0.274451	0.449979	0.785316	1.21795	1.22042
146.4	0.178907	0.278055	0.451091	0.7875	1.22198	1.22307
146.6	0.178932	0.278443	0.451039	0.787803	1.2199	1.224
146.8	0.179066	0.279512	0.451483	0.786935	1.22034	1.22497
147	0.180066	0.281466	0.451413	0.788072	1.22089	1.22464
147.2	0.178802	0.280715	0.451136	0.78665	1.21954	1.22369
147.4	0.178725	0.278978	0.450858	0.785221	1.21837	1.22396
147.6	0.178809	0.278051	0.451605	0.7857	1.21965	1.22362
147.8	0.178552	0.277015	0.450829	0.786167	1.21947	1.22368
148	0.176745	0.275586	0.450865	0.785925	1.21839	1.22375
148.2	0.177309	0.277236	0.451736	0.786553	1.22006	1.22565
148.4	0.177629	0.278362	0.45321	0.788341	1.22078	1.22608
148.6	0.177665	0.279927	0.453364	0.788041	1.22205	1.2283
148.8	0.178453	0.281029	0.454317	0.789162	1.22359	1.22879
149	0.179951	0.281407	0.454726	0.788704	1.22499	1.23031
149.2	0.180115	0.280765	0.455395	0.790614	1.22634	1.23135
149.4	0.180232	0.279976	0.454773	0.789772	1.22521	1.23157
149.6	0.180636	0.279768	0.45517	0.789951	1.22535	1.22992
149.8	0.18014	0.278958	0.45488	0.789135	1.22498	1.23045
150	0.11541	0.194678	0.396972	0.717529	1.39339	1.07093
150.2	0.103791	0.189897	0.386887	0.693239	1.36176	1.01879
150.4	0.0939911	0.180855	0.377891	0.669473	1.33106	0.96807
150.6	0.091105	0.173412	0.368787	0.652418	1.30239	0.934685
150.8	0.0859222	0.170394	0.360194	0.635947	1.27642	0.900776
151	0.0788842	0.166386	0.352142	0.61692	1.24979	0.861772
151.2	0.0755079	0.162374	0.344664	0.602703	1.22187	0.8313
151.4	0.0705881	0.159651	0.336795	0.589163	1.19795	0.804665
151.6	0.0670014	0.158778	0.330239	0.577952	1.17517	0.779318
151.8	0.0645442	0.156535	0.32302	0.567102	1.15159	0.757143
152	0.0621809	0.15359	0.316138	0.557855	1.13139	0.733221
152.2	0.0600537	0.151155	0.309853	0.548513	1.11234	0.710784
152.4	0.0601274	0.148923	0.303231	0.540039	1.09089	0.689705
152.6	0.0585072	0.146399	0.296956	0.531688	1.07112	0.668257
152.8	0.0563515	0.144449	0.291741	0.523987	1.05267	0.648997
153	0.0551501	0.143919	0.286118	0.517107	1.0334	0.632227
153.2	0.0545961	0.143404	0.280805	0.51031	1.01721	0.615327
153.4	0.0544496	0.143343	0.276944	0.504853	1.00357	0.600682
153.6	0.0532279	0.142977	0.272067	0.49931	0.987739	0.586571
153.8	0.0527295	0.142286	0.267222	0.494167	0.972489	0.571591
154	0.0525267	0.141	0.263025	0.489184	0.95917	0.557975
154.2	0.0516712	0.13965	0.258469	0.484049	0.945695	0.546277
154.4	0.0503704	0.138722	0.253263	0.479141	0.932084	0.531765
154.6	0.0491721	0.136129	0.249206	0.47405	0.918303	0.518258
154.8	0.0495925	0.135843	0.245357	0.470671	0.904879	0.508019
155	0.0495661	0.134864	0.241358	0.467278	0.892095	0.497614
155.2	0.0496155	0.135485	0.238113	0.464616	0.880979	0.487142
155.4	0.048751	0.133682	0.234272	0.460553	0.869162	0.477326
155.6	0.0497399	0.134098	0.231343	0.456643	0.857762	0.467147
155.8	0.0483174	0.132704	0.227895	0.45259	0.847523	0.457014
156	0.0475705	0.131604	0.224845	0.449272	0.834895	0.446969
156.2	0.0451529	0.129512	0.221139	0.444243	0.822443	0.437289
156.4	0.0443081	0.129556	0.219187	0.441646	0.813097	0.429579
156.6	0.0435912	0.129583	0.21634	0.439362	0.804637	0.422002
156.8	0.0442332	0.129985	0.213819	0.436198	0.79421	0.414784
157	0.0432617	0.130158	0.211148	0.433879	0.786442	0.408599
157.2	0.0431011	0.129473	0.209417	0.431513	0.77836	0.401634
157.4	0.0441422	0.129484	0.206689	0.429726	0.769233	0.395788
157.6	0.0433398	0.127514	0.203843	0.427087	0.759285	0.388945
157.8	0.0424986	0.126438	0.201597	0.425117	0.752378	0.383155
158	0.0426642	0.125901	0.199303	0.422532	0.7443	0.377606
158.2	0.0429432	0.127022	0.19715	0.421223	0.735151	0.372823
158.4	0.0423912	0.127076	0.194904	0.419408	0.728673	0.367009
158.6	0.0422492	0.127232	0.193225	0.417013	0.722451	0.362594
158.8	0.0419861	0.127357	0.191293	0.414788	0.715558	0.357757
159	0.0413039	0.126732	0.189327	0.412048	0.708111	0.3518
159.2	0.0396234	0.124471	0.18704	0.408277	0.701461	0.347434
159.4	0.0396472	0.124233	0.185811	0.406668	0.694341	0.343187
159.6	0.0402107	0.125285	0.185015	0.405509	0.688243	0.340399
159.8	0.0411785	0.126057	0.183378	0.404116	0.682867	0.337243
160	0.0405924	0.125139	0.181485	0.402632	0.676717	0.333834
160.2	0.042324	0.127155	0.180742	0.402922	0.672353	0.329606
160.4	0.0407374	0.125294	0.178568	0.399889	0.666534	0.325548
160.6	0.0389636	0.123672	0.17584	0.398191	0.660983	0.320104
160.8	0.0368437	0.12187	0.173942	0.39585	0.654008	0.315374
161	0.0380642	0.123361	0.173108	0.395143	0.65034	0.312728
161.2	0.0372705	0.12253	0.171256	0.392127	0.643974	0.309608
161.4	0.0388499	0.124057	0.170554	0.391407	0.639707	0.307479
161.6	0.0383752	0.123653	0.169806	0.38909	0.634047	0.304185
161.8	0.0389624	0.123783	0.168989	0.388256	0.630175	0.30191
162	0.0386285	0.122565	0.167652	0.387703	0.625836	0.298808
162.2	0.0386981	0.121369	0.166958	0.387997	0.621381	0.295851
162.4	0.0375396	0.120911	0.165178	0.387381	0.616731	0.293143
162.6	0.0390313	0.121463	0.164362	0.387629	0.613798	0.291632
162.8	0.0390788	0.121733	0.163435	0.386816	0.610186	0.287997
163	0.0391032	0.122212	0.162655	0.385626	0.605918	0.286449
163.2	0.0385306	0.122319	0.161067	0.382211	0.602419	0.283875
163.4	0.0384471	0.121092	0.160753	0.381106	0.599688	0.281497
163.6	0.0382804	0.12081	0.159615	0.380124	0.595986	0.279486
163.8	0.0388225	0.120894	0.158702	0.378833	0.592786	0.278876
164	0.0378254	0.120232	0.158016	0.376976	0.588739	0.275599
164.2	0.0377565	0.120169	0.156905	0.376987	0.585238	0.273575
164.4	0.0387304	0.120656	0.155839	0.375521	0.58259	0.271596
164.6	0.0377142	0.119688	0.154721	0.373246	0.578427	0.269331
164.8	0.0368599	0.118077	0.15374	0.37183	0.575742	0.266765
165	0.0368558	0.117015	0.152584	0.370448	0.573194	0.265467
165.2	0.0377733	0.116549	0.152307	0.369682	0.571145	0.264427
165.4	0.0369652	0.116406	0.151133	0.368263	0.567158	0.263104
165.6	0.0368925	0.115557	0.150149	0.367718	0.56408	0.261391
165.8	0.0364623	0.116353	0.149051	0.366368	0.560602	0.259554
166	0.0378185	0.117109	0.148811	0.36579	0.558447	0.259726
166.2	0.0371731	0.116638	0.147744	0.36512	0.555781	0.257883
166.4	0.0369691	0.117052	0.147287	0.364682	0.553441	0.25753
166.6	0.037287	0.117369	0.147262	0.364421	0.551981	0.257199
166.8	0.0367445	0.115842	0.146403	0.363601	0.548504	0.256028
167	0.0353886	0.115585	0.144911	0.362764	0.545867	0.252976
167.2	0.0346901	0.116749	0.144666	0.361145	0.542487	0.251589
167.4	0.0349735	0.115471	0.144652	0.360068	0.540465	0.248881
167.6	0.0359161	0.116626	0.144349	0.36047	0.539479	0.247364
167.8	0.0367611	0.117784	0.144077	0.360125	0.538126	0.247179
168	0.0362874	0.117754	0.14369	0.359355	0.535038	0.245867
168.2	0.036935	0.117014	0.142919	0.359671	0.533667	0.244794
168.4	0.0363498	0.117473	0.141766	0.359251	0.531613	0.242927
168.6	0.0348979	0.116264	0.140124	0.357102	0.527575	0.241659
168.8	0.0353602	0.11624	0.140275	0.357106	0.52542	0.240172
169	0.0347344	0.116499	0.139933	0.356904	0.524061	0.239513
169.2	0.0350981	0.11639	0.13974	0.356562	0.522899	0.238936
169.4	0.035452	0.116152	0.139201	0.356217	0.520971	0.238628
169.6	0.0355123	0.116458	0.139663	0.355117	0.51914	0.237042
169.8	0.0348429	0.116647	0.138696	0.353817	0.518117	0.236206
170	0.0354534	0.114924	0.13816	0.352702	0.51561	0.23502
170.2	0.0342887	0.114407	0.136829	0.351246	0.513239	0.233689
170.4	0.032962	0.11271	0.135827	0.348621	0.509886	0.230967
170.6	0.0340004	0.113102	0.135069	0.349797	0.508872	0.230607
170.8	0.034057	0.111972	0.134504	0.349235	0.506	0.22909
171	0.0336701	0.112958	0.134032	0.349088	0.503944	0.228772
171.2	0.0343228	0.113338	0.134616	0.348713	0.502469	0.228172
171.4	0.0340615	0.113934	0.134651	0.348679	0.50156	0.229001
171.6	0.0330859	0.113314	0.133814	0.346892	0.499469	0.227596
171.8	0.033972	0.114454	0.133854	0.346837	0.498392	0.227653
172	0.0341764	0.11438	0.134118	0.346862	0.497661	0.227505
172.2	0.0344719	0.115404	0.133266	0.347362	0.496075	0.227409
172.4	0.0357345	0.115735	0.133145	0.348264	0.495253	0.227049
172.6	0.035404	0.116432	0.133332	0.347324	0.494152	0.227454
172.8	0.0355047	0.116506	0.132917	0.347521	0.493203	0.227237
173	0.0358681	0.117515	0.132191	0.346912	0.492644	0.226115
173.2	0.0355281	0.116318	0.131869	0.346882	0.491161	0.224984
173.4	0.0352489	0.116169	0.131347	0.346054	0.48943	0.223268
173.6	0.0358062	0.115818	0.131359	0.346239	0.488322	0.221872
173.8	0.03539	0.115606	0.130921	0.345797	0.486635	0.221116
174	0.0362989	0.114705	0.130979	0.345135	0.485575	0.220771
174.2	0.0361682	0.114177	0.130799	0.343853	0.484759	0.220268
174.4	0.0360083	0.114117	0.130842	0.343829	0.483759	0.220757
174.6	0.0362694	0.113124	0.130282	0.343654	0.482597	0.221222
174.8	0.0360911	0.11242	0.130256	0.342412	0.48149	0.220259
175	0.0344099	0.112302	0.129444	0.34177	0.479161	0.218201
175.2	0.0342737	0.111096	0.128746	0.340125	0.477512	0.217683
175.4	0.0350991	0.111822	0.128427	0.339567	0.476585	0.2177
175.6	0.0340329	0.111747	0.127769	0.338646	0.474285	0.216202
175.8	0.0339498	0.111283	0.127261	0.338309	0.473445	0.216243
176	0.0340549	0.110706	0.126793	0.337765	0.472617	0.21614
176.2	0.0341587	0.112848	0.126921	0.338713	0.471878	0.216277
176.4	0.033307	0.11083	0.126062	0.337898	0.470454	0.214649
176.6	0.0334845	0.111551	0.126199	0.337405	0.471126	0.214546
176.8	0.0336467	0.111651	0.125979	0.337503	0.469533	0.214174
177	0.0344406	0.112354	0.126131	0.338434	0.469432	0.214677
177.2	0.035068	0.113148	0.126536	0.338888	0.469008	0.214325
177.4	0.0353579	0.114285	0.126471	0.338615	0.468188	0.213421
177.6	0.0362249	0.114128	0.126212	0.338758	0.467719	0.213935
177.8	0.0354236	0.113731	0.126411	0.337783	0.467135	0.213642
178	0.0346673	0.113253	0.125751	0.336252	0.465634	0.212799
178.2	0.0342537	0.111352	0.125352	0.334727	0.464237	0.211745
178.4	0.0339555	0.111062	0.12511	0.333881	0.463155	0.212121
178.6	0.0329721	0.110341	0.1248	0.333951	0.461461	0.210331
178.8	0.0334322	0.110943	0.124481	0.334367	0.461485	0.209251
179	0.0342023	0.110901	0.124696	0.33485	0.462005	0.208476
179.2	0.0333983	0.110931	0.124136	0.334936	0.461299	0.207255
179.4	0.0337321	0.110286	0.124583	0.335407	0.461581	0.206191
179.6	0.0340344	0.110082	0.123754	0.334711	0.461493	0.205431
179.8	0.0340813	0.110597	0.123192	0.333785	0.459796	0.204497
180	0.0344179	0.110695	0.122972	0.33337	0.45886	0.205383
180.2	0.0343901	0.109779	0.122691	0.332015	0.457953	0.204802
180.4	0.0341864	0.110498	0.122408	0.332314	0.458066	0.205459
180.6	0.034383	0.110373	0.122799	0.33252	0.45805	0.207057
180.8	0.0341597	0.108958	0.122536	0.332026	0.459163	0.205856
181	0.0330797	0.107948	0.121642	0.330609	0.45824	0.20404
181.2	0.0333698	0.108729	0.121567	0.33082	0.457273	0.203599
181.4	0.0328656	0.108552	0.120702	0.33006	0.455793	0.20413
181.6	0.0313633	0.108281	0.120343	0.328234	0.454446	0.201734
181.8	0.0310332	0.108906	0.120675	0.327815	0.452401	0.201257
182	0.0314123	0.10922	0.12107	0.327216	0.451353	0.20144
182.2	0.0318445	0.109232	0.120669	0.32738	0.452096	0.20107
182.4	0.032381	0.109945	0.120916	0.328235	0.45262	0.200068
182.6	0.0340452	0.111628	0.121273	0.330142	0.452314	0.200883
182.8	0.0349666	0.111058	0.120278	0.330032	0.452218	0.202062
183	0.0356631	0.111702	0.120434	0.331516	0.45328	0.202229
183.2	0.0351349	0.111826	0.120268	0.331025	0.453426	0.203077
183.4	0.0356466	0.11162	0.120723	0.329959	0.453082	0.202782
183.6	0.035475	0.109926	0.119676	0.328114	0.452102	0.200911
183.8	0.035922	0.110427	0.119813	0.328305	0.451979	0.20031
184	0.0351117	0.11021	0.119326	0.327361	0.451431	0.19953
184.2	0.034885	0.108841	0.11894	0.326955	0.450496	0.198524
184.4	0.0351295	0.108526	0.118216	0.327193	0.450069	0.197942
184.6	0.0346009	0.108371	0.118304	0.327639	0.450261	0.198538
184.8	0.0330131	0.107171	0.117985	0.326522	0.449966	0.197742
185	0.0321695	0.106045	0.117266	0.325685	0.448691	0.196813
185.2	0.0326622	0.107144	0.117605	0.325378	0.448577	0.196404
185.4	0.0326914	0.108516	0.117432	0.324448	0.448841	0.195826
185.6	0.0321475	0.108216	0.116876	0.323548	0.447473	0.195438
185.8	0.0334587	0.109165	0.116746	0.323747	0.44691	0.195065
186	0.0340218	0.109981	0.116868	0.323733	0.446768	0.195234
186.2	0.0340445	0.110463	0.116612	0.324523	0.447806	0.194473
186.4	0.0339327	0.109272	0.116385	0.324279	0.44702	0.194834
186.6	0.0345379	0.110659	0.116907	0.325263	0.447934	0.19425
186.8	0.0337363	0.110556	0.116477	0.324595	0.447508	0.194276
187	0.0339889	0.110235	0.116796	0.325147	0.448639	0.193684
187.2	0.0336637	0.108833	0.116333	0.323503	0.446484	0.193126
187.4	0.0326566	0.108386	0.115997	0.324352	0.444915	0.192086
187.6	0.0327944	0.108028	0.115708	0.323283	0.44495	0.192547
187.8	0.0326021	0.108301	0.116049	0.323173	0.444242	0.192836
188	0.0327952	0.10878	0.115829	0.323277	0.442508	0.192933
188.2	0.0320278	0.109134	0.115307	0.324095	0.442198	0.193692
188.4	0.0327513	0.10983	0.115051	0.322319	0.442474	0.194011
188.6	0.0333458	0.10957	0.115288	0.32222	0.442634	0.193665
188.8	0.0332077	0.109313	0.115099	0.323004	0.443477	0.192446
189	0.0324878	0.108875	0.114865	0.320462	0.442516	0.191401
189.2	0.034317	0.109595	0.115349	0.32029	0.443123	0.191644
189.4	0.034025	0.109385	0.115392	0.320084	0.442801	0.190591
189.6	0.0331153	0.109925	0.114494	0.320589	0.442192	0.190538
189.8	0.0339968	0.110028	0.114333	0.321145	0.441921	0.191275
190	0.0352676	0.110167	0.114321	0.323225	0.443154	0.192623
190.2	0.0342951	0.109893	0.114334	0.323224	0.442382	0.192058
190.4	0.0347099	0.109602	0.114605	0.323718	0.442218	0.191989
190.6	0.0343985	0.108594	0.114445	0.3225	0.441501	0.190686
190.8	0.0343155	0.109037	0.114564	0.320937	0.440479	0.19094
191	0.0333598	0.109479	0.113583	0.319998	0.43993	0.189559
191.2	0.0333219	0.109411	0.113026	0.318423	0.439019	0.188981
191.4	0.0334641	0.110259	0.112474	0.318625	0.439416	0.189338
191.6	0.0331529	0.110177	0.112384	0.318309	0.439497	0.189732
191.8	0.0325162	0.108493	0.111825	0.318528	0.438636	0.188309
192	0.0331762	0.108591	0.112908	0.31906	0.438396	0.188913
192.2	0.0334063	0.108314	0.112783	0.319531	0.43912	0.18943
192.4	0.0322611	0.106969	0.112576	0.318441	0.437963	0.188458
192.6	0.0335124	0.107543	0.112803	0.319899	0.437198	0.188149
192.8	0.0337112	0.109474	0.112557	0.31932	0.4389	0.188052
193	0.0328794	0.107215	0.111515	0.31765	0.437261	0.186616
193.2	0.0324518	0.107718	0.111756	0.318119	0.438034	0.186674
193.4	0.0322217	0.107261	0.111869	0.317434	0.437391	0.186361
193.6	0.0323455	0.106678	0.111651	0.316006	0.43759	0.186117
193.8	0.0336563	0.105897	0.112077	0.315967	0.436179	0.186094
194	0.0334236	0.107711	0.112011	0.315951	0.436819	0.186436
194.2	0.0343514	0.107542	0.111757	0.315448	0.435407	0.185707
194.4	0.0344988	0.108111	0.111603	0.316065	0.435721	0.185721
194.6	0.0334129	0.108193	0.111327	0.315504	0.435368	0.184954
194.8	0.031007	0.10731	0.110925	0.314265	0.434661	0.184744
195	0.0306109	0.106413	0.110749	0.313983	0.433569	0.182904
195.2	0.0303861	0.106065	0.110268	0.313676	0.432754	0.182505
195.4	0.0304908	0.106065	0.110044	0.313956	0.432095	0.182724
195.6	0.0312964	0.10718	0.11043	0.31422	0.431811	0.184247
195.8	0.0318856	0.107001	0.110109	0.314506	0.43167	0.18293
196	0.0336487	0.109263	0.110753	0.314908	0.432972	0.184983
196.2	0.0328252	0.109572	0.111063	0.314607	0.432994	0.184184
196.4	0.0328256	0.110068	0.111688	0.313901	0.433114	0.183674
196.6	0.0327681	0.108856	0.111342	0.313716	0.432168	0.182126
196.8	0.0336636	0.110188	0.112231	0.314731	0.433458	0.183402
197	0.0322955	0.108293	0.111677	0.314161	0.432221	0.183323
197.2	0.0325195	0.107857	0.11165	0.31374	0.431638	0.184082
197.4	0.0333163	0.107431	0.111257	0.314555	0.432047	0.184553
197.6	0.0334243	0.107924	0.111521	0.314416	0.432592	0.185099
197.8	0.032622	0.107138	0.110917	0.314087	0.431778	0.184869
198	0.0324689	0.107971	0.111088	0.313898	0.432169	0.183893
198.2	0.0334316	0.108211	0.11108	0.315057	0.432491	0.184287
198.4	0.0333425	0.10919	0.111412	0.313997	0.432101	0.183994
198.6	0.0335219	0.108702	0.111112	0.31496	0.432127	0.183901
198.8	0.0336053	0.110115	0.111271	0.315131	0.431827	0.18399
199	0.0353309	0.110838	0.111115	0.31632	0.431052	0.184356
199.2	0.0347239	0.110631	0.11083	0.31556	0.430451	0.18308
199.4	0.0347483	0.110547	0.110392	0.315533	0.430968	0.182994
199.6	0.0343992	0.110643	0.109946	0.313991	0.429303	0.182516
199.8	0.0349649	0.110492	0.109564	0.314378	0.42954	0.18151
200	0.0344083	0.10908	0.108974	0.313232	0.428894	0.180555
200.2	0.0346093	0.109596	0.10908	0.312094	0.42773	0.181231
200.4	0.0344987	0.107775	0.108502	0.311705	0.426202	0.180202
200.6	0.0339839	0.108073	0.1082	0.31126	0.427288	0.179312
200.8	0.0334361	0.107432	0.107974	0.30951	0.425582	0.18013
201	0.0331805	0.107689	0.108163	0.308769	0.426074	0.180099
201.2	0.0336828	0.107384	0.108392	0.309819	0.42706	0.18056
201.4	0.0342877	0.108809	0.108564	0.31036	0.427273	0.180571
201.6	0.0343588	0.107548	0.108638	0.310432	0.426231	0.179939
201.8	0.0342636	0.106751	0.108778	0.311016	0.42636	0.179139
202	0.0344885	0.107463	0.108768	0.31161	0.42631	0.179448
202.2	0.0349547	0.108294	0.108725	0.311403	0.426484	0.179426
202.4	0.0340912	0.106894	0.108601	0.310209	0.425631	0.17917
202.6	0.0348999	0.108384	0.109058	0.3115	0.426133	0.180148
202.8	0.0353615	0.108094	0.108742	0.310028	0.425948	0.17908
203	0.0352456	0.107039	0.108716	0.309673	0.425523	0.179502
203.2	0.034122	0.105167	0.107838	0.308702	0.424405	0.177937
203.4	0.0342235	0.106823	0.107807	0.309581	0.424499	0.17916
203.6	0.033477	0.10553	0.107079	0.30824	0.423538	0.178413
203.8	0.0341322	0.106457	0.107385	0.309418	0.423372	0.179723
204	0.0346109	0.107076	0.107965	0.310403	0.423268	0.179815
204.2	0.0348567	0.10768	0.108647	0.310593	0.423813	0.180163
204.4	0.0348873	0.107611	0.108284	0.309815	0.422747	0.179515
204.6	0.0357324	0.107993	0.108912	0.310438	0.423103	0.180174
204.8	0.0360166	0.108093	0.108835	0.310566	0.424041	0.179558
205	0.0362458	0.107575	0.108629	0.310006	0.424066	0.179175
205.2	0.0358329	0.107499	0.107847	0.309909	0.422463	0.178984
205.4	0.0355175	0.106743	0.107905	0.309659	0.422988	0.17862
205.6	0.0362271	0.106731	0.107593	0.308872	0.422545	0.178472
205.8	0.0344062	0.106081	0.106829	0.306808	0.420707	0.177282
206	0.0345614	0.106681	0.106495	0.307207	0.420379	0.177325
206.2	0.036353	0.107943	0.107013	0.307728	0.422276	0.176961
206.4	0.0364688	0.108604	0.107248	0.307849	0.422153	0.176853
206.6	0.0359636	0.109633	0.107642	0.308202	0.421507	0.176266
206.8	0.0366378	0.109337	0.107763	0.309151	0.421901	0.177245
207	0.035778	0.10881	0.107076	0.308051	0.420492	0.176507
207.2	0.032625	0.107044	0.106563	0.306407	0.418464	0.175397
207.4	0.0327337	0.105647	0.106244	0.306128	0.418563	0.174893
207.6	0.0333915	0.106017	0.106079	0.306573	0.419347	0.175255
207.8	0.0339779	0.106465	0.106537	0.307317	0.419646	0.174365
208	0.0348982	0.10737	0.10707	0.307955	0.420181	0.174662
208.2	0.0370244	0.108667	0.107273	0.308566	0.420731	0.175301
208.4	0.037341	0.108415	0.107513	0.308454	0.419603	0.1746
208.6	0.03694	0.107913	0.107553	0.307738	0.419216	0.174506
208.8	0.037027	0.108515	0.107191	0.307365	0.418119	0.175288
209	0.035852	0.106568	0.106622	0.306083	0.417872	0.174237
209.2	0.0364753	0.107018	0.106814	0.306877	0.41828	0.175384
209.4	0.0358868	0.107902	0.107062	0.307202	0.418903	0.176148
209.6	0.0355808	0.107642	0.106499	0.307387	0.419049	0.176144
209.8	0.0358305	0.10731	0.107005	0.306774	0.419833	0.176759
210	0.0362657	0.109328	0.103614	0.302772	0.411277	0.167376
210.2	0.0375086	0.101681	0.101647	0.299185	0.407578	0.160533
210.4	0.0370047	0.109739	0.102884	0.301742	0.411464	0.164079
210.6	0.034384	0.108606	0.101479	0.29788	0.408336	0.161005
210.8	0.0324451	0.108922	0.101832	0.298511	0.405418	0.160364
211	0.0325483	0.108238	0.100949	0.297793	0.405893	0.160562
211.2	0.0321938	0.10931	0.100775	0.297896	0.407229	0.160802
211.4	0.032406	0.10844	0.100272	0.296966	0.406115	0.160557
211.6	0.0329923	0.108333	0.099872	0.29791	0.405952	0.160611
211.8	0.0340477	0.108227	0.100031	0.298111	0.407743	0.16123
212	0.0333239	0.108743	0.100221	0.297813	0.408158	0.160183
212.2	0.0337996	0.109636	0.099884	0.297666	0.40804	0.159437
212.4	0.0336309	0.109998	0.099859	0.298724	0.408247	0.158835
212.6	0.0338295	0.110377	0.100538	0.298557	0.40907	0.160269
212.8	0.0327364	0.109725	0.099996	0.296982	0.407534	0.158907
213	0.0345403	0.109981	0.100488	0.297639	0.406864	0.15916
213.2	0.0347061	0.109088	0.100617	0.297584	0.406357	0.159263
213.4	0.0352815	0.10805	0.100211	0.297261	0.407044	0.1589
213.6	0.0342471	0.106885	0.099304	0.29634	0.405774	0.156697
213.8	0.034955	0.10823	0.099723	0.298246	0.406002	0.15719
214	0.0341851	0.108549	0.098951	0.297857	0.405445	0.156256
214.2	0.0330276	0.108521	0.098995	0.298265	0.404021	0.155599
214.4	0.0321338	0.109705	0.099322	0.297897	0.403774	0.155349
214.6	0.0328652	0.110856	0.099667	0.297789	0.405073	0.155817
214.8	0.0324833	0.111006	0.098919	0.297035	0.404863	0.156062
215	0.0320823	0.111045	0.099187	0.296718	0.404819	0.155508
215.2	0.0320721	0.111031	0.099177	0.295464	0.404909	0.15599
215.4	0.0319818	0.110849	0.099124	0.293896	0.404566	0.155862
215.6	0.0317663	0.110558	0.09906	0.29472	0.402693	0.156495
215.8	0.0316653	0.109812	0.098972	0.293689	0.402229	0.155336
216	0.030994	0.109059	0.09923	0.293756	0.402041	0.155773
216.2	0.0324722	0.110604	0.099463	0.295009	0.402968	0.156499
216.4	0.0323083	0.110389	0.099827	0.296166	0.402562	0.157176
216.6	0.0330477	0.111094	0.099884	0.295196	0.403086	0.156001
216.8	0.0339857	0.111172	0.100563	0.295557	0.403033	0.15721
217	0.0339441	0.110675	0.099826	0.295076	0.402467	0.157826
217.2	0.0330727	0.111242	0.100234	0.294218	0.402444	0.15744
217.4	0.0338468	0.111666	0.099754	0.294883	0.403258	0.157567
217.6	0.0335427	0.111799	0.100423	0.296167	0.403542	0.158779
217.8	0.0331804	0.111368	0.099671	0.29619	0.403546	0.156725
218	0.0336405	0.111971	0.100146	0.29653	0.403804	0.155983
218.2	0.0346382	0.111099	0.099234	0.296873	0.403436	0.155779
218.4	0.0341024	0.111716	0.099756	0.296337	0.402169	0.155539
218.6	0.0337622	0.110652	0.099195	0.295061	0.401305	0.154406
218.8	0.0327128	0.110149	0.099564	0.294766	0.401022	0.155471
219	0.0327264	0.109887	0.099068	0.293869	0.399791	0.155364
219.2	0.0319568	0.110279	0.099796	0.294554	0.399226	0.155751
219.4	0.0319491	0.108166	0.099004	0.294559	0.398422	0.154653
219.6	0.0325642	0.108813	0.099303	0.29528	0.399988	0.154941
219.8	0.0329644	0.109074	0.099177	0.295536	0.399148	0.154418
220	0.0331981	0.109176	0.098764	0.295833	0.399771	0.153802
220.2	0.0333677	0.108318	0.098357	0.294165	0.399403	0.153024
220.4	0.0327378	0.108314	0.098273	0.29326	0.39927	0.154174
220.6	0.0319855	0.107564	0.097376	0.292268	0.397329	0.153668
220.8	0.0320891	0.10733	0.097296	0.29231	0.397739	0.153765
221	0.0324512	0.107441	0.097954	0.291994	0.397718	0.155561
221.2	0.0320582	0.107786	0.098429	0.292688	0.397426	0.155966
221.4	0.0325059	0.108823	0.098529	0.292708	0.397608	0.154585
221.6	0.0337472	0.11023	0.09929	0.29336	0.398857	0.155256
221.8	0.0336867	0.111336	0.099206	0.293256	0.399521	0.156226
222	0.0339057	0.111796	0.099065	0.293833	0.399282	0.154907
222.2	0.0338006	0.110956	0.098383	0.294063	0.398975	0.15431
222.4	0.034416	0.111684	0.099015	0.29515	0.400181	0.155769
222.6	0.0324875	0.110496	0.098272	0.294098	0.398715	0.154426
222.8	0.0339403	0.110914	0.098878	0.294923	0.398892	0.15442
223	0.0335255	0.110857	0.099161	0.2953	0.4002	0.154742
223.2	0.0344425	0.110759	0.099338	0.295475	0.400366	0.154831
223.4	0.0347621	0.110307	0.098894	0.295323	0.399607	0.154574
223.6	0.0355263	0.110033	0.099042	0.295082	0.399989	0.154444
223.8	0.035007	0.110345	0.099299	0.295007	0.39893	0.154053
224	0.0343111	0.109973	0.098897	0.293607	0.396759	0.153058
224.2	0.0340369	0.111016	0.098791	0.29285	0.397884	0.153378
224.4	0.0326478	0.110449	0.098721	0.291455	0.397275	0.152288
224.6	0.0327946	0.111225	0.098778	0.292492	0.397084	0.1529
224.8	0.0328156	0.110723	0.097884	0.290888	0.396876	0.151756
225	0.0330909	0.110396	0.097645	0.291066	0.398534	0.152539
225.2	0.0331271	0.10992	0.097695	0.292498	0.39749	0.152398
225.4	0.0345414	0.110509	0.098136	0.293051	0.39772	0.152805
225.6	0.0338981	0.109021	0.097538	0.291312	0.39748	0.151864
225.8	0.0332087	0.108638	0.097781	0.29243	0.39817	0.153244
226	0.0333837	0.109525	0.09827	0.293108	0.398497	0.152745
226.2	0.033358	0.109971	0.098434	0.292163	0.398728	0.153777
226.4	0.0332579	0.10984	0.098359	0.292894	0.399107	0.154129
226.6	0.0337195	0.110595	0.098571	0.293312	0.398685	0.153778
226.8	0.0337472	0.111036	0.098993	0.293193	0.39878	0.153661
227	0.0350343	0.112038	0.098988	0.294028	0.398346	0.154566
227.2	0.035265	0.11267	0.098821	0.294803	0.398343	0.153884
227.4	0.0350807	0.113364	0.09853	0.29433	0.397631	0.153613
227.6	0.0346232	0.112928	0.098555	0.29503	0.398139	0.154533
227.8	0.0360772	0.113062	0.097892	0.29543	0.397944	0.153372
228	0.0346798	0.112093	0.09765	0.294657	0.396832	0.152531
228.2	0.0339105	0.111242	0.097576	0.293415	0.396607	0.151338
228.4	0.0339731	0.110713	0.097568	0.292979	0.396911	0.151404
228.6	0.034595	0.111261	0.0977	0.292887	0.396551	0.15076
228.8	0.0333063	0.110491	0.097863	0.291634	0.395548	0.151736
229	0.0340781	0.110273	0.097781	0.290784	0.395491	0.152082
229.2	0.0343086	0.110477	0.097285	0.290162	0.394151	0.152026
229.4	0.0337668	0.109426	0.097254	0.289911	0.394286	0.151513
229.6	0.0339604	0.10945	0.097196	0.290213	0.39353	0.152045
229.8	0.0344455	0.10947	0.096875	0.29122	0.394008	0.15079
230	0.0333527	0.108814	0.096884	0.29178	0.3939	0.150484

## Sheet: Ce102Sh
Supplementary Figure 3b	Ce10-2sh versus DNMT1
Time (s)	10nM	50nM	100nM	250nM	500nM	750nM
0	0	0	0	0	0	0
0.2	0.0004664	0.0004664	0.0004664	0.0004664	0.0004664	0.0004664
0.4	0.0006347	0.0006347	0.0006347	0.0006347	0.0006347	0.0006347
0.6	-0.001717	-0.001717	-0.001717	-0.001717	-0.001717	-0.001717
0.8	-0.001539	-0.001539	-0.001539	-0.001539	-0.001539	-0.001539
1	-0.001243	-0.001243	-0.001243	-0.001243	-0.001243	-0.001243
1.2	-0.001609	-0.001609	-0.001609	-0.001609	-0.001609	-0.001609
1.4	-0.000229	-0.000229	-0.000229	-0.000229	-0.000229	-0.000229
1.6	0.0016287	0.0016287	0.0016287	0.0016287	0.0016287	0.0016287
1.8	0.0025992	0.0025992	0.0025992	0.0025992	0.0025992	0.0025992
2	0.00353	0.00353	0.00353	0.00353	0.00353	0.00353
2.2	0.0039827	0.0039827	0.0039827	0.0039827	0.0039827	0.0039827
2.4	0.0013803	0.0013803	0.0013803	0.0013803	0.0013803	0.0013803
2.6	0.0015669	0.0015669	0.0015669	0.0015669	0.0015669	0.0015669
2.8	0.0014606	0.0014606	0.0014606	0.0014606	0.0014606	0.0014606
3	0.0012519	0.0012519	0.0012519	0.0012519	0.0012519	0.0012519
3.2	0.0013651	0.0013651	0.0013651	0.0013651	0.0013651	0.0013651
3.4	0.0023498	0.0023498	0.0023498	0.0023498	0.0023498	0.0023498
3.6	0.0027062	0.0027062	0.0027062	0.0027062	0.0027062	0.0027062
3.8	0.0026164	0.0026164	0.0026164	0.0026164	0.0026164	0.0026164
4	0.0021236	0.0021236	0.0021236	0.0021236	0.0021236	0.0021236
4.2	0.0022523	0.0022523	0.0022523	0.0022523	0.0022523	0.0022523
4.4	0.0032932	0.0032932	0.0032932	0.0032932	0.0032932	0.0032932
4.6	0.0021801	0.0021801	0.0021801	0.0021801	0.0021801	0.0021801
4.8	0.0009986	0.0009986	0.0009986	0.0009986	0.0009986	0.0009986
5	0.0007846	0.0007846	0.0007846	0.0007846	0.0007846	0.0007846
5.2	0.0006306	0.0006306	0.0006306	0.0006306	0.0006306	0.0006306
5.4	-0.000843	-0.000843	-0.000843	-0.000843	-0.000843	-0.000843
5.6	-6.51e-05	-6.51e-05	-6.51e-05	-6.51e-05	-6.51e-05	-6.51e-05
5.8	0.0004051	0.0004051	0.0004051	0.0004051	0.0004051	0.0004051
6	0.0001272	0.0001272	0.0001272	0.0001272	0.0001272	0.0001272
6.2	-0.000419	-0.000419	-0.000419	-0.000419	-0.000419	-0.000419
6.4	-0.000326	-0.000326	-0.000326	-0.000326	-0.000326	-0.000326
6.6	-0.001358	-0.001358	-0.001358	-0.001358	-0.001358	-0.001358
6.8	-0.001041	-0.001041	-0.001041	-0.001041	-0.001041	-0.001041
7	-0.001886	-0.001886	-0.001886	-0.001886	-0.001886	-0.001886
7.2	-0.001055	-0.001055	-0.001055	-0.001055	-0.001055	-0.001055
7.4	1.423e-05	1.423e-05	1.423e-05	1.423e-05	1.423e-05	1.423e-05
7.6	0.0011829	0.0011829	0.0011829	0.0011829	0.0011829	0.0011829
7.8	0.0001611	0.0001611	0.0001611	0.0001611	0.0001611	0.0001611
8	0.0010253	0.0010253	0.0010253	0.0010253	0.0010253	0.0010253
8.2	0.0006592	0.0006592	0.0006592	0.0006592	0.0006592	0.0006592
8.4	0.0008867	0.0008867	0.0008867	0.0008867	0.0008867	0.0008867
8.6	0.0003465	0.0003465	0.0003465	0.0003465	0.0003465	0.0003465
8.8	0.0002519	0.0002519	0.0002519	0.0002519	0.0002519	0.0002519
9	0.0018774	0.0018774	0.0018774	0.0018774	0.0018774	0.0018774
9.2	0.0013932	0.0013932	0.0013932	0.0013932	0.0013932	0.0013932
9.4	0.0010163	0.0010163	0.0010163	0.0010163	0.0010163	0.0010163
9.6	0.0005306	0.0005306	0.0005306	0.0005306	0.0005306	0.0005306
9.8	0.0018033	0.0018033	0.0018033	0.0018033	0.0018033	0.0018033
10	0.0011138	0.0011138	0.0011138	0.0011138	0.0011138	0.0011138
10.2	0.0017682	0.0017682	0.0017682	0.0017682	0.0017682	0.0017682
10.4	0.0017816	0.0017816	0.0017816	0.0017816	0.0017816	0.0017816
10.6	0.0018613	0.0018613	0.0018613	0.0018613	0.0018613	0.0018613
10.8	0.0010215	0.0010215	0.0010215	0.0010215	0.0010215	0.0010215
11	0.0012455	0.0012455	0.0012455	0.0012455	0.0012455	0.0012455
11.2	0.0014347	0.0014347	0.0014347	0.0014347	0.0014347	0.0014347
11.4	0.0013329	0.0013329	0.0013329	0.0013329	0.0013329	0.0013329
11.6	0.0014008	0.0014008	0.0014008	0.0014008	0.0014008	0.0014008
11.8	0.0017563	0.0017563	0.0017563	0.0017563	0.0017563	0.0017563
12	0.000455	0.000455	0.000455	0.000455	0.000455	0.000455
12.2	-0.00036	-0.00036	-0.00036	-0.00036	-0.00036	-0.00036
12.4	-0.000401	-0.000401	-0.000401	-0.000401	-0.000401	-0.000401
12.6	0.0005116	0.0005116	0.0005116	0.0005116	0.0005116	0.0005116
12.8	0.0009359	0.0009359	0.0009359	0.0009359	0.0009359	0.0009359
13	0.0021935	0.0021935	0.0021935	0.0021935	0.0021935	0.0021935
13.2	0.0027566	0.0027566	0.0027566	0.0027566	0.0027566	0.0027566
13.4	0.0037314	0.0037314	0.0037314	0.0037314	0.0037314	0.0037314
13.6	0.0044592	0.0044592	0.0044592	0.0044592	0.0044592	0.0044592
13.8	0.0042763	0.0042763	0.0042763	0.0042763	0.0042763	0.0042763
14	0.0035895	0.0035895	0.0035895	0.0035895	0.0035895	0.0035895
14.2	0.0016769	0.0016769	0.0016769	0.0016769	0.0016769	0.0016769
14.4	0.0017049	0.0017049	0.0017049	0.0017049	0.0017049	0.0017049
14.6	-0.00031	-0.00031	-0.00031	-0.00031	-0.00031	-0.00031
14.8	-0.000383	-0.000383	-0.000383	-0.000383	-0.000383	-0.000383
15	0.0001282	0.0001282	0.0001282	0.0001282	0.0001282	0.0001282
15.2	0.0028408	0.0028408	0.0028408	0.0028408	0.0028408	0.0028408
15.4	0.0012286	0.0012286	0.0012286	0.0012286	0.0012286	0.0012286
15.6	0.0017617	0.0017617	0.0017617	0.0017617	0.0017617	0.0017617
15.8	0.0010859	0.0010859	0.0010859	0.0010859	0.0010859	0.0010859
16	0.000174	0.000174	0.000174	0.000174	0.000174	0.000174
16.2	-0.001043	-0.001043	-0.001043	-0.001043	-0.001043	-0.001043
16.4	-0.000172	-0.000172	-0.000172	-0.000172	-0.000172	-0.000172
16.6	-4.24e-05	-4.24e-05	-4.24e-05	-4.24e-05	-4.24e-05	-4.24e-05
16.8	0.0002503	0.0002503	0.0002503	0.0002503	0.0002503	0.0002503
17	0.0008058	0.0008058	0.0008058	0.0008058	0.0008058	0.0008058
17.2	0.0003598	0.0003598	0.0003598	0.0003598	0.0003598	0.0003598
17.4	0.0001438	0.0001438	0.0001438	0.0001438	0.0001438	0.0001438
17.6	0.0005733	0.0005733	0.0005733	0.0005733	0.0005733	0.0005733
17.8	0.0006513	0.0006513	0.0006513	0.0006513	0.0006513	0.0006513
18	0.0003609	0.0003609	0.0003609	0.0003609	0.0003609	0.0003609
18.2	0.0007167	0.0007167	0.0007167	0.0007167	0.0007167	0.0007167
18.4	0.0011405	0.0011405	0.0011405	0.0011405	0.0011405	0.0011405
18.6	0.0012302	0.0012302	0.0012302	0.0012302	0.0012302	0.0012302
18.8	0.0009365	0.0009365	0.0009365	0.0009365	0.0009365	0.0009365
19	0.0011284	0.0011284	0.0011284	0.0011284	0.0011284	0.0011284
19.2	0.0017976	0.0017976	0.0017976	0.0017976	0.0017976	0.0017976
19.4	0.0016112	0.0016112	0.0016112	0.0016112	0.0016112	0.0016112
19.6	0.0015092	0.0015092	0.0015092	0.0015092	0.0015092	0.0015092
19.8	0.0025344	0.0025344	0.0025344	0.0025344	0.0025344	0.0025344
20	0.0025109	0.0025109	0.0025109	0.0025109	0.0025109	0.0025109
20.2	0.0017738	0.0017738	0.0017738	0.0017738	0.0017738	0.0017738
20.4	0.0017828	0.0017828	0.0017828	0.0017828	0.0017828	0.0017828
20.6	0.0015456	0.0015456	0.0015456	0.0015456	0.0015456	0.0015456
20.8	0.001137	0.001137	0.001137	0.001137	0.001137	0.001137
21	0.0014933	0.0014933	0.0014933	0.0014933	0.0014933	0.0014933
21.2	0.002267	0.002267	0.002267	0.002267	0.002267	0.002267
21.4	0.0024503	0.0024503	0.0024503	0.0024503	0.0024503	0.0024503
21.6	0.0018644	0.0018644	0.0018644	0.0018644	0.0018644	0.0018644
21.8	0.0023437	0.0023437	0.0023437	0.0023437	0.0023437	0.0023437
22	0.0021985	0.0021985	0.0021985	0.0021985	0.0021985	0.0021985
22.2	0.0011268	0.0011268	0.0011268	0.0011268	0.0011268	0.0011268
22.4	0.0016934	0.0016934	0.0016934	0.0016934	0.0016934	0.0016934
22.6	0.0022587	0.0022587	0.0022587	0.0022587	0.0022587	0.0022587
22.8	0.0010621	0.0010621	0.0010621	0.0010621	0.0010621	0.0010621
23	0.0007337	0.0007337	0.0007337	0.0007337	0.0007337	0.0007337
23.2	0.0001798	0.0001798	0.0001798	0.0001798	0.0001798	0.0001798
23.4	-0.000571	-0.000571	-0.000571	-0.000571	-0.000571	-0.000571
23.6	-0.000411	-0.000411	-0.000411	-0.000411	-0.000411	-0.000411
23.8	0.0002539	0.0002539	0.0002539	0.0002539	0.0002539	0.0002539
24	0.0014028	0.0014028	0.0014028	0.0014028	0.0014028	0.0014028
24.2	0.0025005	0.0025005	0.0025005	0.0025005	0.0025005	0.0025005
24.4	0.0031377	0.0031377	0.0031377	0.0031377	0.0031377	0.0031377
24.6	0.0036402	0.0036402	0.0036402	0.0036402	0.0036402	0.0036402
24.8	0.0037509	0.0037509	0.0037509	0.0037509	0.0037509	0.0037509
25	0.0028812	0.0028812	0.0028812	0.0028812	0.0028812	0.0028812
25.2	0.0029041	0.0029041	0.0029041	0.0029041	0.0029041	0.0029041
25.4	0.0029264	0.0029264	0.0029264	0.0029264	0.0029264	0.0029264
25.6	0.0017274	0.0017274	0.0017274	0.0017274	0.0017274	0.0017274
25.8	0.0012597	0.0012597	0.0012597	0.0012597	0.0012597	0.0012597
26	0.0015246	0.0015246	0.0015246	0.0015246	0.0015246	0.0015246
26.2	0.0006069	0.0006069	0.0006069	0.0006069	0.0006069	0.0006069
26.4	0.0003986	0.0003986	0.0003986	0.0003986	0.0003986	0.0003986
26.6	0.0006973	0.0006973	0.0006973	0.0006973	0.0006973	0.0006973
26.8	0.0011556	0.0011556	0.0011556	0.0011556	0.0011556	0.0011556
27	0.0009072	0.0009072	0.0009072	0.0009072	0.0009072	0.0009072
27.2	0.0015267	0.0015267	0.0015267	0.0015267	0.0015267	0.0015267
27.4	0.0022134	0.0022134	0.0022134	0.0022134	0.0022134	0.0022134
27.6	0.0027215	0.0027215	0.0027215	0.0027215	0.0027215	0.0027215
27.8	0.003131	0.003131	0.003131	0.003131	0.003131	0.003131
28	0.0026171	0.0026171	0.0026171	0.0026171	0.0026171	0.0026171
28.2	0.0031623	0.0031623	0.0031623	0.0031623	0.0031623	0.0031623
28.4	0.0025646	0.0025646	0.0025646	0.0025646	0.0025646	0.0025646
28.6	0.001028	0.001028	0.001028	0.001028	0.001028	0.001028
28.8	0.0010675	0.0010675	0.0010675	0.0010675	0.0010675	0.0010675
29	0.0009946	0.0009946	0.0009946	0.0009946	0.0009946	0.0009946
29.2	0.0003219	0.0003219	0.0003219	0.0003219	0.0003219	0.0003219
29.4	0.0010619	0.0010619	0.0010619	0.0010619	0.0010619	0.0010619
29.6	0.0028605	0.0028605	0.0028605	0.0028605	0.0028605	0.0028605
29.8	0.0021207	0.0021207	0.0021207	0.0021207	0.0021207	0.0021207
30	0.0961795	0.0961795	0.0961795	0.0961795	0.0961795	0.0961795
30.2	0.205236	0.187014	0.288437	0.31711	0.325129	0.311776
30.4	0.198885	0.196661	0.300015	0.33331	0.366428	0.359269
30.6	0.203566	0.204052	0.310038	0.347663	0.406569	0.405427
30.8	0.200228	0.211329	0.326753	0.371633	0.446068	0.453058
31	0.201893	0.218474	0.337976	0.391032	0.488376	0.500516
31.2	0.204022	0.226657	0.35137	0.410921	0.528393	0.544882
31.4	0.206077	0.231999	0.365586	0.431775	0.566106	0.590106
31.6	0.2078	0.237944	0.378324	0.454922	0.605808	0.634459
31.8	0.210652	0.243832	0.388931	0.472631	0.641076	0.675661
32	0.211233	0.248229	0.40029	0.493438	0.672355	0.714438
32.2	0.210817	0.253293	0.411348	0.511225	0.707807	0.755971
32.4	0.212152	0.259456	0.423286	0.528567	0.741623	0.793212
32.6	0.212173	0.263647	0.434767	0.546055	0.7699	0.826401
32.8	0.214003	0.26744	0.445195	0.562647	0.798735	0.861286
33	0.214674	0.273143	0.455891	0.576451	0.825257	0.892065
33.2	0.215585	0.277716	0.465743	0.592554	0.846294	0.919822
33.4	0.216625	0.282348	0.475982	0.607441	0.87071	0.94992
33.6	0.217808	0.2872	0.486941	0.621537	0.891575	0.977633
33.8	0.2171	0.291885	0.497935	0.634652	0.909435	1.00012
34	0.218254	0.296097	0.508795	0.64601	0.927716	1.02409
34.2	0.21938	0.300249	0.520143	0.660267	0.944245	1.04415
34.4	0.220382	0.305149	0.530285	0.672065	0.959496	1.06322
34.6	0.219451	0.309619	0.540246	0.683185	0.973581	1.08237
34.8	0.220885	0.313808	0.550675	0.697783	0.988714	1.10024
35	0.221997	0.317906	0.558265	0.707998	1.00109	1.11525
35.2	0.22255	0.322235	0.566019	0.716205	1.01188	1.13264
35.4	0.222926	0.326155	0.574883	0.728448	1.02375	1.14679
35.6	0.226662	0.329651	0.583224	0.738754	1.0358	1.16009
35.8	0.226266	0.333562	0.59251	0.74679	1.04535	1.17469
36	0.227796	0.337281	0.602335	0.758058	1.05558	1.18816
36.2	0.229045	0.340735	0.611672	0.767109	1.06518	1.19957
36.4	0.229702	0.34429	0.618698	0.773966	1.07274	1.21159
36.6	0.229227	0.349627	0.627808	0.782253	1.08088	1.22033
36.8	0.230669	0.353157	0.634716	0.790649	1.08874	1.23092
37	0.231632	0.357228	0.643348	0.796812	1.09398	1.23912
37.2	0.233229	0.361439	0.65056	0.803849	1.10043	1.24713
37.4	0.234862	0.365091	0.658506	0.811132	1.10656	1.25473
37.6	0.237089	0.368347	0.666434	0.818443	1.10974	1.26333
37.8	0.237833	0.372628	0.675591	0.824215	1.11495	1.27186
38	0.237388	0.376517	0.683204	0.832184	1.12137	1.27982
38.2	0.238416	0.380173	0.691298	0.838649	1.12582	1.28714
38.4	0.240809	0.383069	0.697185	0.844333	1.13143	1.29553
38.6	0.241235	0.386127	0.704643	0.849654	1.13742	1.30238
38.8	0.243805	0.388766	0.709932	0.856104	1.14191	1.30868
39	0.246429	0.391298	0.716119	0.860485	1.14602	1.31589
39.2	0.247814	0.39404	0.725125	0.867296	1.15128	1.3217
39.4	0.24757	0.39729	0.734533	0.872767	1.15547	1.32682
39.6	0.248847	0.400101	0.741794	0.877373	1.15983	1.33255
39.8	0.249493	0.402765	0.74967	0.882836	1.16499	1.33772
40	0.250786	0.405967	0.756323	0.888214	1.17083	1.34313
40.2	0.251469	0.408048	0.760693	0.893295	1.17369	1.34885
40.4	0.253041	0.410929	0.765512	0.897303	1.17745	1.35489
40.6	0.25481	0.4135	0.769084	0.901443	1.18112	1.35994
40.8	0.255744	0.415749	0.774737	0.903929	1.18337	1.3654
41	0.25638	0.418991	0.781512	0.90734	1.18481	1.37031
41.2	0.2572	0.422517	0.787601	0.911288	1.18992	1.37566
41.4	0.258863	0.424065	0.794963	0.915448	1.19145	1.37988
41.6	0.258887	0.427333	0.802199	0.920078	1.19424	1.38491
41.8	0.260629	0.430462	0.807859	0.925284	1.19704	1.38929
42	0.2612	0.431865	0.812305	0.930187	1.20006	1.39296
42.2	0.262987	0.434246	0.815741	0.933566	1.20134	1.39719
42.4	0.263933	0.437095	0.818402	0.936875	1.20504	1.4016
42.6	0.265592	0.438502	0.823027	0.940452	1.20753	1.40491
42.8	0.265122	0.440605	0.826356	0.94349	1.20989	1.40837
43	0.266806	0.443918	0.830644	0.946478	1.21233	1.41341
43.2	0.267226	0.446337	0.837062	0.94945	1.21474	1.41709
43.4	0.268935	0.449347	0.843042	0.952931	1.21891	1.42052
43.6	0.270771	0.452031	0.848038	0.955034	1.22202	1.42551
43.8	0.273365	0.454511	0.853171	0.957725	1.22408	1.42886
44	0.274011	0.456257	0.857629	0.959913	1.22796	1.43236
44.2	0.275271	0.458456	0.860718	0.963651	1.22943	1.43504
44.4	0.275695	0.460335	0.864127	0.966759	1.23018	1.43864
44.6	0.276764	0.462525	0.866781	0.971978	1.23208	1.44002
44.8	0.278212	0.464178	0.870665	0.973989	1.23556	1.44331
45	0.27928	0.466101	0.873553	0.977875	1.23599	1.44573
45.2	0.280934	0.467776	0.877084	0.980135	1.23818	1.451
45.4	0.281369	0.469117	0.880392	0.982037	1.23995	1.45397
45.6	0.281575	0.470327	0.88373	0.982686	1.24287	1.45852
45.8	0.282574	0.471979	0.887585	0.986166	1.24272	1.46155
46	0.283798	0.472961	0.890711	0.987757	1.24499	1.46407
46.2	0.285232	0.474335	0.894278	0.990781	1.24761	1.46439
46.4	0.285224	0.47611	0.89861	0.99386	1.24987	1.46619
46.6	0.285623	0.477992	0.902249	0.996632	1.25044	1.46791
46.8	0.28676	0.4797	0.904657	0.99964	1.25404	1.47056
47	0.288547	0.481345	0.908818	1.00289	1.2566	1.47359
47.2	0.288179	0.483656	0.911219	1.00403	1.25832	1.47717
47.4	0.290746	0.48571	0.912006	1.00657	1.26049	1.48035
47.6	0.293128	0.487283	0.914005	1.01013	1.26146	1.48301
47.8	0.293819	0.489809	0.91694	1.01131	1.26258	1.48556
48	0.293476	0.493216	0.917455	1.01264	1.26396	1.48767
48.2	0.295971	0.494259	0.919289	1.01555	1.26523	1.49024
48.4	0.297627	0.496132	0.921209	1.01622	1.26666	1.49149
48.6	0.298501	0.497281	0.922795	1.01754	1.26901	1.49475
48.8	0.300136	0.498499	0.923763	1.02057	1.27011	1.49639
49	0.301936	0.49895	0.926887	1.02407	1.27024	1.49908
49.2	0.302855	0.500853	0.927817	1.02554	1.27181	1.50158
49.4	0.302811	0.501949	0.930149	1.02816	1.27203	1.50508
49.6	0.30323	0.504382	0.933235	1.03017	1.27235	1.50594
49.8	0.302969	0.505126	0.935164	1.0321	1.27398	1.50826
50	0.304475	0.506771	0.936072	1.03364	1.27539	1.51051
50.2	0.304899	0.507771	0.938027	1.03649	1.27691	1.51202
50.4	0.305277	0.508817	0.939117	1.03923	1.27717	1.51252
50.6	0.306736	0.509898	0.938928	1.04018	1.27889	1.51513
50.8	0.307183	0.511682	0.941026	1.04232	1.28023	1.51782
51	0.307359	0.512886	0.941744	1.04392	1.28207	1.51838
51.2	0.308278	0.514535	0.943741	1.04475	1.28168	1.52138
51.4	0.310398	0.516116	0.946634	1.04716	1.28369	1.52466
51.6	0.311706	0.517333	0.948566	1.04972	1.28609	1.52627
51.8	0.311842	0.519261	0.949553	1.05086	1.28746	1.52801
52	0.313022	0.520894	0.950916	1.0519	1.28706	1.53109
52.2	0.313497	0.523774	0.951844	1.05407	1.28829	1.53275
52.4	0.314864	0.526202	0.950982	1.0551	1.28932	1.53373
52.6	0.313604	0.527875	0.951417	1.05659	1.29005	1.53611
52.8	0.314651	0.529255	0.951342	1.05768	1.29043	1.53835
53	0.316817	0.531001	0.952209	1.06002	1.29281	1.53868
53.2	0.317489	0.531561	0.954123	1.06181	1.29451	1.54083
53.4	0.31771	0.532686	0.954826	1.06267	1.29656	1.5434
53.6	0.320933	0.534963	0.956557	1.0658	1.29745	1.54587
53.8	0.324365	0.53655	0.958401	1.06745	1.29941	1.54729
54	0.323288	0.538197	0.961384	1.068	1.30023	1.55115
54.2	0.322999	0.539653	0.962397	1.06897	1.30178	1.55194
54.4	0.32528	0.540554	0.964393	1.07134	1.30278	1.55355
54.6	0.325593	0.541369	0.965304	1.07207	1.30372	1.55457
54.8	0.32497	0.542685	0.965995	1.07375	1.30434	1.55553
55	0.326606	0.543589	0.966389	1.07628	1.30647	1.55575
55.2	0.330112	0.544883	0.965908	1.07742	1.30734	1.55798
55.4	0.330004	0.545965	0.966491	1.07798	1.30841	1.55977
55.6	0.32926	0.546997	0.966797	1.07967	1.31023	1.56103
55.8	0.329892	0.547832	0.967612	1.08252	1.31088	1.56312
56	0.330473	0.54884	0.967694	1.08336	1.31073	1.56618
56.2	0.331405	0.549263	0.970026	1.08586	1.31244	1.56701
56.4	0.330787	0.551367	0.971602	1.08714	1.31287	1.56914
56.6	0.33277	0.552439	0.974416	1.08845	1.31345	1.5706
56.8	0.334837	0.553363	0.976224	1.08801	1.31573	1.57231
57	0.336897	0.555109	0.977313	1.09064	1.31658	1.57371
57.2	0.33744	0.556715	0.977227	1.09126	1.31724	1.57403
57.4	0.338691	0.557135	0.977598	1.09266	1.31762	1.57543
57.6	0.339805	0.559269	0.975811	1.09277	1.31815	1.57694
57.8	0.339428	0.561354	0.975232	1.09458	1.31723	1.57776
58	0.339884	0.561852	0.976847	1.09509	1.31846	1.57926
58.2	0.339281	0.563258	0.977203	1.09687	1.31897	1.58212
58.4	0.340472	0.564895	0.976946	1.09794	1.32033	1.58323
58.6	0.340999	0.565418	0.97981	1.09992	1.32042	1.58557
58.8	0.342895	0.566095	0.981891	1.10184	1.32071	1.58801
59	0.343348	0.567433	0.982878	1.10288	1.321	1.58907
59.2	0.344329	0.568513	0.9846	1.10494	1.32161	1.59058
59.4	0.34543	0.569569	0.986216	1.10769	1.32169	1.59099
59.6	0.346607	0.570723	0.986325	1.10927	1.32226	1.59131
59.8	0.347557	0.572647	0.985875	1.11014	1.32336	1.59191
60	0.347025	0.57367	0.984468	1.11162	1.32362	1.59197
60.2	0.347294	0.574605	0.983369	1.11171	1.32253	1.59301
60.4	0.34825	0.575589	0.984036	1.11252	1.32401	1.59584
60.6	0.349193	0.577003	0.984469	1.11409	1.32504	1.59771
60.8	0.349595	0.577821	0.984739	1.11537	1.32568	1.60019
61	0.350154	0.579142	0.985985	1.11624	1.3271	1.60274
61.2	0.35189	0.580865	0.988538	1.11694	1.33003	1.60373
61.4	0.353221	0.581837	0.989266	1.1184	1.33055	1.60507
61.6	0.353194	0.583296	0.990695	1.11852	1.33088	1.60528
61.8	0.353576	0.583907	0.990539	1.11947	1.33261	1.60572
62	0.354958	0.585034	0.991586	1.121	1.3333	1.60558
62.2	0.356521	0.586243	0.989976	1.1225	1.33318	1.60722
62.4	0.355532	0.588078	0.989764	1.12178	1.33436	1.60791
62.6	0.356148	0.589049	0.989103	1.12507	1.33557	1.6089
62.8	0.355408	0.591311	0.989527	1.12619	1.33657	1.61034
63	0.356187	0.593143	0.990693	1.12792	1.33735	1.61299
63.2	0.355965	0.594543	0.992275	1.12911	1.33882	1.61362
63.4	0.355727	0.595212	0.993785	1.1325	1.33922	1.61439
63.6	0.357927	0.596673	0.994909	1.13186	1.33954	1.61541
63.8	0.359576	0.597058	0.996483	1.13363	1.33994	1.61647
64	0.360858	0.598099	0.996745	1.13354	1.34126	1.61653
64.2	0.361803	0.599448	0.996637	1.13475	1.34159	1.61743
64.4	0.364396	0.600631	0.996046	1.13454	1.34266	1.61848
64.6	0.364825	0.602069	0.995953	1.13558	1.3435	1.62022
64.8	0.365946	0.603276	0.995498	1.13568	1.34443	1.6207
65	0.365312	0.603681	0.995589	1.13702	1.34512	1.62253
65.2	0.365224	0.604197	0.997109	1.13834	1.34557	1.62397
65.4	0.366806	0.605463	0.997973	1.13904	1.34524	1.62498
65.6	0.365855	0.605301	0.997633	1.1399	1.34618	1.62546
65.8	0.365865	0.606474	0.999029	1.14134	1.34715	1.62677
66	0.367324	0.607373	0.998638	1.14309	1.34734	1.62783
66.2	0.36835	0.608693	0.997491	1.14294	1.34776	1.628
66.4	0.368627	0.609779	0.996926	1.14356	1.34933	1.62951
66.6	0.369695	0.611034	0.997134	1.14477	1.35057	1.63225
66.8	0.371614	0.611553	0.996972	1.1465	1.35064	1.63282
67	0.372764	0.612393	0.997866	1.14697	1.35201	1.63388
67.2	0.374353	0.613057	0.999034	1.14853	1.3527	1.63578
67.4	0.373976	0.613681	1.00066	1.149	1.35323	1.63637
67.6	0.375619	0.615341	1.00247	1.14949	1.35426	1.63575
67.8	0.375938	0.616569	1.00244	1.14893	1.35472	1.63617
68	0.376796	0.617964	1.0032	1.14989	1.35511	1.63628
68.2	0.376222	0.618511	1.00404	1.1514	1.35641	1.63768
68.4	0.37659	0.619794	1.00385	1.15346	1.3571	1.63858
68.6	0.376921	0.620273	1.00277	1.15418	1.3573	1.64031
68.8	0.377645	0.620292	1.00369	1.1551	1.3584	1.64412
69	0.378089	0.620822	1.0036	1.15618	1.35856	1.64542
69.2	0.37894	0.621575	1.00346	1.15648	1.35967	1.64607
69.4	0.380427	0.622079	1.00403	1.15796	1.35985	1.64749
69.6	0.381992	0.62307	1.00569	1.15828	1.35934	1.64745
69.8	0.381317	0.624391	1.00559	1.15886	1.35883	1.64708
70	0.381036	0.625654	1.00597	1.15998	1.36045	1.64794
70.2	0.382896	0.627537	1.00678	1.16023	1.35958	1.64836
70.4	0.382598	0.628893	1.00631	1.16049	1.36118	1.64779
70.6	0.381446	0.629815	1.00507	1.16286	1.3622	1.6494
70.8	0.382867	0.631941	1.00547	1.16428	1.36364	1.64965
71	0.385094	0.633028	1.00642	1.16425	1.36231	1.65039
71.2	0.385207	0.633513	1.00653	1.16547	1.36289	1.6527
71.4	0.386091	0.634003	1.0068	1.16542	1.36206	1.65449
71.6	0.386736	0.635245	1.00859	1.16562	1.36257	1.6558
71.8	0.387053	0.636005	1.00952	1.16635	1.36324	1.65617
72	0.386028	0.636473	1.00889	1.16644	1.36371	1.65716
72.2	0.386926	0.637067	1.00916	1.16777	1.36358	1.65565
72.4	0.387262	0.638293	1.00971	1.16975	1.36495	1.65637
72.6	0.387485	0.638527	1.011	1.16997	1.36532	1.65716
72.8	0.387964	0.638584	1.011	1.17103	1.36474	1.65901
73	0.389768	0.639822	1.01313	1.17262	1.36669	1.66027
73.2	0.389843	0.641243	1.01369	1.17251	1.36885	1.66324
73.4	0.390343	0.641958	1.01557	1.17232	1.36963	1.66394
73.6	0.392041	0.642995	1.01573	1.17369	1.36956	1.66527
73.8	0.393588	0.644429	1.01618	1.17498	1.37096	1.6675
74	0.394151	0.646073	1.01544	1.17523	1.37127	1.6686
74.2	0.394079	0.64647	1.016	1.17597	1.37127	1.66934
74.4	0.394478	0.647489	1.01507	1.17683	1.37104	1.67044
74.6	0.394716	0.648683	1.01436	1.17691	1.37319	1.6706
74.8	0.39458	0.648557	1.01512	1.17708	1.37418	1.6693
75	0.394731	0.648426	1.0144	1.17801	1.37409	1.67054
75.2	0.395054	0.648937	1.01333	1.1795	1.37574	1.67078
75.4	0.396142	0.649303	1.01417	1.18051	1.37673	1.67197
75.6	0.397603	0.649513	1.0153	1.18175	1.37683	1.67383
75.8	0.397603	0.650046	1.0147	1.1818	1.37719	1.67573
76	0.398379	0.650171	1.01577	1.18252	1.37783	1.67618
76.2	0.399933	0.650713	1.01797	1.18252	1.378	1.67715
76.4	0.400075	0.650979	1.01879	1.1831	1.37864	1.67807
76.6	0.40069	0.651492	1.01897	1.18269	1.37903	1.67819
76.8	0.401991	0.652277	1.02104	1.1844	1.37968	1.67836
77	0.401858	0.653249	1.02215	1.18598	1.38068	1.67839
77.2	0.402072	0.653783	1.02197	1.18655	1.38071	1.67994
77.4	0.402951	0.654907	1.02181	1.18693	1.38125	1.68108
77.6	0.402654	0.655568	1.02192	1.18827	1.38224	1.68191
77.8	0.402006	0.657081	1.02055	1.18802	1.38263	1.68384
78	0.402681	0.657591	1.01916	1.18883	1.3841	1.68452
78.2	0.403911	0.658126	1.01775	1.18989	1.38591	1.6848
78.4	0.404146	0.658444	1.0182	1.19092	1.38679	1.6852
78.6	0.403326	0.659293	1.01704	1.19122	1.38632	1.68547
78.8	0.404434	0.659197	1.01704	1.19241	1.38732	1.68571
79	0.405243	0.659893	1.01873	1.19189	1.3867	1.68729
79.2	0.405071	0.661133	1.02047	1.19245	1.38675	1.68789
79.4	0.404831	0.661615	1.02157	1.19354	1.38779	1.68981
79.6	0.406962	0.66207	1.02322	1.19588	1.38919	1.69182
79.8	0.40756	0.662618	1.02488	1.19566	1.38902	1.69199
80	0.408382	0.663107	1.02414	1.19583	1.39089	1.69209
80.2	0.40874	0.662916	1.0241	1.19603	1.39077	1.69292
80.4	0.410594	0.664003	1.0235	1.19643	1.39036	1.69291
80.6	0.411079	0.665034	1.02357	1.19675	1.39058	1.69357
80.8	0.412274	0.665818	1.02287	1.19745	1.39203	1.69532
81	0.411878	0.666503	1.024	1.19778	1.39128	1.69598
81.2	0.412793	0.667733	1.02623	1.19857	1.39194	1.69726
81.4	0.412136	0.668093	1.02673	1.19795	1.39318	1.69755
81.6	0.412573	0.66868	1.02802	1.19797	1.39434	1.69757
81.8	0.413876	0.668293	1.02958	1.19977	1.39457	1.69734
82	0.41421	0.669593	1.03001	1.20083	1.39616	1.69828
82.2	0.41388	0.670013	1.02832	1.20032	1.39677	1.69925
82.4	0.414383	0.67032	1.02832	1.20245	1.39705	1.70075
82.6	0.414736	0.67092	1.02713	1.20318	1.39774	1.702
82.8	0.414661	0.672933	1.02627	1.2023	1.39911	1.70387
83	0.415758	0.672887	1.02633	1.20208	1.39899	1.70658
83.2	0.416772	0.673587	1.02655	1.20262	1.39995	1.70677
83.4	0.41743	0.674327	1.02734	1.20175	1.4014	1.70664
83.6	0.418338	0.674927	1.02774	1.20157	1.40179	1.7079
83.8	0.418225	0.67542	1.02928	1.20328	1.40109	1.70755
84	0.418524	0.675907	1.03068	1.20492	1.40182	1.70739
84.2	0.418901	0.67606	1.0314	1.2066	1.4025	1.70711
84.4	0.418995	0.67744	1.03168	1.20767	1.40142	1.70906
84.6	0.419453	0.67728	1.0322	1.20802	1.40154	1.70936
84.8	0.419268	0.6783	1.0307	1.20828	1.40248	1.71119
85	0.420402	0.67996	1.03095	1.20838	1.4022	1.71175
85.2	0.420172	0.681533	1.03034	1.20914	1.40156	1.71378
85.4	0.42146	0.681713	1.02988	1.20975	1.40326	1.71468
85.6	0.422006	0.683353	1.02978	1.21025	1.40349	1.71517
85.8	0.422797	0.683933	1.0306	1.21051	1.40419	1.71514
86	0.423025	0.683593	1.02915	1.21115	1.40421	1.71609
86.2	0.424175	0.683447	1.03015	1.21152	1.40475	1.71661
86.4	0.42533	0.683773	1.03063	1.21189	1.40432	1.71728
86.6	0.425948	0.68364	1.03161	1.21143	1.40454	1.71857
86.8	0.426266	0.683767	1.03207	1.21148	1.40355	1.7198
87	0.426795	0.6849	1.03358	1.21228	1.40443	1.71924
87.2	0.426698	0.68544	1.03439	1.2124	1.40452	1.72012
87.4	0.426682	0.6857	1.03473	1.21261	1.40431	1.72009
87.6	0.426148	0.685993	1.03546	1.21504	1.40419	1.72053
87.8	0.426577	0.686113	1.0361	1.21581	1.40421	1.72017
88	0.426381	0.686727	1.03503	1.21705	1.40407	1.72246
88.2	0.428203	0.686987	1.03419	1.2181	1.4043	1.7225
88.4	0.428451	0.687533	1.03404	1.21895	1.40472	1.7224
88.6	0.429102	0.688687	1.03314	1.21773	1.40601	1.72151
88.8	0.430151	0.689473	1.03156	1.21789	1.40643	1.72185
89	0.431031	0.689673	1.03191	1.21744	1.40795	1.72138
89.2	0.429679	0.69002	1.03186	1.21715	1.40886	1.72274
89.4	0.43008	0.690507	1.03145	1.21681	1.40944	1.72491
89.6	0.430047	0.690573	1.03135	1.21866	1.40906	1.72659
89.8	0.431171	0.690673	1.03252	1.21983	1.40984	1.72816
90	0.432154	0.690833	1.03387	1.21994	1.41078	1.72903
90.2	0.433304	0.6915	1.03553	1.22197	1.41121	1.72932
90.4	0.433818	0.692093	1.03596	1.22418	1.41196	1.72923
90.6	0.434625	0.69198	1.03667	1.22395	1.41419	1.73103
90.8	0.435187	0.692427	1.03764	1.22424	1.41491	1.73111
91	0.434802	0.692753	1.03744	1.22429	1.41443	1.73192
91.2	0.43424	0.693573	1.03697	1.22307	1.41577	1.73217
91.4	0.434419	0.69334	1.03792	1.22237	1.41616	1.73328
91.6	0.435286	0.694073	1.0394	1.222	1.41521	1.73226
91.8	0.434866	0.69432	1.03805	1.22121	1.41597	1.73378
92	0.43577	0.6945	1.03733	1.22325	1.41652	1.73519
92.2	0.436901	0.69448	1.0365	1.2254	1.41728	1.73552
92.4	0.437828	0.695153	1.03682	1.22676	1.41828	1.73587
92.6	0.438516	0.695627	1.03509	1.22843	1.41989	1.73657
92.8	0.438671	0.696307	1.03626	1.23079	1.42027	1.73615
93	0.438131	0.697353	1.03703	1.22973	1.42118	1.73527
93.2	0.439005	0.697593	1.03797	1.23003	1.42098	1.7361
93.4	0.440891	0.698693	1.03788	1.22936	1.42118	1.73723
93.6	0.441105	0.69902	1.04002	1.22969	1.42138	1.73931
93.8	0.440443	0.698813	1.04002	1.23001	1.42189	1.74108
94	0.441172	0.698613	1.04049	1.23038	1.4214	1.74311
94.2	0.441529	0.699433	1.04111	1.22948	1.42223	1.74439
94.4	0.441765	0.699733	1.04223	1.23138	1.42238	1.7442
94.6	0.442388	0.700213	1.04107	1.23151	1.4233	1.74357
94.8	0.443146	0.701473	1.04107	1.23169	1.42357	1.74388
95	0.443377	0.70162	1.04073	1.23336	1.42382	1.74484
95.2	0.443742	0.70178	1.04119	1.23468	1.42384	1.74493
95.4	0.443341	0.701353	1.04006	1.23426	1.42436	1.74612
95.6	0.443484	0.701293	1.04107	1.234	1.42386	1.74732
95.8	0.443012	0.701773	1.04122	1.23248	1.42498	1.74691
96	0.442893	0.70118	1.04196	1.23227	1.42616	1.74763
96.2	0.442989	0.700787	1.04122	1.2331	1.42638	1.74814
96.4	0.442644	0.70076	1.04138	1.23276	1.42624	1.74922
96.6	0.443064	0.70056	1.04091	1.2345	1.42755	1.74878
96.8	0.445258	0.6996	1.04189	1.23703	1.42694	1.75124
97	0.446377	0.700907	1.04202	1.23777	1.42833	1.74955
97.2	0.447348	0.701193	1.04167	1.23679	1.42786	1.75102
97.4	0.447738	0.70228	1.04339	1.23784	1.4293	1.75044
97.6	0.447855	0.7026	1.04371	1.23705	1.42851	1.75181
97.8	0.446555	0.703847	1.04401	1.23611	1.42913	1.75166
98	0.445848	0.70404	1.04502	1.23582	1.42847	1.75323
98.2	0.445166	0.704487	1.04587	1.23695	1.42893	1.75337
98.4	0.446118	0.704467	1.04542	1.2373	1.43005	1.75467
98.6	0.445929	0.704633	1.04555	1.23853	1.43067	1.75498
98.8	0.448917	0.704533	1.04541	1.24016	1.43206	1.75514
99	0.449862	0.705247	1.04318	1.24188	1.43268	1.75518
99.2	0.450051	0.705787	1.04381	1.24109	1.43432	1.75503
99.4	0.449138	0.70586	1.04326	1.24068	1.43307	1.75505
99.6	0.450311	0.706193	1.04337	1.24126	1.43473	1.75577
99.8	0.44933	0.70612	1.04298	1.24042	1.43532	1.75546
100	0.44966	0.70552	1.04462	1.23937	1.43654	1.75666
100.2	0.451282	0.70598	1.04508	1.24134	1.43697	1.75816
100.4	0.453133	0.706307	1.0459	1.24152	1.43815	1.75925
100.6	0.45309	0.70694	1.04703	1.24183	1.43837	1.75914
100.8	0.454033	0.707207	1.04752	1.24404	1.43795	1.76076
101	0.453562	0.708513	1.04768	1.24512	1.43891	1.76104
101.2	0.45398	0.708407	1.04822	1.24539	1.44006	1.762
101.4	0.453624	0.70942	1.0474	1.24747	1.44085	1.76283
101.6	0.455092	0.710467	1.04695	1.24766	1.44173	1.76431
101.8	0.455171	0.711507	1.04671	1.2455	1.44285	1.76493
102	0.456383	0.711693	1.04696	1.24586	1.44149	1.76606
102.2	0.45685	0.712567	1.04575	1.24599	1.44085	1.76557
102.4	0.457898	0.712427	1.046	1.24567	1.44161	1.76587
102.6	0.456927	0.7127	1.04636	1.24654	1.44097	1.76662
102.8	0.457449	0.7122	1.04609	1.24848	1.44091	1.76728
103	0.45748	0.712007	1.04568	1.24948	1.44229	1.76773
103.2	0.457868	0.712	1.04655	1.24923	1.4438	1.76868
103.4	0.4589	0.711393	1.04754	1.24941	1.44299	1.76841
103.6	0.459668	0.71092	1.04681	1.24814	1.44295	1.76879
103.8	0.458955	0.711	1.04805	1.24842	1.44441	1.76961
104	0.45948	0.71026	1.04942	1.24745	1.44479	1.76985
104.2	0.459883	0.711	1.05045	1.24894	1.44528	1.7709
104.4	0.459044	0.712113	1.05025	1.24959	1.44601	1.77178
104.6	0.458733	0.712213	1.05075	1.2517	1.44729	1.77217
104.8	0.458459	0.713453	1.05004	1.25169	1.44726	1.77298
105	0.458689	0.715347	1.05051	1.2518	1.44639	1.77311
105.2	0.458516	0.715487	1.04964	1.25196	1.44585	1.77393
105.4	0.458619	0.7157	1.05005	1.25124	1.44783	1.7747
105.6	0.460119	0.716813	1.05148	1.25109	1.44685	1.77501
105.8	0.462302	0.716447	1.05266	1.25199	1.4464	1.77463
106	0.462807	0.716527	1.05201	1.25381	1.44714	1.77522
106.2	0.463754	0.716633	1.05207	1.25336	1.44807	1.77589
106.4	0.464254	0.716907	1.05214	1.25453	1.44618	1.77618
106.6	0.463575	0.716747	1.05179	1.25405	1.44703	1.77761
106.8	0.462993	0.716793	1.05125	1.25346	1.44857	1.77832
107	0.464265	0.716173	1.05127	1.25292	1.44998	1.7789
107.2	0.465257	0.715913	1.05191	1.25365	1.44934	1.77826
107.4	0.465671	0.715473	1.05281	1.25434	1.45127	1.77908
107.6	0.466216	0.715873	1.05235	1.25555	1.45168	1.77854
107.8	0.46644	0.716	1.05301	1.25585	1.45065	1.77958
108	0.466292	0.71694	1.05286	1.25595	1.44904	1.78114
108.2	0.466934	0.717393	1.05247	1.25642	1.45013	1.78209
108.4	0.467345	0.717827	1.05201	1.25699	1.44904	1.78236
108.6	0.468311	0.71742	1.05244	1.2577	1.44939	1.78319
108.8	0.468442	0.717473	1.05203	1.25823	1.45029	1.78296
109	0.468752	0.717407	1.05182	1.25927	1.45102	1.78335
109.2	0.467595	0.717787	1.0517	1.25919	1.45025	1.78435
109.4	0.467235	0.718247	1.05122	1.25931	1.45139	1.78516
109.6	0.467601	0.719387	1.05165	1.25877	1.45186	1.78552
109.8	0.46764	0.72038	1.05243	1.25855	1.45203	1.7858
110	0.46729	0.720707	1.05394	1.25801	1.45363	1.78474
110.2	0.467293	0.720547	1.05561	1.25942	1.45562	1.78462
110.4	0.468399	0.721247	1.0557	1.2596	1.45587	1.78504
110.6	0.468373	0.720407	1.05538	1.25877	1.45548	1.78567
110.8	0.469643	0.720333	1.05574	1.25955	1.4565	1.78723
111	0.470373	0.720273	1.05585	1.26063	1.45599	1.78889
111.2	0.471088	0.720507	1.05548	1.2611	1.4559	1.78934
111.4	0.470899	0.719827	1.05779	1.26126	1.4577	1.78853
111.6	0.470754	0.720467	1.0587	1.2629	1.45834	1.78819
111.8	0.471091	0.719807	1.05795	1.26515	1.45832	1.78802
112	0.471719	0.719893	1.05919	1.26467	1.45788	1.78839
112.2	0.471819	0.720267	1.05885	1.26296	1.45787	1.78997
112.4	0.471577	0.720793	1.05763	1.26281	1.45685	1.79164
112.6	0.471711	0.721073	1.05657	1.26303	1.45869	1.79292
112.8	0.471712	0.721627	1.05731	1.26117	1.45911	1.79296
113	0.472387	0.72198	1.05671	1.2624	1.46154	1.79382
113.2	0.472487	0.721473	1.05604	1.26337	1.46209	1.79259
113.4	0.472848	0.72178	1.05506	1.26328	1.46308	1.79301
113.6	0.474023	0.721667	1.05508	1.26421	1.46285	1.79303
113.8	0.474962	0.72234	1.05451	1.26439	1.46304	1.79368
114	0.474236	0.7223	1.05275	1.26432	1.46284	1.79377
114.2	0.474348	0.7228	1.05335	1.26483	1.46253	1.79557
114.4	0.476402	0.72322	1.05405	1.2654	1.4633	1.7961
114.6	0.476447	0.723587	1.05503	1.26533	1.46338	1.79809
114.8	0.47614	0.7237	1.05486	1.2661	1.46398	1.79867
115	0.47717	0.723667	1.0566	1.26656	1.46379	1.80016
115.2	0.477971	0.723493	1.05712	1.26663	1.46482	1.79982
115.4	0.476461	0.72314	1.05884	1.26713	1.46355	1.79985
115.6	0.476567	0.7234	1.05907	1.26632	1.46403	1.79963
115.8	0.477629	0.723027	1.05967	1.26733	1.46362	1.80095
116	0.478232	0.72316	1.05939	1.26648	1.46438	1.80068
116.2	0.477509	0.72372	1.06005	1.2672	1.46454	1.80197
116.4	0.477876	0.724493	1.05993	1.26698	1.46546	1.80344
116.6	0.479515	0.72428	1.06013	1.26884	1.46607	1.80435
116.8	0.479334	0.724727	1.06111	1.2675	1.46716	1.80427
117	0.480281	0.725727	1.0597	1.26796	1.46813	1.80555
117.2	0.481173	0.726073	1.05918	1.26788	1.46782	1.80571
117.4	0.482393	0.725413	1.05875	1.26926	1.46836	1.8066
117.6	0.4814	0.725673	1.05822	1.26845	1.46765	1.80741
117.8	0.480963	0.724753	1.05692	1.27033	1.4678	1.80836
118	0.480339	0.72452	1.05767	1.27108	1.46827	1.80876
118.2	0.481424	0.72416	1.05732	1.27151	1.47051	1.80936
118.4	0.482243	0.724613	1.0582	1.27132	1.47148	1.8085
118.6	0.482436	0.72538	1.05903	1.27123	1.47276	1.80871
118.8	0.48369	0.726533	1.0606	1.27029	1.47295	1.80911
119	0.483568	0.727233	1.06242	1.27056	1.47367	1.80997
119.2	0.483974	0.72824	1.06417	1.27069	1.4731	1.81159
119.4	0.483206	0.728987	1.06341	1.27062	1.4731	1.81342
119.6	0.483151	0.72866	1.06322	1.27131	1.47382	1.81398
119.8	0.482921	0.7287	1.06354	1.27221	1.47392	1.81406
120	0.48302	0.728673	1.0626	1.27325	1.4731	1.81492
120.2	0.483126	0.728567	1.06153	1.275	1.47295	1.81559
120.4	0.4832	0.72822	1.06154	1.27529	1.4737	1.81543
120.6	0.483936	0.72774	1.06136	1.27537	1.47288	1.81609
120.8	0.4843	0.72804	1.0615	1.27559	1.47437	1.81703
121	0.485014	0.727787	1.06307	1.27582	1.47414	1.81619
121.2	0.48534	0.727873	1.06405	1.27493	1.47463	1.81643
121.4	0.48656	0.728013	1.06421	1.27579	1.47396	1.81847
121.6	0.487346	0.728647	1.06556	1.27601	1.47538	1.81926
121.8	0.487433	0.72872	1.06643	1.27568	1.47467	1.82103
122	0.488262	0.729507	1.0648	1.27567	1.47569	1.82303
122.2	0.487861	0.73006	1.06371	1.27559	1.47552	1.82249
122.4	0.486878	0.730353	1.06349	1.2757	1.47676	1.82317
122.6	0.486139	0.7304	1.06266	1.2762	1.47656	1.82361
122.8	0.486906	0.73098	1.0614	1.27766	1.47785	1.82382
123	0.486759	0.731233	1.06123	1.27647	1.47766	1.82446
123.2	0.486578	0.730607	1.06245	1.27641	1.47794	1.82639
123.4	0.487575	0.731087	1.0635	1.27709	1.47765	1.82496
123.6	0.489061	0.731	1.06549	1.27802	1.47919	1.82549
123.8	0.48906	0.730233	1.06644	1.2777	1.47876	1.82647
124	0.488731	0.72976	1.06741	1.27953	1.47931	1.82731
124.2	0.488329	0.729493	1.06778	1.28084	1.48033	1.82752
124.4	0.488387	0.729267	1.06839	1.28122	1.48039	1.82938
124.6	0.489126	0.73046	1.06781	1.2803	1.47921	1.82983
124.8	0.489583	0.7308	1.06799	1.28049	1.47953	1.83001
125	0.490705	0.73118	1.06781	1.28048	1.47996	1.82989
125.2	0.491306	0.731853	1.0684	1.28104	1.47961	1.8308
125.4	0.491866	0.732553	1.06754	1.27955	1.47921	1.83234
125.6	0.490766	0.73212	1.06648	1.28091	1.47976	1.83344
125.8	0.490279	0.73252	1.06507	1.28065	1.47945	1.83402
126	0.488896	0.733193	1.06525	1.28037	1.47993	1.83506
126.2	0.489368	0.733747	1.06427	1.28027	1.48092	1.83536
126.4	0.489756	0.7335	1.06465	1.2815	1.4832	1.8354
126.6	0.489975	0.7338	1.06634	1.28061	1.484	1.8367
126.8	0.490372	0.73392	1.06765	1.28146	1.48523	1.83796
127	0.491257	0.732813	1.0683	1.28194	1.48631	1.83932
127.2	0.4922	0.732727	1.06954	1.28267	1.48805	1.84067
127.4	0.491035	0.732153	1.07003	1.28248	1.48814	1.84135
127.6	0.492252	0.731727	1.06939	1.28371	1.4883	1.84072
127.8	0.492166	0.7314	1.06891	1.28408	1.4894	1.84091
128	0.492955	0.732167	1.06919	1.28453	1.48894	1.84081
128.2	0.493054	0.732693	1.06963	1.28431	1.48906	1.8429
128.4	0.495949	0.733933	1.06794	1.28548	1.48843	1.84337
128.6	0.496191	0.734533	1.06769	1.28427	1.48989	1.84555
128.8	0.497199	0.735807	1.06764	1.2841	1.48949	1.8464
129	0.497107	0.736307	1.06853	1.28445	1.49016	1.84557
129.2	0.497307	0.735893	1.06714	1.28409	1.49032	1.84394
129.4	0.494921	0.735093	1.06913	1.28437	1.49164	1.84475
129.6	0.494929	0.735247	1.0692	1.28529	1.49053	1.84593
129.8	0.495328	0.734393	1.07027	1.28598	1.49136	1.84659
130	0.496546	0.734227	1.07003	1.28584	1.49158	1.84962
130.2	0.49694	0.734207	1.07215	1.28554	1.4911	1.85023
130.4	0.49714	0.734347	1.07228	1.28571	1.49071	1.85097
130.6	0.497416	0.734887	1.07354	1.28651	1.49196	1.8506
130.8	0.497639	0.735093	1.07458	1.28656	1.4904	1.85131
131	0.498394	0.73496	1.07461	1.28659	1.49158	1.85153
131.2	0.498793	0.735467	1.07386	1.28722	1.49288	1.85286
131.4	0.499226	0.736307	1.07447	1.28664	1.4943	1.85318
131.6	0.498738	0.736793	1.07337	1.28778	1.49418	1.85417
131.8	0.498974	0.736787	1.07261	1.28826	1.49654	1.85458
132	0.497951	0.73738	1.07195	1.28857	1.49685	1.85359
132.2	0.4988	0.737067	1.07081	1.28908	1.49756	1.85483
132.4	0.500555	0.736953	1.06993	1.29013	1.49743	1.85513
132.6	0.500943	0.736713	1.07125	1.28863	1.49809	1.85577
132.8	0.500244	0.737093	1.07195	1.28796	1.49852	1.85631
133	0.500726	0.736907	1.07237	1.28797	1.49832	1.8586
133.2	0.500042	0.73706	1.07326	1.28777	1.4987	1.85805
133.4	0.500532	0.73738	1.07507	1.2852	1.49809	1.85912
133.6	0.501373	0.736513	1.07481	1.28652	1.49804	1.86005
133.8	0.502368	0.73644	1.07436	1.28739	1.49725	1.86045
134	0.501564	0.73626	1.07564	1.28798	1.49757	1.85976
134.2	0.50265	0.736933	1.07634	1.28786	1.49664	1.86023
134.4	0.501669	0.73692	1.07584	1.28964	1.49789	1.86048
134.6	0.502231	0.736893	1.075	1.29012	1.49934	1.85952
134.8	0.503127	0.737633	1.07585	1.29129	1.50119	1.86048
135	0.505384	0.737993	1.07379	1.29201	1.5019	1.86194
135.2	0.50441	0.738447	1.07391	1.29298	1.50319	1.86321
135.4	0.503487	0.738547	1.07293	1.29412	1.50395	1.86256
135.6	0.502847	0.740827	1.07401	1.2933	1.50346	1.8636
135.8	0.50334	0.740087	1.07423	1.29274	1.50356	1.86355
136	0.502995	0.74104	1.07609	1.2929	1.50453	1.86382
136.2	0.504686	0.7408	1.07522	1.29246	1.50454	1.86523
136.4	0.504872	0.741193	1.0768	1.29317	1.50399	1.8671
136.6	0.504659	0.740147	1.07826	1.29345	1.5041	1.8678
136.8	0.504426	0.740827	1.07855	1.29317	1.50427	1.86801
137	0.504446	0.740653	1.07885	1.29259	1.50215	1.86765
137.2	0.504706	0.74032	1.081	1.29325	1.50237	1.86676
137.4	0.506276	0.7399	1.08001	1.29362	1.50352	1.86726
137.6	0.506947	0.740073	1.0789	1.29408	1.50444	1.86793
137.8	0.508125	0.739887	1.07856	1.29375	1.50489	1.86897
138	0.50804	0.73986	1.07781	1.29377	1.50644	1.86988
138.2	0.508276	0.74032	1.07748	1.29348	1.50708	1.87114
138.4	0.508767	0.7419	1.07711	1.29485	1.50759	1.87188
138.6	0.509117	0.742253	1.07869	1.29453	1.50765	1.87193
138.8	0.508065	0.742387	1.07831	1.29552	1.5078	1.87249
139	0.508711	0.74226	1.07799	1.29659	1.50781	1.87354
139.2	0.507299	0.74244	1.07763	1.297	1.5071	1.87336
139.4	0.507356	0.74108	1.07838	1.29502	1.50647	1.87395
139.6	0.507583	0.740933	1.07693	1.29689	1.50659	1.87478
139.8	0.507269	0.741727	1.07728	1.29826	1.50724	1.87639
140	0.507634	0.742307	1.07798	1.29803	1.50809	1.87678
140.2	0.508248	0.74294	1.07783	1.29792	1.50963	1.87756
140.4	0.507846	0.743907	1.07787	1.29718	1.51033	1.87764
140.6	0.508436	0.743827	1.07785	1.29686	1.51091	1.87875
140.8	0.508949	0.743787	1.07755	1.29645	1.51164	1.87898
141	0.509248	0.743273	1.07742	1.29727	1.51206	1.87883
141.2	0.511622	0.742487	1.07822	1.29797	1.51144	1.88104
141.4	0.513108	0.742287	1.07826	1.29918	1.51148	1.88262
141.6	0.511765	0.742587	1.07916	1.30013	1.5117	1.88217
141.8	0.512506	0.74282	1.07924	1.30003	1.51064	1.88236
142	0.512373	0.74404	1.07988	1.29954	1.51104	1.88317
142.2	0.511851	0.745347	1.07965	1.30007	1.51204	1.8818
142.4	0.511875	0.745367	1.08069	1.30078	1.51159	1.88261
142.6	0.514316	0.745747	1.08058	1.29956	1.51321	1.88427
142.8	0.514453	0.746333	1.08181	1.30001	1.51503	1.88444
143	0.51455	0.745933	1.08211	1.29985	1.51531	1.88496
143.2	0.513306	0.74616	1.08266	1.3011	1.51583	1.88645
143.4	0.512201	0.746313	1.08304	1.30102	1.51794	1.88614
143.6	0.511465	0.74728	1.08301	1.3019	1.51705	1.88675
143.8	0.512096	0.747853	1.08322	1.30192	1.51647	1.88828
144	0.513398	0.74822	1.08316	1.30325	1.51627	1.89024
144.2	0.514405	0.7477	1.08226	1.30159	1.51576	1.89095
144.4	0.515698	0.748673	1.08088	1.30217	1.51613	1.89243
144.6	0.515067	0.747927	1.08198	1.30224	1.51623	1.89343
144.8	0.513512	0.74706	1.08159	1.30181	1.51635	1.89313
145	0.512954	0.747147	1.08142	1.30113	1.51616	1.89355
145.2	0.513439	0.74712	1.08337	1.30196	1.51692	1.89503
145.4	0.513302	0.745987	1.08424	1.30164	1.51576	1.89669
145.6	0.514995	0.746693	1.08432	1.30128	1.51553	1.89693
145.8	0.516831	0.747493	1.08473	1.30251	1.5153	1.89789
146	0.517317	0.747427	1.08571	1.30302	1.51588	1.89834
146.2	0.5175	0.749133	1.08531	1.30356	1.51545	1.898
146.4	0.517542	0.749567	1.0849	1.30446	1.51634	1.89676
146.6	0.517174	0.750233	1.0842	1.30543	1.51703	1.89729
146.8	0.516904	0.750033	1.08308	1.30444	1.51774	1.8988
147	0.516671	0.74996	1.08251	1.30468	1.51939	1.89805
147.2	0.517712	0.749073	1.08107	1.30454	1.52052	1.898
147.4	0.51796	0.750267	1.08258	1.30399	1.52009	1.89883
147.6	0.517514	0.749533	1.08382	1.3051	1.52055	1.89956
147.8	0.518106	0.75012	1.0835	1.30652	1.52065	1.89995
148	0.517263	0.7519	1.08429	1.30681	1.51979	1.90121
148.2	0.516215	0.752213	1.08592	1.30696	1.51912	1.90251
148.4	0.516255	0.751907	1.08536	1.30699	1.51906	1.90288
148.6	0.516909	0.752313	1.08517	1.30581	1.51893	1.90281
148.8	0.516472	0.75164	1.08699	1.30549	1.51829	1.90249
149	0.517257	0.750793	1.08711	1.3055	1.51881	1.90312
149.2	0.516473	0.75074	1.08729	1.30642	1.51972	1.90427
149.4	0.51644	0.750573	1.08792	1.30734	1.5205	1.90577
149.6	0.515917	0.75024	1.08804	1.30688	1.51994	1.90631
149.8	0.515729	0.667287	1.08667	1.30693	1.52089	1.90729
150	0.420296	0.655933	0.946458	1.13711	1.40328	1.84065
150.2	0.418017	0.651347	0.941337	1.11785	1.39256	1.79348
150.4	0.40799	0.646369	0.938449	1.10555	1.38557	1.75608
150.6	0.400334	0.64059	0.931789	1.09189	1.3784	1.72958
150.8	0.395377	0.635961	0.929613	1.08349	1.3713	1.70081
151	0.389347	0.633045	0.924696	1.07022	1.36293	1.6705
151.2	0.383591	0.630011	0.920719	1.06104	1.357	1.64799
151.4	0.379247	0.6271	0.917401	1.0529	1.35038	1.62672
151.6	0.376022	0.624908	0.913831	1.04567	1.34285	1.60916
151.8	0.373062	0.621977	0.910595	1.03808	1.33773	1.59195
152	0.369528	0.620194	0.908502	1.03132	1.33316	1.5762
152.2	0.366525	0.617619	0.906105	1.02379	1.3271	1.56021
152.4	0.363217	0.615293	0.903021	1.01699	1.32238	1.54554
152.6	0.360169	0.613113	0.901411	1.01114	1.31871	1.53139
152.8	0.356806	0.611171	0.899468	1.00529	1.31274	1.51854
153	0.354782	0.608335	0.897745	1.00122	1.30777	1.50449
153.2	0.352217	0.606833	0.895191	0.997539	1.30304	1.49195
153.4	0.350319	0.605588	0.893185	0.993406	1.2985	1.47999
153.6	0.348023	0.604368	0.890736	0.987472	1.29384	1.46752
153.8	0.346591	0.602731	0.888501	0.982905	1.2912	1.4562
154	0.34463	0.601724	0.88566	0.978859	1.2877	1.44609
154.2	0.342913	0.599629	0.884602	0.974061	1.28479	1.43568
154.4	0.34156	0.597985	0.883234	0.969449	1.28126	1.42559
154.6	0.339642	0.595954	0.882177	0.965698	1.27739	1.41645
154.8	0.338493	0.595333	0.880843	0.962378	1.2733	1.40454
155	0.33689	0.593737	0.880175	0.958683	1.27023	1.39602
155.2	0.335682	0.593269	0.879071	0.95646	1.26614	1.38687
155.4	0.33424	0.591927	0.877564	0.953798	1.26464	1.37808
155.6	0.333721	0.591135	0.876928	0.951581	1.26188	1.36913
155.8	0.331776	0.589133	0.875631	0.94885	1.25922	1.36076
156	0.330068	0.587559	0.874575	0.945851	1.25684	1.35328
156.2	0.329474	0.586041	0.873445	0.941991	1.25444	1.34585
156.4	0.328231	0.585075	0.872452	0.938269	1.25043	1.33836
156.6	0.32608	0.583867	0.870506	0.935265	1.24767	1.33145
156.8	0.325389	0.582927	0.869686	0.932594	1.24567	1.32553
157	0.325793	0.582614	0.868999	0.929721	1.24186	1.3193
157.2	0.324729	0.581751	0.867583	0.928359	1.24067	1.31411
157.4	0.324067	0.580798	0.865949	0.927157	1.239	1.3085
157.6	0.324235	0.580241	0.864618	0.924913	1.23745	1.30253
157.8	0.323382	0.579583	0.863955	0.921979	1.23464	1.2969
158	0.322501	0.578858	0.862443	0.920999	1.2336	1.29062
158.2	0.32141	0.57796	0.861818	0.919272	1.23047	1.28386
158.4	0.320962	0.577239	0.86173	0.917627	1.22876	1.27799
158.6	0.320028	0.576354	0.861279	0.916761	1.22709	1.27303
158.8	0.320467	0.576173	0.859821	0.915785	1.22595	1.26875
159	0.319729	0.575629	0.858728	0.913444	1.22415	1.2633
159.2	0.319352	0.575651	0.858461	0.911026	1.22312	1.25885
159.4	0.319089	0.574945	0.857645	0.90934	1.22117	1.25576
159.6	0.318125	0.574223	0.857464	0.906836	1.21941	1.25195
159.8	0.316598	0.572735	0.857101	0.905576	1.2175	1.24674
160	0.316155	0.571785	0.857117	0.903898	1.21615	1.24289
160.2	0.315511	0.570388	0.856554	0.902821	1.21438	1.23872
160.4	0.315729	0.569831	0.855681	0.900476	1.21223	1.2344
160.6	0.315501	0.569396	0.854653	0.899175	1.2104	1.2299
160.8	0.31498	0.569302	0.854104	0.897464	1.20922	1.22654
161	0.314714	0.569083	0.852723	0.895366	1.20772	1.22338
161.2	0.314394	0.56909	0.850659	0.89384	1.20661	1.22058
161.4	0.313575	0.569353	0.850338	0.892986	1.20579	1.21603
161.6	0.313351	0.569069	0.849644	0.891875	1.20429	1.21251
161.8	0.313518	0.568027	0.849158	0.890163	1.20259	1.20928
162	0.312725	0.567553	0.848612	0.889653	1.20115	1.20554
162.2	0.313385	0.566689	0.849359	0.888646	1.19947	1.20244
162.4	0.312203	0.565531	0.847561	0.887064	1.19749	1.2001
162.6	0.311487	0.564989	0.847788	0.886329	1.19713	1.19729
162.8	0.310718	0.564561	0.847151	0.885929	1.19585	1.19473
163	0.310762	0.563775	0.84673	0.88442	1.19458	1.1919
163.2	0.309723	0.563683	0.845657	0.883412	1.19276	1.18948
163.4	0.309421	0.563081	0.846537	0.883101	1.19264	1.18663
163.6	0.310226	0.562434	0.844929	0.881543	1.19114	1.18406
163.8	0.310535	0.561642	0.844022	0.880734	1.19007	1.18071
164	0.310786	0.561361	0.843843	0.879944	1.18935	1.17814
164.2	0.310633	0.560607	0.843858	0.879607	1.18947	1.17462
164.4	0.311908	0.560492	0.842954	0.878699	1.18759	1.17349
164.6	0.312079	0.560216	0.842945	0.877897	1.18693	1.17107
164.8	0.312397	0.561131	0.842451	0.876908	1.18637	1.16845
165	0.312317	0.560743	0.842246	0.875919	1.18441	1.16688
165.2	0.313023	0.560379	0.841898	0.874193	1.18277	1.16499
165.4	0.31175	0.559349	0.841131	0.873585	1.18252	1.16209
165.6	0.311544	0.559349	0.840748	0.872828	1.18092	1.15978
165.8	0.310507	0.558695	0.840456	0.872007	1.17909	1.15766
166	0.310745	0.558075	0.838511	0.871129	1.17902	1.1548
166.2	0.310321	0.558073	0.837131	0.869933	1.17757	1.15334
166.4	0.310667	0.558182	0.837077	0.868135	1.17574	1.15145
166.6	0.310893	0.557691	0.837069	0.866712	1.17536	1.14988
166.8	0.311308	0.557342	0.836521	0.864599	1.17498	1.14835
167	0.310219	0.556769	0.83741	0.863349	1.17357	1.14715
167.2	0.310257	0.555811	0.837316	0.862845	1.17324	1.14468
167.4	0.310343	0.555847	0.83709	0.861797	1.17255	1.14213
167.6	0.310129	0.554376	0.836491	0.860655	1.17156	1.14062
167.8	0.309736	0.554229	0.836307	0.861324	1.17149	1.13909
168	0.309644	0.554349	0.836314	0.860646	1.17058	1.13714
168.2	0.309355	0.554491	0.836538	0.860065	1.16955	1.13449
168.4	0.309624	0.553908	0.835714	0.860039	1.17009	1.13293
168.6	0.309647	0.554223	0.834798	0.860106	1.16895	1.13042
168.8	0.310348	0.553354	0.834858	0.858944	1.16742	1.12846
169	0.311152	0.55281	0.834576	0.859128	1.16686	1.12675
169.2	0.311816	0.552921	0.833647	0.858328	1.16655	1.12573
169.4	0.311529	0.552841	0.833769	0.857483	1.1653	1.12473
169.6	0.312135	0.552967	0.833319	0.855302	1.16532	1.12374
169.8	0.312259	0.552313	0.832962	0.85436	1.16517	1.12228
170	0.312646	0.552311	0.831966	0.853554	1.16404	1.11985
170.2	0.312443	0.551696	0.831826	0.852953	1.16334	1.11821
170.4	0.312957	0.551216	0.831376	0.852276	1.16151	1.11649
170.6	0.312744	0.550128	0.830749	0.852994	1.1611	1.11505
170.8	0.312529	0.550418	0.829865	0.852605	1.15986	1.11353
171	0.312751	0.549847	0.829184	0.851441	1.15955	1.11148
171.2	0.312713	0.549784	0.828358	0.850476	1.15886	1.11056
171.4	0.312161	0.549066	0.828302	0.849773	1.15902	1.10828
171.6	0.31167	0.549577	0.82869	0.848731	1.15791	1.10667
171.8	0.312506	0.549255	0.828775	0.847657	1.1577	1.10561
172	0.312588	0.549379	0.829477	0.846843	1.15765	1.10475
172.2	0.313476	0.548427	0.82914	0.84628	1.15728	1.10334
172.4	0.31449	0.548627	0.829214	0.846278	1.15636	1.10316
172.6	0.315458	0.547945	0.828162	0.845461	1.1547	1.10149
172.8	0.315545	0.547619	0.827802	0.84461	1.1535	1.09987
173	0.315593	0.546747	0.827181	0.844538	1.15252	1.09919
173.2	0.315353	0.5464	0.827105	0.844165	1.15103	1.09787
173.4	0.314568	0.545759	0.826725	0.843382	1.15095	1.09522
173.6	0.314068	0.545957	0.827255	0.843549	1.1508	1.09439
173.8	0.313558	0.545744	0.826974	0.843624	1.1512	1.09316
174	0.313633	0.545717	0.825898	0.842691	1.14967	1.09233
174.2	0.3135	0.546071	0.826049	0.843471	1.14972	1.09104
174.4	0.313803	0.546088	0.825204	0.842766	1.14805	1.09077
174.6	0.313998	0.545864	0.825665	0.841804	1.14773	1.0892
174.8	0.314441	0.545494	0.825916	0.84175	1.14672	1.0877
175	0.314066	0.545843	0.825464	0.841331	1.14729	1.08641
175.2	0.314718	0.545435	0.825467	0.83946	1.14628	1.08493
175.4	0.315501	0.545319	0.826051	0.839418	1.14638	1.08271
175.6	0.315921	0.545269	0.825342	0.838255	1.146	1.08103
175.8	0.316699	0.545556	0.824432	0.838171	1.14506	1.081
176	0.317103	0.545032	0.825291	0.837863	1.14437	1.08017
176.2	0.317799	0.544874	0.82456	0.838051	1.14312	1.08026
176.4	0.318506	0.544298	0.823263	0.836721	1.14265	1.07955
176.6	0.31876	0.543481	0.822749	0.836797	1.14224	1.07904
176.8	0.318492	0.54321	0.823551	0.836526	1.14216	1.07766
177	0.319338	0.543165	0.823268	0.836373	1.14089	1.07617
177.2	0.320071	0.54372	0.823083	0.83476	1.14171	1.07402
177.4	0.319925	0.543679	0.823523	0.835377	1.1414	1.07421
177.6	0.319341	0.543803	0.823078	0.835496	1.14071	1.07259
177.8	0.319461	0.542967	0.822669	0.834568	1.14068	1.07141
178	0.318966	0.542974	0.822039	0.834017	1.14022	1.07041
178.2	0.317052	0.542054	0.822404	0.834148	1.13817	1.06948
178.4	0.317208	0.541715	0.821781	0.832939	1.13742	1.06727
178.6	0.318239	0.541505	0.822224	0.831956	1.13644	1.06691
178.8	0.318463	0.542042	0.822024	0.831164	1.13533	1.0657
179	0.319245	0.54131	0.821698	0.830906	1.13598	1.06491
179.2	0.320495	0.541449	0.821519	0.831012	1.13671	1.06446
179.4	0.321277	0.541337	0.821749	0.830844	1.13525	1.06405
179.6	0.321053	0.541282	0.820772	0.830382	1.13539	1.06266
179.8	0.322356	0.540379	0.820031	0.829757	1.13515	1.06161
180	0.323068	0.540232	0.820665	0.828461	1.13369	1.05911
180.2	0.323801	0.539918	0.819913	0.827892	1.13387	1.05884
180.4	0.323116	0.539778	0.819637	0.827369	1.134	1.05791
180.6	0.324479	0.54018	0.819902	0.82739	1.13319	1.05855
180.8	0.324421	0.540485	0.81962	0.827042	1.13262	1.05783
181	0.323629	0.54059	0.818788	0.827613	1.13243	1.05798
181.2	0.323921	0.540397	0.819566	0.827287	1.1318	1.05571
181.4	0.324522	0.540288	0.819325	0.825332	1.13104	1.05428
181.6	0.323821	0.539965	0.819281	0.82567	1.13019	1.05253
181.8	0.324238	0.539352	0.819604	0.82533	1.12928	1.05174
182	0.324622	0.539323	0.81997	0.82544	1.12922	1.05149
182.2	0.323511	0.539309	0.81916	0.824914	1.12784	1.05096
182.4	0.324169	0.539055	0.819708	0.825928	1.12883	1.05071
182.6	0.324963	0.538547	0.818454	0.825225	1.12856	1.04999
182.8	0.324893	0.53891	0.818139	0.825216	1.12816	1.0491
183	0.324968	0.538639	0.817897	0.824565	1.12752	1.04738
183.2	0.326492	0.538321	0.817363	0.823442	1.12781	1.04771
183.4	0.325547	0.537933	0.816567	0.823885	1.12707	1.0459
183.6	0.325953	0.537769	0.81787	0.823271	1.12746	1.04483
183.8	0.326031	0.537093	0.817446	0.822357	1.12694	1.04358
184	0.326495	0.536417	0.817102	0.821695	1.12663	1.0433
184.2	0.326598	0.536313	0.817203	0.822504	1.12586	1.04171
184.4	0.32849	0.536653	0.816865	0.821791	1.1249	1.04084
184.6	0.328307	0.536361	0.816577	0.821121	1.12383	1.03967
184.8	0.328899	0.536536	0.816021	0.82122	1.12331	1.03914
185	0.329293	0.537332	0.815687	0.821147	1.12249	1.03827
185.2	0.329468	0.537322	0.816057	0.819825	1.12199	1.03745
185.4	0.328871	0.536971	0.815614	0.818975	1.12165	1.03775
185.6	0.330131	0.536181	0.814835	0.818603	1.12007	1.03716
185.8	0.33059	0.536258	0.815606	0.818264	1.12092	1.03646
186	0.332012	0.535247	0.816215	0.817431	1.12037	1.036
186.2	0.332055	0.534639	0.81628	0.817263	1.12024	1.03561
186.4	0.332462	0.535207	0.816652	0.817512	1.11884	1.03405
186.6	0.331806	0.535399	0.817548	0.81787	1.11964	1.03469
186.8	0.33185	0.535267	0.816806	0.816776	1.11786	1.03382
187	0.33103	0.535602	0.816462	0.816659	1.11732	1.03335
187.2	0.330979	0.536062	0.815385	0.816273	1.1169	1.03318
187.4	0.332488	0.535124	0.814803	0.816619	1.11723	1.03287
187.6	0.332757	0.535589	0.813614	0.816424	1.11735	1.03188
187.8	0.332881	0.535077	0.813311	0.817408	1.11766	1.03209
188	0.334227	0.535094	0.812468	0.817641	1.1179	1.03078
188.2	0.335536	0.534666	0.811925	0.818062	1.11716	1.02965
188.4	0.335366	0.534695	0.811259	0.816456	1.11672	1.02892
188.6	0.336552	0.534487	0.81138	0.816047	1.11571	1.02695
188.8	0.33691	0.534887	0.81123	0.815223	1.11524	1.02545
189	0.336582	0.533908	0.810806	0.814432	1.1149	1.02606
189.2	0.336357	0.53444	0.81145	0.813776	1.11525	1.02422
189.4	0.336645	0.534801	0.811476	0.814511	1.11531	1.02396
189.6	0.336963	0.534504	0.811294	0.813389	1.11489	1.02415
189.8	0.337777	0.534182	0.810941	0.813881	1.11457	1.02355
190	0.338324	0.534095	0.811505	0.813529	1.11388	1.02127
190.2	0.339138	0.533313	0.810933	0.813013	1.11229	1.02158
190.4	0.338832	0.533323	0.811575	0.812811	1.11191	1.02102
190.6	0.337991	0.533583	0.811565	0.81293	1.11207	1.02004
190.8	0.338848	0.533259	0.811469	0.81152	1.11217	1.01941
191	0.338239	0.533461	0.811273	0.811652	1.11149	1.01919
191.2	0.338283	0.533694	0.810761	0.811927	1.11246	1.01765
191.4	0.339351	0.533022	0.810619	0.811091	1.11255	1.0166
191.6	0.340808	0.532723	0.810753	0.810472	1.1121	1.01691
191.8	0.340489	0.533375	0.811064	0.810131	1.1116	1.01626
192	0.341867	0.533171	0.81125	0.809818	1.11186	1.016
192.2	0.342409	0.533203	0.811964	0.809538	1.11065	1.01563
192.4	0.342251	0.532976	0.811332	0.810128	1.10956	1.01532
192.6	0.343644	0.532847	0.810788	0.810889	1.10972	1.01433
192.8	0.343758	0.532351	0.810596	0.811141	1.10984	1.01342
193	0.343366	0.533403	0.810344	0.810047	1.1088	1.01328
193.2	0.343986	0.532775	0.810448	0.809381	1.10968	1.01387
193.4	0.344508	0.533039	0.810862	0.80773	1.10917	1.01359
193.6	0.344236	0.533303	0.810592	0.806657	1.10926	1.01278
193.8	0.344448	0.533127	0.809751	0.80647	1.1079	1.01324
194	0.345947	0.531501	0.80987	0.806659	1.10845	1.01254
194.2	0.345888	0.532119	0.809145	0.806218	1.10686	1.01144
194.4	0.345303	0.531632	0.808506	0.807303	1.10655	1.01079
194.6	0.345514	0.531017	0.808125	0.806583	1.1051	1.01037
194.8	0.34641	0.530886	0.808588	0.806326	1.105	1.00978
195	0.346087	0.530909	0.807781	0.80706	1.10504	1.00967
195.2	0.346859	0.530675	0.807201	0.806792	1.10537	1.00932
195.4	0.348669	0.529998	0.807463	0.805626	1.105	1.00825
195.6	0.348518	0.529755	0.808439	0.806026	1.10558	1.00803
195.8	0.348951	0.529645	0.80852	0.804928	1.10445	1.00635
196	0.349825	0.530183	0.80824	0.803832	1.10374	1.0053
196.2	0.34961	0.530118	0.809287	0.80392	1.10359	1.00504
196.4	0.350061	0.531023	0.809686	0.803945	1.10419	1.0043
196.6	0.350454	0.531379	0.809009	0.803415	1.10348	1.00259
196.8	0.350559	0.531367	0.809491	0.803769	1.10395	1.00269
197	0.351031	0.530975	0.809389	0.803425	1.10421	1.0022
197.2	0.351581	0.53024	0.808393	0.802847	1.10346	1.00118
197.4	0.351537	0.530287	0.807575	0.802024	1.10279	1.00085
197.6	0.351652	0.529809	0.807784	0.802725	1.10244	1.00161
197.8	0.35232	0.530064	0.80691	0.80312	1.10287	1.00051
198	0.35151	0.529845	0.80801	0.802451	1.10185	0.999892
198.2	0.352256	0.530069	0.807731	0.802291	1.1017	0.999635
198.4	0.352622	0.529202	0.807839	0.802605	1.10171	0.999668
198.6	0.352935	0.529893	0.806894	0.801544	1.10202	0.99928
198.8	0.35287	0.529856	0.807448	0.801588	1.10073	0.998839
199	0.354277	0.529914	0.806059	0.802181	1.10016	0.998977
199.2	0.354716	0.529739	0.807251	0.802229	1.09989	0.997612
199.4	0.355591	0.530223	0.806359	0.802147	1.09844	0.996794
199.6	0.356495	0.529669	0.807289	0.801658	1.0972	0.995966
199.8	0.356326	0.529755	0.806371	0.800879	1.09745	0.995949
200	0.356797	0.529757	0.807165	0.800607	1.09747	0.99448
200.2	0.356576	0.529587	0.806291	0.799679	1.0981	0.995735
200.4	0.355881	0.529083	0.806455	0.799759	1.09795	0.99544
200.6	0.355515	0.528882	0.805638	0.800214	1.09836	0.994428
200.8	0.356409	0.528025	0.805905	0.799825	1.09779	0.994021
201	0.355913	0.527922	0.80535	0.800019	1.09753	0.992918
201.2	0.357178	0.527471	0.80494	0.800079	1.09719	0.991939
201.4	0.356794	0.527797	0.805792	0.799737	1.09787	0.990355
201.6	0.357933	0.527774	0.806763	0.799441	1.09828	0.990527
201.8	0.359149	0.527977	0.806907	0.799272	1.09799	0.989831
202	0.359485	0.528175	0.806655	0.798076	1.09775	0.98915
202.2	0.359542	0.528618	0.806348	0.79844	1.09691	0.987772
202.4	0.361244	0.528539	0.80547	0.798397	1.09649	0.988323
202.6	0.360767	0.527871	0.804193	0.798107	1.09486	0.986463
202.8	0.360257	0.527855	0.802918	0.797646	1.09483	0.987212
203	0.361044	0.527381	0.803665	0.797543	1.0945	0.988416
203.2	0.362014	0.527344	0.803701	0.796844	1.0945	0.988284
203.4	0.362037	0.527071	0.803698	0.796462	1.09437	0.988245
203.6	0.363001	0.528178	0.803999	0.796071	1.09415	0.989276
203.8	0.363884	0.52769	0.804897	0.796517	1.0942	0.988081
204	0.364873	0.528173	0.804078	0.796742	1.09415	0.986638
204.2	0.364785	0.528054	0.803979	0.797414	1.09312	0.985862
204.4	0.365814	0.528041	0.804548	0.796468	1.09223	0.984702
204.6	0.367119	0.527699	0.804593	0.79651	1.09138	0.984058
204.8	0.36666	0.527498	0.803542	0.7962	1.09114	0.983072
205	0.366385	0.527422	0.803741	0.795923	1.09163	0.983034
205.2	0.366473	0.527239	0.803256	0.795078	1.09156	0.982754
205.4	0.365669	0.527414	0.802589	0.795545	1.09169	0.982976
205.6	0.364595	0.527419	0.801838	0.794927	1.09216	0.981928
205.8	0.364913	0.528013	0.8027	0.794381	1.09174	0.981944
206	0.365333	0.527421	0.803186	0.794571	1.09177	0.981947
206.2	0.36561	0.527335	0.804098	0.795293	1.09108	0.981429
206.4	0.36645	0.526666	0.803659	0.795203	1.09108	0.980747
206.6	0.367064	0.525814	0.803533	0.79573	1.09051	0.980907
206.8	0.367902	0.525872	0.804155	0.795548	1.0903	0.979971
207	0.368791	0.526037	0.802964	0.794698	1.08866	0.978465
207.2	0.369069	0.526594	0.803043	0.793551	1.08889	0.978056
207.4	0.368859	0.526577	0.803198	0.793191	1.08763	0.977775
207.6	0.369804	0.527366	0.803289	0.792228	1.08843	0.976685
207.8	0.37032	0.527199	0.802386	0.792172	1.08781	0.977449
208	0.369544	0.527993	0.80202	0.792697	1.08799	0.977377
208.2	0.370107	0.527228	0.801753	0.791928	1.08782	0.977681
208.4	0.372329	0.527064	0.802898	0.791764	1.08897	0.97698
208.6	0.372421	0.526658	0.802285	0.790933	1.08828	0.977362
208.8	0.372504	0.526279	0.802098	0.791029	1.08798	0.976505
209	0.373636	0.52513	0.802658	0.789881	1.08765	0.976013
209.2	0.373818	0.525756	0.80303	0.790687	1.0876	0.975204
209.4	0.374196	0.525479	0.801691	0.790096	1.08684	0.975204
209.6	0.374434	0.525711	0.802842	0.790116	1.08668	0.974538
209.8	0.375189	0.527084	0.801938	0.789798	1.08731	0.974726
210	0.374982	0.529707	0.804494	0.785652	1.07944	0.967819
210.2	0.375601	0.529039	0.804481	0.785564	1.07881	0.962295
210.4	0.376847	0.530269	0.808611	0.787053	1.08091	0.9593
210.6	0.379157	0.530513	0.804457	0.78513	1.07962	0.960291
210.8	0.377655	0.531349	0.80544	0.788309	1.07905	0.959779
211	0.378592	0.531055	0.805176	0.787932	1.0782	0.958247
211.2	0.379573	0.531045	0.804606	0.787358	1.07821	0.958078
211.4	0.379142	0.531545	0.803457	0.787401	1.07669	0.958684
211.6	0.379414	0.531411	0.803736	0.788817	1.0757	0.957907
211.8	0.379326	0.530959	0.803866	0.787375	1.07542	0.957225
212	0.38026	0.531022	0.803941	0.787444	1.07509	0.956668
212.2	0.381063	0.530895	0.804276	0.788357	1.07499	0.956392
212.4	0.381591	0.530179	0.804223	0.78828	1.07526	0.95537
212.6	0.381916	0.530431	0.804717	0.787122	1.07493	0.954841
212.8	0.383482	0.530561	0.803913	0.787143	1.0749	0.955019
213	0.38424	0.530935	0.804268	0.787539	1.07536	0.954919
213.2	0.384439	0.531191	0.804044	0.78717	1.07521	0.954202
213.4	0.386085	0.530937	0.803147	0.786265	1.07575	0.953925
213.6	0.386471	0.530973	0.802484	0.786306	1.07555	0.954558
213.8	0.387029	0.530838	0.80259	0.786702	1.07477	0.953124
214	0.386583	0.530032	0.801717	0.785328	1.07425	0.953113
214.2	0.386524	0.530089	0.801022	0.784795	1.07283	0.952952
214.4	0.385824	0.530849	0.802379	0.785407	1.0725	0.952685
214.6	0.386797	0.530293	0.802428	0.784318	1.07293	0.951529
214.8	0.386882	0.530681	0.802845	0.783699	1.07256	0.951629
215	0.387833	0.531509	0.802785	0.783704	1.0725	0.950963
215.2	0.388735	0.531009	0.80306	0.783529	1.07304	0.950544
215.4	0.389476	0.530209	0.801898	0.783253	1.07255	0.949828
215.6	0.389826	0.530312	0.802313	0.784454	1.07249	0.949963
215.8	0.389225	0.530266	0.801502	0.785255	1.07293	0.949866
216	0.389521	0.530141	0.802248	0.785837	1.07262	0.949594
216.2	0.389922	0.53048	0.802189	0.785875	1.07291	0.949702
216.4	0.390443	0.530631	0.802345	0.784195	1.07217	0.949782
216.6	0.390643	0.530723	0.801657	0.7834	1.07343	0.949003
216.8	0.392119	0.530062	0.801775	0.782144	1.07339	0.948576
217	0.392607	0.529867	0.80058	0.782147	1.07278	0.947494
217.2	0.392875	0.529893	0.800864	0.781868	1.07209	0.945948
217.4	0.393451	0.529179	0.80037	0.782396	1.07222	0.945636
217.6	0.393207	0.528763	0.799711	0.781592	1.0705	0.94549
217.8	0.394477	0.529072	0.79966	0.781769	1.06987	0.945063
218	0.395231	0.528519	0.8002	0.780471	1.07034	0.945199
218.2	0.3951	0.528227	0.799323	0.780403	1.06988	0.94499
218.4	0.396219	0.529395	0.799781	0.7813	1.06934	0.944443
218.6	0.397047	0.529442	0.799614	0.780915	1.06921	0.944531
218.8	0.396869	0.529278	0.800425	0.781895	1.06881	0.9444
219	0.396796	0.529755	0.801027	0.781691	1.06847	0.943455
219.2	0.397072	0.529958	0.801121	0.781727	1.06848	0.943564
219.4	0.396859	0.528872	0.80172	0.781043	1.06897	0.943224
219.6	0.397521	0.528641	0.802033	0.782069	1.06923	0.943651
219.8	0.397263	0.528684	0.801778	0.78054	1.06916	0.942664
220	0.39655	0.528359	0.801471	0.781186	1.06929	0.942236
220.2	0.397796	0.527761	0.801292	0.780567	1.06879	0.941642
220.4	0.398477	0.528231	0.800711	0.779876	1.06816	0.941798
220.6	0.399049	0.528009	0.80135	0.779073	1.06775	0.939639
220.8	0.399958	0.527777	0.801005	0.779355	1.06756	0.940195
221	0.402053	0.526903	0.800535	0.779244	1.06724	0.940153
221.2	0.402235	0.527213	0.801269	0.778436	1.06754	0.939476
221.4	0.402174	0.526601	0.80123	0.778609	1.06749	0.938919
221.6	0.402295	0.527016	0.800858	0.778096	1.06652	0.93882
221.8	0.40241	0.526585	0.800557	0.777902	1.06737	0.937779
222	0.401462	0.527353	0.800358	0.776793	1.06733	0.938227
222.2	0.402088	0.527167	0.799745	0.777369	1.06636	0.938493
222.4	0.402089	0.527849	0.800824	0.777523	1.06696	0.938271
222.6	0.401651	0.527786	0.800469	0.777674	1.0672	0.93948
222.8	0.401916	0.528019	0.800645	0.77764	1.06623	0.939085
223	0.402388	0.52777	0.801148	0.778325	1.0657	0.938491
223.2	0.403545	0.52801	0.801945	0.777921	1.06684	0.937832
223.4	0.405457	0.527746	0.800854	0.778081	1.06579	0.937151
223.6	0.406192	0.527247	0.800805	0.778006	1.06516	0.935375
223.8	0.406796	0.527197	0.79946	0.777009	1.06509	0.936353
224	0.407966	0.527245	0.798697	0.776793	1.06466	0.935458
224.2	0.407064	0.526722	0.798243	0.776895	1.06432	0.936552
224.4	0.406594	0.526177	0.797582	0.77627	1.06411	0.936242
224.6	0.407233	0.526413	0.797451	0.776219	1.0647	0.935926
224.8	0.407811	0.526443	0.798661	0.776451	1.06405	0.934533
225	0.407797	0.526025	0.799232	0.776232	1.06462	0.934693
225.2	0.408355	0.526236	0.799575	0.776342	1.06392	0.933884
225.4	0.409738	0.526574	0.80016	0.77593	1.06401	0.933651
225.6	0.410458	0.52675	0.799433	0.775784	1.06352	0.93405
225.8	0.410194	0.526704	0.800285	0.775983	1.06452	0.934107
226	0.411039	0.526831	0.799682	0.775821	1.06422	0.934295
226.2	0.411384	0.527424	0.799345	0.775988	1.06365	0.933614
226.4	0.410011	0.527244	0.799158	0.775965	1.06367	0.933657
226.6	0.410274	0.52726	0.799673	0.776544	1.06346	0.93401
226.8	0.41207	0.526972	0.797817	0.775964	1.06265	0.93322
227	0.41182	0.527481	0.798177	0.775823	1.06255	0.931981
227.2	0.412159	0.5266	0.797672	0.775802	1.06293	0.932303
227.4	0.413735	0.526567	0.798038	0.776427	1.06243	0.930943
227.6	0.414639	0.52641	0.798549	0.775421	1.06261	0.929371
227.8	0.414857	0.526603	0.799167	0.776363	1.0624	0.929477
228	0.415823	0.526247	0.798958	0.776222	1.06296	0.93006
228.2	0.417155	0.525983	0.798679	0.774947	1.06276	0.930158
228.4	0.416832	0.525839	0.797389	0.774326	1.06265	0.930742
228.6	0.416904	0.525721	0.796958	0.773799	1.06273	0.931458
228.8	0.416407	0.525677	0.796786	0.773002	1.06296	0.931154
229	0.417125	0.525194	0.796892	0.772803	1.0617	0.930406
229.2	0.416832	0.525804	0.797125	0.773503	1.06121	0.930001
229.4	0.417582	0.525941	0.796832	0.772787	1.06189	0.929052
229.6	0.418356	0.526037	0.796566	0.773012	1.06134	0.928129
229.8	0.418729	0.525987	0.79669	0.773297	1.06094	0.928508
230	0.41839	0.526801	0.796924	0.773847	1.06087	0.928555

## Sheet: R5F BAIT
Supplementary Figure 3c	R5-F BAIT versus DNMT-1
Time (s)	100nM	500nM	750nM	1000nM	2000nM
0	0	0	0	0	0
0.2	0	-0.00225571	0.000507875	-0.00289062	-0.00157416
0.4	-0.00167805	-0.00238807	-0.00161111	-0.000324058	-0.00380547
0.6	-0.00254946	-0.00445425	-0.00142002	0.000121032	-0.00568456
0.8	-0.00241963	-0.00572295	-0.00110887	0.000729808	-0.00775888
1	-0.00238789	-0.00602457	4.97e-05	0.000675712	-0.00870917
1.2	-0.00225143	-0.00597209	-0.000518403	0.000845348	-0.00903309
1.4	-0.00195853	-0.00602804	-0.000592684	0.00232221	-0.00925005
1.6	-0.00203032	-0.00515862	4.98e-05	0.00277438	-0.00886127
1.8	-0.00231964	-0.00481468	0.000486346	0.00181155	-0.00777762
2	-0.00256157	-0.00436266	0.000908446	0.00228344	-0.00683669
2.2	-0.00295424	-0.00460947	0.00195814	0.00370755	-0.00594664
2.4	-0.00304245	-0.00508136	0.00297628	0.00309376	-0.00634224
2.6	-0.0028957	-0.00499857	0.00236201	0.00252917	-0.00588474
2.8	-0.00223138	-0.00431582	0.00218267	0.00377814	-0.00543545
3	-0.00210866	-0.00437591	0.00227656	0.00403208	-0.00592936
3.2	-0.0020499	-0.00491918	0.00218403	0.0023993	-0.0065297
3.4	-0.00197379	-0.00526113	0.00204384	0.00277736	-0.00658425
3.6	-0.00234546	-0.00491306	0.00307136	0.00339184	-0.00584805
3.8	-0.0029659	-0.005067	0.00380284	0.00277849	-0.00648285
4	-0.00300398	-0.00520061	0.00369761	0.00223807	-0.00617112
4.2	-0.00330551	-0.00443862	0.00365905	0.00359932	-0.00658673
4.4	-0.00309444	-0.00351342	0.00413263	0.00323694	-0.00489507
4.6	-0.00205404	-0.00383371	0.00435379	0.00260546	-0.00565163
4.8	-0.00162665	-0.00447448	0.00472707	0.00354938	-0.00521408
5	-0.001827	-0.00476349	0.00481807	0.00400818	-0.00528622
5.2	-0.000379806	-0.00456197	0.00489243	0.00317384	-0.00454153
5.4	0.000134632	-0.00482639	0.00436123	0.00390638	-0.00516106
5.6	-0.000401572	-0.0053829	0.00390028	0.00421142	-0.0057568
5.8	-0.00096055	-0.00453475	0.00368605	0.00413138	-0.00555078
6	-0.000300189	-0.00476504	0.00395837	0.00476596	-0.00595624
6.2	-0.000826356	-0.00451085	0.00363753	0.00522225	-0.00654835
6.4	-0.000678249	-0.00409054	0.00441837	0.00492666	-0.00717403
6.6	-0.000557368	-0.00356968	0.00437757	0.00527857	-0.00633084
6.8	-0.000514672	-0.00410544	0.00414811	0.00515154	-0.00613151
7	-0.000345901	-0.00297813	0.00356534	0.00431781	-0.00615352
7.2	-0.000326479	-0.00311253	0.00328284	0.00434867	-0.00526986
7.4	-0.00039575	-0.00340249	0.00295251	0.00392	-0.00509973
7.6	-0.000557437	-0.00299847	0.00427841	0.00391648	-0.00538088
7.8	2.11e-05	-0.0023439	0.00378138	0.00350815	-0.0052305
8	5.21e-05	-0.00289291	0.00452244	0.00413889	-0.00439262
8.2	-0.000207651	-0.00255512	0.00403966	0.00428871	-0.00488311
8.4	-0.000945866	-0.00282562	0.00374904	0.00456214	-0.00483509
8.6	-0.000747477	-0.00349648	0.00194138	0.00469367	-0.00501775
8.8	-0.00125124	-0.00333559	0.00252955	0.00512704	-0.00542552
9	-0.000593017	-0.00326184	0.00220768	0.00463846	-0.00574142
9.2	-0.00128926	-0.00329692	0.00222037	0.00394429	-0.00564646
9.4	-0.00165802	-0.00277713	0.00223421	0.00435803	-0.00522511
9.6	-0.00168467	-0.00296094	0.00180595	0.00380293	-0.00535366
9.8	-0.00159998	-0.00312504	0.00153605	0.00396617	-0.00504903
10	-0.00227439	-0.00298112	0.00109867	0.00375601	-0.0050336
10.2	-0.00206899	-0.00333347	0.002276	0.00418816	-0.00512815
10.4	-0.000680588	-0.0036344	0.00219793	0.00310843	-0.00466308
10.6	-0.000813821	-0.00338054	0.00327039	0.00404561	-0.00440128
10.8	-0.00143839	-0.00371477	0.00336235	0.00419259	-0.00448525
11	-0.00184448	-0.00417648	0.00386768	0.00465259	-0.00492854
11.2	-0.00176768	-0.00343642	0.00369899	0.00499662	-0.00419348
11.4	-0.00255908	-0.00396494	0.0035662	0.0066462	-0.00520109
11.6	-0.00209068	-0.00317547	0.00328165	0.0063899	-0.0041532
11.8	-0.000717496	-0.00160543	0.0035288	0.00615883	-0.00478105
12	-0.000501662	-0.000308602	0.00395174	0.0066267	-0.00463187
12.2	0.000165723	-0.000866778	0.0039622	0.00623246	-0.00522528
12.4	0.000421181	0.000504736	0.00364195	0.00499183	-0.00391301
12.6	0.000935412	0.000315434	0.0037342	0.0048612	-0.00475666
12.8	0.000491832	-0.00100601	0.00410294	0.00525377	-0.00449409
13	0.000213194	-0.0019422	0.00414365	0.00433443	-0.003436
13.2	-0.000656264	-0.000454459	0.00447508	0.00440363	-0.00330537
13.4	-0.000165477	-0.00117615	0.00433081	0.0046133	-0.00397318
13.6	-0.00138606	-0.00134624	0.00476522	0.00437707	-0.00333016
13.8	-0.000700656	-0.00074409	0.00378606	0.00369997	-0.00253355
14	-0.000822816	-0.000679154	0.00325857	0.0040637	-0.00338706
14.2	-0.000860147	-0.00168518	0.00281718	0.00511114	-0.00351764
14.4	-0.00120391	-0.00044222	0.00362625	0.00549682	-0.00450588
14.6	-0.00111388	-0.000467752	0.00322966	0.00603544	-0.00474197
14.8	-0.00190578	-0.001832	0.00391285	0.00681869	-0.00525448
15	-0.00161599	-0.00151109	0.0036272	0.00722388	-0.00516556
15.2	-0.000965627	-0.00163017	0.00399735	0.00682371	-0.0048773
15.4	0.000423067	-0.00300027	0.00374464	0.00695647	-0.00319813
15.6	0.000917362	-0.00255761	0.00378021	0.00822648	-0.00274243
15.8	0.00131494	-0.0013141	0.0042116	0.00740093	-0.00306014
16	0.00191764	-0.000945072	0.00387649	0.00672744	-0.00270195
16.2	0.00238779	-0.000871453	0.00365853	0.00582943	-0.00197909
16.4	0.00152437	0.000502455	0.00483269	0.00655296	-0.00248833
16.6	0.00251817	0.000138212	0.0049994	0.00492806	-0.00360532
16.8	0.0029587	0.000106033	0.00488402	0.00558883	-0.00342748
17	0.00252213	0.000490698	0.00634461	0.00632085	-0.00416034
17.2	0.00281568	0.00016091	0.00631386	0.0071514	-0.00513265
17.4	0.0028376	-0.000856685	0.00585567	0.00739372	-0.00439773
17.6	0.00206986	-0.000370268	0.00611562	0.0075653	-0.00292928
17.8	0.00193104	-0.000432019	0.00496262	0.00833157	-0.00155442
18	0.00274595	-0.000580992	0.00464485	0.00943107	-0.00035288
18.2	0.00193488	0.000188985	0.00456945	0.00822092	0.000989861
18.4	0.00291187	-0.000177718	0.00427443	0.0080519	0.000229669
18.6	0.00354091	-0.00040068	0.00426228	0.00840735	3.98e-07
18.8	0.00356692	0.000720101	0.00532433	0.00825552	-0.00103782
19	0.00321993	0.000967237	0.00440954	0.00711456	-0.00134857
19.2	0.00450767	0.00102887	0.00432573	0.00788597	-0.00171529
19.4	0.00320608	0.00140156	0.00368097	0.00769292	-0.00128425
19.6	0.00259886	0.00096007	0.0030737	0.008256	-0.00142361
19.8	0.00237905	-8.5e-05	0.00320897	0.00818659	-0.000902183
20	0.00338323	-0.00037324	0.00304361	0.00860996	-0.000385675
20.2	0.00249707	-0.00127109	0.00308559	0.00893521	-0.00076422
20.4	0.0038363	-8.13e-05	0.00341497	0.0090165	-0.00180052
20.6	0.00377809	0.000907357	0.00347148	0.00850269	-0.00171294
20.8	0.00329488	0.00150877	0.00347016	0.00790627	-0.00256644
21	0.0023307	0.00150315	0.00437594	0.00847023	-0.00274437
21.2	0.00390396	0.00244751	0.00462446	0.00819056	-0.00269192
21.4	0.00355886	0.0020765	0.00517719	0.00862698	-0.00128212
21.6	0.003956	0.00230587	0.00540046	0.00922093	-0.00161972
21.8	0.00458096	0.00250219	0.00570894	0.00916408	-0.000507286
22	0.0051593	0.00229763	0.00585992	0.0075051	0.000539096
22.2	0.0042334	0.00183988	0.00545008	0.00839429	0.000179706
22.4	0.00401422	0.00170537	0.00558204	0.00628672	0.000160868
22.6	0.00369305	0.00123222	0.00569711	0.00550743	0.00060385
22.8	0.00404741	0.000551681	0.00550542	0.00634848	0.000556417
23	0.00432031	0.000466362	0.00431196	0.00735504	-0.000404863
23.2	0.00385843	0.00129757	0.0036364	0.00768156	0.000172292
23.4	0.00351424	0.00165264	0.0041533	0.00861049	-0.000334141
23.6	0.00409681	0.00239405	0.00432483	0.00927874	-0.000995259
23.8	0.00394313	0.00268507	0.0038687	0.00900916	-0.00143056
24	0.00318499	0.0031333	0.0048088	0.00849924	-0.000891152
24.2	0.00356805	0.00332959	0.00621461	0.00859204	-0.000322129
24.4	0.00437761	0.00268759	0.00591638	0.00997016	-0.000222101
24.6	0.00500322	0.00226326	0.00545475	0.0095502	0.000984323
24.8	0.00501125	0.00262889	0.00599459	0.0101021	0.00136952
25	0.00595023	0.00283986	0.00500728	0.0106407	0.000296828
25.2	0.00524341	0.00317237	0.00499736	0.0101531	-0.000285823
25.4	0.00534629	0.00425773	0.00422448	0.00969352	-0.000157169
25.6	0.00567831	0.00476733	0.00416778	0.00975255	-0.000315349
25.8	0.00639123	0.00557563	0.00324854	0.0101328	-0.000506234
26	0.00595211	0.00507017	0.00469379	0.0106185	3.55e-05
26.2	0.00710334	0.00475216	0.00403566	0.0112736	0.00034331
26.4	0.00656326	0.00434076	0.00469607	0.0110322	0.00102109
26.6	0.00674591	0.00425193	0.0053048	0.0120571	0.00102535
26.8	0.0067284	0.00365752	0.00626063	0.0107472	0.000747111
27	0.00710971	0.00413759	0.00636344	0.0118718	0.00107429
27.2	0.00663782	0.00394662	0.00700944	0.0106241	0.00116414
27.4	0.00699772	0.00378714	0.00575533	0.0100509	0.00160568
27.6	0.00657083	0.0050205	0.0058281	0.0104588	0.000933963
27.8	0.00576972	0.00486152	0.00453554	0.0109909	0.00173073
28	0.0051676	0.00545318	0.00405561	0.0108765	0.0020255
28.2	0.00591854	0.00537581	0.00374224	0.0112493	0.00181721
28.4	0.00494499	0.00634559	0.0047513	0.0117944	0.000991909
28.6	0.00501295	0.00526574	0.00530608	0.0109369	0.00218323
28.8	0.00538812	0.00552538	0.00558832	0.0109344	0.00234343
29	0.00607774	0.00549571	0.00590764	0.00963545	0.00203836
29.2	0.00560777	0.00630848	0.0062687	0.00975574	0.00182052
29.4	0.00677887	0.00571299	0.005678	0.00969256	0.00216922
29.6	0.00677337	0.00590902	0.00583374	0.00962185	0.00234707
29.8	0.00703803	0.00546743	0.115182	0.009816	0.00213666
30	0.00620326	0.103943	0.102745	0.122994	0.108157
30.2	0.12236	0.0858423	0.10056	0.127061	0.137037
30.4	0.0970639	0.0899377	0.109526	0.128489	0.153277
30.6	0.087877	0.0856161	0.114658	0.130805	0.152655
30.8	0.0870176	0.0854865	0.112317	0.137771	0.152942
31	0.0889007	0.0818691	0.114877	0.138431	0.160203
31.2	0.0823527	0.081676	0.116208	0.140001	0.157637
31.4	0.0829185	0.0805149	0.115329	0.142307	0.155281
31.6	0.0825785	0.0792678	0.114374	0.143166	0.15372
31.8	0.0816903	0.0787899	0.115013	0.143367	0.154246
32	0.0799173	0.0779465	0.114789	0.1434	0.155127
32.2	0.0775745	0.078921	0.114708	0.145069	0.157118
32.4	0.076814	0.0782337	0.114748	0.14505	0.157613
32.6	0.0767251	0.078309	0.114628	0.145769	0.158947
32.8	0.0768871	0.0781257	0.113808	0.145353	0.158801
33	0.0764419	0.0786569	0.114888	0.146489	0.160196
33.2	0.0778302	0.0777976	0.11488	0.144678	0.159639
33.4	0.077898	0.0784874	0.114716	0.144532	0.15954
33.6	0.0775185	0.0796044	0.114072	0.144911	0.160828
33.8	0.0771074	0.0800886	0.115188	0.145308	0.161082
34	0.077503	0.0805793	0.114412	0.146535	0.161766
34.2	0.0766869	0.0793323	0.115397	0.147992	0.163682
34.4	0.0766411	0.0788117	0.116109	0.149278	0.165105
34.6	0.0769245	0.0781467	0.116695	0.15006	0.164397
34.8	0.0762992	0.0770734	0.116029	0.150046	0.164783
35	0.0771528	0.0775312	0.116247	0.149694	0.164087
35.2	0.075416	0.0800149	0.116057	0.149032	0.162775
35.4	0.0763233	0.0800948	0.117102	0.148706	0.161706
35.6	0.0767332	0.0813707	0.116846	0.147873	0.161965
35.8	0.0777255	0.0825174	0.118224	0.148312	0.162745
36	0.0774051	0.0824061	0.118963	0.147438	0.162294
36.2	0.0786501	0.0810953	0.119902	0.148095	0.16266
36.4	0.0777446	0.0806795	0.117823	0.147468	0.163384
36.6	0.0773373	0.0798277	0.118962	0.147733	0.163785
36.8	0.0762666	0.0788132	0.118287	0.147669	0.162907
37	0.0762385	0.0776245	0.117728	0.148694	0.163778
37.2	0.0767727	0.0787063	0.117467	0.149396	0.164633
37.4	0.0772465	0.0805622	0.118067	0.150011	0.164101
37.6	0.0780717	0.0817567	0.117421	0.149545	0.164053
37.8	0.0798404	0.0837525	0.11671	0.150775	0.165482
38	0.0800798	0.0851862	0.116999	0.15098	0.164561
38.2	0.0792468	0.0848294	0.116415	0.151061	0.164528
38.4	0.0789775	0.0844513	0.116955	0.150688	0.164942
38.6	0.0791698	0.0848859	0.117321	0.15249	0.165572
38.8	0.0786113	0.0838776	0.117655	0.151956	0.165327
39	0.0777536	0.0842523	0.118333	0.15274	0.166191
39.2	0.0779637	0.0842689	0.118635	0.153552	0.167739
39.4	0.0788868	0.0830954	0.11897	0.154795	0.168397
39.6	0.0779212	0.0819389	0.118745	0.15428	0.16798
39.8	0.0778806	0.081979	0.120121	0.1555	0.167133
40	0.077991	0.0806552	0.119282	0.155522	0.168071
40.2	0.0786754	0.0808772	0.119796	0.154791	0.166468
40.4	0.077628	0.0819658	0.120083	0.15434	0.167376
40.6	0.079328	0.0827401	0.120708	0.154755	0.167931
40.8	0.0796406	0.0828453	0.119562	0.153087	0.169269
41	0.0804835	0.0841567	0.119969	0.153745	0.168759
41.2	0.0814397	0.0850323	0.119729	0.152963	0.168998
41.4	0.0822135	0.0845606	0.119139	0.153497	0.167906
41.6	0.0800201	0.0841621	0.119229	0.153213	0.167814
41.8	0.0784138	0.0845406	0.121283	0.15468	0.166787
42	0.0783028	0.0835972	0.121245	0.15415	0.16675
42.2	0.0783867	0.0834544	0.121987	0.155126	0.166778
42.4	0.0783466	0.0839255	0.122626	0.155737	0.166777
42.6	0.0802167	0.0835129	0.123412	0.157323	0.16703
42.8	0.0815893	0.0847624	0.122639	0.157621	0.167313
43	0.0819866	0.0851613	0.123214	0.157492	0.167296
43.2	0.0811533	0.0853852	0.123078	0.157613	0.16818
43.4	0.0804813	0.0863027	0.122413	0.156843	0.168035
43.6	0.0799263	0.0873251	0.122199	0.155442	0.168629
43.8	0.0790762	0.0863937	0.12233	0.155105	0.168979
44	0.0781255	0.0866485	0.122013	0.155336	0.169958
44.2	0.0780708	0.0872932	0.121186	0.15622	0.169417
44.4	0.0777687	0.0867895	0.122371	0.156356	0.170146
44.6	0.0778268	0.0869022	0.122663	0.15773	0.169487
44.8	0.0786196	0.0872161	0.121652	0.158022	0.169961
45	0.0795215	0.0875164	0.12247	0.15835	0.168457
45.2	0.0797899	0.086503	0.123834	0.156955	0.169186
45.4	0.0801413	0.0861911	0.122712	0.157582	0.1699
45.6	0.0799444	0.0868551	0.122351	0.156668	0.170071
45.8	0.0807776	0.0864411	0.122518	0.157145	0.169481
46	0.0801672	0.0875045	0.122299	0.156601	0.1702
46.2	0.0814705	0.0885141	0.121683	0.158217	0.170664
46.4	0.0819044	0.0885173	0.123317	0.157757	0.170036
46.6	0.0825318	0.0881665	0.122752	0.157225	0.169049
46.8	0.0816912	0.0882722	0.123058	0.157025	0.170083
47	0.0822046	0.0868796	0.122759	0.156725	0.170775
47.2	0.0817999	0.0863291	0.12303	0.155957	0.170104
47.4	0.0806179	0.0865527	0.122076	0.155996	0.171037
47.6	0.0807421	0.0863247	0.122304	0.156418	0.172336
47.8	0.0813503	0.0856428	0.123365	0.154702	0.172852
48	0.0817754	0.0853762	0.123434	0.154468	0.172769
48.2	0.0812821	0.0853252	0.124588	0.153982	0.172503
48.4	0.0835718	0.0853249	0.125044	0.153953	0.171329
48.6	0.0838482	0.0849663	0.125674	0.154367	0.170998
48.8	0.0833053	0.0854406	0.125623	0.156139	0.170528
49	0.0836825	0.0863142	0.125955	0.157704	0.170735
49.2	0.0836622	0.0874711	0.124752	0.158841	0.171659
49.4	0.0835173	0.0889724	0.124849	0.158896	0.17214
49.6	0.0837284	0.0900112	0.124769	0.1587	0.172542
49.8	0.0847698	0.0906584	0.123518	0.157762	0.172526
50	0.0842276	0.0912701	0.124264	0.157372	0.172504
50.2	0.0853418	0.0917187	0.124649	0.157336	0.173342
50.4	0.0844518	0.0907389	0.12518	0.157768	0.173042
50.6	0.0839789	0.0903186	0.124449	0.158425	0.17248
50.8	0.0836069	0.0905891	0.12597	0.159581	0.172377
51	0.0838357	0.0910979	0.125803	0.159795	0.173128
51.2	0.0828556	0.0900358	0.125743	0.159885	0.172051
51.4	0.0827784	0.0911349	0.125063	0.15977	0.17319
51.6	0.0830199	0.0911572	0.125811	0.159588	0.173704
51.8	0.0827013	0.0908807	0.12431	0.159271	0.174247
52	0.0817059	0.0892612	0.123636	0.158589	0.174682
52.2	0.0818021	0.0891162	0.123075	0.158778	0.174148
52.4	0.081941	0.0886049	0.123329	0.15953	0.172815
52.6	0.083239	0.0891131	0.123137	0.15936	0.1729
52.8	0.0838795	0.0885675	0.124252	0.159691	0.172077
53	0.0842125	0.0899683	0.124933	0.160468	0.171197
53.2	0.0845025	0.090448	0.125912	0.159328	0.171835
53.4	0.0851582	0.0898159	0.12636	0.15854	0.173454
53.6	0.0837566	0.0890403	0.126468	0.158828	0.17451
53.8	0.0839526	0.0903404	0.126591	0.158221	0.176051
54	0.0844181	0.0888358	0.125175	0.159115	0.17624
54.2	0.0838773	0.0881689	0.124848	0.159516	0.176765
54.4	0.083327	0.0879107	0.123646	0.159872	0.177024
54.6	0.0831004	0.0878109	0.123534	0.160109	0.175962
54.8	0.082141	0.0874658	0.123804	0.161015	0.174437
55	0.0830844	0.0880264	0.12448	0.159957	0.174409
55.2	0.083485	0.0891837	0.124123	0.160182	0.174761
55.4	0.0844378	0.0897074	0.124104	0.159953	0.173887
55.6	0.0852829	0.0904123	0.125243	0.159884	0.173677
55.8	0.0857136	0.0906708	0.123294	0.160049	0.174708
56	0.0845271	0.0900856	0.123622	0.159917	0.174564
56.2	0.0853902	0.0891431	0.124547	0.159613	0.17465
56.4	0.0841648	0.0904383	0.125051	0.159767	0.174482
56.6	0.083404	0.0895334	0.123424	0.159399	0.175808
56.8	0.0834428	0.089727	0.125153	0.159218	0.175378
57	0.0838393	0.0907976	0.124771	0.158912	0.17525
57.2	0.0827591	0.0912784	0.124404	0.159199	0.17537
57.4	0.0827211	0.0910924	0.124657	0.159904	0.175452
57.6	0.0819337	0.0927117	0.12576	0.160347	0.175843
57.8	0.0818534	0.0924974	0.124992	0.160158	0.175354
58	0.0818528	0.0934691	0.125526	0.161106	0.176608
58.2	0.082253	0.0938562	0.125799	0.160881	0.176076
58.4	0.0823711	0.0940998	0.125219	0.160137	0.177029
58.6	0.0836502	0.0939724	0.125241	0.160005	0.177014
58.8	0.0848959	0.094151	0.125002	0.159756	0.177388
59	0.0843153	0.0930613	0.126168	0.159964	0.176633
59.2	0.0840016	0.0929551	0.126673	0.159446	0.176233
59.4	0.084537	0.0919868	0.127043	0.159907	0.17582
59.6	0.0836694	0.0916869	0.127414	0.159485	0.17517
59.8	0.0815114	0.091502	0.127499	0.159715	0.176517
60	0.0817425	0.0919513	0.127006	0.159224	0.176397
60.2	0.0816371	0.0925046	0.126343	0.161425	0.178255
60.4	0.0817534	0.0925408	0.126164	0.160743	0.1784
60.6	0.0830416	0.0931488	0.124884	0.160737	0.179191
60.8	0.0840828	0.0938892	0.125372	0.160983	0.178068
61	0.0847099	0.0942269	0.126034	0.16107	0.178064
61.2	0.0848726	0.0936617	0.125516	0.160947	0.17703
61.4	0.0859906	0.093801	0.124831	0.162139	0.177658
61.6	0.0860097	0.0925998	0.125605	0.161779	0.179013
61.8	0.0851908	0.0918296	0.126322	0.161486	0.179731
62	0.0842914	0.0915145	0.124555	0.16142	0.180613
62.2	0.0836957	0.0905726	0.124406	0.160776	0.18033
62.4	0.0830004	0.0907461	0.124567	0.160039	0.179195
62.6	0.0821497	0.090369	0.125142	0.161213	0.178554
62.8	0.08354	0.0901188	0.124778	0.161202	0.177653
63	0.0848549	0.0903278	0.125299	0.160781	0.177114
63.2	0.0859689	0.0911199	0.12461	0.160544	0.177887
63.4	0.086417	0.0908347	0.125293	0.16002	0.178848
63.6	0.0879169	0.091946	0.125511	0.159894	0.178053
63.8	0.087067	0.0917336	0.125852	0.159485	0.178364
64	0.0856612	0.0917679	0.125916	0.159809	0.179108
64.2	0.0853552	0.0915098	0.128267	0.159523	0.179048
64.4	0.0857477	0.0921847	0.128546	0.160446	0.178494
64.6	0.0838093	0.0929786	0.126641	0.16019	0.178394
64.8	0.0841839	0.0936422	0.125478	0.159819	0.179298
65	0.0844336	0.0939585	0.126467	0.159508	0.179363
65.2	0.0842389	0.0944059	0.125479	0.159917	0.178663
65.4	0.0829536	0.0941063	0.125953	0.158725	0.179823
65.6	0.0837943	0.0929793	0.12682	0.157508	0.18045
65.8	0.0835294	0.0920223	0.127815	0.158375	0.179223
66	0.0849143	0.0922537	0.12752	0.158461	0.179134
66.2	0.0853566	0.0920067	0.127097	0.158311	0.180318
66.4	0.084818	0.0919539	0.126167	0.159173	0.179784
66.6	0.0852938	0.092696	0.127365	0.159788	0.179559
66.8	0.0861679	0.0939216	0.127766	0.159295	0.179478
67	0.0852345	0.0941658	0.126929	0.159761	0.17913
67.2	0.0847595	0.0949454	0.127579	0.160052	0.178494
67.4	0.0854044	0.0950858	0.128147	0.161346	0.178981
67.6	0.0835952	0.0949138	0.127912	0.161667	0.179557
67.8	0.0829056	0.0958183	0.12608	0.162316	0.180481
68	0.0824611	0.0965942	0.125158	0.162894	0.181065
68.2	0.0818859	0.0967538	0.125004	0.162464	0.18047
68.4	0.0824374	0.0975437	0.12514	0.161108	0.17893
68.6	0.0831551	0.0974621	0.12472	0.161171	0.177895
68.8	0.0823463	0.0970148	0.124571	0.160679	0.178334
69	0.0834289	0.0959549	0.126471	0.160327	0.179061
69.2	0.0845762	0.0955876	0.126353	0.160036	0.179173
69.4	0.0852502	0.0943679	0.126431	0.160418	0.179996
69.6	0.0854471	0.0953038	0.125508	0.160359	0.18045
69.8	0.0869007	0.094937	0.126053	0.160789	0.180574
70	0.0865392	0.0951363	0.12531	0.160055	0.17994
70.2	0.0858137	0.0960867	0.125355	0.161323	0.180877
70.4	0.0846659	0.0971253	0.124439	0.161576	0.180846
70.6	0.0845136	0.0965463	0.125732	0.162298	0.1806
70.8	0.0829195	0.0967143	0.125529	0.162927	0.179731
71	0.083255	0.0972688	0.126294	0.163635	0.179571
71.2	0.0834156	0.0961476	0.125131	0.162838	0.177686
71.4	0.0833973	0.0962243	0.126781	0.162031	0.178864
71.6	0.0841275	0.0971186	0.127235	0.161786	0.179645
71.8	0.0851865	0.0967371	0.127581	0.161583	0.180133
72	0.0840167	0.0952513	0.126887	0.161246	0.180723
72.2	0.0842924	0.0957279	0.127715	0.161797	0.18261
72.4	0.0835495	0.0954498	0.127438	0.162207	0.181907
72.6	0.0838987	0.094504	0.125063	0.163016	0.181201
72.8	0.0843209	0.0951646	0.126348	0.16288	0.181515
73	0.0840962	0.0954348	0.126869	0.16324	0.180392
73.2	0.0851152	0.0947932	0.127429	0.162607	0.1801
73.4	0.0865313	0.0947708	0.12705	0.162942	0.180216
73.6	0.0863779	0.0945906	0.128293	0.161948	0.180586
73.8	0.0866867	0.0931554	0.126936	0.161819	0.18104
74	0.0875515	0.093467	0.125713	0.161792	0.181924
74.2	0.0863397	0.0935796	0.126343	0.161937	0.182569
74.4	0.0862764	0.0928427	0.126278	0.161503	0.181527
74.6	0.0858418	0.0932512	0.126712	0.160856	0.181857
74.8	0.0845421	0.09454	0.127306	0.160947	0.181102
75	0.0843919	0.0945057	0.128235	0.160584	0.181424
75.2	0.0847284	0.0945797	0.127561	0.160599	0.180162
75.4	0.0834665	0.0952873	0.127346	0.160813	0.180808
75.6	0.0840107	0.0941026	0.126923	0.161223	0.180297
75.8	0.0843548	0.0949166	0.126714	0.162046	0.180175
76	0.08499	0.0955222	0.127146	0.162044	0.179033
76.2	0.0845983	0.095364	0.125038	0.161525	0.17968
76.4	0.0859215	0.0952066	0.124744	0.16213	0.180752
76.6	0.0848613	0.0965832	0.125168	0.162274	0.180796
76.8	0.0846328	0.0959502	0.12495	0.160712	0.181823
77	0.0845661	0.0955387	0.123122	0.161241	0.182314
77.2	0.0853431	0.0962255	0.125191	0.162177	0.183163
77.4	0.086012	0.096903	0.125803	0.161677	0.182575
77.6	0.0860823	0.0963829	0.125554	0.161264	0.183062
77.8	0.0866134	0.0953994	0.125139	0.1613	0.182144
78	0.0864454	0.0956324	0.126221	0.161222	0.183145
78.2	0.0863327	0.0945251	0.125883	0.16024	0.183075
78.4	0.0846948	0.0942142	0.123948	0.159919	0.183502
78.6	0.0854904	0.0950657	0.124811	0.160335	0.183726
78.8	0.0853717	0.09616	0.12644	0.160869	0.183322
79	0.0844807	0.0965313	0.127159	0.160606	0.183389
79.2	0.0845675	0.0974609	0.127119	0.160951	0.182164
79.4	0.0855135	0.09772	0.128951	0.160865	0.182751
79.6	0.0850453	0.0979787	0.129673	0.160526	0.18224
79.8	0.0861426	0.0982093	0.129254	0.15993	0.182535
80	0.0869243	0.0977264	0.129371	0.15974	0.181766
80.2	0.0870989	0.0985335	0.128942	0.160128	0.18255
80.4	0.086587	0.0996735	0.128456	0.160185	0.18197
80.6	0.0868357	0.100009	0.12626	0.159222	0.181901
80.8	0.0852234	0.0990543	0.125195	0.159206	0.182494
81	0.0839651	0.100094	0.123586	0.158252	0.182553
81.2	0.0838789	0.0994253	0.123647	0.158201	0.182892
81.4	0.083305	0.0983353	0.12303	0.156864	0.182978
81.6	0.0831054	0.0975528	0.124186	0.15779	0.182767
81.8	0.0838808	0.0981608	0.1256	0.15837	0.182429
82	0.0857323	0.0968652	0.125873	0.159178	0.181538
82.2	0.0856232	0.0974324	0.127649	0.158671	0.18118
82.4	0.0859842	0.0973219	0.127882	0.159653	0.181845
82.6	0.0866843	0.0970033	0.128156	0.160766	0.182203
82.8	0.0851071	0.097964	0.127261	0.160773	0.181771
83	0.0846279	0.0989964	0.128793	0.161217	0.182613
83.2	0.0827326	0.0984354	0.128111	0.161628	0.182623
83.4	0.0819604	0.0984338	0.127312	0.162017	0.180879
83.6	0.0812307	0.0994356	0.127833	0.161682	0.181078
83.8	0.0824857	0.0988481	0.126929	0.16124	0.181446
84	0.083171	0.0986525	0.126347	0.161629	0.181259
84.2	0.0846746	0.0982238	0.125965	0.161218	0.181093
84.4	0.0864841	0.097748	0.126561	0.160824	0.181213
84.6	0.087658	0.0968814	0.126448	0.159714	0.180817
84.8	0.0868058	0.0968935	0.126091	0.160058	0.181056
85	0.0858268	0.0963806	0.126504	0.160052	0.180911
85.2	0.0848869	0.0971427	0.125325	0.161128	0.181452
85.4	0.0832671	0.0974919	0.127305	0.161137	0.182319
85.6	0.0826044	0.0966775	0.127029	0.161222	0.182414
85.8	0.0829661	0.0958262	0.127704	0.161048	0.182932
86	0.0829067	0.0964186	0.127138	0.160393	0.183908
86.2	0.0831953	0.0960639	0.127709	0.159524	0.183694
86.4	0.0852199	0.0949971	0.125357	0.160991	0.184319
86.6	0.0848588	0.0957908	0.124649	0.161596	0.184843
86.8	0.0848793	0.096993	0.124921	0.162646	0.184622
87	0.0851574	0.0967411	0.124773	0.163444	0.184358
87.2	0.0862062	0.0971638	0.125659	0.164481	0.183919
87.4	0.085485	0.0989739	0.125508	0.162375	0.183304
87.6	0.0858557	0.0997889	0.126495	0.162452	0.181484
87.8	0.0872721	0.0996122	0.126947	0.161967	0.181124
88	0.0875339	0.100922	0.126464	0.161335	0.180696
88.2	0.086808	0.101527	0.126136	0.160713	0.181018
88.4	0.0877142	0.101378	0.126767	0.162124	0.180758
88.6	0.0872189	0.10136	0.126312	0.161481	0.182511
88.8	0.085864	0.10035	0.126094	0.159937	0.183077
89	0.0856198	0.0990217	0.126982	0.159789	0.182864
89.2	0.0858437	0.0983764	0.127915	0.15914	0.183742
89.4	0.0855356	0.0972675	0.128306	0.158927	0.183995
89.6	0.0862972	0.0969217	0.127186	0.159478	0.183621
89.8	0.0868643	0.0973688	0.126349	0.160427	0.183176
90	0.0877791	0.0972736	0.125674	0.161032	0.184271
90.2	0.0887848	0.0969785	0.125747	0.161567	0.184377
90.4	0.0886919	0.0976176	0.125361	0.161769	0.184869
90.6	0.0887998	0.0969339	0.125931	0.161312	0.184992
90.8	0.0882488	0.0966356	0.125979	0.161707	0.185578
91	0.0884153	0.0973288	0.125878	0.161524	0.184726
91.2	0.0868335	0.0980166	0.125103	0.160458	0.184042
91.4	0.0854578	0.0988923	0.125554	0.160099	0.183862
91.6	0.0845565	0.100033	0.126748	0.160712	0.18437
91.8	0.0845537	0.101155	0.126819	0.159523	0.183605
92	0.0830371	0.100983	0.127314	0.15874	0.183752
92.2	0.0831017	0.100794	0.127932	0.159165	0.183301
92.4	0.083871	0.10105	0.128344	0.158568	0.183037
92.6	0.0842324	0.100046	0.127785	0.157654	0.182625
92.8	0.0837288	0.099314	0.128551	0.158527	0.184807
93	0.084857	0.0995307	0.128478	0.158468	0.185108
93.2	0.0857721	0.098795	0.127838	0.159431	0.185986
93.4	0.0861574	0.097013	0.127368	0.160523	0.186242
93.6	0.0856129	0.0979083	0.126786	0.161595	0.187272
93.8	0.0866821	0.0975575	0.127147	0.162427	0.186027
94	0.0860346	0.0974974	0.127685	0.162082	0.18616
94.2	0.0860158	0.0977154	0.126904	0.162015	0.185927
94.4	0.0860815	0.0981812	0.126674	0.161799	0.185775
94.6	0.0870105	0.0988702	0.126612	0.161383	0.184846
94.8	0.0869436	0.0984599	0.126786	0.160051	0.184365
95	0.0868303	0.0977281	0.126707	0.160938	0.183929
95.2	0.0867661	0.0980538	0.126824	0.161159	0.182899
95.4	0.0868517	0.0977166	0.127963	0.160609	0.182852
95.6	0.0865218	0.0971228	0.128524	0.160089	0.182937
95.8	0.0861967	0.0973767	0.128151	0.16001	0.182891
96	0.0862524	0.0974752	0.127998	0.160479	0.182723
96.2	0.0862236	0.0977341	0.127815	0.160194	0.1844
96.4	0.0852806	0.0989376	0.126762	0.160643	0.184331
96.6	0.0853404	0.0995623	0.126353	0.161114	0.183709
96.8	0.0846071	0.0997612	0.125929	0.16096	0.183629
97	0.0842909	0.100663	0.12474	0.160598	0.18412
97.2	0.0848278	0.101537	0.125523	0.159275	0.182802
97.4	0.08541	0.10013	0.126315	0.159812	0.182871
97.6	0.0860142	0.0984996	0.125721	0.158973	0.183222
97.8	0.0871449	0.0981598	0.126202	0.158801	0.18403
98	0.0879812	0.0977523	0.126311	0.157619	0.183718
98.2	0.0875644	0.0963967	0.127158	0.15859	0.18422
98.4	0.0869656	0.0967126	0.125933	0.157857	0.183819
98.6	0.0867903	0.0981673	0.127294	0.157843	0.183755
98.8	0.0860437	0.0984608	0.127083	0.157854	0.183995
99	0.0846402	0.0980694	0.128182	0.158227	0.184365
99.2	0.0847653	0.0981173	0.126316	0.15893	0.184498
99.4	0.0838224	0.0994366	0.126414	0.158849	0.185053
99.6	0.0829663	0.0989547	0.125671	0.160044	0.185585
99.8	0.0830418	0.0992372	0.126396	0.160707	0.185501
100	0.0845428	0.0998819	0.125714	0.161665	0.185094
100.2	0.0846066	0.0999346	0.127796	0.160687	0.186203
100.4	0.0853195	0.0994497	0.127993	0.161134	0.186993
100.6	0.0864888	0.0989562	0.12877	0.16143	0.185999
100.8	0.0870021	0.0994141	0.128251	0.161502	0.185306
101	0.0866522	0.10032	0.128478	0.161007	0.185524
101.2	0.0860182	0.0995841	0.128092	0.161184	0.184588
101.4	0.0860712	0.100657	0.126766	0.160932	0.183731
101.6	0.0865006	0.100767	0.125875	0.158475	0.183833
101.8	0.0863545	0.101342	0.125454	0.158785	0.183673
102	0.0861568	0.100444	0.125105	0.159054	0.18406
102.2	0.0866013	0.101171	0.125382	0.159572	0.184558
102.4	0.086211	0.100589	0.126875	0.159272	0.183911
102.6	0.0850807	0.100358	0.127873	0.160972	0.185054
102.8	0.0864172	0.0988728	0.128117	0.159771	0.185072
103	0.0867192	0.0991526	0.127976	0.159781	0.185443
103.2	0.087172	0.0997922	0.127184	0.15898	0.184987
103.4	0.0883475	0.0995259	0.126829	0.159526	0.185993
103.6	0.0890186	0.100487	0.124865	0.159456	0.185888
103.8	0.0877981	0.102143	0.125166	0.159896	0.186299
104	0.087905	0.100997	0.124495	0.159688	0.185312
104.2	0.087615	0.100421	0.124757	0.159192	0.184806
104.4	0.086679	0.100261	0.125162	0.159377	0.185387
104.6	0.0853997	0.0992721	0.125587	0.159508	0.184511
104.8	0.0856621	0.0979723	0.1251	0.160648	0.184176
105	0.0851625	0.0987744	0.126327	0.161372	0.184281
105.2	0.084612	0.0992463	0.125363	0.162125	0.184444
105.4	0.0853667	0.0993185	0.125545	0.161995	0.183049
105.6	0.0869764	0.0995878	0.126663	0.161859	0.183802
105.8	0.0864849	0.0999639	0.126974	0.161224	0.184311
106	0.0866555	0.100653	0.12679	0.15989	0.183386
106.2	0.0864486	0.0995702	0.127854	0.159061	0.183478
106.4	0.0859243	0.0991538	0.12808	0.158049	0.183749
106.6	0.0850456	0.0990163	0.126039	0.157536	0.183163
106.8	0.0847134	0.0989163	0.126562	0.156978	0.182659
107	0.0854599	0.0979818	0.126724	0.158002	0.183987
107.2	0.0861579	0.0989252	0.125932	0.159316	0.183917
107.4	0.0856729	0.0996861	0.126376	0.160097	0.185184
107.6	0.0850002	0.100277	0.126796	0.16066	0.185733
107.8	0.0852083	0.100489	0.125963	0.162217	0.186279
108	0.0840508	0.10103	0.125327	0.161916	0.187015
108.2	0.0830876	0.101097	0.126663	0.161789	0.186596
108.4	0.0831047	0.100315	0.126029	0.162242	0.185694
108.6	0.0846418	0.0991677	0.126877	0.162047	0.184637
108.8	0.0850544	0.0985452	0.126983	0.160928	0.184755
109	0.0858709	0.0980848	0.128406	0.16094	0.183818
109.2	0.086545	0.0976469	0.126102	0.161128	0.184123
109.4	0.0876266	0.0967037	0.126542	0.160349	0.183295
109.6	0.0870081	0.0977144	0.12683	0.160706	0.184814
109.8	0.0865677	0.0984085	0.126257	0.16104	0.184237
110	0.0853561	0.0980428	0.125599	0.160413	0.1836
110.2	0.0850606	0.0986331	0.127071	0.159906	0.184047
110.4	0.0845853	0.100114	0.125962	0.159118	0.184926
110.6	0.0840609	0.0999334	0.126725	0.158491	0.18432
110.8	0.0844776	0.0990939	0.126993	0.157579	0.184874
111	0.085246	0.0987808	0.126166	0.157329	0.18527
111.2	0.0857838	0.0968731	0.126459	0.156259	0.18435
111.4	0.0859142	0.0960323	0.126487	0.156736	0.184856
111.6	0.0869392	0.095895	0.126758	0.155945	0.185165
111.8	0.0870511	0.0958905	0.126925	0.156605	0.184075
112	0.0869712	0.0964202	0.128767	0.156631	0.183543
112.2	0.0860845	0.0978481	0.128645	0.157219	0.18439
112.4	0.0855115	0.0984244	0.12963	0.157039	0.18303
112.6	0.0843694	0.0988233	0.128517	0.158064	0.182226
112.8	0.0846464	0.0993401	0.12934	0.158549	0.182737
113	0.0850093	0.0995911	0.128376	0.15964	0.184577
113.2	0.085119	0.100374	0.128702	0.15966	0.183875
113.4	0.0857395	0.10105	0.127497	0.159709	0.184915
113.6	0.0868649	0.100718	0.128388	0.160201	0.18546
113.8	0.0861407	0.10134	0.128457	0.160228	0.185156
114	0.0858047	0.101937	0.128241	0.159821	0.183906
114.2	0.0863508	0.102251	0.127508	0.159824	0.184816
114.4	0.0864715	0.101834	0.127875	0.160137	0.184731
114.6	0.0864801	0.103322	0.12633	0.159447	0.185366
114.8	0.0876131	0.102797	0.125185	0.158485	0.184651
115	0.0889943	0.102878	0.125675	0.159032	0.185519
115.2	0.0889127	0.102988	0.125871	0.158935	0.185059
115.4	0.0887366	0.102914	0.126357	0.158831	0.184224
115.6	0.0877639	0.10231	0.126175	0.159232	0.183875
115.8	0.0862248	0.102714	0.125996	0.160508	0.185333
116	0.0843264	0.103215	0.124803	0.159905	0.185272
116.2	0.0833486	0.101882	0.125125	0.160989	0.185482
116.4	0.082961	0.102149	0.125407	0.161479	0.18617
116.6	0.0830774	0.100873	0.126487	0.161285	0.18603
116.8	0.0841036	0.101325	0.127398	0.160487	0.185919
117	0.0852525	0.100178	0.127443	0.159811	0.185617
117.2	0.0866531	0.101805	0.127409	0.158933	0.185488
117.4	0.0867343	0.10103	0.12739	0.158957	0.184574
117.6	0.0874079	0.101948	0.126309	0.159189	0.183988
117.8	0.0868318	0.100905	0.126921	0.159278	0.183904
118	0.0850449	0.100288	0.127036	0.160648	0.182365
118.2	0.0839629	0.0991227	0.125499	0.160073	0.182969
118.4	0.0832011	0.100029	0.125096	0.159833	0.183893
118.6	0.0835997	0.098619	0.125374	0.159508	0.182983
118.8	0.0841109	0.098997	0.124376	0.159131	0.182106
119	0.0848404	0.0992817	0.124475	0.158219	0.183701
119.2	0.0862652	0.0990965	0.125801	0.158848	0.183424
119.4	0.0872469	0.0979327	0.124663	0.158821	0.184024
119.6	0.086022	0.098422	0.125703	0.158742	0.185122
119.8	0.0856771	0.0983062	0.125186	0.158383	0.186039
120	0.0862291	0.0978566	0.125618	0.159481	0.185535
120.2	0.0867236	0.0976984	0.125372	0.16059	0.186304
120.4	0.0867546	0.0990209	0.126899	0.160166	0.185415
120.6	0.0870005	0.0999685	0.125926	0.160766	0.184746
120.8	0.0876867	0.100281	0.127323	0.160352	0.185098
121	0.0883451	0.101321	0.12731	0.15869	0.185483
121.2	0.0871873	0.102277	0.127549	0.157785	0.184842
121.4	0.0872134	0.1022	0.12569	0.157506	0.184728
121.6	0.087505	0.101447	0.126496	0.157129	0.185846
121.8	0.0859541	0.101752	0.125666	0.158221	0.185824
122	0.0851041	0.101515	0.126434	0.158912	0.185057
122.2	0.0853238	0.100989	0.125881	0.158978	0.18473
122.4	0.0854715	0.1004	0.126575	0.158375	0.184018
122.6	0.0855084	0.101527	0.128098	0.157632	0.183797
122.8	0.0863105	0.101104	0.128539	0.157028	0.181942
123	0.08676	0.101511	0.12862	0.156447	0.182504
123.2	0.0871356	0.101986	0.128896	0.154987	0.182377
123.4	0.0872507	0.101956	0.12889	0.155826	0.182874
123.6	0.0868567	0.101868	0.127647	0.156736	0.182964
123.8	0.0869214	0.102572	0.127372	0.156574	0.184952
124	0.0851451	0.102059	0.126049	0.156998	0.184885
124.2	0.0846329	0.102448	0.126303	0.158029	0.185586
124.4	0.084317	0.102519	0.12632	0.157806	0.187211
124.6	0.0845425	0.10253	0.125446	0.158116	0.186487
124.8	0.0850067	0.102431	0.125487	0.158259	0.18595
125	0.0856508	0.10395	0.125355	0.158133	0.184966
125.2	0.0858418	0.103171	0.125383	0.158948	0.184634
125.4	0.085909	0.103188	0.126178	0.158183	0.182646
125.6	0.0866852	0.102816	0.126163	0.157103	0.183155
125.8	0.086616	0.101841	0.126956	0.157192	0.183269
126	0.087494	0.100462	0.127663	0.156656	0.184585
126.2	0.087296	0.100838	0.127428	0.156021	0.183948
126.4	0.0865582	0.100554	0.12712	0.156559	0.185045
126.6	0.0857265	0.0998559	0.127444	0.156688	0.185445
126.8	0.0854968	0.0999835	0.126859	0.156268	0.185744
127	0.0858426	0.100183	0.126461	0.156478	0.18695
127.2	0.0871892	0.0993452	0.126979	0.156055	0.188149
127.4	0.088521	0.099819	0.127578	0.157219	0.187678
127.6	0.089072	0.101084	0.126813	0.15728	0.187358
127.8	0.0885679	0.100895	0.126052	0.157192	0.187154
128	0.0879163	0.101087	0.126279	0.157141	0.186294
128.2	0.0865346	0.101167	0.126078	0.157764	0.185131
128.4	0.0857483	0.100364	0.125561	0.157021	0.184906
128.6	0.0851799	0.100371	0.125985	0.156848	0.185267
128.8	0.0856888	0.101148	0.126255	0.157291	0.184995
129	0.0858093	0.101136	0.126166	0.158146	0.183841
129.2	0.0860816	0.102934	0.125889	0.157276	0.184251
129.4	0.0868616	0.103839	0.126889	0.157452	0.184902
129.6	0.0870482	0.103203	0.127707	0.156959	0.184686
129.8	0.0872508	0.103503	0.127877	0.157189	0.184335
130	0.0868013	0.103134	0.128247	0.156316	0.185728
130.2	0.0872872	0.10272	0.128462	0.157502	0.186288
130.4	0.0856265	0.103155	0.127359	0.156258	0.186307
130.6	0.0854756	0.102503	0.126386	0.156293	0.185988
130.8	0.0846511	0.102357	0.125256	0.156512	0.185586
131	0.0859743	0.102711	0.124981	0.156565	0.183828
131.2	0.0857499	0.102297	0.125047	0.15522	0.184055
131.4	0.0865582	0.101118	0.125354	0.156761	0.182994
131.6	0.0865432	0.102011	0.126101	0.156952	0.18347
131.8	0.0876638	0.102109	0.126658	0.155571	0.183858
132	0.0870865	0.101429	0.126397	0.155928	0.184599
132.2	0.0864587	0.100033	0.12585	0.157208	0.18363
132.4	0.0867864	0.100111	0.126565	0.157499	0.18445
132.6	0.0870798	0.0993396	0.125423	0.157129	0.184096
132.8	0.0862198	0.0983083	0.126301	0.159085	0.184077
133	0.0849463	0.0984647	0.125316	0.158914	0.184306
133.2	0.0855673	0.0994696	0.126261	0.158292	0.184942
133.4	0.0857825	0.0999565	0.124896	0.158084	0.184701
133.6	0.0855197	0.100019	0.125894	0.159292	0.184928
133.8	0.0856935	0.10028	0.125417	0.158888	0.184878
134	0.0864513	0.100625	0.126542	0.160408	0.184433
134.2	0.0862303	0.100303	0.126331	0.16102	0.183476
134.4	0.0860786	0.100755	0.126785	0.161412	0.183399
134.6	0.0864806	0.101894	0.127108	0.161451	0.183414
134.8	0.0858921	0.103223	0.12838	0.160764	0.184498
135	0.0863339	0.102954	0.128136	0.159888	0.184011
135.2	0.0856747	0.10385	0.126998	0.159573	0.184971
135.4	0.085358	0.103705	0.128597	0.160067	0.185952
135.6	0.0860466	0.103969	0.126901	0.15988	0.185456
135.8	0.0861809	0.103634	0.126141	0.16047	0.185088
136	0.0863752	0.103969	0.126668	0.159771	0.18678
136.2	0.086348	0.104823	0.126769	0.159863	0.18693
136.4	0.086791	0.103876	0.126169	0.159716	0.186746
136.6	0.0851901	0.102686	0.127186	0.159625	0.187727
136.8	0.0859432	0.101435	0.125908	0.15944	0.187737
137	0.085831	0.101173	0.126975	0.160007	0.187019
137.2	0.0864065	0.0996806	0.12635	0.160941	0.185879
137.4	0.0863137	0.0998867	0.126655	0.160568	0.185581
137.6	0.0872041	0.100777	0.126288	0.160877	0.184996
137.8	0.0871681	0.101611	0.127073	0.161139	0.18389
138	0.0867547	0.102147	0.126658	0.160253	0.183261
138.2	0.0859593	0.103346	0.128435	0.159418	0.183207
138.4	0.0849863	0.102918	0.127712	0.158684	0.182096
138.6	0.0853966	0.103497	0.128375	0.157747	0.182237
138.8	0.0848519	0.103276	0.128031	0.157133	0.183617
139	0.0849953	0.103284	0.127127	0.158411	0.184266
139.2	0.0849568	0.102625	0.127371	0.158123	0.184612
139.4	0.0869659	0.104174	0.125544	0.158262	0.18611
139.6	0.0863708	0.103318	0.126035	0.159192	0.186483
139.8	0.0874124	0.103284	0.125787	0.159734	0.186676
140	0.0877429	0.102891	0.125948	0.158146	0.187938
140.2	0.0886327	0.102278	0.125492	0.157918	0.187597
140.4	0.0867828	0.101738	0.127035	0.158172	0.186905
140.6	0.086395	0.101648	0.126961	0.157044	0.185125
140.8	0.0853234	0.101201	0.127698	0.156564	0.184806
141	0.085628	0.101085	0.127861	0.156796	0.182457
141.2	0.0854383	0.100881	0.128424	0.157036	0.183022
141.4	0.0863775	0.101056	0.128014	0.156521	0.18293
141.6	0.0873138	0.10008	0.12843	0.156877	0.184521
141.8	0.0874782	0.100569	0.128248	0.158113	0.184427
142	0.0867524	0.100745	0.128308	0.158262	0.185564
142.2	0.0865894	0.101623	0.128294	0.158692	0.187135
142.4	0.0859181	0.101835	0.128193	0.159377	0.187699
142.6	0.0849074	0.10301	0.126433	0.160517	0.18727
142.8	0.0853708	0.103747	0.127016	0.159709	0.186444
143	0.0860649	0.104957	0.127529	0.160548	0.187409
143.2	0.0863323	0.105124	0.128209	0.160363	0.186652
143.4	0.087137	0.104052	0.12849	0.160701	0.186612
143.6	0.0878183	0.104924	0.129383	0.159915	0.18652
143.8	0.0875354	0.104171	0.128813	0.159788	0.187136
144	0.0872041	0.102767	0.128906	0.15971	0.186601
144.2	0.0867551	0.102316	0.127743	0.159792	0.185052
144.4	0.0864076	0.102797	0.127332	0.159727	0.184989
144.6	0.0858897	0.10205	0.127864	0.159359	0.185045
144.8	0.0859594	0.101617	0.128537	0.159528	0.183809
145	0.0860406	0.1034	0.127457	0.159954	0.184099
145.2	0.0867545	0.103436	0.12789	0.158678	0.185884
145.4	0.0865204	0.103607	0.128693	0.157953	0.186381
145.6	0.08721	0.103597	0.12824	0.158885	0.186987
145.8	0.0868292	0.103723	0.129003	0.158537	0.188284
146	0.086887	0.103105	0.128601	0.157693	0.187295
146.2	0.0859314	0.103591	0.126751	0.158383	0.186602
146.4	0.0861947	0.105087	0.127957	0.158434	0.18663
146.6	0.0859684	0.104742	0.128742	0.158194	0.18508
146.8	0.0864901	0.106091	0.127249	0.15744	0.184022
147	0.0860765	0.10518	0.128307	0.15642	0.184547
147.2	0.0866578	0.104553	0.128947	0.155522	0.184751
147.4	0.086395	0.103866	0.127459	0.155368	0.184788
147.6	0.086091	0.104273	0.127303	0.153908	0.186049
147.8	0.0855952	0.102441	0.127451	0.15418	0.188465
148	0.0859146	0.102619	0.126879	0.154642	0.188363
148.2	0.0853305	0.102753	0.127356	0.154162	0.187712
148.4	0.0860105	0.102233	0.126912	0.153865	0.186479
148.6	0.0862738	0.102836	0.125642	0.154975	0.186176
148.8	0.0870952	0.103632	0.127016	0.155441	0.184751
149	0.087348	0.102669	0.127224	0.155385	0.184332
149.2	0.0871292	0.103366	0.127948	0.156849	0.184504
149.4	0.0866694	0.103353	0.128478	0.157368	0.185271
149.6	0.0870542	0.102161	0.128536	0.157896	0.185061
149.8	0.0873685	0.127016	0.127016	0.127016	0.127016
150	0.127016	0.127224	0.127224	0.127224	0.127224
150.2	0.127224	0.127948	0.127948	0.127948	0.127948
150.4	0.127948	0.128478	0.128478	0.128478	0.128478
150.6	0.128478	0.128536	0.128536	0.128536	0.128536
150.8	0.128536	0.0429984	0.0429984	0.0429984	0.0429984
151	0.0429984	0.0383413	0.0383413	0.0383413	0.0383413
151.2	0.0383413	0.0389495	0.0389495	0.0389495	0.0389495
151.4	0.0389495	0.037769	0.037769	0.037769	0.037769
151.6	0.037769	0.0356074	0.0356074	0.0356074	0.0356074
151.8	0.0356074	0.0347042	0.0347042	0.0347042	0.0347042
152	0.0347042	0.0338155	0.0338155	0.0338155	0.0338155
152.2	0.0338155	0.0327724	0.0327724	0.0327724	0.0327724
152.4	0.0327724	0.0326687	0.0326687	0.0326687	0.0326687
152.6	0.0326687	0.0318186	0.0318186	0.0318186	0.0318186
152.8	0.0318186	0.0315376	0.0315376	0.0315376	0.0315376
153	0.0315376	0.0320097	0.0320097	0.0320097	0.0320097
153.2	0.0320097	0.0322672	0.0322672	0.0322672	0.0322672
153.4	0.0322672	0.0322737	0.0322737	0.0322737	0.0322737
153.6	0.0322737	0.0321137	0.0321137	0.0321137	0.0321137
153.8	0.0321137	0.0314526	0.0314526	0.0314526	0.0314526
154	0.0314526	0.0310386	0.0310386	0.0310386	0.0310386
154.2	0.0310386	0.0302562	0.0302562	0.0302562	0.0302562
154.4	0.0302562	0.029553	0.029553	0.029553	0.029553
154.6	0.029553	0.0301882	0.0301882	0.0301882	0.0301882
154.8	0.0301882	0.0302929	0.0302929	0.0302929	0.0302929
155	0.0302929	0.0297838	0.0297838	0.0297838	0.0297838
155.2	0.0297838	0.0293812	0.0293812	0.0293812	0.0293812
155.4	0.0293812	0.0291429	0.0291429	0.0291429	0.0291429
155.6	0.0291429	0.0290772	0.0290772	0.0290772	0.0290772
155.8	0.0290772	0.028594	0.028594	0.028594	0.028594
156	0.028594	0.0285445	0.0285445	0.0285445	0.0285445
156.2	0.0285445	0.0290903	0.0290903	0.0290903	0.0290903
156.4	0.0290903	0.0290188	0.0290188	0.0290188	0.0290188
156.6	0.0290188	0.0284366	0.0284366	0.0284366	0.0284366
156.8	0.0284366	0.028623	0.028623	0.028623	0.028623
157	0.028623	0.0284458	0.0284458	0.0284458	0.0284458
157.2	0.0284458	0.0279569	0.0279569	0.0279569	0.0279569
157.4	0.0279569	0.0277701	0.0277701	0.0277701	0.0277701
157.6	0.0277701	0.0281509	0.0281509	0.0281509	0.0281509
157.8	0.0281509	0.0283405	0.0283405	0.0283405	0.0283405
158	0.0283405	0.028864	0.028864	0.028864	0.028864
158.2	0.028864	0.0291042	0.0291042	0.0291042	0.0291042
158.4	0.0291042	0.0293064	0.0293064	0.0293064	0.0293064
158.6	0.0293064	0.0289502	0.0289502	0.0289502	0.0289502
158.8	0.0289502	0.0295036	0.0295036	0.0295036	0.0295036
159	0.0295036	0.0289761	0.0289761	0.0289761	0.0289761
159.2	0.0289761	0.0291024	0.0291024	0.0291024	0.0291024
159.4	0.0291024	0.0290425	0.0290425	0.0290425	0.0290425
159.6	0.0290425	0.0287775	0.0287775	0.0287775	0.0287775
159.8	0.0287775	0.0280845	0.0280845	0.0280845	0.0280845
160	0.0280845	0.027869	0.027869	0.027869	0.027869
160.2	0.027869	0.0278967	0.0278967	0.0278967	0.0278967
160.4	0.0278967	0.0279401	0.0279401	0.0279401	0.0279401
160.6	0.0279401	0.0279396	0.0279396	0.0279396	0.0279396
160.8	0.0279396	0.0277867	0.0277867	0.0277867	0.0277867
161	0.0277867	0.0284926	0.0284926	0.0284926	0.0284926
161.2	0.0284926	0.0288134	0.0288134	0.0288134	0.0288134
161.4	0.0288134	0.0283753	0.0283753	0.0283753	0.0283753
161.6	0.0283753	0.0289547	0.0289547	0.0289547	0.0289547
161.8	0.0289547	0.0287461	0.0287461	0.0287461	0.0287461
162	0.0287461	0.0285844	0.0285844	0.0285844	0.0285844
162.2	0.0285844	0.0288202	0.0288202	0.0288202	0.0288202
162.4	0.0288202	0.0285295	0.0285295	0.0285295	0.0285295
162.6	0.0285295	0.0288326	0.0288326	0.0288326	0.0288326
162.8	0.0288326	0.0296906	0.0296906	0.0296906	0.0296906
163	0.0296906	0.029917	0.029917	0.029917	0.029917
163.2	0.029917	0.0288154	0.0288154	0.0288154	0.0288154
163.4	0.0288154	0.029929	0.029929	0.029929	0.029929
163.6	0.029929	0.0299525	0.0299525	0.0299525	0.0299525
163.8	0.0299525	0.029106	0.029106	0.029106	0.029106
164	0.029106	0.0293204	0.0293204	0.0293204	0.0293204
164.2	0.0293204	0.030724	0.030724	0.030724	0.030724
164.4	0.030724	0.0304573	0.0304573	0.0304573	0.0304573
164.6	0.0304573	0.0305476	0.0305476	0.0305476	0.0305476
164.8	0.0305476	0.0308001	0.0308001	0.0308001	0.0308001
165	0.0308001	0.030892	0.030892	0.030892	0.030892
165.2	0.030892	0.029639	0.029639	0.029639	0.029639
165.4	0.029639	0.0303366	0.0303366	0.0303366	0.0303366
165.6	0.0303366	0.030336	0.030336	0.030336	0.030336
165.8	0.030336	0.030835	0.030835	0.030835	0.030835
166	0.030835	0.0291672	0.0291672	0.0291672	0.0291672
166.2	0.0291672	0.0296584	0.0296584	0.0296584	0.0296584
166.4	0.0296584	0.029026	0.029026	0.029026	0.029026
166.6	0.029026	0.028276	0.028276	0.028276	0.028276
166.8	0.028276	0.027272	0.027272	0.027272	0.027272
167	0.027272	0.0288203	0.0288203	0.0288203	0.0288203
167.2	0.0288203	0.0285152	0.0285152	0.0285152	0.0285152
167.4	0.0285152	0.0275845	0.0275845	0.0275845	0.0275845
167.6	0.0275845	0.0282342	0.0282342	0.0282342	0.0282342
167.8	0.0282342	0.02892	0.02892	0.02892	0.02892
168	0.02892	0.0291915	0.0291915	0.0291915	0.0291915
168.2	0.0291915	0.0291881	0.0291881	0.0291881	0.0291881
168.4	0.0291881	0.0293885	0.0293885	0.0293885	0.0293885
168.6	0.0293885	0.0285695	0.0285695	0.0285695	0.0285695
168.8	0.0285695	0.0279353	0.0279353	0.0279353	0.0279353
169	0.0279353	0.0270373	0.0270373	0.0270373	0.0270373
169.2	0.0270373	0.0275413	0.0275413	0.0275413	0.0275413
169.4	0.0275413	0.0281041	0.0281041	0.0281041	0.0281041
169.6	0.0281041	0.0286375	0.0286375	0.0286375	0.0286375
169.8	0.0286375	0.029335	0.029335	0.029335	0.029335
170	0.029335	0.029349	0.029349	0.029349	0.029349
170.2	0.029349	0.0279155	0.0279155	0.0279155	0.0279155
170.4	0.0279155	0.0287147	0.0287147	0.0287147	0.0287147
170.6	0.0287147	0.028506	0.028506	0.028506	0.028506
170.8	0.028506	0.0279375	0.0279375	0.0279375	0.0279375
171	0.0279375	0.0282778	0.0282778	0.0282778	0.0282778
171.2	0.0282778	0.0292426	0.0292426	0.0292426	0.0292426
171.4	0.0292426	0.0276798	0.0276798	0.0276798	0.0276798
171.6	0.0276798	0.0276099	0.0276099	0.0276099	0.0276099
171.8	0.0276099	0.0283083	0.0283083	0.0283083	0.0283083
172	0.0283083	0.0289238	0.0289238	0.0289238	0.0289238
172.2	0.0289238	0.0295408	0.0295408	0.0295408	0.0295408
172.4	0.0295408	0.030375	0.030375	0.030375	0.030375
172.6	0.030375	0.0299916	0.0299916	0.0299916	0.0299916
172.8	0.0299916	0.0296028	0.0296028	0.0296028	0.0296028
173	0.0296028	0.0282301	0.0282301	0.0282301	0.0282301
173.2	0.0282301	0.0279545	0.0279545	0.0279545	0.0279545
173.4	0.0279545	0.0272178	0.0272178	0.0272178	0.0272178
173.6	0.0272178	0.0279119	0.0279119	0.0279119	0.0279119
173.8	0.0279119	0.0278598	0.0278598	0.0278598	0.0278598
174	0.0278598	0.0299318	0.0299318	0.0299318	0.0299318
174.2	0.0299318	0.0301654	0.0301654	0.0301654	0.0301654
174.4	0.0301654	0.0306901	0.0306901	0.0306901	0.0306901
174.6	0.0306901	0.0304424	0.0304424	0.0304424	0.0304424
174.8	0.0304424	0.0309282	0.0309282	0.0309282	0.0309282
175	0.0309282	0.0290995	0.0290995	0.0290995	0.0290995
175.2	0.0290995	0.0287402	0.0287402	0.0287402	0.0287402
175.4	0.0287402	0.0295626	0.0295626	0.0295626	0.0295626
175.6	0.0295626	0.02912	0.02912	0.02912	0.02912
175.8	0.02912	0.0293473	0.0293473	0.0293473	0.0293473
176	0.0293473	0.0297692	0.0297692	0.0297692	0.0297692
176.2	0.0297692	0.030304	0.030304	0.030304	0.030304
176.4	0.030304	0.0295604	0.0295604	0.0295604	0.0295604
176.6	0.0295604	0.0304022	0.0304022	0.0304022	0.0304022
176.8	0.0304022	0.030316	0.030316	0.030316	0.030316
177	0.030316	0.0304015	0.0304015	0.0304015	0.0304015
177.2	0.0304015	0.0296697	0.0296697	0.0296697	0.0296697
177.4	0.0296697	0.0299298	0.0299298	0.0299298	0.0299298
177.6	0.0299298	0.030278	0.030278	0.030278	0.030278
177.8	0.030278	0.029653	0.029653	0.029653	0.029653
178	0.029653	0.0293391	0.0293391	0.0293391	0.0293391
178.2	0.0293391	0.030797	0.030797	0.030797	0.030797
178.4	0.030797	0.0310948	0.0310948	0.0310948	0.0310948
178.6	0.0310948	0.0309736	0.0309736	0.0309736	0.0309736
178.8	0.0309736	0.0309411	0.0309411	0.0309411	0.0309411
179	0.0309411	0.0314481	0.0314481	0.0314481	0.0314481
179.2	0.0314481	0.030013	0.030013	0.030013	0.030013
179.4	0.030013	0.0301325	0.0301325	0.0301325	0.0301325
179.6	0.0301325	0.0301682	0.0301682	0.0301682	0.0301682
179.8	0.0301682	0.0306711	0.0306711	0.0306711	0.0306711
180	0.0306711	0.030323	0.030323	0.030323	0.030323
180.2	0.030323	0.030881	0.030881	0.030881	0.030881
180.4	0.030881	0.0301983	0.0301983	0.0301983	0.0301983
180.6	0.0301983	0.0294525	0.0294525	0.0294525	0.0294525
180.8	0.0294525	0.0293352	0.0293352	0.0293352	0.0293352
181	0.0293352	0.029406	0.029406	0.029406	0.029406
181.2	0.029406	0.0285244	0.0285244	0.0285244	0.0285244
181.4	0.0285244	0.0287659	0.0287659	0.0287659	0.0287659
181.6	0.0287659	0.0294688	0.0294688	0.0294688	0.0294688
181.8	0.0294688	0.0291138	0.0291138	0.0291138	0.0291138
182	0.0291138	0.0290969	0.0290969	0.0290969	0.0290969
182.2	0.0290969	0.0302089	0.0302089	0.0302089	0.0302089
182.4	0.0302089	0.0293215	0.0293215	0.0293215	0.0293215
182.6	0.0293215	0.0285509	0.0285509	0.0285509	0.0285509
182.8	0.0285509	0.028339	0.028339	0.028339	0.028339
183	0.028339	0.0284204	0.0284204	0.0284204	0.0284204
183.2	0.0284204	0.0285779	0.0285779	0.0285779	0.0285779
183.4	0.0285779	0.0298524	0.0298524	0.0298524	0.0298524
183.6	0.0298524	0.0304768	0.0304768	0.0304768	0.0304768
183.8	0.0304768	0.0301914	0.0301914	0.0301914	0.0301914
184	0.0301914	0.0304821	0.0304821	0.0304821	0.0304821
184.2	0.0304821	0.0302635	0.0302635	0.0302635	0.0302635
184.4	0.0302635	0.0300256	0.0300256	0.0300256	0.0300256
184.6	0.0300256	0.0304408	0.0304408	0.0304408	0.0304408
184.8	0.0304408	0.0305178	0.0305178	0.0305178	0.0305178
185	0.0305178	0.0303492	0.0303492	0.0303492	0.0303492
185.2	0.0303492	0.0297872	0.0297872	0.0297872	0.0297872
185.4	0.0297872	0.029691	0.029691	0.029691	0.029691
185.6	0.029691	0.0292492	0.0292492	0.0292492	0.0292492
185.8	0.0292492	0.0304304	0.0304304	0.0304304	0.0304304
186	0.0304304	0.0302728	0.0302728	0.0302728	0.0302728
186.2	0.0302728	0.0310882	0.0310882	0.0310882	0.0310882
186.4	0.0310882	0.0307664	0.0307664	0.0307664	0.0307664
186.6	0.0307664	0.0312733	0.0312733	0.0312733	0.0312733
186.8	0.0312733	0.0318089	0.0318089	0.0318089	0.0318089
187	0.0318089	0.0315179	0.0315179	0.0315179	0.0315179
187.2	0.0315179	0.0312549	0.0312549	0.0312549	0.0312549
187.4	0.0312549	0.0307829	0.0307829	0.0307829	0.0307829
187.6	0.0307829	0.0314263	0.0314263	0.0314263	0.0314263
187.8	0.0314263	0.0305232	0.0305232	0.0305232	0.0305232
188	0.0305232	0.0309596	0.0309596	0.0309596	0.0309596
188.2	0.0309596	0.0305018	0.0305018	0.0305018	0.0305018
188.4	0.0305018	0.0315215	0.0315215	0.0315215	0.0315215
188.6	0.0315215	0.0300986	0.0300986	0.0300986	0.0300986
188.8	0.0300986	0.0302676	0.0302676	0.0302676	0.0302676
189	0.0302676	0.0301654	0.0301654	0.0301654	0.0301654
189.2	0.0301654	0.0312786	0.0312786	0.0312786	0.0312786
189.4	0.0312786	0.0308072	0.0308072	0.0308072	0.0308072
189.6	0.0308072	0.030843	0.030843	0.030843	0.030843
189.8	0.030843	0.0311953	0.0311953	0.0311953	0.0311953
190	0.0311953	0.0316106	0.0316106	0.0316106	0.0316106
190.2	0.0316106	0.0316319	0.0316319	0.0316319	0.0316319
190.4	0.0316319	0.032292	0.032292	0.032292	0.032292
190.6	0.032292	0.0325175	0.0325175	0.0325175	0.0325175
190.8	0.0325175	0.0321883	0.0321883	0.0321883	0.0321883
191	0.0321883	0.0312926	0.0312926	0.0312926	0.0312926
191.2	0.0312926	0.031129	0.031129	0.031129	0.031129
191.4	0.031129	0.0305537	0.0305537	0.0305537	0.0305537
191.6	0.0305537	0.0306516	0.0306516	0.0306516	0.0306516
191.8	0.0306516	0.0297649	0.0297649	0.0297649	0.0297649
192	0.0297649	0.0307272	0.0307272	0.0307272	0.0307272
192.2	0.0307272	0.0298306	0.0298306	0.0298306	0.0298306
192.4	0.0298306	0.0304496	0.0304496	0.0304496	0.0304496
192.6	0.0304496	0.0307331	0.0307331	0.0307331	0.0307331
192.8	0.0307331	0.0312922	0.0312922	0.0312922	0.0312922
193	0.0312922	0.0307097	0.0307097	0.0307097	0.0307097
193.2	0.0307097	0.0321609	0.0321609	0.0321609	0.0321609
193.4	0.0321609	0.0318142	0.0318142	0.0318142	0.0318142
193.6	0.0318142	0.0310214	0.0310214	0.0310214	0.0310214
193.8	0.0310214	0.0315147	0.0315147	0.0315147	0.0315147
194	0.0315147	0.0317534	0.0317534	0.0317534	0.0317534
194.2	0.0317534	0.0304563	0.0304563	0.0304563	0.0304563
194.4	0.0304563	0.0307325	0.0307325	0.0307325	0.0307325
194.6	0.0307325	0.0321328	0.0321328	0.0321328	0.0321328
194.8	0.0321328	0.031334	0.031334	0.031334	0.031334
195	0.031334	0.0319891	0.0319891	0.0319891	0.0319891
195.2	0.0319891	0.0324966	0.0324966	0.0324966	0.0324966
195.4	0.0324966	0.0328344	0.0328344	0.0328344	0.0328344
195.6	0.0328344	0.0317261	0.0317261	0.0317261	0.0317261
195.8	0.0317261	0.0327472	0.0327472	0.0327472	0.0327472
196	0.0327472	0.0329528	0.0329528	0.0329528	0.0329528
196.2	0.0329528	0.0326538	0.0326538	0.0326538	0.0326538
196.4	0.0326538	0.0318974	0.0318974	0.0318974	0.0318974
196.6	0.0318974	0.031775	0.031775	0.031775	0.031775
196.8	0.031775	0.0318645	0.0318645	0.0318645	0.0318645
197	0.0318645	0.0315455	0.0315455	0.0315455	0.0315455
197.2	0.0315455	0.0315508	0.0315508	0.0315508	0.0315508
197.4	0.0315508	0.0315214	0.0315214	0.0315214	0.0315214
197.6	0.0315214	0.0318279	0.0318279	0.0318279	0.0318279
197.8	0.0318279	0.0317857	0.0317857	0.0317857	0.0317857
198	0.0317857	0.0309223	0.0309223	0.0309223	0.0309223
198.2	0.0309223	0.0306168	0.0306168	0.0306168	0.0306168
198.4	0.0306168	0.030995	0.030995	0.030995	0.030995
198.6	0.030995	0.0321017	0.0321017	0.0321017	0.0321017
198.8	0.0321017	0.0315745	0.0315745	0.0315745	0.0315745
199	0.0315745	0.0325584	0.0325584	0.0325584	0.0325584
199.2	0.0325584	0.0335808	0.0335808	0.0335808	0.0335808
199.4	0.0335808	0.0336145	0.0336145	0.0336145	0.0336145
199.6	0.0336145	0.0331451	0.0331451	0.0331451	0.0331451
199.8	0.0331451	0.032797	0.032797	0.032797	0.032797
200	0.032797	0.0330797	0.0330797	0.0330797	0.0330797
200.2	0.0330797	0.0329372	0.0329372	0.0329372	0.0329372
200.4	0.0329372	0.0328724	0.0328724	0.0328724	0.0328724
200.6	0.0328724	0.03277	0.03277	0.03277	0.03277
200.8	0.03277	0.0331728	0.0331728	0.0331728	0.0331728
201	0.0331728	0.0318747	0.0318747	0.0318747	0.0318747
201.2	0.0318747	0.0316589	0.0316589	0.0316589	0.0316589
201.4	0.0316589	0.0316495	0.0316495	0.0316495	0.0316495
201.6	0.0316495	0.0305868	0.0305868	0.0305868	0.0305868
201.8	0.0305868	0.0302405	0.0302405	0.0302405	0.0302405
202	0.0302405	0.0307065	0.0307065	0.0307065	0.0307065
202.2	0.0307065	0.0311687	0.0311687	0.0311687	0.0311687
202.4	0.0311687	0.0312079	0.0312079	0.0312079	0.0312079
202.6	0.0312079	0.031135	0.031135	0.031135	0.031135
202.8	0.031135	0.030941	0.030941	0.030941	0.030941
203	0.030941	0.0314355	0.0314355	0.0314355	0.0314355
203.2	0.0314355	0.0310696	0.0310696	0.0310696	0.0310696
203.4	0.0310696	0.0313465	0.0313465	0.0313465	0.0313465
203.6	0.0313465	0.0327194	0.0327194	0.0327194	0.0327194
203.8	0.0327194	0.0327407	0.0327407	0.0327407	0.0327407
204	0.0327407	0.0322782	0.0322782	0.0322782	0.0322782
204.2	0.0322782	0.0320475	0.0320475	0.0320475	0.0320475
204.4	0.0320475	0.0317606	0.0317606	0.0317606	0.0317606
204.6	0.0317606	0.0315014	0.0315014	0.0315014	0.0315014
204.8	0.0315014	0.0324647	0.0324647	0.0324647	0.0324647
205	0.0324647	0.032978	0.032978	0.032978	0.032978
205.2	0.032978	0.031985	0.031985	0.031985	0.031985
205.4	0.031985	0.0317373	0.0317373	0.0317373	0.0317373
205.6	0.0317373	0.0315401	0.0315401	0.0315401	0.0315401
205.8	0.0315401	0.0305115	0.0305115	0.0305115	0.0305115
206	0.0305115	0.0302684	0.0302684	0.0302684	0.0302684
206.2	0.0302684	0.0313914	0.0313914	0.0313914	0.0313914
206.4	0.0313914	0.0316947	0.0316947	0.0316947	0.0316947
206.6	0.0316947	0.031058	0.031058	0.031058	0.031058
206.8	0.031058	0.0323454	0.0323454	0.0323454	0.0323454
207	0.0323454	0.0322605	0.0322605	0.0322605	0.0322605
207.2	0.0322605	0.0327253	0.0327253	0.0327253	0.0327253
207.4	0.0327253	0.0324418	0.0324418	0.0324418	0.0324418
207.6	0.0324418	0.0327838	0.0327838	0.0327838	0.0327838
207.8	0.0327838	0.0322998	0.0322998	0.0322998	0.0322998
208	0.0322998	0.032264	0.032264	0.032264	0.032264
208.2	0.032264	0.0318273	0.0318273	0.0318273	0.0318273
208.4	0.0318273	0.0330855	0.0330855	0.0330855	0.0330855
208.6	0.0330855	0.0333536	0.0333536	0.0333536	0.0333536
208.8	0.0333536	0.0333548	0.0333548	0.0333548	0.0333548
209	0.0333548	0.0339401	0.0339401	0.0339401	0.0339401
209.2	0.0339401	0.0344136	0.0344136	0.0344136	0.0344136
209.4	0.0344136	0.0327678	0.0327678	0.0327678	0.0327678
209.6	0.0327678	0.0325131	0.0325131	0.0325131	0.0325131
209.8	0.0325131	0.0323864	0.0323864	0.0323864	0.0323864
210	0.0323864	0.0317515	0.0317515	0.0317515	0.0317515
210.2	0.0317515	0.0314007	0.0314007	0.0314007	0.0314007
210.4	0.0314007	0.0319375	0.0319375	0.0319375	0.0319375
210.6	0.0319375	0.0320256	0.0320256	0.0320256	0.0320256
210.8	0.0320256	0.0309411	0.0309411	0.0309411	0.0309411
211	0.0309411	0.0307666	0.0307666	0.0307666	0.0307666
211.2	0.0307666	0.0328017	0.0328017	0.0328017	0.0328017
211.4	0.0328017	0.0298177	0.0298177	0.0298177	0.0298177
211.6	0.0298177	0.0274064	0.0274064	0.0274064	0.0274064
211.8	0.0274064	0.0285269	0.0285269	0.0285269	0.0285269
212	0.0285269	0.0281365	0.0281365	0.0281365	0.0281365
212.2	0.0281365	0.0276679	0.0276679	0.0276679	0.0276679
212.4	0.0276679	0.0285468	0.0285468	0.0285468	0.0285468
212.6	0.0285468	0.0290878	0.0290878	0.0290878	0.0290878
212.8	0.0290878	0.0288701	0.0288701	0.0288701	0.0288701
213	0.0288701	0.0293525	0.0293525	0.0293525	0.0293525
213.2	0.0293525	0.0287538	0.0287538	0.0287538	0.0287538
213.4	0.0287538	0.0296629	0.0296629	0.0296629	0.0296629
213.6	0.0296629	0.0291971	0.0291971	0.0291971	0.0291971
213.8	0.0291971	0.0284566	0.0284566	0.0284566	0.0284566
214	0.0284566	0.0277091	0.0277091	0.0277091	0.0277091
214.2	0.0277091	0.0280019	0.0280019	0.0280019	0.0280019
214.4	0.0280019	0.0273237	0.0273237	0.0273237	0.0273237
214.6	0.0273237	0.0286921	0.0286921	0.0286921	0.0286921
214.8	0.0286921	0.0299447	0.0299447	0.0299447	0.0299447
215	0.0299447	0.0302719	0.0302719	0.0302719	0.0302719
215.2	0.0302719	0.0302742	0.0302742	0.0302742	0.0302742
215.4	0.0302742	0.0295614	0.0295614	0.0295614	0.0295614
215.6	0.0295614	0.0292291	0.0292291	0.0292291	0.0292291
215.8	0.0292291	0.0284399	0.0284399	0.0284399	0.0284399
216	0.0284399	0.0291227	0.0291227	0.0291227	0.0291227
216.2	0.0291227	0.0295496	0.0295496	0.0295496	0.0295496
216.4	0.0295496	0.0292863	0.0292863	0.0292863	0.0292863
216.6	0.0292863	0.0281118	0.0281118	0.0281118	0.0281118
216.8	0.0281118	0.0287775	0.0287775	0.0287775	0.0287775
217	0.0287775	0.0274516	0.0274516	0.0274516	0.0274516
217.2	0.0274516	0.0267555	0.0267555	0.0267555	0.0267555
217.4	0.0267555	0.0270274	0.0270274	0.0270274	0.0270274
217.6	0.0270274	0.0274652	0.0274652	0.0274652	0.0274652
217.8	0.0274652	0.0260439	0.0260439	0.0260439	0.0260439
218	0.0260439	0.0274203	0.0274203	0.0274203	0.0274203
218.2	0.0274203	0.0277559	0.0277559	0.0277559	0.0277559
218.4	0.0277559	0.0283192	0.0283192	0.0283192	0.0283192
218.6	0.0283192	0.0281986	0.0281986	0.0281986	0.0281986
218.8	0.0281986	0.0295054	0.0295054	0.0295054	0.0295054
219	0.0295054	0.028815	0.028815	0.028815	0.028815
219.2	0.028815	0.02865	0.02865	0.02865	0.02865
219.4	0.02865	0.0282722	0.0282722	0.0282722	0.0282722
219.6	0.0282722	0.0285909	0.0285909	0.0285909	0.0285909
219.8	0.0285909	0.0283655	0.0283655	0.0283655	0.0283655
220	0.0283655	0.0282206	0.0282206	0.0282206	0.0282206
220.2	0.0282206	0.0287565	0.0287565	0.0287565	0.0287565
220.4	0.0287565	0.0285066	0.0285066	0.0285066	0.0285066
220.6	0.0285066	0.0284823	0.0284823	0.0284823	0.0284823
220.8	0.0284823	0.0289863	0.0289863	0.0289863	0.0289863
221	0.0289863	0.0303605	0.0303605	0.0303605	0.0303605
221.2	0.0303605	0.0302416	0.0302416	0.0302416	0.0302416
221.4	0.0302416	0.0305713	0.0305713	0.0305713	0.0305713
221.6	0.0305713	0.0311415	0.0311415	0.0311415	0.0311415
221.8	0.0311415	0.030054	0.030054	0.030054	0.030054
222	0.030054	0.0284151	0.0284151	0.0284151	0.0284151
222.2	0.0284151	0.0288335	0.0288335	0.0288335	0.0288335
222.4	0.0288335	0.0287156	0.0287156	0.0287156	0.0287156
222.6	0.0287156	0.0284419	0.0284419	0.0284419	0.0284419
222.8	0.0284419	0.0288592	0.0288592	0.0288592	0.0288592
223	0.0288592	0.0287978	0.0287978	0.0287978	0.0287978
223.2	0.0287978	0.0280594	0.0280594	0.0280594	0.0280594
223.4	0.0280594	0.0281115	0.0281115	0.0281115	0.0281115
223.6	0.0281115	0.0273908	0.0273908	0.0273908	0.0273908
223.8	0.0273908	0.0271517	0.0271517	0.0271517	0.0271517
224	0.0271517	0.0275198	0.0275198	0.0275198	0.0275198
224.2	0.0275198	0.027941	0.027941	0.027941	0.027941
224.4	0.027941	0.026888	0.026888	0.026888	0.026888
224.6	0.026888	0.0286527	0.0286527	0.0286527	0.0286527
224.8	0.0286527	0.0296296	0.0296296	0.0296296	0.0296296
225	0.0296296	0.0301262	0.0301262	0.0301262	0.0301262
225.2	0.0301262	0.030022	0.030022	0.030022	0.030022
225.4	0.030022	0.0315543	0.0315543	0.0315543	0.0315543
225.6	0.0315543	0.0300443	0.0300443	0.0300443	0.0300443
225.8	0.0300443	0.0294594	0.0294594	0.0294594	0.0294594
226	0.0294594	0.0294326	0.0294326	0.0294326	0.0294326
226.2	0.0294326	0.0300036	0.0300036	0.0300036	0.0300036
226.4	0.0300036	0.0297107	0.0297107	0.0297107	0.0297107
226.6	0.0297107	0.0307997	0.0307997	0.0307997	0.0307997
226.8	0.0307997	0.0306611	0.0306611	0.0306611	0.0306611
227	0.0306611	0.030102	0.030102	0.030102	0.030102
227.2	0.030102	0.0297182	0.0297182	0.0297182	0.0297182
227.4	0.0297182	0.0291274	0.0291274	0.0291274	0.0291274
227.6	0.0291274	0.0289873	0.0289873	0.0289873	0.0289873
227.8	0.0289873	0.0286428	0.0286428	0.0286428	0.0286428
228	0.0286428	0.0289556	0.0289556	0.0289556	0.0289556
228.2	0.0289556	0.028107	0.028107	0.028107	0.028107
228.4	0.028107	0.0283147	0.0283147	0.0283147	0.0283147
228.6	0.0283147	0.0281986	0.0281986	0.0281986	0.0281986
228.8	0.0281986	0.0295054	0.0295054	0.0295054	0.0295054
229	0.0295054	0.028815	0.028815	0.028815	0.028815
229.2	0.028815	0.02865	0.02865	0.02865	0.02865
229.4	0.02865	0.0282722	0.0282722	0.0282722	0.0282722
229.6	0.0282722	0.0285909	0.0285909	0.0285909	0.0285909
229.8	0.0285909	0.0283655	0.0283655	0.0283655	0.0283655
230	0.0283655	0.0282206	0.0282206	0.0282206	0.0282206

## Sheet: R5 CTRL
Supplementary Figure 3d	R5 CTRL versus DNMT-1
Time (s)	100nM	1uM	2uM	5uM
0	0.000497173	0	0	0
0.2	-0.00217654	0.004893	0.000626	-0.00127
0.4	-0.00417569	0.008393	0.002203	0.000244
0.6	-0.00522162	0.010895	0.001236	0.000627
0.8	-0.00577037	0.012046	0.001143	-7.8e-05
1	-0.00684012	0.013	0.001757	4.57e-05
1.2	-0.00677686	0.012174	0.000919	0.00073
1.4	-0.00651945	0.011112	0.000303	-0.00118
1.6	-0.00784855	0.011253	0.001208	-0.00031
1.8	-0.0084033	0.01073	0.001201	-0.00016
2	-0.00931272	0.011351	0.001702	-0.00011
2.2	-0.00966201	0.012219	0.00212	-0.00164
2.4	-0.0111283	0.014617	0.002901	0.000472
2.6	-0.0107507	0.013777	0.002212	0.000453
2.8	-0.0115929	0.014871	0.003871	0.001185
3	-0.0114698	0.015252	0.003474	0.001387
3.2	-0.012356	0.014488	0.003853	0.001885
3.4	-0.0114372	0.012861	0.00299	0.00137
3.6	-0.0108723	0.013238	0.002571	-0.00077
3.8	-0.010646	0.013472	0.002394	-0.00192
4	-0.0104673	0.013857	0.003242	-0.00276
4.2	-0.0102553	0.014966	0.002681	-0.00207
4.4	-0.0107727	0.015782	0.002702	-0.00343
4.6	-0.0117774	0.015752	0.004488	-0.00241
4.8	-0.0124077	0.015826	0.003499	-0.00192
5	-0.013422	0.015169	0.003218	-6.2e-05
5.2	-0.0138437	0.014854	0.00434	-0.00066
5.4	-0.0153492	0.01601	0.006136	0.000755
5.6	-0.015641	0.016891	0.005184	0.000561
5.8	-0.0159673	0.017189	0.006107	0.000517
6	-0.0162036	0.018578	0.006451	-0.00042
6.2	-0.0168644	0.018558	0.006439	0.000348
6.4	-0.0166585	0.01695	0.006605	0.0002
6.6	-0.0172271	0.017421	0.007388	-0.00032
6.8	-0.0177835	0.017817	0.007666	0.001105
7	-0.0178559	0.017159	0.007367	0.000269
7.2	-0.0190337	0.019208	0.009146	0.00035
7.4	-0.0185906	0.019125	0.009105	-9e-05
7.6	-0.0189231	0.019098	0.010029	0.001964
7.8	-0.0184702	0.019719	0.010479	0.000609
8	-0.0191215	0.019807	0.011232	0.001116
8.2	-0.018217	0.018043	0.010499	0.001321
8.4	-0.0182409	0.018916	0.008685	-3.6e-05
8.6	-0.0185135	0.019014	0.008675	-0.00151
8.8	-0.0193958	0.018918	0.007705	-0.00094
9	-0.018769	0.019259	0.007742	-0.00304
9.2	-0.0190783	0.020281	0.007349	-0.00408
9.4	-0.0193702	0.020269	0.008506	-0.00375
9.6	-0.0190454	0.019881	0.00763	-0.00418
9.8	-0.0184246	0.019621	0.007704	-0.00506
10	-0.0192846	0.020212	0.007954	-0.00307
10.2	-0.0193258	0.019099	0.007777	-0.0037
10.4	-0.0204177	0.01982	0.009021	-0.00285
10.6	-0.0214072	0.021364	0.010356	-0.00292
10.8	-0.0218891	0.021626	0.010698	-0.00317
11	-0.021764	0.02074	0.009609	-0.00415
11.2	-0.0224936	0.021524	0.011283	-0.00369
11.4	-0.0227549	0.021771	0.011224	-0.00433
11.6	-0.0220193	0.021304	0.01068	-0.0055
11.8	-0.0224827	0.021695	0.010931	-0.00586
12	-0.0233375	0.022556	0.012924	-0.00551
12.2	-0.0233543	0.022759	0.012512	-0.00526
12.4	-0.0232425	0.022009	0.012939	-0.00475
12.6	-0.0239169	0.02221	0.012081	-0.00369
12.8	-0.024244	0.022377	0.012319	-0.00303
13	-0.0237154	0.022066	0.011451	-0.00318
13.2	-0.0236922	0.023164	0.010225	-0.00369
13.4	-0.0245247	0.02425	0.010887	-0.00397
13.6	-0.0245822	0.023818	0.012756	-0.00491
13.8	-0.0254694	0.02546	0.013534	-0.00464
14	-0.026045	0.025687	0.014377	-0.0043
14.2	-0.0265039	0.025374	0.014227	-0.0041
14.4	-0.0256764	0.024522	0.013007	-0.00419
14.6	-0.0262486	0.024923	0.013492	-0.00303
14.8	-0.0266059	0.024746	0.013851	-0.0029
15	-0.0266581	0.024184	0.013515	-0.00383
15.2	-0.0274717	0.024374	0.01593	-0.00405
15.4	-0.0274694	0.024282	0.014888	-0.0054
15.6	-0.0285598	0.024453	0.015382	-0.00579
15.8	-0.0275336	0.022965	0.015718	-0.0073
16	-0.0273534	0.023031	0.01604	-0.0075
16.2	-0.0272547	0.023961	0.015722	-0.00677
16.4	-0.0282162	0.025123	0.017381	-0.00609
16.6	-0.0274151	0.025047	0.017265	-0.00586
16.8	-0.0278104	0.025313	0.016609	-0.00682
17	-0.0283633	0.026347	0.016911	-0.0064
17.2	-0.0286313	0.025438	0.016953	-0.00618
17.4	-0.0288791	0.026192	0.017581	-0.00556
17.6	-0.0290444	0.026012	0.018018	-0.00553
17.8	-0.0297177	0.026326	0.019019	-0.00403
18	-0.0304751	0.026194	0.017942	-0.00312
18.2	-0.0300845	0.02619	0.016815	-0.00518
18.4	-0.0298754	0.024979	0.017367	-0.00577
18.6	-0.0302508	0.026613	0.016443	-0.00589
18.8	-0.0297422	0.025539	0.015205	-0.00607
19	-0.0293088	0.024502	0.015532	-0.00747
19.2	-0.0295591	0.025485	0.017095	-0.00597
19.4	-0.0288131	0.024701	0.015627	-0.00663
19.6	-0.0284581	0.023973	0.015592	-0.00754
19.8	-0.0289297	0.023762	0.015523	-0.00743
20	-0.0279957	0.023452	0.014669	-0.00863
20.2	-0.0286927	0.021948	0.015184	-0.00927
20.4	-0.0303626	0.02332	0.015623	-0.00916
20.6	-0.0311719	0.022742	0.014951	-0.00947
20.8	-0.031326	0.023921	0.01673	-0.0097
21	-0.0324004	0.024803	0.018461	-0.00794
21.2	-0.0317529	0.02536	0.016745	-0.00876
21.4	-0.0311284	0.024533	0.017524	-0.00994
21.6	-0.0306598	0.024536	0.018875	-0.00863
21.8	-0.0307344	0.025029	0.018957	-0.00916
22	-0.0309397	0.025519	0.02011	-0.00844
22.2	-0.0303904	0.024864	0.019372	-0.00928
22.4	-0.0309306	0.024699	0.019014	-0.00684
22.6	-0.0314867	0.026175	0.019653	-0.00792
22.8	-0.0315479	0.025578	0.018305	-0.00851
23	-0.0318934	0.026566	0.018443	-0.0094
23.2	-0.0328514	0.027651	0.020121	-0.00738
23.4	-0.0325643	0.028863	0.020133	-0.00863
23.6	-0.0328341	0.027492	0.020241	-0.00804
23.8	-0.0328703	0.027573	0.019021	-0.00683
24	-0.0335969	0.026342	0.01874	-0.00627
24.2	-0.0334701	0.026688	0.019155	-0.00724
24.4	-0.0335658	0.026159	0.018333	-0.00657
24.6	-0.0336964	0.027215	0.01968	-0.0066
24.8	-0.0334796	0.025719	0.019921	-0.00845
25	-0.0319769	0.02453	0.018536	-0.00882
25.2	-0.0322754	0.023839	0.018179	-0.00811
25.4	-0.0316958	0.024316	0.018358	-0.00931
25.6	-0.0316194	0.023382	0.016406	-0.00932
25.8	-0.0324022	0.025483	0.018965	-0.00922
26	-0.0328528	0.026912	0.018998	-0.01015
26.2	-0.032919	0.02781	0.020011	-0.01004
26.4	-0.033537	0.027148	0.020754	-0.01006
26.6	-0.0335195	0.028257	0.021328	-0.00998
26.8	-0.0329653	0.027374	0.018796	-0.00835
27	-0.0331367	0.026756	0.019708	-0.00698
27.2	-0.0337126	0.02587	0.019164	-0.00813
27.4	-0.0342415	0.026709	0.019849	-0.00662
27.6	-0.0334651	0.02494	0.018329	-0.00716
27.8	-0.0352852	0.027288	0.021338	-0.00614
28	-0.0356242	0.027572	0.021783	-0.00701
28.2	-0.0350315	0.029254	0.021086	-0.00777
28.4	-0.0356587	0.02936	0.021387	-0.00776
28.6	-0.0361865	0.03	0.023181	-0.0088
28.8	-0.0346624	0.027586	0.020571	-0.00923
29	-0.0340284	0.02616	0.018691	-0.01024
29.2	-0.0298615	0.025209	0.019526	-0.00876
29.4	-0.0323039	0.024931	0.019141	-0.00925
29.6	-0.0417556	0.025527	0.018301	-0.00852
29.8	-0.053967	0.025253	0.018998	-0.00896
30	-0.104359	0.057139	0.004592	-0.14949
30.2	-0.126349	0.100014	-0.05361	-0.10166
30.4	-0.135669	0.17392	-0.1553	-0.03361
30.6	-0.126758	0.195165	-0.1847	-0.03584
30.8	-0.116903	0.160773	-0.16202	-0.03651
31	-0.115418	0.172629	-0.1847	-0.01272
31.2	-0.109615	0.156198	-0.17157	-0.01178
31.4	-0.103269	0.119388	-0.13686	-0.02191
31.6	-0.0984454	0.087109	-0.10788	-0.02829
31.8	-0.0945367	0.065337	-0.09013	-0.03388
32	-0.090228	0.051738	-0.08157	-0.03982
32.2	-0.0862875	0.042296	-0.0768	-0.04341
32.4	-0.0821505	0.034491	-0.07781	-0.04751
32.6	-0.0801091	0.03123	-0.07753	-0.0498
32.8	-0.0778898	0.027661	-0.07788	-0.05194
33	-0.0759481	0.023656	-0.07969	-0.05331
33.2	-0.0743493	0.021542	-0.08049	-0.05495
33.4	-0.0739821	0.021159	-0.08013	-0.05613
33.6	-0.072132	0.017429	-0.08334	-0.05865
33.8	-0.071445	0.015684	-0.08413	-0.05977
34	-0.0709575	0.014929	-0.08531	-0.06134
34.2	-0.0690277	0.012835	-0.0886	-0.06362
34.4	-0.0679084	0.011767	-0.09011	-0.0658
34.6	-0.0678789	0.010952	-0.08945	-0.06606
34.8	-0.0660551	0.009178	-0.09105	-0.06741
35	-0.0655992	0.009614	-0.09085	-0.06794
35.2	-0.0648572	0.010314	-0.09191	-0.06848
35.4	-0.0650476	0.010564	-0.09151	-0.06665
35.6	-0.0642176	0.011223	-0.09263	-0.06704
35.8	-0.064155	0.01039	-0.09293	-0.06649
36	-0.0637858	0.007909	-0.09289	-0.06617
36.2	-0.0637151	0.006393	-0.0926	-0.06752
36.4	-0.0632193	0.00601	-0.09305	-0.06806
36.6	-0.0630243	0.006647	-0.09403	-0.06784
36.8	-0.0626141	0.007107	-0.0942	-0.06926
37	-0.0622281	0.007468	-0.09456	-0.07066
37.2	-0.0627573	0.007604	-0.09322	-0.07004
37.4	-0.0621244	0.00769	-0.09313	-0.07156
37.6	-0.0618571	0.007121	-0.09162	-0.07309
37.8	-0.0619439	0.007049	-0.09152	-0.07272
38	-0.0616425	0.006767	-0.09347	-0.07141
38.2	-0.0612345	0.00528	-0.09467	-0.07237
38.4	-0.0613562	0.004967	-0.09691	-0.07236
38.6	-0.0612054	0.004222	-0.09867	-0.07368
38.8	-0.0616575	0.00492	-0.09913	-0.07451
39	-0.0619537	0.005505	-0.09866	-0.0769
39.2	-0.0620339	0.006145	-0.09915	-0.07725
39.4	-0.0618894	0.005786	-0.09848	-0.07779
39.6	-0.0620154	0.004299	-0.09779	-0.0761
39.8	-0.0618531	0.003862	-0.09785	-0.07574
40	-0.0620184	0.004662	-0.09761	-0.07441
40.2	-0.062018	0.004074	-0.09827	-0.07354
40.4	-0.0630277	0.003765	-0.09718	-0.07376
40.6	-0.0638633	0.005322	-0.09739	-0.07347
40.8	-0.0638306	0.004939	-0.09777	-0.07333
41	-0.0641984	0.004822	-0.09789	-0.07455
41.2	-0.064826	0.006378	-0.09757	-0.07627
41.4	-0.0645346	0.006192	-0.09813	-0.07664
41.6	-0.0647955	0.006486	-0.09736	-0.07753
41.8	-0.0649745	0.006632	-0.09819	-0.07732
42	-0.0649047	0.006386	-0.09798	-0.07659
42.2	-0.0652034	0.005618	-0.09712	-0.07473
42.4	-0.0655817	0.007096	-0.09758	-0.07397
42.6	-0.0652688	0.007379	-0.09928	-0.07427
42.8	-0.066106	0.008918	-0.0986	-0.07496
43	-0.0654265	0.008028	-0.10054	-0.07581
43.2	-0.0646694	0.007871	-0.1021	-0.07686
43.4	-0.0642319	0.007693	-0.1014	-0.07729
43.6	-0.0640765	0.00779	-0.10177	-0.07779
43.8	-0.0631807	0.006281	-0.10264	-0.07794
44	-0.0632081	0.007237	-0.10261	-0.07771
44.2	-0.0627817	0.0069	-0.10347	-0.07902
44.4	-0.0629924	0.006021	-0.10381	-0.07896
44.6	-0.064305	0.006516	-0.10301	-0.078
44.8	-0.0652053	0.006888	-0.10284	-0.0779
45	-0.06622	0.007058	-0.10292	-0.07723
45.2	-0.0672829	0.007762	-0.10178	-0.07692
45.4	-0.0673196	0.008763	-0.10249	-0.07802
45.6	-0.0664929	0.008432	-0.10288	-0.07752
45.8	-0.065391	0.008134	-0.10365	-0.07922
46	-0.0649049	0.008043	-0.10394	-0.07943
46.2	-0.0657896	0.010814	-0.10215	-0.07722
46.4	-0.0650542	0.008431	-0.10369	-0.07895
46.6	-0.0647319	0.009176	-0.10412	-0.08072
46.8	-0.0656802	0.008876	-0.10403	-0.07912
47	-0.0656023	0.008306	-0.10444	-0.08103
47.2	-0.0647841	0.005884	-0.10599	-0.08247
47.4	-0.0659091	0.00783	-0.10591	-0.08094
47.6	-0.0662467	0.006486	-0.10651	-0.0817
47.8	-0.0663963	0.007327	-0.10632	-0.08243
48	-0.0669356	0.007025	-0.10615	-0.08234
48.2	-0.0667862	0.007572	-0.10705	-0.08292
48.4	-0.0666217	0.006993	-0.10587	-0.08326
48.6	-0.0658242	0.006918	-0.10728	-0.08347
48.8	-0.0653256	0.00678	-0.10766	-0.08463
49	-0.0649651	0.007484	-0.10762	-0.08436
49.2	-0.065407	0.008534	-0.10659	-0.08298
49.4	-0.0648953	0.007956	-0.10857	-0.08417
49.6	-0.065894	0.007154	-0.10607	-0.08354
49.8	-0.0669398	0.007808	-0.1064	-0.08212
50	-0.0670499	0.008191	-0.10648	-0.08188
50.2	-0.0661896	0.005819	-0.10839	-0.08562
50.4	-0.0668682	0.00678	-0.10798	-0.08466
50.6	-0.0667629	0.008055	-0.10917	-0.08516
50.8	-0.0653913	0.007216	-0.11032	-0.08777
51	-0.0657057	0.006767	-0.10999	-0.08787
51.2	-0.0656556	0.006058	-0.10958	-0.0877
51.4	-0.065622	0.00552	-0.10865	-0.08799
51.6	-0.0659938	0.004674	-0.10817	-0.08756
51.8	-0.0660655	0.004924	-0.10836	-0.08646
52	-0.0649836	0.004173	-0.10917	-0.08901
52.2	-0.0655895	0.006611	-0.11113	-0.08832
52.4	-0.0654826	0.00641	-0.11146	-0.0884
52.6	-0.0649821	0.006573	-0.11167	-0.08928
52.8	-0.0661	0.006613	-0.11021	-0.08925
53	-0.0670621	0.006963	-0.10914	-0.08711
53.2	-0.0664273	0.005587	-0.10783	-0.08694
53.4	-0.0670844	0.00713	-0.10791	-0.08658
53.6	-0.0674702	0.007319	-0.10922	-0.08634
53.8	-0.0675791	0.007715	-0.10898	-0.08687
54	-0.0675497	0.007645	-0.10965	-0.08723
54.2	-0.0671751	0.008116	-0.11097	-0.08813
54.4	-0.066836	0.006622	-0.11071	-0.08973
54.6	-0.0661479	0.006371	-0.1107	-0.08891
54.8	-0.0659069	0.006007	-0.11106	-0.08798
55	-0.0656849	0.006534	-0.11147	-0.08961
55.2	-0.066707	0.007962	-0.11102	-0.08898
55.4	-0.0666377	0.008577	-0.1121	-0.08795
55.6	-0.067045	0.00859	-0.11321	-0.09009
55.8	-0.0671471	0.008479	-0.11367	-0.09037
56	-0.067318	0.007843	-0.11392	-0.08981
56.2	-0.0676805	0.00492	-0.11313	-0.09056
56.4	-0.0676367	0.004117	-0.11342	-0.09187
56.6	-0.0674379	0.004333	-0.11378	-0.09152
56.8	-0.0675957	0.00382	-0.11433	-0.09292
57	-0.0676096	0.003734	-0.11611	-0.09241
57.2	-0.0671146	0.005074	-0.11809	-0.09243
57.4	-0.067455	0.006273	-0.11844	-0.09152
57.6	-0.067971	0.006107	-0.11787	-0.09114
57.8	-0.0677419	0.006383	-0.11819	-0.09164
58	-0.0674321	0.006041	-0.11847	-0.09193
58.2	-0.0676693	0.006217	-0.11771	-0.09229
58.4	-0.067937	0.005071	-0.11685	-0.09344
58.6	-0.0679429	0.005231	-0.11644	-0.09501
58.8	-0.067557	0.005394	-0.11612	-0.09458
59	-0.0681365	0.006434	-0.11532	-0.09411
59.2	-0.0689961	0.007742	-0.11394	-0.09335
59.4	-0.0685807	0.009125	-0.1147	-0.09272
59.6	-0.0675303	0.007844	-0.11591	-0.0935
59.8	-0.0674975	0.008816	-0.11651	-0.09416
60	-0.0669343	0.006875	-0.11639	-0.09617
60.2	-0.0663655	0.006263	-0.11618	-0.09741
60.4	-0.0655203	0.004084	-0.11605	-0.0981
60.6	-0.0668308	0.006287	-0.11489	-0.09703
60.8	-0.0680053	0.005814	-0.11409	-0.09584
61	-0.0689161	0.007481	-0.11361	-0.09499
61.2	-0.0687546	0.007351	-0.11511	-0.0953
61.4	-0.0703375	0.009714	-0.11522	-0.09504
61.6	-0.0697014	0.008149	-0.11607	-0.09585
61.8	-0.069618	0.007877	-0.11719	-0.09659
62	-0.0688558	0.007873	-0.11884	-0.09734
62.2	-0.0688534	0.007378	-0.11985	-0.09698
62.4	-0.06772	0.006299	-0.11977	-0.09899
62.6	-0.0682487	0.007758	-0.11943	-0.09801
62.8	-0.0675987	0.007816	-0.11917	-0.09787
63	-0.0675407	0.007032	-0.1196	-0.09845
63.2	-0.0663753	0.00543	-0.12003	-0.0996
63.4	-0.0662793	0.004401	-0.12156	-0.09883
63.6	-0.0650723	0.001844	-0.12318	-0.10101
63.8	-0.0658893	0.001529	-0.12181	-0.10161
64	-0.0661874	0.001742	-0.12172	-0.10034
64.2	-0.0668572	0.002602	-0.12048	-0.1006
64.4	-0.0670906	0.003237	-0.12057	-0.10077
64.6	-0.0674582	0.004227	-0.12027	-0.09972
64.8	-0.0672319	0.005204	-0.12135	-0.10001
65	-0.0664028	0.004805	-0.12168	-0.10209
65.2	-0.0668321	0.00566	-0.12279	-0.10048
65.4	-0.0656747	0.005358	-0.12224	-0.10143
65.6	-0.065401	0.006063	-0.12216	-0.10229
65.8	-0.0647422	0.005914	-0.12284	-0.10245
66	-0.0657026	0.006447	-0.12094	-0.10181
66.2	-0.0653804	0.005432	-0.12272	-0.10397
66.4	-0.0666092	0.005575	-0.12282	-0.10404
66.6	-0.0673106	0.004731	-0.1221	-0.10434
66.8	-0.0680536	0.003899	-0.12078	-0.10409
67	-0.068282	0.003713	-0.12131	-0.10382
67.2	-0.0686038	0.004449	-0.11952	-0.10398
67.4	-0.0694817	0.004412	-0.1184	-0.10212
67.6	-0.0702891	0.005236	-0.11808	-0.10086
67.8	-0.0695199	0.005142	-0.12024	-0.10197
68	-0.0690834	0.005368	-0.12105	-0.10167
68.2	-0.0684804	0.004485	-0.12242	-0.10208
68.4	-0.0680964	0.004409	-0.1233	-0.10405
68.6	-0.0676862	0.00445	-0.12444	-0.10451
68.8	-0.0679329	0.004105	-0.12496	-0.10415
69	-0.0684957	0.003947	-0.12582	-0.1037
69.2	-0.0690739	0.004806	-0.1247	-0.10311
69.4	-0.0684969	0.00498	-0.12637	-0.10245
69.6	-0.0678089	0.003389	-0.12627	-0.10416
69.8	-0.0679325	0.004117	-0.12535	-0.10422
70	-0.0676268	0.004216	-0.12452	-0.1049
70.2	-0.0671933	0.004374	-0.12453	-0.10461
70.4	-0.0666193	0.004874	-0.12448	-0.10744
70.6	-0.0678281	0.006764	-0.1239	-0.10533
70.8	-0.0672361	0.006263	-0.12507	-0.10521
71	-0.0680903	0.006015	-0.12416	-0.10628
71.2	-0.0682008	0.006004	-0.12462	-0.10667
71.4	-0.0689957	0.004833	-0.12347	-0.10474
71.6	-0.0687404	0.003872	-0.12518	-0.10623
71.8	-0.0690553	0.00396	-0.12384	-0.1073
72	-0.06932	0.004348	-0.12417	-0.10528
72.2	-0.0697638	0.00445	-0.1247	-0.10578
72.4	-0.0699154	0.006011	-0.12506	-0.10635
72.6	-0.0697743	0.005266	-0.12448	-0.10568
72.8	-0.0705434	0.006094	-0.12415	-0.10488
73	-0.0690911	0.005474	-0.1255	-0.10722
73.2	-0.0696708	0.005829	-0.12277	-0.10484
73.4	-0.0695985	0.004919	-0.12228	-0.1036
73.6	-0.0690489	0.005795	-0.12152	-0.10466
73.8	-0.0682681	0.005622	-0.12239	-0.10553
74	-0.0687886	0.006288	-0.12219	-0.10663
74.2	-0.0684079	0.007198	-0.12354	-0.10853
74.4	-0.0687761	0.008575	-0.124	-0.10842
74.6	-0.0690761	0.008213	-0.12442	-0.10855
74.8	-0.0691597	0.008094	-0.12461	-0.10805
75	-0.0694921	0.00863	-0.12348	-0.10735
75.2	-0.0695771	0.006896	-0.1245	-0.10827
75.4	-0.0693501	0.006349	-0.12395	-0.10982
75.6	-0.0698264	0.006452	-0.12467	-0.10975
75.8	-0.07049	0.006918	-0.12375	-0.11013
76	-0.0704347	0.006476	-0.12351	-0.10988
76.2	-0.0706037	0.006852	-0.12352	-0.10864
76.4	-0.0705115	0.007492	-0.12393	-0.10839
76.6	-0.0703518	0.008198	-0.12379	-0.10837
76.8	-0.069979	0.007655	-0.12412	-0.10914
77	-0.0696492	0.007319	-0.12501	-0.11047
77.2	-0.0691188	0.005484	-0.12574	-0.11185
77.4	-0.0682169	0.003085	-0.12671	-0.11324
77.6	-0.067742	0.002874	-0.12645	-0.11287
77.8	-0.0677572	0.004175	-0.12691	-0.11271
78	-0.0680751	0.004043	-0.12776	-0.11156
78.2	-0.0684845	0.006466	-0.12667	-0.11124
78.4	-0.0698689	0.008394	-0.1263	-0.11117
78.6	-0.0708982	0.009287	-0.1255	-0.11041
78.8	-0.0713356	0.00837	-0.12464	-0.11014
79	-0.0712046	0.010082	-0.12394	-0.1107
79.2	-0.07102	0.008893	-0.12466	-0.11125
79.4	-0.0717994	0.009877	-0.12479	-0.10954
79.6	-0.071624	0.009986	-0.12557	-0.11141
79.8	-0.0710883	0.009821	-0.12821	-0.11224
80	-0.0713145	0.00839	-0.12856	-0.1121
80.2	-0.0712109	0.00926	-0.12878	-0.1129
80.4	-0.0698626	0.006595	-0.12732	-0.11261
80.6	-0.0691266	0.006726	-0.12708	-0.11289
80.8	-0.0700719	0.007282	-0.1249	-0.11186
81	-0.0702619	0.007064	-0.12488	-0.11264
81.2	-0.0708585	0.007071	-0.12434	-0.11097
81.4	-0.0716625	0.008229	-0.12535	-0.11293
81.6	-0.0716207	0.007098	-0.12655	-0.1123
81.8	-0.0704098	0.005577	-0.12757	-0.11392
82	-0.0709611	0.006887	-0.12819	-0.1123
82.2	-0.0703775	0.005658	-0.12893	-0.1141
82.4	-0.0708634	0.005456	-0.12844	-0.11438
82.6	-0.0712635	0.005571	-0.12879	-0.11468
82.8	-0.0717315	0.005331	-0.1285	-0.11495
83	-0.0711836	0.004684	-0.1283	-0.11657
83.2	-0.0714096	0.004699	-0.12784	-0.11531
83.4	-0.0703099	0.005523	-0.1288	-0.11559
83.6	-0.0699571	0.00461	-0.1295	-0.11632
83.8	-0.070422	0.00641	-0.12867	-0.11512
84	-0.0696843	0.005358	-0.12878	-0.1147
84.2	-0.0698769	0.005746	-0.12912	-0.11516
84.4	-0.0696756	0.004643	-0.12953	-0.11488
84.6	-0.070431	0.005458	-0.12839	-0.11432
84.8	-0.0711697	0.004532	-0.12963	-0.1144
85	-0.0720966	0.006216	-0.12929	-0.11512
85.2	-0.0723441	0.006674	-0.12953	-0.11461
85.4	-0.0729073	0.006499	-0.13104	-0.11554
85.6	-0.0728324	0.00623	-0.13163	-0.11602
85.8	-0.0724488	0.008416	-0.13078	-0.11678
86	-0.0718909	0.007026	-0.13079	-0.1166
86.2	-0.0720536	0.007836	-0.13009	-0.11776
86.4	-0.0719779	0.007484	-0.12826	-0.11703
86.6	-0.0719381	0.007699	-0.1285	-0.1168
86.8	-0.0726121	0.006523	-0.12821	-0.11636
87	-0.0726813	0.006511	-0.12917	-0.1169
87.2	-0.0720147	0.005902	-0.12974	-0.11672
87.4	-0.0720475	0.006057	-0.13045	-0.11753
87.6	-0.0708105	0.00505	-0.13111	-0.11975
87.8	-0.070172	0.004557	-0.13228	-0.11905
88	-0.0704812	0.005715	-0.13209	-0.11914
88.2	-0.0715346	0.006259	-0.13144	-0.11755
88.4	-0.0717462	0.006804	-0.13234	-0.11651
88.6	-0.0730181	0.008147	-0.13178	-0.11458
88.8	-0.0727837	0.008129	-0.13238	-0.11615
89	-0.0728173	0.007381	-0.13274	-0.11549
89.2	-0.0717659	0.005444	-0.13331	-0.1179
89.4	-0.071265	0.005329	-0.13272	-0.11817
89.6	-0.0711738	0.004165	-0.13201	-0.11845
89.8	-0.071028	0.003806	-0.13174	-0.11812
90	-0.0711842	0.003908	-0.13247	-0.11895
90.2	-0.0724109	0.005176	-0.13158	-0.11829
90.4	-0.0730461	0.005411	-0.13108	-0.11937
90.6	-0.0736317	0.007597	-0.13113	-0.11889
90.8	-0.0739205	0.007388	-0.13156	-0.12012
91	-0.073918	0.006795	-0.1309	-0.1205
91.2	-0.0732473	0.006159	-0.13276	-0.12056
91.4	-0.073207	0.006592	-0.13244	-0.12053
91.6	-0.0726966	0.005119	-0.1328	-0.12114
91.8	-0.0732559	0.006402	-0.13234	-0.12051
92	-0.0731648	0.008364	-0.13252	-0.12068
92.2	-0.0735174	0.008585	-0.13134	-0.12127
92.4	-0.073319	0.007201	-0.1318	-0.12027
92.6	-0.0725257	0.007293	-0.13289	-0.12075
92.8	-0.0727894	0.00664	-0.13284	-0.11975
93	-0.072257	0.005362	-0.1328	-0.11947
93.2	-0.0716836	0.005259	-0.13287	-0.119
93.4	-0.0716922	0.006763	-0.13276	-0.11881
93.6	-0.0723731	0.007451	-0.13201	-0.11904
93.8	-0.0724614	0.008414	-0.13023	-0.12004
94	-0.0723178	0.008995	-0.13047	-0.12041
94.2	-0.0731545	0.009362	-0.13141	-0.12
94.4	-0.0733631	0.009048	-0.13056	-0.1219
94.6	-0.0735898	0.007871	-0.13146	-0.12195
94.8	-0.0736513	0.007746	-0.13275	-0.121
95	-0.074824	0.007086	-0.13207	-0.11928
95.2	-0.0750955	0.006504	-0.13102	-0.11936
95.4	-0.0753959	0.006778	-0.13201	-0.11774
95.6	-0.0748747	0.006757	-0.13168	-0.11801
95.8	-0.0737933	0.006468	-0.1321	-0.11944
96	-0.0735609	0.006784	-0.13313	-0.12119
96.2	-0.0731644	0.007708	-0.13416	-0.12169
96.4	-0.0738028	0.00915	-0.13361	-0.12194
96.6	-0.0742629	0.008588	-0.13316	-0.12108
96.8	-0.074765	0.007389	-0.13282	-0.1222
97	-0.0747332	0.007226	-0.13316	-0.1219
97.2	-0.0737717	0.006301	-0.1333	-0.12348
97.4	-0.0730844	0.005169	-0.1336	-0.12403
97.6	-0.0730792	0.006152	-0.13348	-0.12354
97.8	-0.0723657	0.006647	-0.1346	-0.12281
98	-0.0728306	0.007099	-0.13354	-0.12097
98.2	-0.0728783	0.006903	-0.1338	-0.11978
98.4	-0.0724893	0.006207	-0.1344	-0.12041
98.6	-0.072629	0.006603	-0.13528	-0.12152
98.8	-0.0733472	0.007336	-0.13396	-0.12125
99	-0.0727064	0.006889	-0.13475	-0.12325
99.2	-0.0729673	0.006998	-0.1343	-0.1242
99.4	-0.0735034	0.007284	-0.13415	-0.12324
99.6	-0.0736066	0.005809	-0.1343	-0.12308
99.8	-0.0734085	0.006009	-0.13483	-0.12403
100	-0.0728361	0.004931	-0.13525	-0.12485
100.2	-0.0735323	0.005602	-0.13671	-0.12499
100.4	-0.073683	0.00634	-0.1372	-0.12545
100.6	-0.0744692	0.007407	-0.13573	-0.12541
100.8	-0.0750093	0.006467	-0.1354	-0.12556
101	-0.076053	0.008756	-0.13586	-0.12525
101.2	-0.0761831	0.009438	-0.13463	-0.12544
101.4	-0.0757913	0.008283	-0.13506	-0.12698
101.6	-0.0750858	0.00881	-0.1369	-0.12786
101.8	-0.0751404	0.009669	-0.13791	-0.1257
102	-0.075237	0.009409	-0.13744	-0.12462
102.2	-0.0758911	0.009133	-0.13751	-0.12341
102.4	-0.0765531	0.009937	-0.1371	-0.12205
102.6	-0.0759092	0.008391	-0.13776	-0.1232
102.8	-0.0769042	0.008911	-0.13709	-0.12392
103	-0.0765968	0.007534	-0.13531	-0.1252
103.2	-0.0754436	0.006891	-0.13576	-0.12657
103.4	-0.0757573	0.008033	-0.13586	-0.12712
103.6	-0.0760444	0.009505	-0.13491	-0.12599
103.8	-0.0741154	0.008364	-0.13713	-0.12747
104	-0.0737757	0.008905	-0.13877	-0.12768
104.2	-0.0733149	0.008897	-0.13904	-0.12727
104.4	-0.0713337	0.005985	-0.13898	-0.1281
104.6	-0.0716458	0.00592	-0.13857	-0.12724
104.8	-0.0717933	0.005744	-0.1375	-0.12811
105	-0.0717947	0.004369	-0.13649	-0.12781
105.2	-0.073021	0.005202	-0.13564	-0.12814
105.4	-0.0740207	0.005457	-0.13559	-0.12744
105.6	-0.074788	0.006165	-0.13564	-0.12703
105.8	-0.0762692	0.007603	-0.13468	-0.12557
106	-0.0769961	0.009703	-0.13628	-0.12551
106.2	-0.0767513	0.009476	-0.13718	-0.12653
106.4	-0.077713	0.010405	-0.13699	-0.12603
106.6	-0.0782166	0.011164	-0.13643	-0.12728
106.8	-0.0779395	0.010113	-0.13847	-0.12747
107	-0.0782917	0.010406	-0.13631	-0.12754
107.2	-0.077918	0.009155	-0.13584	-0.12686
107.4	-0.0771837	0.009571	-0.13657	-0.12737
107.6	-0.076114	0.008578	-0.13647	-0.12716
107.8	-0.0756291	0.010219	-0.13481	-0.12771
108	-0.0755439	0.009534	-0.13668	-0.12767
108.2	-0.0762355	0.011581	-0.13665	-0.12559
108.4	-0.076157	0.011974	-0.13609	-0.12555
108.6	-0.0769809	0.013061	-0.13569	-0.12395
108.8	-0.0776774	0.012561	-0.13551	-0.12354
109	-0.0775658	0.012946	-0.13553	-0.12505
109.2	-0.0768228	0.011817	-0.1357	-0.12726
109.4	-0.0778674	0.011946	-0.1355	-0.12692
109.6	-0.0776254	0.010811	-0.13631	-0.12882
109.8	-0.0760568	0.009059	-0.13736	-0.13018
110	-0.075445	0.009026	-0.13841	-0.12994
110.2	-0.0755043	0.009565	-0.13823	-0.12988
110.4	-0.0753085	0.010259	-0.13732	-0.13037
110.6	-0.0750956	0.009362	-0.13778	-0.13096
110.8	-0.0761703	0.010403	-0.13824	-0.12982
111	-0.0772252	0.011014	-0.13697	-0.12888
111.2	-0.0779513	0.010397	-0.136	-0.12966
111.4	-0.0779762	0.008758	-0.13809	-0.13007
111.6	-0.0781112	0.008685	-0.13765	-0.12936
111.8	-0.0783816	0.008212	-0.13632	-0.12952
112	-0.0778391	0.00764	-0.1358	-0.13075
112.2	-0.0773355	0.008998	-0.13755	-0.12893
112.4	-0.0770035	0.009977	-0.13677	-0.12923
112.6	-0.0786649	0.011764	-0.13534	-0.12837
112.8	-0.0783261	0.011409	-0.13577	-0.13012
113	-0.0785636	0.011307	-0.13615	-0.12912
113.2	-0.079398	0.010744	-0.13554	-0.12961
113.4	-0.0789593	0.011197	-0.13501	-0.12997
113.6	-0.0779258	0.01055	-0.13533	-0.13089
113.8	-0.0776408	0.010408	-0.13618	-0.12969
114	-0.0781011	0.011404	-0.13546	-0.13037
114.2	-0.0772751	0.010444	-0.1361	-0.13165
114.4	-0.0778971	0.010363	-0.13698	-0.13083
114.6	-0.0766065	0.009844	-0.14034	-0.13173
114.8	-0.0767364	0.009764	-0.14025	-0.13226
115	-0.0762184	0.008871	-0.14148	-0.13209
115.2	-0.0768323	0.009124	-0.14026	-0.13126
115.4	-0.076394	0.007525	-0.14088	-0.13132
115.6	-0.077536	0.007727	-0.13908	-0.13098
115.8	-0.0778196	0.009757	-0.13947	-0.13087
116	-0.0791703	0.010771	-0.13857	-0.13074
116.2	-0.0789326	0.011383	-0.13872	-0.13145
116.4	-0.0798193	0.012807	-0.1384	-0.13181
116.6	-0.078899	0.011222	-0.13883	-0.13279
116.8	-0.0793946	0.009709	-0.13638	-0.13298
117	-0.078014	0.007874	-0.13813	-0.13411
117.2	-0.078085	0.008201	-0.13855	-0.13373
117.4	-0.0782755	0.008149	-0.13816	-0.13326
117.6	-0.0799664	0.010985	-0.1363	-0.13115
117.8	-0.0798797	0.01084	-0.13663	-0.13092
118	-0.0804978	0.011593	-0.1353	-0.13079
118.2	-0.0806054	0.01135	-0.13599	-0.1304
118.4	-0.0806656	0.012076	-0.13572	-0.13092
118.6	-0.0802058	0.01191	-0.13673	-0.13287
118.8	-0.0800991	0.012101	-0.13823	-0.13232
119	-0.0797108	0.011576	-0.13785	-0.13135
119.2	-0.0795647	0.011402	-0.13691	-0.13243
119.4	-0.0791373	0.009889	-0.13807	-0.13242
119.6	-0.0789583	0.009797	-0.1378	-0.1312
119.8	-0.0787757	0.009802	-0.13751	-0.13132
120	-0.0789433	0.010073	-0.13881	-0.13189
120.2	-0.0796639	0.010489	-0.13901	-0.13177
120.4	-0.0802553	0.010857	-0.13915	-0.13119
120.6	-0.079944	0.009014	-0.14055	-0.13188
120.8	-0.0801497	0.008755	-0.14034	-0.13272
121	-0.0808416	0.009794	-0.13938	-0.13129
121.2	-0.080514	0.010486	-0.13943	-0.13215
121.4	-0.0810444	0.011144	-0.13711	-0.13141
121.6	-0.0814461	0.012905	-0.1357	-0.13181
121.8	-0.0812372	0.014413	-0.13548	-0.13057
122	-0.0802319	0.012698	-0.13728	-0.13243
122.2	-0.0798275	0.010286	-0.13811	-0.13155
122.4	-0.0784922	0.009003	-0.13878	-0.13371
122.6	-0.0780626	0.007062	-0.13969	-0.13426
122.8	-0.0788865	0.007048	-0.13936	-0.13549
123	-0.079134	0.009804	-0.1382	-0.13566
123.2	-0.0790077	0.011716	-0.13811	-0.13569
123.4	-0.078216	0.011788	-0.13909	-0.13576
123.6	-0.0783307	0.013376	-0.13899	-0.13575
123.8	-0.0777526	0.011818	-0.1396	-0.13516
124	-0.0780452	0.011039	-0.13849	-0.13462
124.2	-0.078785	0.010595	-0.13795	-0.13536
124.4	-0.0802614	0.011629	-0.13749	-0.1346
124.6	-0.0800121	0.011239	-0.13843	-0.13558
124.8	-0.0795966	0.011498	-0.13938	-0.13604
125	-0.0800106	0.011181	-0.13965	-0.13522
125.2	-0.0800174	0.011843	-0.13993	-0.13314
125.4	-0.0790914	0.00997	-0.14084	-0.13307
125.6	-0.079575	0.010664	-0.14047	-0.13146
125.8	-0.0794674	0.00979	-0.14065	-0.13287
126	-0.0786609	0.010213	-0.14125	-0.13293
126.2	-0.0793223	0.010628	-0.14073	-0.13292
126.4	-0.0797729	0.011754	-0.14071	-0.1336
126.6	-0.0802751	0.012215	-0.1391	-0.13387
126.8	-0.0813418	0.012239	-0.13944	-0.1325
127	-0.0828307	0.011841	-0.13877	-0.13255
127.2	-0.0815268	0.0098	-0.13845	-0.13552
127.4	-0.0818953	0.010709	-0.13739	-0.13396
127.6	-0.0814914	0.009433	-0.13902	-0.13373
127.8	-0.0804438	0.009002	-0.13937	-0.13505
128	-0.0797815	0.008906	-0.13984	-0.13535
128.2	-0.0798944	0.00995	-0.14202	-0.13473
128.4	-0.0803867	0.010174	-0.14262	-0.1363
128.6	-0.0806377	0.010096	-0.14296	-0.13686
128.8	-0.0815821	0.011956	-0.14162	-0.13624
129	-0.0822237	0.010627	-0.14187	-0.13669
129.2	-0.0836308	0.011248	-0.14	-0.13597
129.4	-0.0833812	0.010844	-0.13908	-0.13546
129.6	-0.0836868	0.01282	-0.13785	-0.13467
129.8	-0.0831876	0.011938	-0.13873	-0.13558
130	-0.0825151	0.013378	-0.1386	-0.13547
130.2	-0.0815827	0.012356	-0.13934	-0.13583
130.4	-0.0811356	0.012311	-0.14092	-0.13718
130.6	-0.0807249	0.011199	-0.14081	-0.1374
130.8	-0.0818627	0.013155	-0.13961	-0.13612
131	-0.0818812	0.013822	-0.13954	-0.13619
131.2	-0.0818377	0.014464	-0.14054	-0.13543
131.4	-0.0819952	0.01469	-0.14063	-0.13477
131.6	-0.0825789	0.014429	-0.13946	-0.13554
131.8	-0.0813489	0.012402	-0.14008	-0.13621
132	-0.0812311	0.012452	-0.14081	-0.1376
132.2	-0.0808629	0.010785	-0.13966	-0.13895
132.4	-0.0811043	0.008788	-0.13907	-0.13907
132.6	-0.0809397	0.009493	-0.13995	-0.13843
132.8	-0.0814325	0.009404	-0.13848	-0.13782
133	-0.0821304	0.008976	-0.13722	-0.1367
133.2	-0.0829221	0.009531	-0.13914	-0.13456
133.4	-0.0842078	0.011273	-0.13782	-0.13448
133.6	-0.0846071	0.011778	-0.13865	-0.13513
133.8	-0.0846525	0.013399	-0.13994	-0.13499
134	-0.0844502	0.012997	-0.14034	-0.13563
134.2	-0.0847005	0.01446	-0.13929	-0.13685
134.4	-0.0845519	0.014663	-0.1403	-0.13663
134.6	-0.0850618	0.013397	-0.13867	-0.13681
134.8	-0.0855871	0.012249	-0.13869	-0.13693
135	-0.086005	0.012615	-0.13837	-0.13539
135.2	-0.0852814	0.011555	-0.1379	-0.13733
135.4	-0.0846034	0.011256	-0.13761	-0.13564
135.6	-0.0841211	0.012154	-0.1392	-0.13497
135.8	-0.0836111	0.012727	-0.13934	-0.13532
136	-0.0821679	0.011726	-0.14092	-0.13709
136.2	-0.0834013	0.013165	-0.13898	-0.13603
136.4	-0.0833003	0.013143	-0.14081	-0.13776
136.6	-0.0832709	0.012841	-0.14064	-0.1391
136.8	-0.0828804	0.011059	-0.14055	-0.14006
137	-0.0832394	0.01117	-0.13991	-0.14019
137.2	-0.0827412	0.011144	-0.14184	-0.13997
137.4	-0.0818951	0.009912	-0.14093	-0.14038
137.6	-0.0809374	0.008711	-0.14073	-0.14013
137.8	-0.0812689	0.009433	-0.14047	-0.13954
138	-0.0824681	0.010887	-0.13971	-0.138
138.2	-0.0823416	0.009786	-0.13942	-0.13745
138.4	-0.0830255	0.01037	-0.13814	-0.13684
138.6	-0.0843089	0.011757	-0.13852	-0.1353
138.8	-0.0848033	0.011995	-0.13959	-0.13515
139	-0.0837107	0.010499	-0.1403	-0.13701
139.2	-0.0843888	0.012412	-0.13982	-0.13771
139.4	-0.0847578	0.013292	-0.1405	-0.13727
139.6	-0.0834985	0.0124	-0.1407	-0.13897
139.8	-0.0836861	0.013443	-0.13994	-0.13932
140	-0.0842253	0.013177	-0.13931	-0.1384
140.2	-0.0841881	0.012763	-0.13927	-0.1385
140.4	-0.0841408	0.012295	-0.13994	-0.13938
140.6	-0.0857031	0.012601	-0.13874	-0.13873
140.8	-0.08461	0.010285	-0.13985	-0.13865
141	-0.0850389	0.012026	-0.13846	-0.13892
141.2	-0.084005	0.010954	-0.13854	-0.1388
141.4	-0.0835549	0.010304	-0.13842	-0.13943
141.6	-0.0830583	0.011331	-0.13852	-0.13966
141.8	-0.084528	0.013076	-0.13665	-0.1395
142	-0.0839833	0.011741	-0.1388	-0.1396
142.2	-0.085758	0.012994	-0.13937	-0.13858
142.4	-0.0860144	0.012292	-0.13924	-0.13829
142.6	-0.0862248	0.012542	-0.13965	-0.13905
142.8	-0.085161	0.011868	-0.14116	-0.14032
143	-0.0853305	0.0126	-0.14085	-0.14112
143.2	-0.0845731	0.012014	-0.14042	-0.14247
143.4	-0.0839778	0.012392	-0.1397	-0.14251
143.6	-0.0836549	0.011476	-0.13916	-0.14266
143.8	-0.0832744	0.011897	-0.13956	-0.14228
144	-0.0839652	0.011441	-0.13963	-0.14126
144.2	-0.0831211	0.011311	-0.14119	-0.14188
144.4	-0.0842307	0.01264	-0.14038	-0.14188
144.6	-0.084578	0.011596	-0.14105	-0.14134
144.8	-0.0859421	0.012804	-0.14029	-0.14045
145	-0.0859851	0.014697	-0.14022	-0.14077
145.2	-0.0869662	0.013537	-0.13988	-0.14006
145.4	-0.0870307	0.013955	-0.14152	-0.13968
145.6	-0.0864479	0.014729	-0.14256	-0.14023
145.8	-0.0856013	0.01321	-0.14309	-0.14094
146	-0.0869011	0.014079	-0.14077	-0.14053
146.2	-0.0862037	0.015487	-0.14055	-0.14056
146.4	-0.0851828	0.01364	-0.14103	-0.14151
146.6	-0.0860309	0.013463	-0.13955	-0.1411
146.8	-0.0870519	0.015254	-0.13919	-0.13929
147	-0.0851716	0.011779	-0.14281	-0.13991
147.2	-0.0861495	0.011637	-0.14135	-0.14011
147.4	-0.0871742	0.012329	-0.14163	-0.13896
147.6	-0.0877446	0.013861	-0.14191	-0.13758
147.8	-0.0868553	0.012483	-0.14233	-0.13949
148	-0.0878639	0.015051	-0.14075	-0.13906
148.2	-0.0877353	0.014758	-0.14166	-0.13865
148.4	-0.0872343	0.015377	-0.14104	-0.14066
148.6	-0.0870087	0.01491	-0.13999	-0.14147
148.8	-0.0876216	0.015542	-0.13991	-0.14139
149	-0.0871794	0.014579	-0.14063	-0.14182
149.2	-0.0927108	0.01613	-0.14052	-0.14201
149.4	-0.0906592	0.016185	-0.13955	-0.14029
149.6	-0.0807957	0.016407	-0.14186	-0.14171
149.8	-0.0678601	0.016262	-0.1422	-0.14188
150	-0.078405	0.035102	-0.09582	-0.0979
150.2	-0.0754877	0.039172	-0.0933	-0.08431
150.4	-0.0724711	0.039704	-0.09432	-0.08277
150.6	-0.0750063	0.039874	-0.09687	-0.07261
150.8	-0.0832493	0.039361	-0.10259	-0.06783
151	-0.0873315	0.041681	-0.10155	-0.0648
151.2	-0.0888829	0.039972	-0.10515	-0.06263
151.4	-0.0903699	0.04005	-0.1074	-0.06074
151.6	-0.0912567	0.041638	-0.10731	-0.05819
151.8	-0.0919725	0.041345	-0.10865	-0.05739
152	-0.0923015	0.040344	-0.11061	-0.05526
152.2	-0.0932337	0.041646	-0.11034	-0.05413
152.4	-0.0933149	0.040861	-0.11067	-0.05235
152.6	-0.0932887	0.040692	-0.11249	-0.05333
152.8	-0.0917002	0.039983	-0.11373	-0.05458
153	-0.0916175	0.040568	-0.11395	-0.05357
153.2	-0.0910046	0.040517	-0.11521	-0.05285
153.4	-0.0905766	0.042611	-0.11605	-0.05243
153.6	-0.0897458	0.041703	-0.1177	-0.05323
153.8	-0.0918844	0.044564	-0.11554	-0.04923
154	-0.0919172	0.04468	-0.11662	-0.049
154.2	-0.0920772	0.044989	-0.11585	-0.04883
154.4	-0.092121	0.04436	-0.11629	-0.04805
154.6	-0.0930144	0.046506	-0.11611	-0.04636
154.8	-0.092911	0.045637	-0.11568	-0.0479
155	-0.0932718	0.047318	-0.11381	-0.04778
155.2	-0.0940483	0.048389	-0.11292	-0.04552
155.4	-0.0944002	0.048912	-0.11216	-0.04544
155.6	-0.0953925	0.050491	-0.11094	-0.04349
155.8	-0.0951228	0.051647	-0.11195	-0.04242
156	-0.0945123	0.050741	-0.11272	-0.04388
156.2	-0.0940737	0.049154	-0.11329	-0.04486
156.4	-0.0939794	0.049399	-0.11446	-0.04479
156.6	-0.0932869	0.047785	-0.11477	-0.046
156.8	-0.0929628	0.047063	-0.11593	-0.04607
157	-0.0936418	0.047987	-0.11396	-0.04293
157.2	-0.0935805	0.049225	-0.11403	-0.0422
157.4	-0.0930595	0.050279	-0.11495	-0.04247
157.6	-0.0923543	0.049889	-0.11444	-0.0421
157.8	-0.0925554	0.050531	-0.11412	-0.04285
158	-0.092521	0.051242	-0.1158	-0.0434
158.2	-0.0934355	0.052526	-0.11432	-0.0429
158.4	-0.0946786	0.05236	-0.11077	-0.0406
158.6	-0.0947699	0.052898	-0.10992	-0.04029
158.8	-0.0952746	0.053677	-0.1083	-0.03876
159	-0.0956602	0.053528	-0.10689	-0.03801
159.2	-0.0951103	0.053087	-0.10807	-0.03778
159.4	-0.0946324	0.052607	-0.10956	-0.03922
159.6	-0.0959769	0.053754	-0.10793	-0.03755
159.8	-0.0953837	0.052892	-0.10875	-0.03848
160	-0.0953157	0.053947	-0.10891	-0.03903
160.2	-0.0951389	0.053835	-0.10905	-0.0399
160.4	-0.0953153	0.055019	-0.10783	-0.03828
160.6	-0.0950522	0.055116	-0.10881	-0.03894
160.8	-0.0952352	0.055599	-0.1082	-0.03721
161	-0.0953741	0.054827	-0.10839	-0.03714
161.2	-0.0965159	0.056254	-0.1079	-0.03455
161.4	-0.097162	0.056855	-0.10778	-0.03457
161.6	-0.0968937	0.056705	-0.1073	-0.03485
161.8	-0.0973925	0.057526	-0.10628	-0.03448
162	-0.0974194	0.057734	-0.10507	-0.03315
162.2	-0.0968013	0.058629	-0.10371	-0.0342
162.4	-0.0958286	0.057999	-0.10381	-0.0343
162.6	-0.0965116	0.058581	-0.10345	-0.033
162.8	-0.0967257	0.060146	-0.10411	-0.03322
163	-0.0974105	0.060493	-0.1039	-0.03388
163.2	-0.097899	0.060375	-0.10436	-0.03487
163.4	-0.099329	0.062079	-0.10408	-0.03477
163.6	-0.0991387	0.060813	-0.10446	-0.03573
163.8	-0.0990345	0.061305	-0.10368	-0.03552
164	-0.0987694	0.06199	-0.10406	-0.03561
164.2	-0.0980313	0.060977	-0.10363	-0.03509
164.4	-0.0967089	0.059977	-0.1038	-0.03503
164.6	-0.0960597	0.061425	-0.10325	-0.03499
164.8	-0.0951539	0.059013	-0.1029	-0.03591
165	-0.0950484	0.059315	-0.10148	-0.03475
165.2	-0.09546	0.060119	-0.1014	-0.03403
165.4	-0.096241	0.061095	-0.10034	-0.03329
165.6	-0.0955776	0.060187	-0.10109	-0.03273
165.8	-0.0968892	0.061262	-0.10196	-0.03254
166	-0.0964918	0.061634	-0.10349	-0.03332
166.2	-0.0963394	0.060671	-0.10344	-0.03347
166.4	-0.0966874	0.060174	-0.10352	-0.03413
166.6	-0.0978483	0.061978	-0.10236	-0.03348
166.8	-0.0980289	0.062109	-0.1013	-0.03198
167	-0.0991674	0.062607	-0.10043	-0.03189
167.2	-0.100091	0.063644	-0.09986	-0.03076
167.4	-0.100195	0.063319	-0.10006	-0.03063
167.6	-0.100217	0.062666	-0.10053	-0.03188
167.8	-0.0999493	0.06263	-0.10221	-0.03295
168	-0.0998387	0.062032	-0.10081	-0.03213
168.2	-0.098762	0.062505	-0.10173	-0.03268
168.4	-0.0981478	0.062939	-0.10147	-0.03238
168.6	-0.0984537	0.06336	-0.10117	-0.03164
168.8	-0.0977871	0.062623	-0.10061	-0.03059
169	-0.0973826	0.06184	-0.10274	-0.03106
169.2	-0.098132	0.061297	-0.10231	-0.03008
169.4	-0.0985275	0.061138	-0.10259	-0.02883
169.6	-0.0976098	0.060316	-0.10303	-0.02907
169.8	-0.0971366	0.060234	-0.10373	-0.031
170	-0.0979944	0.061372	-0.10123	-0.02976
170.2	-0.0978409	0.06201	-0.10023	-0.03037
170.4	-0.0976531	0.060756	-0.09966	-0.03169
170.6	-0.0982954	0.061831	-0.09901	-0.03222
170.8	-0.0999072	0.062832	-0.09624	-0.03011
171	-0.0989723	0.060454	-0.09915	-0.03207
171.2	-0.0985741	0.059142	-0.10035	-0.03314
171.4	-0.0987736	0.061752	-0.09926	-0.03291
171.6	-0.0987274	0.061812	-0.09903	-0.03237
171.8	-0.0973757	0.06176	-0.10048	-0.03294
172	-0.0979601	0.063845	-0.09823	-0.03037
172.2	-0.0980077	0.064886	-0.09722	-0.03006
172.4	-0.0983374	0.063518	-0.09788	-0.02911
172.6	-0.0981238	0.06305	-0.09819	-0.0288
172.8	-0.0995085	0.063193	-0.09601	-0.02868
173	-0.098709	0.062903	-0.09708	-0.03091
173.2	-0.0989202	0.062495	-0.09641	-0.03166
173.4	-0.0986832	0.061882	-0.09689	-0.03296
173.6	-0.0990395	0.062043	-0.0959	-0.03255
173.8	-0.0985731	0.062766	-0.09752	-0.03303
174	-0.0995418	0.063287	-0.09605	-0.03249
174.2	-0.0999083	0.063647	-0.09627	-0.03201
174.4	-0.100185	0.062929	-0.09538	-0.03142
174.6	-0.100298	0.062991	-0.09625	-0.03188
174.8	-0.100584	0.061997	-0.09577	-0.03239
175	-0.100098	0.06184	-0.09694	-0.03221
175.2	-0.100432	0.062537	-0.0956	-0.0308
175.4	-0.0996976	0.063314	-0.09629	-0.03106
175.6	-0.0997401	0.063835	-0.09395	-0.0316
175.8	-0.099076	0.064141	-0.09476	-0.03141
176	-0.0984957	0.06371	-0.09518	-0.03091
176.2	-0.0976246	0.062823	-0.09597	-0.03178
176.4	-0.097547	0.062526	-0.09593	-0.03237
176.6	-0.0978254	0.062117	-0.09664	-0.03266
176.8	-0.0979897	0.062193	-0.09552	-0.03262
177	-0.0995	0.063029	-0.09371	-0.03213
177.2	-0.0996439	0.063575	-0.09437	-0.03267
177.4	-0.101187	0.066152	-0.09239	-0.03099
177.6	-0.101162	0.066393	-0.0926	-0.02978
177.8	-0.101734	0.066805	-0.09197	-0.02896
178	-0.101138	0.067153	-0.09212	-0.02865
178.2	-0.101372	0.068186	-0.09245	-0.02883
178.4	-0.100816	0.066167	-0.09213	-0.02919
178.6	-0.100613	0.066162	-0.09279	-0.02941
178.8	-0.100745	0.066193	-0.09289	-0.02872
179	-0.100953	0.065729	-0.09293	-0.02856
179.2	-0.101379	0.06484	-0.09068	-0.02815
179.4	-0.10104	0.065918	-0.09192	-0.02947
179.6	-0.102146	0.066352	-0.09064	-0.02825
179.8	-0.101809	0.065718	-0.08963	-0.02936
180	-0.101104	0.065866	-0.0905	-0.03038
180.2	-0.100843	0.065224	-0.09128	-0.03017
180.4	-0.100682	0.064583	-0.09176	-0.02925
180.6	-0.0996853	0.064788	-0.09269	-0.03008
180.8	-0.0996052	0.065573	-0.09265	-0.02988
181	-0.0995612	0.065684	-0.09356	-0.03032
181.2	-0.0996499	0.067156	-0.09324	-0.02926
181.4	-0.0992337	0.066344	-0.09379	-0.02971
181.6	-0.100037	0.066278	-0.09345	-0.02947
181.8	-0.100065	0.065842	-0.09393	-0.03077
182	-0.101663	0.066755	-0.09219	-0.02966
182.2	-0.101791	0.065718	-0.09324	-0.0313
182.4	-0.101788	0.06628	-0.09331	-0.03248
182.6	-0.101272	0.066521	-0.09354	-0.03214
182.8	-0.101413	0.067997	-0.09339	-0.03132
183	-0.100166	0.067132	-0.09339	-0.03193
183.2	-0.0998277	0.067196	-0.09239	-0.03082
183.4	-0.100086	0.067387	-0.09025	-0.02915
183.6	-0.0993923	0.066577	-0.0899	-0.02969
183.8	-0.0998429	0.065807	-0.09023	-0.02933
184	-0.10047	0.066857	-0.09047	-0.0294
184.2	-0.1009	0.066714	-0.08975	-0.02947
184.4	-0.101865	0.0669	-0.08955	-0.02964
184.6	-0.102302	0.067402	-0.08945	-0.03061
184.8	-0.102555	0.067583	-0.08935	-0.02984
185	-0.101934	0.065953	-0.08873	-0.03076
185.2	-0.102259	0.067094	-0.08807	-0.03055
185.4	-0.10279	0.068148	-0.08793	-0.02875
185.6	-0.103668	0.069087	-0.08695	-0.02708
185.8	-0.103731	0.069703	-0.08647	-0.02706
186	-0.103857	0.069818	-0.08764	-0.02536
186.2	-0.104123	0.069947	-0.088	-0.02538
186.4	-0.102458	0.068267	-0.09116	-0.02843
186.6	-0.102255	0.068338	-0.08958	-0.02835
186.8	-0.101476	0.066756	-0.08962	-0.02917
187	-0.101648	0.066604	-0.08927	-0.03014
187.2	-0.100915	0.06498	-0.08964	-0.03012
187.4	-0.102461	0.066429	-0.08668	-0.02906
187.6	-0.102453	0.066462	-0.08762	-0.0289
187.8	-0.103328	0.067676	-0.08674	-0.02863
188	-0.103626	0.068105	-0.0854	-0.02916
188.2	-0.103786	0.06969	-0.086	-0.02965
188.4	-0.102771	0.068083	-0.08625	-0.02958
188.6	-0.103051	0.068572	-0.08667	-0.03011
188.8	-0.102449	0.068139	-0.0873	-0.03057
189	-0.1018	0.067897	-0.08853	-0.03049
189.2	-0.102245	0.068261	-0.08681	-0.03004
189.4	-0.10266	0.068231	-0.08752	-0.02977
189.6	-0.102471	0.067725	-0.08719	-0.02978
189.8	-0.102927	0.068628	-0.08649	-0.02927
190	-0.103466	0.070284	-0.08534	-0.02817
190.2	-0.102623	0.069293	-0.08559	-0.02775
190.4	-0.102555	0.071033	-0.08471	-0.02835
190.6	-0.101268	0.069165	-0.08514	-0.02874
190.8	-0.100057	0.067185	-0.08592	-0.02919
191	-0.100306	0.066568	-0.08648	-0.03041
191.2	-0.100396	0.066622	-0.08745	-0.03118
191.4	-0.100988	0.0656	-0.08722	-0.03034
191.6	-0.101417	0.066112	-0.08753	-0.03084
191.8	-0.10242	0.067355	-0.0864	-0.02995
192	-0.102245	0.067851	-0.08725	-0.02978
192.2	-0.102472	0.068224	-0.08631	-0.02987
192.4	-0.101938	0.068808	-0.08637	-0.0305
192.6	-0.10309	0.069503	-0.0853	-0.02993
192.8	-0.102791	0.070453	-0.08559	-0.03062
193	-0.102934	0.069742	-0.08461	-0.03093
193.2	-0.103537	0.070408	-0.08473	-0.0306
193.4	-0.103965	0.070809	-0.0839	-0.02869
193.6	-0.103677	0.071448	-0.08357	-0.02943
193.8	-0.103689	0.071337	-0.08409	-0.02947
194	-0.103513	0.071451	-0.08244	-0.02889
194.2	-0.103122	0.071917	-0.08246	-0.02966
194.4	-0.103629	0.072376	-0.0833	-0.03017
194.6	-0.103457	0.070964	-0.08509	-0.03025
194.8	-0.103267	0.069328	-0.08565	-0.03015
195	-0.102753	0.068772	-0.0873	-0.03104
195.2	-0.102304	0.067153	-0.08841	-0.03078
195.4	-0.101014	0.065706	-0.08785	-0.0315
195.6	-0.101041	0.066598	-0.08716	-0.03214
195.8	-0.101613	0.067647	-0.08617	-0.03179
196	-0.10212	0.0672	-0.08652	-0.03092
196.2	-0.102952	0.067499	-0.08503	-0.03031
196.4	-0.103202	0.067669	-0.08518	-0.03058
196.6	-0.103281	0.068773	-0.08485	-0.02906
196.8	-0.102034	0.067833	-0.08441	-0.03031
197	-0.102458	0.068313	-0.08299	-0.03018
197.2	-0.102252	0.069872	-0.08227	-0.02915
197.4	-0.102686	0.069916	-0.08224	-0.02937
197.6	-0.102222	0.068394	-0.08256	-0.0308
197.8	-0.103461	0.069371	-0.08301	-0.0298
198	-0.103357	0.069375	-0.08223	-0.02914
198.2	-0.103685	0.068011	-0.08331	-0.02958
198.4	-0.103882	0.068371	-0.08341	-0.02935
198.6	-0.104285	0.069097	-0.08301	-0.02821
198.8	-0.103184	0.068128	-0.0822	-0.0292
199	-0.102294	0.067941	-0.08399	-0.03055
199.2	-0.101152	0.068637	-0.08375	-0.03137
199.4	-0.101193	0.069882	-0.08321	-0.03087
199.6	-0.100829	0.069894	-0.08282	-0.03287
199.8	-0.101866	0.071369	-0.08329	-0.03103
200	-0.102047	0.071004	-0.08315	-0.03129
200.2	-0.102889	0.070254	-0.08286	-0.03049
200.4	-0.102542	0.069951	-0.08267	-0.03086
200.6	-0.103208	0.069261	-0.08244	-0.02906
200.8	-0.102867	0.069248	-0.08217	-0.02975
201	-0.103205	0.069404	-0.08127	-0.02822
201.2	-0.103156	0.070385	-0.08134	-0.02877
201.4	-0.103288	0.070193	-0.08162	-0.02929
201.6	-0.103013	0.070586	-0.0823	-0.03028
201.8	-0.103648	0.071152	-0.08241	-0.03094
202	-0.103633	0.071487	-0.08289	-0.0316
202.2	-0.10368	0.070282	-0.08347	-0.03134
202.4	-0.104336	0.071041	-0.08213	-0.0302
202.6	-0.104075	0.070196	-0.08231	-0.02986
202.8	-0.103582	0.068865	-0.08298	-0.02976
203	-0.103808	0.068004	-0.0804	-0.02957
203.2	-0.104193	0.06913	-0.07925	-0.02898
203.4	-0.103929	0.068529	-0.08048	-0.02952
203.6	-0.104665	0.069521	-0.07999	-0.02877
203.8	-0.104765	0.070384	-0.07987	-0.02963
204	-0.104686	0.070935	-0.08203	-0.02945
204.2	-0.103798	0.070191	-0.08209	-0.03148
204.4	-0.103002	0.06957	-0.08143	-0.03284
204.6	-0.102434	0.069135	-0.08222	-0.03352
204.8	-0.10286	0.068815	-0.08061	-0.03163
205	-0.102054	0.069022	-0.08116	-0.03139
205.2	-0.102027	0.068697	-0.0817	-0.03069
205.4	-0.102031	0.068543	-0.08232	-0.0291
205.6	-0.101295	0.069016	-0.08209	-0.02936
205.8	-0.101066	0.06813	-0.08264	-0.02935
206	-0.102277	0.069342	-0.08092	-0.02958
206.2	-0.103074	0.06988	-0.08091	-0.02918
206.4	-0.102985	0.068045	-0.08096	-0.03113
206.6	-0.103863	0.067863	-0.08015	-0.03128
206.8	-0.104132	0.068196	-0.08079	-0.03164
207	-0.102975	0.066486	-0.08272	-0.03321
207.2	-0.102384	0.066138	-0.08311	-0.0338
207.4	-0.102518	0.067691	-0.08201	-0.03293
207.6	-0.102369	0.066866	-0.08214	-0.03217
207.8	-0.101739	0.066733	-0.08301	-0.03208
208	-0.102706	0.068201	-0.08172	-0.03062
208.2	-0.103339	0.06888	-0.08108	-0.02967
208.4	-0.104105	0.0695	-0.08019	-0.02924
208.6	-0.104664	0.069555	-0.07951	-0.03007
208.8	-0.105281	0.070127	-0.07753	-0.03115
209	-0.105711	0.070741	-0.07819	-0.03212
209.2	-0.105937	0.070868	-0.07873	-0.03358
209.4	-0.106016	0.070599	-0.08015	-0.03381
209.6	-0.105621	0.071906	-0.08133	-0.03402
209.8	-0.106014	0.072234	-0.08056	-0.03278
210	-0.110529	0.067392	-0.07901	-0.02908
210.2	-0.107249	0.068737	-0.08032	-0.03366
210.4	-0.106014	0.06543	-0.08085	-0.03847
210.6	-0.106519	0.066172	-0.07828	-0.0394
210.8	-0.10537	0.066676	-0.07994	-0.03711
211	-0.105209	0.06627	-0.079	-0.03992
211.2	-0.105363	0.065005	-0.07829	-0.0413
211.4	-0.105384	0.065006	-0.07927	-0.04186
211.6	-0.104279	0.062917	-0.08056	-0.04257
211.8	-0.103923	0.062662	-0.08021	-0.04468
212	-0.103366	0.062709	-0.08053	-0.04444
212.2	-0.103275	0.062727	-0.08078	-0.04401
212.4	-0.102488	0.061087	-0.07982	-0.04377
212.6	-0.102233	0.06112	-0.07926	-0.0439
212.8	-0.101831	0.061192	-0.08073	-0.04364
213	-0.101749	0.060332	-0.08047	-0.04386
213.2	-0.10081	0.0598	-0.08217	-0.04509
213.4	-0.10125	0.060956	-0.08192	-0.04494
213.6	-0.101993	0.061242	-0.08097	-0.04468
213.8	-0.102013	0.059519	-0.08031	-0.04445
214	-0.102297	0.060396	-0.08076	-0.04319
214.2	-0.103061	0.061038	-0.07965	-0.04179
214.4	-0.102712	0.060095	-0.08112	-0.04165
214.6	-0.101812	0.059455	-0.08322	-0.0422
214.8	-0.102124	0.06005	-0.08281	-0.04195
215	-0.101005	0.058188	-0.08321	-0.04364
215.2	-0.101426	0.058021	-0.08186	-0.04363
215.4	-0.10122	0.058506	-0.08114	-0.04315
215.6	-0.10181	0.059546	-0.07995	-0.04181
215.8	-0.101988	0.059917	-0.08017	-0.04144
216	-0.102043	0.061025	-0.08084	-0.04089
216.2	-0.101208	0.060661	-0.08198	-0.04114
216.4	-0.101041	0.061155	-0.08211	-0.04194
216.6	-0.101791	0.061797	-0.08123	-0.04186
216.8	-0.101935	0.062158	-0.08132	-0.04147
217	-0.101844	0.06033	-0.08178	-0.04174
217.2	-0.101745	0.05995	-0.08273	-0.04253
217.4	-0.102323	0.059823	-0.0812	-0.04129
217.6	-0.101834	0.059889	-0.08143	-0.04009
217.8	-0.100509	0.058902	-0.08199	-0.03999
218	-0.100477	0.059101	-0.08104	-0.04013
218.2	-0.100633	0.059972	-0.08033	-0.03849
218.4	-0.100735	0.060389	-0.08112	-0.03897
218.6	-0.100158	0.059613	-0.08212	-0.04103
218.8	-0.100368	0.059615	-0.08194	-0.04228
219	-0.0994046	0.059476	-0.08331	-0.04317
219.2	-0.0994343	0.059655	-0.08271	-0.04322
219.4	-0.0993894	0.059345	-0.08231	-0.0441
219.6	-0.0990166	0.059312	-0.08217	-0.04359
219.8	-0.0993202	0.059452	-0.08244	-0.04362
220	-0.100219	0.061577	-0.08083	-0.04241
220.2	-0.100908	0.062123	-0.08017	-0.04194
220.4	-0.100345	0.061245	-0.08191	-0.04122
220.6	-0.101448	0.060453	-0.08109	-0.04078
220.8	-0.101818	0.060537	-0.08057	-0.04023
221	-0.102481	0.05976	-0.07964	-0.04015
221.2	-0.102059	0.058972	-0.07972	-0.04158
221.4	-0.102657	0.059837	-0.07924	-0.04157
221.6	-0.103098	0.061042	-0.07767	-0.0401
221.8	-0.102696	0.061209	-0.07778	-0.04028
222	-0.102554	0.062486	-0.07859	-0.03879
222.2	-0.102938	0.062455	-0.07845	-0.03864
222.4	-0.102578	0.062446	-0.07802	-0.03865
222.6	-0.101816	0.063096	-0.07987	-0.04022
222.8	-0.101225	0.062788	-0.07962	-0.04078
223	-0.101154	0.061892	-0.07947	-0.04139
223.2	-0.100334	0.061009	-0.08092	-0.04126
223.4	-0.0997896	0.059843	-0.0817	-0.04138
223.6	-0.0994851	0.058721	-0.08118	-0.04233
223.8	-0.100208	0.058776	-0.0811	-0.04125
224	-0.0999187	0.058141	-0.08193	-0.04318
224.2	-0.100561	0.059593	-0.0804	-0.04129
224.4	-0.101349	0.060465	-0.07929	-0.04123
224.6	-0.101394	0.060727	-0.0794	-0.04133
224.8	-0.101493	0.061225	-0.07864	-0.04115
225	-0.102028	0.061838	-0.07786	-0.041
225.2	-0.10171	0.060146	-0.07796	-0.0427
225.4	-0.101452	0.060344	-0.07787	-0.04207
225.6	-0.101316	0.060808	-0.07948	-0.04127
225.8	-0.100939	0.059515	-0.07974	-0.04183
226	-0.10013	0.058884	-0.08	-0.04122
226.2	-0.100538	0.059876	-0.0807	-0.04082
226.4	-0.101066	0.060621	-0.07997	-0.04163
226.6	-0.101039	0.060679	-0.07942	-0.04237
226.8	-0.101535	0.06255	-0.07973	-0.04149
227	-0.102165	0.063905	-0.07958	-0.04169
227.2	-0.101669	0.064418	-0.07892	-0.04143
227.4	-0.100885	0.063219	-0.08085	-0.04105
227.6	-0.101369	0.064166	-0.07947	-0.04011
227.8	-0.100765	0.062219	-0.07947	-0.04124
228	-0.100476	0.061475	-0.07978	-0.04112
228.2	-0.100274	0.061133	-0.08066	-0.04151
228.4	-0.0999418	0.06066	-0.08086	-0.04186
228.6	-0.0991666	0.058482	-0.08217	-0.04322
228.8	-0.0996125	0.060669	-0.08262	-0.04137
229	-0.0994266	0.060264	-0.0819	-0.04212
229.2	-0.0994765	0.060055	-0.08188	-0.04218
229.4	-0.100753	0.061116	-0.08029	-0.04202
229.6	-0.102052	0.062479	-0.07826	-0.04069
229.8	-0.101681	0.060912	-0.07745	-0.04269
230	-0.101634	0.060072	-0.07854	-0.04233
