# Supplementary material for: Targeted systematic evolution of an RNA platform neutralizing DNMT1 function and controlling DNA methylation
Source: Nat Commun. 2023 Jan 6;14:99. doi: 10.1038/s41467-022-35222-4 (PMC9823104; doi:10.1038/s41467-022-35222-4)
Supplement: Supplementary file 6 — Source Data [file 41467_2022_35222_MOESM6_ESM.zip › source data file/Supplementary Figure 9.xlsx]

## Sheet: Figura SM9c_MST-DELTA F
Supplementary Figure 9c
R5 CTRL versus DNMT-1 MST-DELTA FORM
	conc.	exp7	exp8
	3.5e-11	-0.569624	-0.571863
	7e-11	-0.0363847	-1.22669
	1.5e-10	-1.82893	-1.01121
	3e-10	-1.25898	-0.298822
	6e-10	-0.917943	-0.826117
	1.2e-09	0.408667	0.0800682
	2.5e-09	0.501088	0.560745
	5e-09	0.170989	0.54708
	1e-08	0.716315	0.546212
	2.1e-08	0.363517	1.07584
	4.2e-08	0.355092	0.394454
	8.5e-08	52.9046	0.17918
	1.7e-07	2.52117	-0.327165
	3.5e-07	-0.0383161	-0.319657
	7e-07	2.80294	0.263999
	1.5e-06	-0.446317	0.782066
