# Supplementary material for: Targeted systematic evolution of an RNA platform neutralizing DNMT1 function and controlling DNA methylation
Source: Nat Commun. 2023 Jan 6;14:99. doi: 10.1038/s41467-022-35222-4 (PMC9823104; doi:10.1038/s41467-022-35222-4)
Supplement: Supplementary file 6 — Source Data [file 41467_2022_35222_MOESM6_ESM.zip › source data file/Supplementary Figure16/HB-Ce10-DNMT1-R1.dat]

0 6
100 9
200 10
300 9
400 12
500 6
600 6
700 10
800 7
900 7
1000 6
1100 5
1200 11
1300 11
1400 12
1500 17
1600 11
1700 11
1800 15
1900 14
2000 12
2100 14
2200 14
2300 15
2400 12
2500 12
2600 13
2700 9
2800 11
2900 10
3000 11
3100 14
3200 13
3300 14
3400 12
3500 12
3600 13
3700 15
3800 16
3900 16
4000 12
4100 13
4200 16
4300 18
4400 21
4500 19
4600 16
4700 21
4800 21
4900 20
5000 20
5100 22
5200 24
5300 20
5400 20
5500 23
5600 21
5700 20
5800 20
5900 21
6000 23
6100 20
6200 15
6300 16
6400 16
6500 17
6600 14
6700 12
6800 16
6900 16
7000 14
7100 18
7200 16
7300 19
7400 17
7500 15
7600 14
7700 14
7800 20
7900 15
8000 13
8100 14
8200 13
8300 17
8400 18
8500 18
8600 13
8700 11
8800 17
8900 12
9000 17
9100 16
9200 17
9300 13
9400 21
9500 19
9600 22
9700 21
9800 20
9900 16
10000 23
10100 24
10200 20
10300 22
10400 26
10500 22
10600 24
10700 25
10800 24
10900 20
11000 23
11100 24
11200 22
11300 23
11400 28
11500 18
11600 23
11700 23
11800 18
11900 24
12000 22
12100 26
12200 22
12300 23
12400 21
12500 21
12600 27
12700 26
12800 16
12900 13
13000 14
13100 14
13200 16
13300 14
13400 19
13500 20
13600 20
13700 16
13800 23
13900 18
14000 18
14100 22
14200 22
14300 19
14400 22
14500 22
14600 22
14700 24
14800 20
14900 22
15000 15
15100 15
15200 16
15300 20
15400 16
15500 12
15600 14
15700 14
15800 18
15900 13
16000 16
16100 12
16200 13
16300 13
16400 16
16500 12
16600 15
16700 14
16800 14
16900 11
17000 17
17100 22
17200 20
17300 16
17400 13
17500 15
17600 11
17700 14
17800 18
17900 12
18000 15
18100 15
18200 10
18300 13
18400 12
18500 12
18600 10
18700 11
18800 13
18900 11
19000 13
19100 13
19200 16
19300 16
19400 13
19500 15
19600 13
19700 15
19800 14
19900 13
20000 12
20100 15
20200 13
20300 14
20400 14
20500 18
20600 18
20700 17
20800 15
20900 19
21000 22
21100 18
21200 19
21300 12
21400 15
21500 16
21600 19
21700 22
21800 19
21900 19
22000 16
22100 14
22200 20
22300 16
22400 17
22500 18
22600 18
22700 17
22800 15
22900 19
23000 16
23100 14
23200 21
23300 20
23400 16
23500 18
23600 15
23700 20
23800 17
23900 13
24000 18
24100 14
24200 12
24300 13
24400 17
24500 16
24600 15
24700 18
24800 16
24900 16
25000 19
25100 14
25200 23
25300 17
25400 13
25500 14
25600 19
25700 20
25800 9
25900 17
26000 13
26100 15
26200 20
26300 20
26400 17
26500 19
26600 18
26700 18
26800 15
26900 20
27000 20
27100 17
27200 18
27300 19
27400 16
27500 17
27600 15
27700 18
27800 18
27900 21
28000 23
28100 14
28200 20
28300 18
28400 16
28500 20
28600 18
28700 17
28800 17
28900 18
29000 19
29100 20
29200 21
29300 18
29400 20
29500 19
29600 17
29700 18
29800 15
29900 16
30000 14
30100 17
30200 14
30300 16
30400 19
30500 19
30600 16
30700 14
30800 17
30900 16
31000 15
31100 19
31200 17
31300 16
31400 16
31500 19
31600 13
31700 15
31800 14
31900 11
32000 11
32100 13
32200 12
32300 12
32400 14
32500 13
32600 14
32700 14
32800 14
32900 13
33000 13
33100 17
33200 17
33300 13
33400 14
33500 14
33600 12
33700 13
33800 8
33900 13
34000 14
34100 13
34200 12
34300 15
34400 16
34500 16
34600 15
34700 15
34800 14
34900 17
35000 16
35100 17
35200 16
35300 16
35400 15
35500 20
35600 13
35700 18
35800 15
35900 11
36000 14
36100 11
36200 11
36300 12
36400 14
36500 12
36600 16
36700 18
36800 16
36900 13
37000 13
37100 17
37200 16
37300 19
37400 20
37500 21
37600 20
37700 16
37800 18
37900 18
38000 18
38100 13
38200 20
38300 19
38400 18
38500 19
38600 14
38700 16
38800 12
38900 11
39000 15
39100 11
39200 15
39300 17
39400 18
39500 18
39600 12
39700 12
39800 15
39900 15
40000 15
40100 14
40200 15
40300 12
40400 13
40500 13
40600 11
40700 13
40800 11
40900 15
41000 11
41100 12
41200 13
41300 12
41400 17
41500 15
41600 17
41700 16
41800 17
41900 13
42000 16
42100 13
42200 12
42300 17
42400 17
42500 18
42600 13
42700 15
42800 14
42900 15
43000 14
43100 16
43200 14
43300 14
43400 15
43500 18
43600 20
43700 14
43800 16
43900 14
44000 14
44100 19
44200 19
44300 19
44400 19
44500 21
44600 16
44700 15
44800 18
44900 18
45000 17
45100 17
45200 10
45300 13
45400 12
45500 9
45600 15
45700 16
45800 16
45900 15
46000 18
46100 14
46200 16
46300 17
46400 20
46500 16
46600 15
46700 12
46800 16
46900 19
47000 14
47100 16
47200 15
47300 18
47400 14
47500 14
47600 18
47700 18
47800 19
47900 18
48000 19
48100 17
48200 20
48300 16
48400 17
48500 18
48600 18
48700 19
48800 14
48900 19
49000 16
49100 16
49200 16
49300 15
49400 14
49500 14
49600 15
49700 17
49800 16
49900 16
50000 19
50100 16
50200 15
50300 15
50400 13
50500 15
50600 12
50700 12
50800 18
50900 14
51000 15
51100 17
51200 17
51300 16
51400 19
51500 15
51600 13
51700 17
51800 18
51900 18
52000 17
52100 19
52200 20
52300 18
52400 18
52500 21
52600 16
52700 15
52800 19
52900 16
53000 16
53100 18
53200 18
53300 18
53400 13
53500 17
53600 22
53700 18
53800 17
53900 17
54000 22
54100 19
54200 22
54300 21
54400 22
54500 21
54600 20
54700 21
54800 21
54900 20
55000 22
55100 21
55200 22
55300 18
55400 17
55500 19
55600 21
55700 19
55800 21
55900 20
56000 19
56100 15
56200 19
56300 22
56400 20
56500 19
56600 18
56700 18
56800 17
56900 20
57000 19
57100 21
57200 21
57300 21
57400 19
57500 15
57600 19
57700 20
57800 17
57900 19
58000 16
58100 14
58200 14
58300 17
58400 15
58500 19
58600 16
58700 16
58800 18
58900 19
59000 18
59100 20
59200 21
59300 18
59400 18
59500 18
59600 23
59700 14
59800 15
59900 16
60000 12
60100 14
60200 14
60300 16
60400 17
60500 15
60600 12
60700 17
60800 19
60900 15
61000 14
61100 17
61200 17
61300 19
61400 19
61500 16
61600 16
61700 14
61800 15
61900 16
62000 14
62100 16
62200 16
62300 21
62400 17
62500 13
62600 14
62700 16
62800 13
62900 15
63000 14
63100 15
63200 16
63300 14
63400 13
63500 12
63600 16
63700 12
63800 12
63900 14
64000 16
64100 17
64200 16
64300 15
64400 17
64500 19
64600 15
64700 16
64800 16
64900 15
65000 15
65100 15
65200 15
65300 16
65400 17
65500 18
65600 14
65700 16
65800 13
65900 17
66000 17
66100 16
66200 14
66300 16
66400 17
66500 15
66600 16
66700 16
66800 16
66900 17
67000 18
67100 18
67200 20
67300 18
67400 16
67500 19
67600 20
67700 17
67800 16
67900 20
68000 18
68100 17
68200 17
68300 21
68400 19
68500 18
68600 19
68700 21
68800 18
68900 19
69000 20
69100 23
69200 24
69300 21
69400 21
69500 20
69600 18
69700 16
69800 23
69900 16
70000 25
70100 21
70200 17
70300 21
70400 24
70500 21
70600 20
70700 18
70800 21
70900 16
71000 21
71100 18
71200 25
71300 21
71400 16
71500 19
71600 19
71700 23
71800 22
71900 19
72000 24
72100 19
72200 18
72300 22
72400 27
72500 21
72600 24
72700 21
72800 25
72900 22
73000 20
73100 20
73200 18
73300 22
73400 26
73500 23
73600 21
73700 25
73800 25
73900 20
74000 23
74100 22
74200 20
74300 21
74400 19
74500 23
74600 17
74700 26
74800 20
74900 22
75000 21
75100 24
75200 19
75300 22
75400 23
75500 20
75600 19
75700 21
75800 18
75900 21
76000 15
76100 25
76200 19
76300 20
76400 21
76500 16
76600 18
76700 20
76800 20
76900 20
77000 17
77100 17
77200 19
77300 21
77400 17
77500 18
77600 16
77700 17
77800 17
77900 18
78000 19
78100 18
78200 20
78300 22
78400 23
78500 21
78600 18
78700 14
78800 13
78900 16
79000 16
79100 17
79200 18
79300 18
79400 16
79500 15
79600 18
79700 17
79800 15
79900 10
80000 15
80100 10
80200 13
80300 12
80400 15
80500 17
80600 12
80700 17
80800 15
80900 19
81000 16
81100 18
81200 21
81300 19
81400 15
81500 15
81600 18
81700 17
81800 17
81900 21
82000 22
82100 21
82200 23
82300 19
82400 18
82500 21
82600 19
82700 18
82800 23
82900 21
83000 19
83100 21
83200 16
83300 14
83400 15
83500 15
83600 16
83700 13
83800 14
83900 10
84000 15
84100 13
84200 12
84300 12
84400 18
84500 16
84600 19
84700 15
84800 12
84900 15
85000 13
85100 19
85200 14
85300 13
85400 16
85500 15
85600 15
85700 20
85800 22
85900 13
86000 18
86100 15
86200 14
86300 15
86400 11
86500 15
86600 17
86700 16
86800 16
86900 11
87000 14
87100 23
87200 19
87300 14
87400 17
87500 17
87600 13
87700 13
87800 15
87900 10
88000 14
88100 18
88200 16
88300 20
88400 15
88500 15
88600 21
88700 17
88800 15
88900 15
89000 18
89100 21
89200 19
89300 21
89400 23
89500 23
89600 26
89700 23
89800 26
89900 26
90000 23
90100 19
90200 22
90300 19
90400 20
90500 22
90600 20
90700 22
90800 21
90900 20
91000 24
91100 16
91200 21
91300 18
91400 19
91500 20
91600 19
91700 20
91800 19
91900 21
92000 19
92100 18
92200 23
92300 16
92400 14
92500 16
92600 17
92700 17
92800 23
92900 15
93000 19
93100 17
93200 17
93300 17
93400 16
93500 19
93600 15
93700 16
93800 15
93900 19
94000 22
94100 20
94200 19
94300 19
94400 19
94500 21
94600 16
94700 20
94800 18
94900 16
95000 16
95100 15
95200 16
95300 17
95400 16
95500 18
95600 18
95700 17
95800 17
95900 18
96000 17
96100 14
96200 21
96300 22
96400 21
96500 18
96600 22
96700 19
96800 17
96900 18
97000 16
97100 16
97200 17
97300 17
97400 20
97500 17
97600 16
97700 19
97800 16
97900 18
98000 19
98100 14
98200 17
98300 17
98400 15
98500 16
98600 18
98700 14
98800 17
98900 19
99000 16
99100 14
99200 18
99300 15
99400 14
99500 18
99600 15
99700 16
99800 15
99900 13
100000 19
100100 19
100200 19
100300 17
100400 18
100500 18
100600 18
100700 18
100800 17
100900 17
101000 21
101100 16
101200 15
101300 19
101400 20
101500 20
101600 14
101700 19
101800 13
101900 21
102000 17
102100 19
102200 24
102300 23
102400 15
102500 16
102600 17
102700 22
102800 19
102900 18
103000 17
103100 21
103200 18
103300 19
103400 16
103500 16
103600 18
103700 23
103800 22
103900 19
104000 20
104100 20
104200 24
104300 23
104400 22
104500 21
104600 19
104700 22
104800 23
104900 20
105000 18
105100 20
105200 19
105300 19
105400 21
105500 22
105600 17
105700 17
105800 14
105900 19
106000 18
106100 18
106200 20
106300 19
106400 18
106500 19
106600 20
106700 13
106800 16
106900 20
107000 15
107100 16
107200 20
107300 19
107400 18
107500 18
107600 17
107700 17
107800 18
107900 19
108000 23
108100 24
108200 23
108300 22
108400 14
108500 21
108600 21
108700 19
108800 19
108900 19
109000 16
109100 20
109200 14
109300 19
109400 20
109500 25
109600 17
109700 18
109800 21
109900 20
110000 22
110100 22
110200 26
110300 22
110400 22
110500 20
110600 20
110700 25
110800 20
110900 21
111000 16
111100 23
111200 30
111300 25
111400 20
111500 20
111600 27
111700 24
111800 25
111900 21
112000 26
112100 23
112200 22
112300 19
112400 20
112500 17
112600 24
112700 18
112800 21
112900 23
113000 22
113100 22
113200 20
113300 24
113400 20
113500 21
113600 24
113700 25
113800 18
113900 19
114000 24
114100 22
114200 24
114300 21
114400 19
114500 22
114600 25
114700 25
114800 22
114900 23
115000 21
115100 23
115200 25
115300 24
115400 24
115500 23
115600 22
115700 27
115800 22
115900 24
116000 27
116100 24
116200 20
116300 21
116400 23
116500 21
116600 20
116700 19
116800 18
116900 21
117000 23
117100 21
117200 24
117300 21
117400 26
117500 17
117600 19
117700 22
117800 25
117900 22
118000 24
118100 24
118200 16
118300 22
118400 22
118500 22
118600 20
118700 20
118800 29
118900 23
119000 21
119100 21
119200 21
119300 21
119400 22
119500 19
119600 21
119700 19
119800 18
119900 20
120000 22
120100 24
120200 21
120300 23
120400 21
120500 26
120600 22
120700 21
120800 18
120900 21
121000 19
121100 22
121200 26
121300 19
121400 23
121500 21
121600 20
121700 25
121800 27
121900 23
122000 18
122100 23
122200 22
122300 20
122400 25
122500 25
122600 21
122700 20
122800 24
122900 23
123000 24
123100 26
123200 22
123300 24
123400 20
123500 21
123600 25
123700 13
123800 20
123900 22
124000 18
124100 22
124200 15
124300 20
124400 23
124500 21
124600 20
124700 24
124800 18
124900 20
125000 18
125100 23
125200 22
125300 19
125400 20
125500 20
125600 21
125700 22
125800 20
125900 20
126000 22
126100 20
126200 22
126300 16
126400 18
126500 15
126600 18
126700 18
126800 15
126900 16
127000 14
127100 21
127200 18
127300 22
127400 17
127500 20
127600 17
127700 21
127800 22
127900 21
128000 20
128100 19
128200 19
128300 20
128400 18
128500 18
128600 20
128700 22
128800 21
128900 22
129000 19
129100 19
129200 20
129300 20
129400 14
129500 18
129600 19
129700 16
129800 17
129900 20
130000 16
130100 18
130200 17
130300 17
130400 19
130500 18
130600 17
130700 21
130800 23
130900 19
131000 17
131100 19
131200 24
131300 21
131400 21
131500 20
131600 25
131700 19
131800 21
131900 23
132000 23
132100 23
132200 20
132300 18
132400 18
132500 17
132600 21
132700 17
132800 17
132900 19
133000 16
133100 14
133200 18
133300 13
133400 17
133500 19
133600 16
133700 16
133800 16
133900 19
134000 19
134100 16
134200 14
134300 16
134400 20
134500 15
134600 17
134700 16
134800 19
134900 16
135000 17
135100 20
135200 22
135300 24
135400 23
135500 21
135600 24
135700 22
135800 25
135900 26
136000 29
136100 24
136200 27
136300 26
136400 22
136500 18
136600 27
136700 22
136800 24
136900 22
137000 24
137100 24
137200 25
137300 18
137400 21
137500 25
137600 20
137700 23
137800 23
137900 27
138000 27
138100 29
138200 23
138300 25
138400 21
138500 21
138600 22
138700 23
138800 23
138900 24
139000 25
139100 24
139200 24
139300 24
139400 18
139500 24
139600 25
139700 18
139800 21
139900 23
140000 21
140100 19
140200 21
140300 25
140400 21
140500 19
140600 17
140700 19
140800 16
140900 24
141000 18
141100 19
141200 22
141300 22
141400 18
141500 16
141600 20
141700 20
141800 18
141900 19
142000 22
142100 24
142200 20
142300 19
142400 23
142500 24
142600 20
142700 18
142800 20
142900 20
143000 20
143100 20
143200 16
143300 22
143400 18
143500 15
143600 16
143700 17
143800 19
143900 25
144000 21
144100 23
144200 25
144300 24
144400 24
144500 24
144600 27
144700 25
144800 25
144900 22
145000 22
145100 19
145200 20
145300 19
145400 25
145500 20
145600 21
145700 19
145800 18
145900 24
146000 21
146100 26
146200 25
146300 24
146400 24
146500 21
146600 19
146700 23
146800 20
146900 18
147000 18
147100 22
147200 16
147300 25
147400 16
147500 21
147600 23
147700 24
147800 25
147900 18
148000 21
148100 18
148200 21
148300 22
148400 19
148500 23
148600 19
148700 21
148800 21
148900 24
149000 23
149100 24
149200 25
149300 26
149400 26
149500 18
149600 23
149700 19
149800 21
149900 26
150000 24
150100 23
150200 26
150300 24
150400 26
150500 26
150600 28
150700 28
150800 25
150900 30
151000 27
151100 26
151200 25
151300 27
151400 25
151500 25
151600 23
151700 24
151800 23
151900 25
152000 26
152100 25
152200 26
152300 26
152400 26
152500 26
152600 23
152700 26
152800 22
152900 24
153000 25
153100 23
153200 25
153300 28
153400 28
153500 25
153600 24
153700 23
153800 26
153900 24
154000 25
154100 23
154200 27
154300 27
154400 25
154500 24
154600 23
154700 23
154800 25
154900 26
155000 24
155100 27
155200 25
155300 22
155400 29
155500 27
155600 27
155700 27
155800 22
155900 27
156000 25
156100 22
156200 27
156300 26
156400 23
156500 23
156600 23
156700 18
156800 23
156900 23
157000 27
157100 23
157200 29
157300 26
157400 25
157500 25
157600 24
157700 24
157800 26
157900 27
158000 23
158100 27
158200 26
158300 22
158400 28
158500 28
158600 25
158700 21
158800 27
158900 25
159000 22
159100 23
159200 22
159300 17
159400 22
159500 26
159600 22
159700 22
159800 22
159900 23
160000 22
160100 20
160200 23
160300 25
160400 25
160500 23
160600 26
160700 21
160800 25
160900 24
161000 25
161100 24
161200 24
161300 25
161400 23
161500 30
161600 27
161700 24
161800 25
161900 25
162000 24
162100 25
162200 22
162300 21
162400 25
162500 25
162600 21
162700 22
162800 25
162900 26
163000 22
163100 25
163200 23
163300 27
163400 24
163500 25
163600 23
163700 26
163800 27
163900 23
164000 24
164100 26
164200 24
164300 23
164400 26
164500 27
164600 28
164700 27
164800 23
164900 25
165000 26
165100 27
165200 27
165300 24
165400 25
165500 24
165600 27
165700 23
165800 27
165900 28
166000 31
166100 24
166200 30
166300 27
166400 30
166500 26
166600 25
166700 27
166800 24
166900 23
167000 27
167100 27
167200 27
167300 24
167400 26
167500 27
167600 27
167700 31
167800 29
167900 22
168000 29
168100 27
168200 27
168300 26
168400 26
168500 28
168600 26
168700 26
168800 23
168900 23
169000 27
169100 26
169200 24
169300 22
169400 22
169500 23
169600 22
169700 24
169800 24
169900 23
170000 22
170100 25
170200 30
170300 30
170400 24
170500 28
170600 24
170700 30
170800 27
170900 24
171000 26
171100 31
171200 25
171300 23
171400 22
171500 31
171600 23
171700 24
171800 25
171900 26
172000 25
172100 25
172200 28
172300 25
172400 28
172500 24
172600 22
172700 26
172800 27
172900 27
173000 27
173100 28
173200 27
173300 24
173400 26
173500 25
173600 24
173700 22
173800 26
173900 26
174000 27
174100 26
174200 24
174300 26
174400 23
174500 29
174600 24
174700 28
174800 25
174900 24
175000 25
175100 24
175200 27
175300 27
175400 26
175500 23
175600 28
175700 25
175800 24
175900 26
176000 25
176100 25
176200 23
176300 26
176400 23
176500 22
176600 25
176700 26
176800 24
176900 25
177000 29
177100 27
177200 25
177300 26
177400 28
177500 27
177600 26
177700 29
177800 22
177900 29
178000 27
178100 29
178200 27
178300 26
178400 24
178500 23
178600 25
178700 29
178800 27
178900 30
179000 25
179100 28
179200 29
179300 29
179400 29
179500 28
179600 24
179700 28
179800 28
179900 26
180000 28
180100 27
180200 28
180300 29
180400 25
180500 25
180600 31
180700 31
180800 27
180900 29
181000 27
181100 31
181200 25
181300 29
181400 28
181500 29
181600 30
181700 26
181800 26
181900 29
182000 25
182100 26
182200 26
182300 22
182400 29
182500 29
182600 26
182700 24
182800 26
182900 27
183000 29
183100 27
183200 24
183300 27
183400 26
183500 30
183600 27
183700 27
183800 27
183900 28
184000 25
184100 31
184200 25
184300 24
184400 27
184500 23
184600 26
184700 26
184800 25
184900 28
185000 22
185100 29
185200 27
185300 26
185400 24
185500 26
185600 26
185700 25
185800 24
185900 28
186000 26
186100 23
186200 22
186300 24
186400 27
186500 27
186600 31
186700 28
186800 27
186900 26
187000 25
187100 26
187200 27
187300 28
187400 26
187500 26
187600 30
187700 29
187800 27
187900 26
188000 29
188100 28
188200 29
188300 27
188400 25
188500 23
188600 29
188700 27
188800 29
188900 27
189000 27
189100 29
189200 27
189300 29
189400 28
189500 27
189600 26
189700 28
189800 29
189900 27
190000 30
190100 26
190200 23
190300 26
190400 28
190500 30
190600 29
190700 25
190800 29
190900 28
191000 27
191100 27
191200 23
191300 24
191400 23
191500 26
191600 27
191700 26
191800 26
191900 29
192000 28
192100 27
192200 28
192300 24
192400 26
192500 27
192600 21
192700 22
192800 21
192900 30
193000 21
193100 25
193200 24
193300 21
193400 25
193500 26
193600 30
193700 28
193800 27
193900 27
194000 24
194100 22
194200 22
194300 24
194400 27
194500 25
194600 22
194700 23
194800 23
194900 21
195000 25
195100 21
195200 26
195300 22
195400 21
195500 24
195600 23
195700 23
195800 20
195900 20
196000 27
196100 25
196200 21
196300 26
196400 24
196500 23
196600 26
196700 25
196800 26
196900 17
197000 23
197100 20
197200 24
197300 21
197400 24
197500 22
197600 20
197700 22
197800 20
197900 24
198000 23
198100 19
198200 25
198300 22
198400 21
198500 18
198600 21
198700 24
198800 21
198900 22
199000 20
199100 19
199200 20
199300 21
199400 20
199500 22
199600 22
199700 19
199800 21
199900 20
200000 17
200100 22
200200 24
200300 24
200400 24
200500 22
200600 20
200700 21
200800 21
200900 21
201000 20
201100 18
201200 23
201300 22
201400 20
201500 19
201600 23
201700 21
201800 19
201900 23
202000 25
202100 21
202200 20
202300 23
202400 21
202500 24
202600 23
202700 25
202800 22
202900 23
203000 25
203100 25
203200 27
203300 24
203400 21
203500 19
203600 19
203700 24
203800 23
203900 21
204000 17
204100 20
204200 16
204300 18
204400 16
204500 21
204600 20
204700 21
204800 20
204900 21
205000 19
205100 22
205200 23
205300 18
205400 23
205500 20
205600 17
205700 21
205800 20
205900 21
206000 23
206100 22
206200 21
206300 24
206400 21
206500 26
206600 21
206700 22
206800 26
206900 19
207000 21
207100 22
207200 23
207300 25
207400 29
207500 27
207600 23
207700 25
207800 22
207900 23
208000 24
208100 23
208200 23
208300 21
208400 20
208500 26
208600 22
208700 22
208800 26
208900 22
209000 22
209100 24
209200 19
209300 27
209400 29
209500 24
209600 23
209700 21
209800 27
209900 25
210000 23
210100 22
210200 24
210300 24
210400 24
210500 23
210600 23
210700 28
210800 25
210900 24
211000 33
211100 26
211200 26
211300 28
211400 29
211500 31
211600 21
211700 25
211800 29
211900 29
212000 25
212100 26
212200 25
212300 29
212400 35
212500 28
212600 24
212700 24
212800 25
212900 22
213000 24
213100 22
213200 23
213300 20
213400 24
213500 27
213600 22
213700 21
213800 26
213900 24
214000 17
214100 22
214200 25
214300 25
214400 21
214500 22
214600 21
214700 21
214800 22
214900 18
215000 19
215100 24
215200 24
215300 25
215400 23
215500 20
215600 25
215700 29
215800 28
215900 28
216000 27
216100 28
216200 28
216300 24
216400 26
216500 26
216600 25
216700 26
216800 28
216900 26
217000 22
217100 23
217200 25
217300 28
217400 26
217500 22
217600 24
217700 23
217800 25
217900 22
218000 22
218100 26
218200 22
218300 26
218400 22
218500 25
218600 23
218700 26
218800 23
218900 23
219000 27
219100 24
219200 28
219300 29
219400 26
219500 25
219600 26
219700 24
219800 23
219900 27
220000 20
220100 24
220200 20
220300 20
220400 21
220500 21
220600 20
220700 19
220800 23
220900 21
221000 23
221100 21
221200 23
221300 24
221400 24
221500 22
221600 20
221700 23
221800 20
221900 20
222000 20
222100 18
222200 27
222300 23
222400 20
222500 25
222600 22
222700 23
222800 25
222900 26
223000 27
223100 26
223200 25
223300 27
223400 22
223500 21
223600 26
223700 25
223800 24
223900 27
224000 27
224100 26
224200 24
224300 27
224400 23
224500 26
224600 27
224700 28
224800 24
224900 25
225000 26
225100 29
225200 24
225300 20
225400 17
225500 17
225600 20
225700 18
225800 21
225900 22
226000 26
226100 24
226200 26
226300 27
226400 26
226500 29
226600 27
226700 25
226800 25
226900 23
227000 18
227100 21
227200 24
227300 19
227400 14
227500 21
227600 21
227700 21
227800 21
227900 24
228000 23
228100 18
228200 20
228300 18
228400 19
228500 19
228600 15
228700 17
228800 16
228900 17
229000 17
229100 17
229200 22
229300 22
229400 22
229500 24
229600 21
229700 19
229800 23
229900 22
230000 21
230100 20
230200 19
230300 23
230400 20
230500 22
230600 26
230700 24
230800 23
230900 24
231000 23
231100 22
231200 27
231300 25
231400 29
231500 28
231600 26
231700 27
231800 26
231900 23
232000 21
232100 23
232200 25
232300 22
232400 25
232500 26
232600 28
232700 28
232800 32
232900 29
233000 26
233100 31
233200 26
233300 30
233400 29
233500 31
233600 25
233700 29
233800 32
233900 28
234000 29
234100 29
234200 28
234300 28
234400 32
234500 27
234600 29
234700 25
234800 24
234900 24
235000 28
235100 22
235200 23
235300 26
235400 27
235500 28
235600 25
235700 23
235800 23
235900 25
236000 24
236100 25
236200 27
236300 26
236400 28
236500 27
236600 26
236700 30
236800 27
236900 23
237000 25
237100 28
237200 27
237300 26
237400 25
237500 27
237600 25
237700 27
237800 28
237900 25
238000 24
238100 25
238200 27
238300 25
238400 25
238500 21
238600 24
238700 25
238800 23
238900 21
239000 25
239100 20
239200 23
239300 31
239400 23
239500 24
239600 24
239700 24
239800 25
239900 25
240000 26
240100 23
240200 25
240300 23
240400 25
240500 23
240600 25
240700 27
240800 21
240900 26
241000 24
241100 22
241200 27
241300 27
241400 26
241500 24
241600 26
241700 25
241800 22
241900 28
242000 28
242100 23
242200 21
242300 27
242400 27
242500 25
242600 27
242700 23
242800 23
242900 23
243000 20
243100 21
243200 22
243300 23
243400 22
243500 25
243600 22
243700 19
243800 23
243900 25
244000 23
244100 24
244200 22
244300 24
244400 27
244500 25
244600 24
244700 19
244800 24
244900 22
245000 20
245100 25
245200 26
245300 19
245400 24
245500 22
245600 26
245700 25
245800 30
245900 26
246000 25
246100 29
246200 21
246300 26
246400 24
246500 25
246600 26
246700 26
246800 23
246900 25
247000 24
247100 22
247200 26
247300 24
247400 27
247500 25
247600 26
247700 25
247800 25
247900 24
248000 26
248100 28
248200 21
248300 23
248400 25
248500 26
248600 25
248700 24
248800 24
248900 21
249000 24
249100 24
249200 24
249300 27
249400 26
249500 23
249600 23
249700 23
249800 29
249900 27
250000 24
250100 22
250200 22
250300 23
250400 24
250500 26
250600 22
250700 24
250800 26
250900 23
251000 25
251100 25
251200 23
251300 24
251400 24
251500 25
251600 23
251700 22
251800 22
251900 25
252000 25
252100 23
252200 24
252300 25
252400 21
252500 19
252600 23
252700 19
252800 22
252900 22
253000 23
253100 21
253200 24
253300 23
253400 23
253500 23
253600 19
253700 21
253800 25
253900 23
254000 22
254100 22
254200 23
254300 24
254400 22
254500 18
254600 24
254700 21
254800 26
254900 24
255000 22
255100 21
255200 20
255300 20
255400 20
255500 22
255600 22
255700 20
255800 20
255900 18
256000 18
256100 26
256200 23
256300 22
256400 24
256500 21
256600 24
256700 24
256800 24
256900 25
257000 24
257100 24
257200 23
257300 26
257400 23
257500 23
257600 21
257700 20
257800 29
257900 18
258000 23
258100 19
258200 23
258300 22
258400 24
258500 22
258600 22
258700 24
258800 24
258900 25
259000 25
259100 21
259200 21
259300 23
259400 23
259500 20
259600 18
259700 24
259800 24
259900 27
260000 24
260100 20
260200 28
260300 24
260400 26
260500 25
260600 24
260700 24
260800 22
260900 22
261000 22
261100 24
261200 24
261300 27
261400 23
261500 26
261600 24
261700 25
261800 26
261900 23
262000 24
262100 26
262200 25
262300 25
262400 23
262500 25
262600 26
262700 27
262800 25
262900 28
263000 20
263100 24
263200 24
263300 28
263400 27
263500 21
263600 26
263700 24
263800 23
263900 24
264000 23
264100 26
264200 22
264300 19
264400 24
264500 26
264600 26
264700 25
264800 28
264900 28
265000 22
265100 26
265200 27
265300 21
265400 26
265500 28
265600 25
265700 29
265800 28
265900 27
266000 23
266100 21
266200 25
266300 26
266400 28
266500 25
266600 25
266700 31
266800 27
266900 28
267000 29
267100 27
267200 27
267300 22
267400 25
267500 26
267600 21
267700 21
267800 27
267900 24
268000 27
268100 20
268200 26
268300 24
268400 25
268500 20
268600 20
268700 14
268800 20
268900 18
269000 22
269100 21
269200 20
269300 18
269400 21
269500 18
269600 24
269700 19
269800 20
269900 22
270000 20
270100 19
270200 20
270300 20
270400 19
270500 24
270600 18
270700 19
270800 21
270900 20
271000 21
271100 21
271200 24
271300 21
271400 23
271500 26
271600 25
271700 21
271800 23
271900 26
272000 25
272100 24
272200 24
272300 27
272400 23
272500 22
272600 20
272700 27
272800 22
272900 24
273000 26
273100 26
273200 25
273300 26
273400 28
273500 26
273600 25
273700 21
273800 21
273900 22
274000 24
274100 25
274200 26
274300 23
274400 24
274500 25
274600 24
274700 25
274800 21
274900 22
275000 22
275100 23
275200 23
275300 20
275400 22
275500 24
275600 23
275700 24
275800 23
275900 23
276000 22
276100 23
276200 21
276300 22
276400 24
276500 23
276600 21
276700 21
276800 17
276900 22
277000 23
277100 20
277200 23
277300 20
277400 18
277500 20
277600 21
277700 26
277800 25
277900 23
278000 23
278100 22
278200 22
278300 20
278400 20
278500 20
278600 20
278700 19
278800 22
278900 19
279000 21
279100 25
279200 22
279300 22
279400 22
279500 17
279600 20
279700 20
279800 20
279900 20
280000 22
280100 22
280200 21
280300 19
280400 19
280500 20
280600 17
280700 21
280800 20
280900 16
281000 21
281100 22
281200 20
281300 21
281400 17
281500 14
281600 21
281700 20
281800 20
281900 22
282000 19
282100 21
282200 18
282300 21
282400 22
282500 23
282600 23
282700 20
282800 19
282900 21
283000 21
283100 25
283200 22
283300 21
283400 21
283500 23
283600 24
283700 23
283800 21
283900 24
284000 20
284100 26
284200 26
284300 19
284400 21
284500 24
284600 26
284700 20
284800 21
284900 27
285000 27
285100 23
285200 23
285300 20
285400 21
285500 23
285600 26
285700 23
285800 20
285900 23
286000 24
286100 22
286200 25
286300 21
286400 24
286500 19
286600 22
286700 24
286800 18
286900 18
287000 26
287100 23
287200 19
287300 25
287400 24
287500 22
287600 24
287700 20
287800 21
287900 17
288000 20
288100 20
288200 19
288300 20
288400 18
288500 18
288600 22
288700 18
288800 20
288900 21
289000 21
289100 18
289200 20
289300 22
289400 25
289500 18
289600 22
289700 21
289800 17
289900 21
290000 24
290100 19
290200 22
290300 21
290400 22
290500 23
290600 22
290700 23
290800 24
290900 21
291000 20
291100 18
291200 17
291300 19
291400 23
291500 18
291600 21
291700 22
291800 21
291900 21
292000 25
292100 22
292200 22
292300 17
292400 19
292500 20
292600 22
292700 25
292800 25
292900 24
293000 24
293100 17
293200 19
293300 23
293400 20
293500 19
293600 19
293700 20
293800 17
293900 19
294000 17
294100 18
294200 18
294300 18
294400 17
294500 19
294600 21
294700 16
294800 18
294900 18
295000 19
295100 15
295200 20
295300 18
295400 17
295500 23
295600 19
295700 18
295800 21
295900 21
296000 19
296100 21
296200 18
296300 20
296400 21
296500 20
296600 22
296700 18
296800 21
296900 24
297000 18
297100 18
297200 19
297300 21
297400 17
297500 20
297600 22
297700 19
297800 22
297900 22
298000 20
298100 22
298200 23
298300 22
298400 25
298500 23
298600 20
298700 20
298800 18
298900 21
299000 18
299100 19
299200 18
299300 17
299400 22
299500 22
299600 18
299700 19
299800 20
299900 19
300000 21
