# Supplementary material for: Targeted systematic evolution of an RNA platform neutralizing DNMT1 function and controlling DNA methylation
Source: Nat Commun. 2023 Jan 6;14:99. doi: 10.1038/s41467-022-35222-4 (PMC9823104; doi:10.1038/s41467-022-35222-4)
Supplement: Supplementary file 6 — Source Data [file 41467_2022_35222_MOESM6_ESM.zip › source data file/Supplementary Figure16/HB-Ce10-DNMT1-R2.dat]

0 4
100 6
200 9
300 5
400 10
500 10
600 7
700 10
800 9
900 6
1000 9
1100 7
1200 12
1300 9
1400 8
1500 12
1600 10
1700 10
1800 7
1900 9
2000 7
2100 9
2200 11
2300 18
2400 15
2500 13
2600 12
2700 15
2800 13
2900 11
3000 12
3100 15
3200 14
3300 13
3400 12
3500 15
3600 14
3700 14
3800 10
3900 10
4000 10
4100 13
4200 12
4300 11
4400 10
4500 14
4600 13
4700 12
4800 12
4900 11
5000 11
5100 13
5200 12
5300 13
5400 8
5500 12
5600 12
5700 13
5800 12
5900 11
6000 11
6100 10
6200 12
6300 10
6400 11
6500 10
6600 9
6700 7
6800 9
6900 7
7000 10
7100 6
7200 9
7300 9
7400 15
7500 14
7600 14
7700 16
7800 15
7900 17
8000 13
8100 12
8200 8
8300 10
8400 9
8500 10
8600 9
8700 9
8800 9
8900 10
9000 11
9100 10
9200 9
9300 8
9400 9
9500 8
9600 12
9700 5
9800 9
9900 8
10000 10
10100 7
10200 9
10300 10
10400 9
10500 8
10600 10
10700 8
10800 7
10900 10
11000 9
11100 7
11200 9
11300 15
11400 7
11500 9
11600 5
11700 9
11800 10
11900 11
12000 9
12100 10
12200 7
12300 10
12400 7
12500 11
12600 11
12700 9
12800 11
12900 13
13000 11
13100 14
13200 12
13300 14
13400 10
13500 14
13600 12
13700 12
13800 13
13900 15
14000 11
14100 14
14200 12
14300 14
14400 12
14500 11
14600 13
14700 12
14800 13
14900 15
15000 12
15100 17
15200 14
15300 14
15400 14
15500 10
15600 14
15700 16
15800 13
15900 8
16000 12
16100 16
16200 17
16300 12
16400 16
16500 9
16600 8
16700 11
16800 14
16900 12
17000 13
17100 12
17200 14
17300 11
17400 13
17500 10
17600 15
17700 12
17800 18
17900 11
18000 10
18100 11
18200 8
18300 11
18400 11
18500 13
18600 12
18700 15
18800 13
18900 10
19000 13
19100 10
19200 11
19300 12
19400 10
19500 11
19600 11
19700 10
19800 11
19900 10
20000 10
20100 9
20200 14
20300 12
20400 15
20500 11
20600 8
20700 13
20800 12
20900 13
21000 11
21100 14
21200 14
21300 11
21400 12
21500 10
21600 14
21700 11
21800 13
21900 13
22000 16
22100 15
22200 13
22300 15
22400 12
22500 12
22600 13
22700 15
22800 15
22900 11
23000 11
23100 13
23200 7
23300 9
23400 11
23500 12
23600 10
23700 12
23800 6
23900 10
24000 6
24100 6
24200 5
24300 6
24400 9
24500 6
24600 6
24700 5
24800 11
24900 12
25000 7
25100 9
25200 9
25300 12
25400 11
25500 11
25600 15
25700 13
25800 10
25900 11
26000 10
26100 12
26200 12
26300 19
26400 13
26500 16
26600 16
26700 14
26800 12
26900 9
27000 14
27100 16
27200 13
27300 14
27400 12
27500 12
27600 12
27700 14
27800 9
27900 10
28000 11
28100 14
28200 12
28300 8
28400 9
28500 11
28600 13
28700 10
28800 9
28900 6
29000 14
29100 10
29200 11
29300 10
29400 13
29500 12
29600 13
29700 13
29800 11
29900 11
30000 7
30100 8
30200 7
30300 6
30400 7
30500 6
30600 10
30700 13
30800 12
30900 8
31000 7
31100 11
31200 6
31300 7
31400 8
31500 9
31600 9
31700 5
31800 5
31900 8
32000 10
32100 11
32200 9
32300 13
32400 8
32500 13
32600 11
32700 10
32800 10
32900 10
33000 9
33100 10
33200 10
33300 10
33400 9
33500 8
33600 5
33700 8
33800 9
33900 7
34000 10
34100 12
34200 8
34300 12
34400 12
34500 10
34600 9
34700 6
34800 8
34900 8
35000 10
35100 9
35200 7
35300 8
35400 8
35500 10
35600 10
35700 9
35800 7
35900 7
36000 8
36100 8
36200 9
36300 9
36400 10
36500 10
36600 13
36700 10
36800 8
36900 14
37000 11
37100 9
37200 9
37300 11
37400 12
37500 11
37600 11
37700 8
37800 10
37900 11
38000 13
38100 9
38200 7
38300 11
38400 9
38500 7
38600 7
38700 6
38800 7
38900 11
39000 15
39100 10
39200 14
39300 13
39400 11
39500 12
39600 13
39700 11
39800 13
39900 10
40000 14
40100 20
40200 19
40300 17
40400 13
40500 17
40600 14
40700 19
40800 14
40900 15
41000 16
41100 15
41200 16
41300 17
41400 16
41500 15
41600 17
41700 14
41800 12
41900 17
42000 12
42100 11
42200 9
42300 11
42400 16
42500 17
42600 15
42700 12
42800 14
42900 18
43000 15
43100 13
43200 14
43300 14
43400 20
43500 15
43600 12
43700 12
43800 17
43900 15
44000 13
44100 12
44200 11
44300 14
44400 10
44500 12
44600 13
44700 13
44800 11
44900 15
45000 12
45100 15
45200 12
45300 14
45400 15
45500 11
45600 15
45700 11
45800 15
45900 16
46000 11
46100 15
46200 12
46300 11
46400 11
46500 15
46600 12
46700 13
46800 13
46900 16
47000 17
47100 16
47200 13
47300 17
47400 14
47500 13
47600 15
47700 15
47800 14
47900 12
48000 14
48100 12
48200 12
48300 10
48400 11
48500 12
48600 15
48700 15
48800 14
48900 13
49000 16
49100 12
49200 12
49300 11
49400 10
49500 9
49600 10
49700 9
49800 9
49900 12
50000 14
50100 12
50200 10
50300 14
50400 11
50500 11
50600 17
50700 13
50800 11
50900 11
51000 13
51100 13
51200 13
51300 12
51400 14
51500 17
51600 12
51700 18
51800 17
51900 17
52000 12
52100 13
52200 17
52300 13
52400 14
52500 16
52600 15
52700 17
52800 16
52900 19
53000 14
53100 19
53200 18
53300 16
53400 12
53500 18
53600 16
53700 16
53800 17
53900 14
54000 15
54100 13
54200 16
54300 17
54400 16
54500 14
54600 15
54700 18
54800 14
54900 15
55000 19
55100 13
55200 15
55300 14
55400 15
55500 15
55600 16
55700 16
55800 16
55900 11
56000 13
56100 15
56200 16
56300 18
56400 16
56500 14
56600 14
56700 17
56800 16
56900 16
57000 18
57100 14
57200 16
57300 15
57400 18
57500 18
57600 13
57700 16
57800 16
57900 14
58000 15
58100 14
58200 17
58300 14
58400 17
58500 14
58600 13
58700 15
58800 16
58900 12
59000 17
59100 17
59200 14
59300 17
59400 20
59500 19
59600 16
59700 18
59800 15
59900 16
60000 17
60100 16
60200 18
60300 23
60400 17
60500 17
60600 12
60700 15
60800 19
60900 19
61000 18
61100 18
61200 23
61300 18
61400 20
61500 16
61600 20
61700 16
61800 14
61900 17
62000 19
62100 14
62200 18
62300 17
62400 15
62500 20
62600 17
62700 17
62800 18
62900 15
63000 18
63100 17
63200 16
63300 20
63400 13
63500 18
63600 18
63700 16
63800 16
63900 13
64000 14
64100 17
64200 18
64300 15
64400 19
64500 19
64600 17
64700 16
64800 13
64900 13
65000 16
65100 17
65200 19
65300 16
65400 15
65500 17
65600 17
65700 13
65800 13
65900 19
66000 17
66100 19
66200 20
66300 19
66400 17
66500 17
66600 18
66700 16
66800 17
66900 16
67000 18
67100 14
67200 18
67300 12
67400 14
67500 10
67600 12
67700 13
67800 17
67900 18
68000 17
68100 12
68200 15
68300 14
68400 19
68500 16
68600 16
68700 15
68800 13
68900 12
69000 14
69100 14
69200 15
69300 18
69400 17
69500 12
69600 17
69700 18
69800 12
69900 16
70000 15
70100 12
70200 16
70300 14
70400 15
70500 13
70600 12
70700 15
70800 11
70900 14
71000 15
71100 14
71200 18
71300 16
71400 20
71500 17
71600 15
71700 20
71800 13
71900 13
72000 17
72100 15
72200 18
72300 15
72400 16
72500 16
72600 17
72700 17
72800 16
72900 13
73000 10
73100 11
73200 15
73300 11
73400 16
73500 17
73600 14
73700 16
73800 15
73900 16
74000 13
74100 17
74200 18
74300 14
74400 15
74500 16
74600 13
74700 15
74800 17
74900 17
75000 14
75100 16
75200 16
75300 16
75400 16
75500 17
75600 18
75700 17
75800 18
75900 15
76000 16
76100 12
76200 14
76300 14
76400 14
76500 15
76600 13
76700 15
76800 19
76900 17
77000 14
77100 16
77200 14
77300 16
77400 15
77500 15
77600 15
77700 16
77800 14
77900 17
78000 22
78100 14
78200 17
78300 14
78400 17
78500 16
78600 14
78700 10
78800 18
78900 14
79000 15
79100 15
79200 15
79300 15
79400 16
79500 14
79600 15
79700 17
79800 16
79900 13
80000 11
80100 16
80200 10
80300 18
80400 17
80500 10
80600 13
80700 19
80800 17
80900 16
81000 15
81100 15
81200 12
81300 12
81400 12
81500 14
81600 14
81700 13
81800 15
81900 15
82000 15
82100 15
82200 13
82300 12
82400 15
82500 13
82600 15
82700 17
82800 15
82900 17
83000 17
83100 20
83200 17
83300 16
83400 18
83500 16
83600 15
83700 21
83800 19
83900 19
84000 18
84100 19
84200 19
84300 17
84400 20
84500 19
84600 18
84700 16
84800 14
84900 19
85000 18
85100 17
85200 23
85300 19
85400 17
85500 20
85600 12
85700 19
85800 18
85900 17
86000 19
86100 22
86200 20
86300 21
86400 18
86500 20
86600 22
86700 22
86800 20
86900 18
87000 19
87100 18
87200 16
87300 18
87400 18
87500 19
87600 21
87700 20
87800 21
87900 20
88000 23
88100 20
88200 14
88300 21
88400 19
88500 15
88600 15
88700 18
88800 18
88900 17
89000 18
89100 23
89200 22
89300 19
89400 17
89500 18
89600 21
89700 20
89800 18
89900 17
90000 16
90100 16
90200 19
90300 18
90400 19
90500 18
90600 11
90700 17
90800 14
90900 19
91000 17
91100 22
91200 15
91300 21
91400 26
91500 19
91600 18
91700 20
91800 20
91900 21
92000 20
92100 21
92200 20
92300 20
92400 16
92500 14
92600 13
92700 13
92800 18
92900 17
93000 21
93100 19
93200 22
93300 19
93400 16
93500 19
93600 19
93700 20
93800 19
93900 16
94000 19
94100 21
94200 19
94300 20
94400 19
94500 15
94600 16
94700 16
94800 17
94900 17
95000 14
95100 15
95200 16
95300 18
95400 16
95500 12
95600 10
95700 14
95800 17
95900 15
96000 15
96100 15
96200 14
96300 17
96400 14
96500 16
96600 15
96700 16
96800 17
96900 17
97000 15
97100 15
97200 16
97300 9
97400 13
97500 13
97600 12
97700 9
97800 9
97900 10
98000 8
98100 10
98200 11
98300 13
98400 10
98500 14
98600 16
98700 13
98800 13
98900 16
99000 19
99100 16
99200 20
99300 17
99400 15
99500 17
99600 20
99700 17
99800 15
99900 18
100000 18
100100 21
100200 20
100300 20
100400 17
100500 20
100600 18
100700 16
100800 15
100900 19
101000 19
101100 20
101200 19
101300 20
101400 20
101500 15
101600 21
101700 15
101800 21
101900 20
102000 13
102100 18
102200 14
102300 17
102400 16
102500 16
102600 18
102700 17
102800 17
102900 20
103000 15
103100 22
103200 18
103300 16
103400 18
103500 19
103600 25
103700 18
103800 16
103900 13
104000 15
104100 14
104200 15
104300 15
104400 16
104500 16
104600 20
104700 19
104800 17
104900 19
105000 17
105100 18
105200 14
105300 15
105400 16
105500 17
105600 18
105700 20
105800 16
105900 17
106000 15
106100 16
106200 13
106300 15
106400 15
106500 18
106600 18
106700 16
106800 14
106900 14
107000 18
107100 15
107200 15
107300 17
107400 16
107500 15
107600 17
107700 16
107800 18
107900 15
108000 17
108100 17
108200 19
108300 20
108400 19
108500 17
108600 15
108700 16
108800 19
108900 23
109000 17
109100 22
109200 17
109300 17
109400 20
109500 24
109600 19
109700 18
109800 16
109900 19
110000 19
110100 16
110200 18
110300 17
110400 21
110500 24
110600 19
110700 20
110800 20
110900 21
111000 17
111100 18
111200 21
111300 20
111400 18
111500 17
111600 16
111700 19
111800 14
111900 15
112000 15
112100 17
112200 19
112300 20
112400 20
112500 21
112600 19
112700 16
112800 16
112900 18
113000 20
113100 23
113200 24
113300 19
113400 23
113500 18
113600 20
113700 17
113800 20
113900 18
114000 18
114100 19
114200 17
114300 18
114400 16
114500 20
114600 17
114700 16
114800 16
114900 14
115000 15
115100 17
115200 18
115300 15
115400 16
115500 20
115600 17
115700 18
115800 19
115900 14
116000 16
116100 16
116200 16
116300 15
116400 16
116500 20
116600 16
116700 16
116800 20
116900 20
117000 19
117100 19
117200 14
117300 21
117400 19
117500 26
117600 18
117700 21
117800 19
117900 22
118000 20
118100 16
118200 22
118300 22
118400 24
118500 17
118600 24
118700 25
118800 17
118900 20
119000 22
119100 23
119200 24
119300 22
119400 20
119500 22
119600 19
119700 18
119800 17
119900 21
120000 20
120100 22
120200 22
120300 30
120400 26
120500 26
120600 24
120700 23
120800 30
120900 25
121000 30
121100 24
121200 23
121300 25
121400 24
121500 23
121600 24
121700 21
121800 21
121900 20
122000 22
122100 24
122200 23
122300 20
122400 19
122500 19
122600 23
122700 23
122800 23
122900 18
123000 18
123100 22
123200 23
123300 24
123400 21
123500 23
123600 18
123700 24
123800 24
123900 20
124000 15
124100 19
124200 20
124300 19
124400 20
124500 20
124600 18
124700 16
124800 21
124900 19
125000 17
125100 18
125200 22
125300 18
125400 19
125500 18
125600 20
125700 22
125800 15
125900 20
126000 22
126100 22
126200 27
126300 18
126400 23
126500 26
126600 22
126700 23
126800 22
126900 24
127000 22
127100 26
127200 26
127300 22
127400 20
127500 19
127600 19
127700 21
127800 17
127900 19
128000 24
128100 21
128200 23
128300 19
128400 20
128500 24
128600 19
128700 21
128800 20
128900 20
129000 20
129100 19
129200 16
129300 21
129400 17
129500 20
129600 14
129700 19
129800 20
129900 20
130000 16
130100 17
130200 17
130300 17
130400 18
130500 17
130600 20
130700 22
130800 19
130900 16
131000 18
131100 24
131200 18
131300 21
131400 19
131500 17
131600 15
131700 17
131800 16
131900 19
132000 21
132100 21
132200 23
132300 17
132400 14
132500 19
132600 15
132700 18
132800 16
132900 16
133000 19
133100 15
133200 17
133300 18
133400 23
133500 15
133600 16
133700 18
133800 17
133900 14
134000 17
134100 20
134200 20
134300 17
134400 17
134500 20
134600 15
134700 18
134800 18
134900 20
135000 18
135100 18
135200 17
135300 13
135400 18
135500 18
135600 18
135700 18
135800 20
135900 15
136000 21
136100 20
136200 19
136300 20
136400 15
136500 17
136600 18
136700 18
136800 18
136900 19
137000 19
137100 17
137200 22
137300 19
137400 21
137500 19
137600 21
137700 19
137800 20
137900 22
138000 19
138100 21
138200 20
138300 18
138400 17
138500 23
138600 22
138700 22
138800 23
138900 18
139000 18
139100 19
139200 20
139300 17
139400 18
139500 18
139600 19
139700 17
139800 17
139900 18
140000 17
140100 18
140200 18
140300 18
140400 19
140500 17
140600 19
140700 16
140800 16
140900 17
141000 21
141100 18
141200 18
141300 15
141400 15
141500 20
141600 16
141700 23
141800 18
141900 18
142000 20
142100 18
142200 20
142300 18
142400 22
142500 20
142600 22
142700 19
142800 17
142900 20
143000 18
143100 20
143200 22
143300 21
143400 21
143500 23
143600 20
143700 23
143800 20
143900 19
144000 17
144100 20
144200 17
144300 23
144400 19
144500 19
144600 20
144700 21
144800 21
144900 21
145000 19
145100 20
145200 18
145300 17
145400 20
145500 19
145600 22
145700 19
145800 21
145900 21
146000 23
146100 22
146200 24
146300 22
146400 21
146500 20
146600 19
146700 21
146800 20
146900 22
147000 22
147100 21
147200 17
147300 18
147400 24
147500 19
147600 19
147700 23
147800 21
147900 26
148000 20
148100 18
148200 19
148300 19
148400 23
148500 21
148600 21
148700 24
148800 18
148900 20
149000 20
149100 21
149200 17
149300 24
149400 22
149500 24
149600 21
149700 19
149800 19
149900 22
150000 16
150100 17
150200 20
150300 22
150400 24
150500 22
150600 23
150700 22
150800 22
150900 22
151000 19
151100 27
151200 29
151300 24
151400 22
151500 22
151600 19
151700 23
151800 22
151900 24
152000 19
152100 18
152200 24
152300 21
152400 21
152500 18
152600 24
152700 23
152800 19
152900 19
153000 25
153100 23
153200 23
153300 22
153400 20
153500 21
153600 21
153700 24
153800 25
153900 24
154000 24
154100 24
154200 23
154300 22
154400 22
154500 24
154600 26
154700 25
154800 21
154900 23
155000 19
155100 20
155200 23
155300 21
155400 22
155500 23
155600 19
155700 24
155800 23
155900 31
156000 20
156100 25
156200 22
156300 23
156400 27
156500 22
156600 23
156700 25
156800 28
156900 19
157000 24
157100 25
157200 23
157300 22
157400 21
157500 23
157600 19
157700 23
157800 20
157900 22
158000 23
158100 21
158200 21
158300 21
158400 19
158500 22
158600 23
158700 21
158800 21
158900 22
159000 24
159100 23
159200 20
159300 19
159400 20
159500 19
159600 20
159700 20
159800 24
159900 20
160000 27
160100 21
160200 23
160300 21
160400 21
160500 18
160600 19
160700 22
160800 19
160900 23
161000 23
161100 19
161200 18
161300 24
161400 21
161500 25
161600 23
161700 21
161800 20
161900 17
162000 21
162100 25
162200 25
162300 21
162400 19
162500 19
162600 22
162700 24
162800 22
162900 24
163000 24
163100 27
163200 18
163300 20
163400 19
163500 19
163600 20
163700 18
163800 20
163900 20
164000 21
164100 20
164200 18
164300 26
164400 24
164500 23
164600 19
164700 18
164800 22
164900 20
165000 18
165100 17
165200 20
165300 20
165400 20
165500 19
165600 23
165700 23
165800 21
165900 24
166000 22
166100 21
166200 22
166300 21
166400 20
166500 23
166600 21
166700 22
166800 19
166900 17
167000 18
167100 18
167200 21
167300 20
167400 20
167500 19
167600 17
167700 16
167800 21
167900 21
168000 22
168100 22
168200 20
168300 21
168400 20
168500 21
168600 21
168700 24
168800 20
168900 16
169000 19
169100 21
169200 17
169300 18
169400 18
169500 23
169600 21
169700 19
169800 20
169900 24
170000 22
170100 22
170200 22
170300 21
170400 25
170500 20
170600 21
170700 26
170800 23
170900 22
171000 22
171100 24
171200 23
171300 23
171400 24
171500 24
171600 18
171700 22
171800 21
171900 22
172000 22
172100 17
172200 26
172300 21
172400 24
172500 29
172600 26
172700 26
172800 24
172900 22
173000 26
173100 23
173200 25
173300 23
173400 24
173500 26
173600 24
173700 21
173800 22
173900 22
174000 22
174100 20
174200 25
174300 26
174400 21
174500 21
174600 22
174700 23
174800 20
174900 20
175000 21
175100 20
175200 22
175300 22
175400 21
175500 24
175600 22
175700 23
175800 20
175900 22
176000 22
176100 21
176200 25
176300 26
176400 27
176500 27
176600 27
176700 24
176800 26
176900 28
177000 24
177100 24
177200 23
177300 24
177400 24
177500 27
177600 28
177700 23
177800 29
177900 25
178000 21
178100 22
178200 25
178300 32
178400 28
178500 25
178600 25
178700 25
178800 23
178900 16
179000 27
179100 23
179200 18
179300 22
179400 26
179500 22
179600 26
179700 21
179800 25
179900 25
180000 24
180100 27
180200 29
180300 25
180400 21
180500 28
180600 26
180700 24
180800 26
180900 26
181000 27
181100 28
181200 26
181300 26
181400 27
181500 23
181600 21
181700 27
181800 22
181900 27
182000 27
182100 23
182200 24
182300 28
182400 23
182500 26
182600 23
182700 23
182800 21
182900 22
183000 20
183100 24
183200 22
183300 22
183400 24
183500 20
183600 22
183700 26
183800 20
183900 22
184000 24
184100 21
184200 18
184300 21
184400 21
184500 17
184600 19
184700 19
184800 18
184900 20
185000 21
185100 22
185200 20
185300 22
185400 24
185500 19
185600 20
185700 20
185800 20
185900 23
186000 21
186100 21
186200 19
186300 18
186400 18
186500 21
186600 20
186700 21
186800 21
186900 24
187000 24
187100 26
187200 25
187300 23
187400 25
187500 23
187600 23
187700 21
187800 23
187900 22
188000 21
188100 24
188200 21
188300 19
188400 24
188500 21
188600 22
188700 23
188800 22
188900 21
189000 24
189100 22
189200 21
189300 20
189400 20
189500 21
189600 22
189700 26
189800 24
189900 27
190000 20
190100 22
190200 19
190300 21
190400 25
190500 24
190600 28
190700 22
190800 27
190900 22
191000 24
191100 25
191200 22
191300 24
191400 23
191500 27
191600 27
191700 28
191800 28
191900 23
192000 26
192100 26
192200 23
192300 22
192400 20
192500 24
192600 25
192700 20
192800 19
192900 23
193000 21
193100 21
193200 20
193300 21
193400 25
193500 22
193600 22
193700 24
193800 21
193900 20
194000 23
194100 20
194200 21
194300 22
194400 19
194500 27
194600 22
194700 22
194800 23
194900 25
195000 22
195100 22
195200 22
195300 24
195400 22
195500 21
195600 20
195700 25
195800 24
195900 23
196000 22
196100 23
196200 20
196300 25
196400 21
196500 26
196600 22
196700 24
196800 25
196900 24
197000 25
197100 23
197200 27
197300 21
197400 24
197500 22
197600 23
197700 19
197800 25
197900 25
198000 23
198100 25
198200 23
198300 22
198400 26
198500 24
198600 21
198700 25
198800 26
198900 24
199000 22
199100 24
199200 23
199300 25
199400 21
199500 27
199600 27
199700 23
199800 25
199900 24
200000 26
200100 22
200200 25
200300 23
200400 24
200500 27
200600 27
200700 26
200800 28
200900 29
201000 26
201100 26
201200 27
201300 25
201400 26
201500 27
201600 25
201700 26
201800 24
201900 27
202000 25
202100 22
202200 25
202300 27
202400 23
202500 27
202600 27
202700 23
202800 20
202900 29
203000 27
203100 26
203200 27
203300 28
203400 29
203500 26
203600 25
203700 26
203800 23
203900 27
204000 23
204100 20
204200 24
204300 27
204400 22
204500 24
204600 23
204700 26
204800 25
204900 25
205000 23
205100 26
205200 26
205300 22
205400 25
205500 26
205600 26
205700 23
205800 24
205900 26
206000 24
206100 27
206200 26
206300 23
206400 25
206500 21
206600 22
206700 24
206800 24
206900 25
207000 25
207100 27
207200 25
207300 24
207400 26
207500 26
207600 21
207700 23
207800 26
207900 25
208000 28
208100 23
208200 22
208300 23
208400 27
208500 23
208600 25
208700 18
208800 22
208900 23
209000 25
209100 23
209200 24
209300 23
209400 24
209500 22
209600 27
209700 24
209800 21
209900 24
210000 25
210100 21
210200 20
210300 23
210400 22
210500 24
210600 23
210700 23
210800 24
210900 21
211000 20
211100 18
211200 20
211300 20
211400 22
211500 17
211600 18
211700 18
211800 21
211900 19
212000 23
212100 18
212200 23
212300 20
212400 23
212500 19
212600 24
212700 25
212800 25
212900 22
213000 24
213100 23
213200 19
213300 25
213400 22
213500 21
213600 19
213700 18
213800 20
213900 22
214000 18
214100 18
214200 21
214300 22
214400 21
214500 22
214600 23
214700 18
214800 27
214900 27
215000 21
215100 22
215200 26
215300 21
215400 21
215500 22
215600 25
215700 23
215800 24
215900 24
216000 27
216100 26
216200 27
216300 27
216400 24
216500 25
216600 23
216700 20
216800 24
216900 24
217000 22
217100 28
217200 27
217300 21
217400 26
217500 23
217600 23
217700 25
217800 23
217900 25
218000 26
218100 22
218200 28
218300 26
218400 25
218500 25
218600 24
218700 24
218800 22
218900 24
219000 23
219100 22
219200 23
219300 21
219400 21
219500 23
219600 24
219700 24
219800 29
219900 25
220000 28
220100 23
220200 23
220300 24
220400 26
220500 20
220600 26
220700 25
220800 26
220900 25
221000 23
221100 25
221200 25
221300 26
221400 24
221500 23
221600 24
221700 25
221800 24
221900 24
222000 26
222100 25
222200 28
222300 22
222400 22
222500 25
222600 23
222700 25
222800 26
222900 30
223000 26
223100 24
223200 28
223300 26
223400 27
223500 27
223600 24
223700 23
223800 25
223900 24
224000 22
224100 23
224200 28
224300 24
224400 22
224500 27
224600 23
224700 30
224800 27
224900 27
225000 24
225100 25
225200 24
225300 22
225400 27
225500 22
225600 23
225700 21
225800 22
225900 22
226000 24
226100 27
226200 21
226300 24
226400 29
226500 28
226600 28
226700 29
226800 25
226900 23
227000 27
227100 26
227200 27
227300 22
227400 24
227500 23
227600 27
227700 21
227800 24
227900 25
228000 20
228100 22
228200 26
228300 27
228400 24
228500 26
228600 25
228700 26
228800 26
228900 23
229000 26
229100 23
229200 26
229300 25
229400 26
229500 28
229600 24
229700 23
229800 24
229900 26
230000 22
230100 27
230200 24
230300 23
230400 24
230500 20
230600 22
230700 27
230800 25
230900 26
231000 26
231100 28
231200 28
231300 23
231400 26
231500 30
231600 26
231700 29
231800 26
231900 23
232000 22
232100 23
232200 25
232300 23
232400 25
232500 25
232600 28
232700 24
232800 24
232900 22
233000 25
233100 31
233200 24
233300 26
233400 26
233500 27
233600 25
233700 27
233800 24
233900 27
234000 23
234100 23
234200 20
234300 25
234400 24
234500 23
234600 23
234700 24
234800 20
234900 23
235000 23
235100 20
235200 18
235300 19
235400 24
235500 22
235600 18
235700 24
235800 17
235900 19
236000 21
236100 19
236200 21
236300 20
236400 22
236500 20
236600 25
236700 20
236800 22
236900 22
237000 22
237100 24
237200 22
237300 22
237400 22
237500 23
237600 22
237700 23
237800 29
237900 22
238000 29
238100 23
238200 25
238300 23
238400 24
238500 26
238600 26
238700 26
238800 22
238900 19
239000 24
239100 24
239200 24
239300 23
239400 23
239500 21
239600 23
239700 23
239800 21
239900 25
240000 22
240100 25
240200 20
240300 19
240400 22
240500 26
240600 25
240700 20
240800 20
240900 22
241000 22
241100 25
241200 21
241300 25
241400 17
241500 22
241600 22
241700 22
241800 22
241900 22
242000 26
242100 22
242200 22
242300 24
242400 22
242500 25
242600 23
242700 24
242800 26
242900 23
243000 27
243100 26
243200 30
243300 28
243400 22
243500 25
243600 25
243700 25
243800 23
243900 25
244000 26
244100 26
244200 24
244300 24
244400 26
244500 29
244600 27
244700 23
244800 25
244900 26
245000 27
245100 28
245200 26
245300 21
245400 22
245500 24
245600 23
245700 27
245800 26
245900 27
246000 24
246100 27
246200 23
246300 28
246400 27
246500 25
246600 27
246700 28
246800 24
246900 26
247000 24
247100 27
247200 22
247300 21
247400 25
247500 25
247600 24
247700 28
247800 27
247900 26
248000 27
248100 24
248200 21
248300 20
248400 28
248500 24
248600 23
248700 25
248800 25
248900 27
249000 23
249100 23
249200 24
249300 24
249400 25
249500 23
249600 25
249700 24
249800 27
249900 26
250000 24
250100 26
250200 28
250300 26
250400 26
250500 27
250600 26
250700 27
250800 25
250900 29
251000 29
251100 30
251200 29
251300 28
251400 25
251500 28
251600 24
251700 22
251800 28
251900 24
252000 25
252100 23
252200 21
252300 23
252400 25
252500 28
252600 29
252700 29
252800 28
252900 26
253000 28
253100 25
253200 19
253300 22
253400 20
253500 23
253600 20
253700 21
253800 22
253900 22
254000 22
254100 24
254200 23
254300 24
254400 23
254500 21
254600 23
254700 19
254800 25
254900 23
255000 23
255100 23
255200 21
255300 25
255400 24
255500 19
255600 26
255700 24
255800 21
255900 23
256000 22
256100 20
256200 21
256300 24
256400 21
256500 27
256600 26
256700 20
256800 19
256900 19
257000 21
257100 20
257200 15
257300 22
257400 19
257500 23
257600 24
257700 25
257800 25
257900 26
258000 24
258100 25
258200 24
258300 19
258400 23
258500 20
258600 22
258700 23
258800 22
258900 23
259000 23
259100 26
259200 29
259300 26
259400 29
259500 29
259600 29
259700 29
259800 23
259900 27
260000 26
260100 26
260200 23
260300 25
260400 28
260500 27
260600 24
260700 22
260800 27
260900 27
261000 25
261100 22
261200 26
261300 23
261400 24
261500 23
261600 21
261700 25
261800 23
261900 27
262000 28
262100 23
262200 27
262300 22
262400 23
262500 26
262600 24
262700 25
262800 26
262900 25
263000 24
263100 22
263200 25
263300 27
263400 21
263500 23
263600 21
263700 21
263800 23
263900 23
264000 23
264100 20
264200 22
264300 21
264400 26
264500 22
264600 20
264700 22
264800 18
264900 25
265000 29
265100 26
265200 25
265300 26
265400 25
265500 24
265600 25
265700 25
265800 28
265900 24
266000 24
266100 27
266200 28
266300 24
266400 24
266500 29
266600 24
266700 26
266800 26
266900 25
267000 27
267100 24
267200 23
267300 23
267400 28
267500 25
267600 28
267700 28
267800 27
267900 27
268000 28
268100 28
268200 22
268300 26
268400 29
268500 24
268600 27
268700 23
268800 26
268900 21
269000 28
269100 25
269200 24
269300 25
269400 28
269500 27
269600 30
269700 25
269800 25
269900 29
270000 27
270100 27
270200 25
270300 28
270400 27
270500 25
270600 22
270700 28
270800 28
270900 25
271000 24
271100 29
271200 24
271300 28
271400 28
271500 27
271600 29
271700 28
271800 30
271900 27
272000 30
272100 29
272200 28
272300 29
272400 29
272500 30
272600 31
272700 30
272800 32
272900 31
273000 25
273100 30
273200 31
273300 28
273400 27
273500 27
273600 28
273700 28
273800 26
273900 28
274000 29
274100 30
274200 32
274300 31
274400 28
274500 28
274600 27
274700 26
274800 29
274900 30
275000 25
275100 25
275200 26
275300 23
275400 25
275500 34
275600 30
275700 22
275800 29
275900 25
276000 30
276100 34
276200 23
276300 28
276400 25
276500 23
276600 28
276700 26
276800 24
276900 30
277000 28
277100 23
277200 27
277300 32
277400 30
277500 26
277600 33
277700 28
277800 33
277900 27
278000 27
278100 24
278200 30
278300 29
278400 27
278500 21
278600 28
278700 26
278800 23
278900 25
279000 28
279100 28
279200 30
279300 29
279400 32
279500 30
279600 27
279700 28
279800 27
279900 21
280000 22
280100 19
280200 24
280300 24
280400 25
280500 23
280600 23
280700 25
280800 20
280900 25
281000 20
281100 25
281200 25
281300 23
281400 26
281500 27
281600 27
281700 27
281800 21
281900 21
282000 24
282100 22
282200 22
282300 20
282400 21
282500 22
282600 26
282700 26
282800 24
282900 24
283000 26
283100 23
283200 20
283300 24
283400 28
283500 19
283600 23
283700 25
283800 25
283900 26
284000 21
284100 26
284200 25
284300 28
284400 29
284500 23
284600 26
284700 27
284800 24
284900 27
285000 22
285100 20
285200 22
285300 26
285400 23
285500 27
285600 24
285700 25
285800 25
285900 24
286000 24
286100 25
286200 27
286300 30
286400 26
286500 25
286600 28
286700 24
286800 23
286900 25
287000 29
287100 25
287200 23
287300 28
287400 25
287500 30
287600 22
287700 26
287800 28
287900 27
288000 30
288100 23
288200 29
288300 27
288400 29
288500 22
288600 30
288700 28
288800 25
288900 28
289000 21
289100 23
289200 27
289300 27
289400 28
289500 23
289600 23
289700 30
289800 24
289900 30
290000 23
290100 25
290200 28
290300 26
290400 20
290500 27
290600 25
290700 23
290800 26
290900 32
291000 22
291100 24
291200 22
291300 21
291400 26
291500 25
291600 27
291700 28
291800 27
291900 28
292000 22
292100 18
292200 23
292300 22
292400 27
292500 24
292600 29
292700 28
292800 29
292900 23
293000 30
293100 27
293200 26
293300 28
293400 29
293500 23
293600 27
293700 30
293800 24
293900 29
294000 20
294100 24
294200 24
294300 23
294400 26
294500 27
294600 24
294700 24
294800 25
294900 25
295000 25
295100 26
295200 28
295300 26
295400 25
295500 30
295600 27
295700 26
295800 31
295900 24
296000 23
296100 25
296200 27
296300 28
296400 30
296500 26
296600 27
296700 27
296800 24
296900 25
297000 25
297100 26
297200 23
297300 25
297400 24
297500 28
297600 27
297700 29
297800 34
297900 28
298000 30
298100 25
298200 27
298300 27
298400 30
298500 30
298600 22
298700 27
298800 25
298900 28
299000 28
299100 29
299200 29
299300 31
299400 25
299500 27
299600 27
299700 30
299800 25
299900 26
300000 28
