# Supplementary material for: Targeted systematic evolution of an RNA platform neutralizing DNMT1 function and controlling DNA methylation
Source: Nat Commun. 2023 Jan 6;14:99. doi: 10.1038/s41467-022-35222-4 (PMC9823104; doi:10.1038/s41467-022-35222-4)
Supplement: Supplementary file 6 — Source Data [file 41467_2022_35222_MOESM6_ESM.zip › source data file/Supplementary Figure16/HB-Ce10-DNMT1-R3.dat]

0 4
100 7
200 6
300 5
400 10
500 10
600 9
700 12
800 9
900 12
1000 12
1100 10
1200 7
1300 9
1400 9
1500 12
1600 11
1700 14
1800 9
1900 9
2000 9
2100 9
2200 7
2300 9
2400 7
2500 6
2600 7
2700 9
2800 10
2900 11
3000 10
3100 7
3200 8
3300 8
3400 8
3500 8
3600 11
3700 9
3800 10
3900 8
4000 8
4100 12
4200 12
4300 15
4400 11
4500 13
4600 17
4700 14
4800 13
4900 12
5000 19
5100 15
5200 13
5300 12
5400 13
5500 14
5600 14
5700 18
5800 10
5900 12
6000 16
6100 14
6200 18
6300 15
6400 13
6500 15
6600 16
6700 18
6800 17
6900 16
7000 16
7100 18
7200 19
7300 18
7400 17
7500 12
7600 21
7700 19
7800 17
7900 17
8000 10
8100 12
8200 16
8300 11
8400 12
8500 15
8600 15
8700 19
8800 15
8900 15
9000 14
9100 15
9200 18
9300 16
9400 12
9500 10
9600 12
9700 13
9800 15
9900 12
10000 14
10100 13
10200 17
10300 17
10400 15
10500 8
10600 15
10700 16
10800 16
10900 14
11000 13
11100 14
11200 16
11300 15
11400 15
11500 15
11600 14
11700 15
11800 19
11900 16
12000 17
12100 16
12200 18
12300 16
12400 15
12500 19
12600 19
12700 18
12800 16
12900 16
13000 14
13100 17
13200 16
13300 17
13400 18
13500 18
13600 17
13700 18
13800 19
13900 15
14000 14
14100 15
14200 16
14300 15
14400 19
14500 19
14600 21
14700 22
14800 21
14900 23
15000 22
15100 19
15200 18
15300 18
15400 19
15500 20
15600 21
15700 19
15800 19
15900 18
16000 18
16100 19
16200 19
16300 20
16400 18
16500 19
16600 17
16700 15
16800 16
16900 17
17000 19
17100 18
17200 19
17300 20
17400 13
17500 18
17600 17
17700 18
17800 15
17900 16
18000 15
18100 15
18200 13
18300 13
18400 15
18500 16
18600 12
18700 15
18800 13
18900 12
19000 14
19100 10
19200 16
19300 14
19400 16
19500 16
19600 15
19700 20
19800 19
19900 14
20000 16
20100 18
20200 19
20300 19
20400 23
20500 18
20600 20
20700 17
20800 13
20900 17
21000 16
21100 14
21200 17
21300 17
21400 16
21500 15
21600 19
21700 20
21800 23
21900 16
22000 18
22100 15
22200 17
22300 18
22400 13
22500 14
22600 12
22700 17
22800 18
22900 19
23000 19
23100 20
23200 22
23300 16
23400 18
23500 16
23600 18
23700 15
23800 16
23900 20
24000 17
24100 19
24200 22
24300 18
24400 20
24500 20
24600 18
24700 12
24800 17
24900 16
25000 18
25100 16
25200 20
25300 17
25400 14
25500 19
25600 16
25700 10
25800 13
25900 13
26000 13
26100 10
26200 13
26300 15
26400 16
26500 17
26600 15
26700 17
26800 16
26900 13
27000 11
27100 17
27200 12
27300 12
27400 15
27500 14
27600 16
27700 13
27800 15
27900 13
28000 13
28100 14
28200 13
28300 10
28400 12
28500 17
28600 17
28700 16
28800 15
28900 17
29000 16
29100 15
29200 13
29300 15
29400 10
29500 14
29600 13
29700 12
29800 11
29900 16
30000 14
30100 8
30200 18
30300 16
30400 20
30500 17
30600 11
30700 13
30800 14
30900 14
31000 15
31100 16
31200 14
31300 14
31400 10
31500 13
31600 12
31700 16
31800 14
31900 13
32000 12
32100 14
32200 13
32300 13
32400 14
32500 16
32600 16
32700 17
32800 15
32900 15
33000 18
33100 17
33200 13
33300 15
33400 14
33500 12
33600 14
33700 13
33800 16
33900 13
34000 17
34100 16
34200 14
34300 15
34400 16
34500 16
34600 15
34700 14
34800 14
34900 14
35000 12
35100 12
35200 16
35300 13
35400 14
35500 13
35600 16
35700 16
35800 18
35900 13
36000 16
36100 12
36200 15
36300 16
36400 15
36500 15
36600 15
36700 16
36800 19
36900 14
37000 15
37100 14
37200 15
37300 19
37400 15
37500 15
37600 14
37700 16
37800 17
37900 12
38000 15
38100 9
38200 10
38300 14
38400 14
38500 12
38600 18
38700 12
38800 14
38900 13
39000 15
39100 16
39200 15
39300 18
39400 17
39500 12
39600 16
39700 16
39800 15
39900 15
40000 15
40100 14
40200 14
40300 16
40400 13
40500 14
40600 15
40700 19
40800 13
40900 15
41000 14
41100 12
41200 15
41300 9
41400 14
41500 18
41600 13
41700 13
41800 18
41900 15
42000 15
42100 18
42200 17
42300 17
42400 15
42500 16
42600 17
42700 16
42800 17
42900 16
43000 14
43100 13
43200 16
43300 13
43400 17
43500 18
43600 16
43700 18
43800 17
43900 16
44000 15
44100 17
44200 12
44300 17
44400 16
44500 15
44600 11
44700 16
44800 15
44900 15
45000 15
45100 15
45200 13
45300 12
45400 15
45500 18
45600 15
45700 17
45800 16
45900 14
46000 15
46100 13
46200 14
46300 18
46400 13
46500 15
46600 16
46700 15
46800 17
46900 16
47000 16
47100 20
47200 14
47300 17
47400 19
47500 15
47600 17
47700 13
47800 14
47900 19
48000 15
48100 12
48200 20
48300 20
48400 15
48500 19
48600 19
48700 20
48800 16
48900 17
49000 19
49100 16
49200 12
49300 17
49400 18
49500 17
49600 16
49700 11
49800 15
49900 15
50000 13
50100 15
50200 17
50300 19
50400 15
50500 18
50600 19
50700 16
50800 18
50900 17
51000 21
51100 19
51200 20
51300 20
51400 18
51500 18
51600 17
51700 14
51800 16
51900 17
52000 16
52100 16
52200 13
52300 16
52400 14
52500 18
52600 20
52700 17
52800 14
52900 19
53000 22
53100 18
53200 15
53300 14
53400 12
53500 15
53600 13
53700 14
53800 11
53900 14
54000 16
54100 15
54200 19
54300 18
54400 16
54500 17
54600 14
54700 15
54800 17
54900 23
55000 19
55100 19
55200 21
55300 19
55400 21
55500 19
55600 20
55700 21
55800 21
55900 20
56000 20
56100 15
56200 17
56300 19
56400 16
56500 14
56600 16
56700 18
56800 18
56900 15
57000 16
57100 20
57200 13
57300 12
57400 13
57500 11
57600 11
57700 11
57800 16
57900 14
58000 17
58100 14
58200 14
58300 14
58400 18
58500 17
58600 20
58700 17
58800 22
58900 21
59000 18
59100 15
59200 15
59300 21
59400 18
59500 19
59600 23
59700 19
59800 17
59900 19
60000 20
60100 18
60200 16
60300 19
60400 18
60500 16
60600 20
60700 15
60800 19
60900 13
61000 21
61100 15
61200 15
61300 14
61400 15
61500 17
61600 17
61700 19
61800 16
61900 17
62000 17
62100 17
62200 18
62300 19
62400 19
62500 20
62600 18
62700 19
62800 19
62900 18
63000 19
63100 18
63200 21
63300 17
63400 19
63500 18
63600 20
63700 20
63800 20
63900 17
64000 21
64100 16
64200 17
64300 19
64400 18
64500 18
64600 18
64700 21
64800 16
64900 16
65000 21
65100 20
65200 18
65300 18
65400 17
65500 20
65600 17
65700 21
65800 19
65900 22
66000 22
66100 20
66200 22
66300 22
66400 22
66500 23
66600 22
66700 21
66800 19
66900 23
67000 16
67100 19
67200 18
67300 19
67400 19
67500 17
67600 22
67700 20
67800 22
67900 20
68000 19
68100 20
68200 23
68300 20
68400 22
68500 23
68600 22
68700 17
68800 11
68900 17
69000 19
69100 20
69200 20
69300 18
69400 19
69500 22
69600 18
69700 25
69800 22
69900 25
70000 22
70100 24
70200 24
70300 22
70400 24
70500 28
70600 24
70700 26
70800 25
70900 25
71000 22
71100 24
71200 25
71300 26
71400 21
71500 21
71600 25
71700 26
71800 21
71900 24
72000 23
72100 27
72200 23
72300 27
72400 27
72500 28
72600 20
72700 24
72800 25
72900 17
73000 26
73100 28
73200 23
73300 29
73400 29
73500 30
73600 25
73700 26
73800 28
73900 35
74000 31
74100 33
74200 34
74300 30
74400 27
74500 23
74600 27
74700 29
74800 29
74900 32
75000 26
75100 27
75200 34
75300 33
75400 31
75500 31
75600 31
75700 33
75800 25
75900 25
76000 26
76100 32
76200 31
76300 26
76400 28
76500 23
76600 27
76700 29
76800 31
76900 31
77000 26
77100 31
77200 26
77300 28
77400 33
77500 32
77600 32
77700 34
77800 27
77900 34
78000 35
78100 36
78200 34
78300 33
78400 31
78500 35
78600 33
78700 29
78800 31
78900 30
79000 30
79100 31
79200 31
79300 38
79400 37
79500 31
79600 33
79700 35
79800 35
79900 29
80000 32
80100 31
80200 31
80300 30
80400 30
80500 31
80600 31
80700 33
80800 34
80900 38
81000 32
81100 31
81200 28
81300 28
81400 28
81500 32
81600 30
81700 31
81800 30
81900 26
82000 29
82100 30
82200 24
82300 27
82400 29
82500 30
82600 30
82700 29
82800 27
82900 29
83000 29
83100 32
83200 25
83300 30
83400 30
83500 28
83600 26
83700 29
83800 28
83900 24
84000 26
84100 27
84200 30
84300 26
84400 31
84500 29
84600 28
84700 33
84800 30
84900 31
85000 30
85100 21
85200 23
85300 27
85400 29
85500 26
85600 27
85700 25
85800 25
85900 23
86000 25
86100 22
86200 27
86300 23
86400 28
86500 25
86600 24
86700 20
86800 24
86900 26
87000 25
87100 29
87200 29
87300 28
87400 29
87500 20
87600 26
87700 30
87800 30
87900 28
88000 25
88100 28
88200 26
88300 28
88400 27
88500 28
88600 29
88700 24
88800 25
88900 27
89000 26
89100 27
89200 27
89300 29
89400 25
89500 29
89600 28
89700 27
89800 34
89900 36
90000 34
90100 35
90200 29
90300 34
90400 36
90500 36
90600 23
90700 28
90800 29
90900 29
91000 30
91100 31
91200 27
91300 33
91400 28
91500 29
91600 29
91700 29
91800 29
91900 23
92000 27
92100 27
92200 27
92300 30
92400 25
92500 24
92600 31
92700 26
92800 26
92900 29
93000 26
93100 26
93200 22
93300 25
93400 26
93500 30
93600 24
93700 25
93800 24
93900 25
94000 29
94100 26
94200 29
94300 24
94400 22
94500 25
94600 29
94700 25
94800 31
94900 21
95000 27
95100 25
95200 22
95300 25
95400 29
95500 28
95600 30
95700 28
95800 27
95900 19
96000 21
96100 26
96200 26
96300 26
96400 23
96500 26
96600 23
96700 26
96800 20
96900 23
97000 20
97100 24
97200 23
97300 23
97400 21
97500 23
97600 22
97700 25
97800 24
97900 22
98000 24
98100 23
98200 23
98300 31
98400 25
98500 30
98600 27
98700 24
98800 24
98900 28
99000 25
99100 24
99200 28
99300 28
99400 25
99500 27
99600 23
99700 25
99800 22
99900 26
100000 27
100100 26
100200 28
100300 23
100400 22
100500 21
100600 23
100700 21
100800 28
100900 26
101000 25
101100 20
101200 22
101300 24
101400 30
101500 24
101600 24
101700 29
101800 26
101900 25
102000 29
102100 31
102200 26
102300 30
102400 27
102500 25
102600 28
102700 27
102800 26
102900 29
103000 31
103100 26
103200 23
103300 28
103400 26
103500 28
103600 29
103700 25
103800 26
103900 28
104000 27
104100 29
104200 30
104300 31
104400 29
104500 25
104600 26
104700 22
104800 32
104900 27
105000 29
105100 30
105200 31
105300 27
105400 28
105500 26
105600 32
105700 31
105800 33
105900 23
106000 27
106100 32
106200 26
106300 30
106400 23
106500 28
106600 26
106700 26
106800 29
106900 30
107000 27
107100 30
107200 25
107300 35
107400 30
107500 31
107600 30
107700 34
107800 31
107900 33
108000 28
108100 29
108200 34
108300 28
108400 37
108500 32
108600 34
108700 30
108800 33
108900 29
109000 25
109100 29
109200 30
109300 30
109400 34
109500 29
109600 31
109700 25
109800 30
109900 26
110000 32
110100 32
110200 32
110300 28
110400 28
110500 23
110600 28
110700 31
110800 27
110900 29
111000 35
111100 31
111200 25
111300 25
111400 25
111500 26
111600 26
111700 30
111800 25
111900 21
112000 23
112100 21
112200 19
112300 22
112400 17
112500 22
112600 22
112700 25
112800 23
112900 19
113000 23
113100 25
113200 21
113300 21
113400 26
113500 23
113600 21
113700 23
113800 28
113900 21
114000 23
114100 24
114200 26
114300 21
114400 20
114500 24
114600 21
114700 26
114800 22
114900 24
115000 15
115100 19
115200 23
115300 17
115400 25
115500 20
115600 21
115700 19
115800 21
115900 25
116000 24
116100 24
116200 24
116300 23
116400 27
116500 21
116600 21
116700 22
116800 24
116900 21
117000 24
117100 24
117200 22
117300 26
117400 22
117500 23
117600 24
117700 22
117800 27
117900 24
118000 22
118100 26
118200 22
118300 27
118400 28
118500 25
118600 23
118700 25
118800 28
118900 21
119000 24
119100 23
119200 21
119300 23
119400 20
119500 21
119600 21
119700 24
119800 23
119900 23
120000 23
120100 21
120200 22
120300 23
120400 21
120500 25
120600 23
120700 22
120800 21
120900 23
121000 25
121100 24
121200 20
121300 26
121400 24
121500 23
121600 22
121700 25
121800 20
121900 21
122000 22
122100 25
122200 19
122300 26
122400 21
122500 19
122600 21
122700 27
122800 23
122900 22
123000 23
123100 28
123200 26
123300 27
123400 23
123500 27
123600 20
123700 20
123800 25
123900 27
124000 23
124100 25
124200 21
124300 25
124400 20
124500 24
124600 21
124700 25
124800 28
124900 24
125000 25
125100 20
125200 23
125300 27
125400 28
125500 27
125600 25
125700 27
125800 22
125900 26
126000 23
126100 27
126200 26
126300 29
126400 22
126500 29
126600 30
126700 28
126800 26
126900 27
127000 28
127100 30
127200 28
127300 27
127400 26
127500 28
127600 27
127700 29
127800 27
127900 24
128000 24
128100 25
128200 24
128300 24
128400 28
128500 27
128600 24
128700 34
128800 30
128900 35
129000 32
129100 30
129200 31
129300 29
129400 31
129500 27
129600 26
129700 27
129800 28
129900 28
130000 24
130100 26
130200 29
130300 29
130400 23
130500 28
130600 28
130700 26
130800 32
130900 26
131000 33
131100 30
131200 29
131300 29
131400 30
131500 30
131600 29
131700 32
131800 28
131900 30
132000 35
132100 32
132200 34
132300 29
132400 27
132500 33
132600 31
132700 30
132800 32
132900 31
133000 34
133100 32
133200 33
133300 29
133400 33
133500 30
133600 35
133700 34
133800 29
133900 29
134000 27
134100 31
134200 29
134300 32
134400 31
134500 32
134600 29
134700 35
134800 29
134900 29
135000 31
135100 34
135200 33
135300 32
135400 31
135500 33
135600 37
135700 35
135800 29
135900 39
136000 37
136100 38
136200 35
136300 34
136400 31
136500 29
136600 34
136700 36
136800 32
136900 31
137000 27
137100 33
137200 33
137300 31
137400 35
137500 32
137600 29
137700 30
137800 29
137900 28
138000 31
138100 33
138200 32
138300 32
138400 35
138500 30
138600 30
138700 32
138800 32
138900 35
139000 28
139100 29
139200 29
139300 32
139400 34
139500 26
139600 30
139700 33
139800 31
139900 30
140000 32
140100 32
140200 31
140300 32
140400 32
140500 29
140600 28
140700 32
140800 29
140900 28
141000 31
141100 31
141200 28
141300 28
141400 26
141500 32
141600 31
141700 29
141800 34
141900 31
142000 33
142100 27
142200 31
142300 31
142400 32
142500 36
142600 30
142700 37
142800 33
142900 32
143000 31
143100 32
143200 31
143300 29
143400 28
143500 34
143600 32
143700 32
143800 30
143900 29
144000 33
144100 29
144200 32
144300 34
144400 35
144500 36
144600 31
144700 28
144800 30
144900 28
145000 31
145100 30
145200 27
145300 32
145400 32
145500 34
145600 33
145700 26
145800 31
145900 29
146000 31
146100 26
146200 26
146300 31
146400 25
146500 34
146600 30
146700 29
146800 30
146900 32
147000 30
147100 29
147200 30
147300 35
147400 29
147500 28
147600 24
147700 24
147800 30
147900 30
148000 27
148100 29
148200 30
148300 28
148400 31
148500 28
148600 28
148700 33
148800 26
148900 26
149000 28
149100 31
149200 29
149300 26
149400 27
149500 23
149600 27
149700 26
149800 26
149900 24
150000 26
150100 31
150200 27
150300 29
150400 23
150500 27
150600 30
150700 28
150800 28
150900 28
151000 33
151100 28
151200 29
151300 29
151400 29
151500 26
151600 30
151700 32
151800 29
151900 31
152000 32
152100 31
152200 32
152300 32
152400 34
152500 26
152600 27
152700 24
152800 27
152900 30
153000 27
153100 27
153200 27
153300 21
153400 26
153500 28
153600 29
153700 30
153800 28
153900 29
154000 31
154100 33
154200 27
154300 30
154400 28
154500 24
154600 25
154700 30
154800 29
154900 29
155000 31
155100 28
155200 28
155300 27
155400 30
155500 28
155600 26
155700 30
155800 26
155900 29
156000 27
156100 28
156200 24
156300 31
156400 23
156500 24
156600 24
156700 25
156800 24
156900 28
157000 27
157100 26
157200 27
157300 28
157400 33
157500 32
157600 31
157700 29
157800 28
157900 26
158000 23
158100 28
158200 31
158300 30
158400 30
158500 28
158600 31
158700 28
158800 26
158900 25
159000 29
159100 32
159200 39
159300 32
159400 35
159500 32
159600 29
159700 30
159800 31
159900 26
160000 27
160100 25
160200 30
160300 32
160400 30
160500 32
160600 31
160700 29
160800 26
160900 32
161000 30
161100 26
161200 31
161300 29
161400 30
161500 25
161600 26
161700 24
161800 28
161900 23
162000 28
162100 26
162200 27
162300 28
162400 30
162500 27
162600 31
162700 31
162800 31
162900 27
163000 29
163100 24
163200 26
163300 29
163400 22
163500 27
163600 26
163700 25
163800 24
163900 20
164000 26
164100 30
164200 30
164300 28
164400 28
164500 26
164600 28
164700 29
164800 31
164900 24
165000 28
165100 27
165200 30
165300 30
165400 25
165500 28
165600 31
165700 22
165800 27
165900 28
166000 24
166100 24
166200 27
166300 27
166400 30
166500 25
166600 28
166700 25
166800 26
166900 28
167000 25
167100 25
167200 26
167300 27
167400 24
167500 27
167600 24
167700 26
167800 23
167900 26
168000 29
168100 26
168200 27
168300 26
168400 29
168500 27
168600 24
168700 28
168800 26
168900 29
169000 25
169100 24
169200 23
169300 26
169400 21
169500 20
169600 24
169700 27
169800 25
169900 27
170000 28
170100 25
170200 29
170300 26
170400 25
170500 27
170600 28
170700 30
170800 30
170900 26
171000 27
171100 27
171200 26
171300 26
171400 25
171500 25
171600 23
171700 29
171800 22
171900 30
172000 27
172100 31
172200 29
172300 30
172400 29
172500 27
172600 26
172700 32
172800 25
172900 24
173000 29
173100 28
173200 26
173300 28
173400 29
173500 26
173600 23
173700 30
173800 27
173900 29
174000 33
174100 30
174200 26
174300 29
174400 31
174500 28
174600 28
174700 30
174800 28
174900 29
175000 30
175100 25
175200 29
175300 27
175400 25
175500 29
175600 30
175700 33
175800 23
175900 24
176000 26
176100 32
176200 29
176300 22
176400 25
176500 23
176600 29
176700 23
176800 23
176900 25
177000 24
177100 24
177200 24
177300 23
177400 26
177500 24
177600 26
177700 25
177800 24
177900 29
178000 28
178100 26
178200 26
178300 30
178400 27
178500 24
178600 29
178700 27
178800 26
178900 29
179000 27
179100 28
179200 33
179300 25
179400 30
179500 31
179600 28
179700 30
179800 27
179900 29
180000 32
180100 26
180200 32
180300 26
180400 25
180500 31
180600 30
180700 30
180800 27
180900 26
181000 26
181100 31
181200 27
181300 28
181400 25
181500 27
181600 24
181700 23
181800 29
181900 27
182000 28
182100 28
182200 25
182300 30
182400 28
182500 25
182600 28
182700 27
182800 31
182900 23
183000 28
183100 34
183200 29
183300 29
183400 30
183500 27
183600 31
183700 28
183800 27
183900 37
184000 31
184100 31
184200 28
184300 24
184400 28
184500 28
184600 27
184700 32
184800 28
184900 27
185000 28
185100 31
185200 29
185300 29
185400 29
185500 29
185600 33
185700 27
185800 28
185900 24
186000 26
186100 26
186200 31
186300 30
186400 24
186500 26
186600 28
186700 28
186800 27
186900 26
187000 31
187100 29
187200 29
187300 25
187400 30
187500 24
187600 23
187700 33
187800 28
187900 27
188000 27
188100 31
188200 30
188300 30
188400 29
188500 24
188600 32
188700 26
188800 28
188900 26
189000 26
189100 26
189200 25
189300 27
189400 26
189500 23
189600 28
189700 30
189800 25
189900 23
190000 29
190100 29
190200 26
190300 24
190400 23
190500 22
190600 28
190700 30
190800 28
190900 25
191000 30
191100 25
191200 29
191300 26
191400 26
191500 24
191600 27
191700 29
191800 28
191900 25
192000 22
192100 24
192200 26
192300 22
192400 26
192500 24
192600 23
192700 21
192800 26
192900 24
193000 20
193100 19
193200 23
193300 19
193400 22
193500 19
193600 21
193700 21
193800 23
193900 23
194000 30
194100 27
194200 28
194300 27
194400 27
194500 27
194600 30
194700 23
194800 24
194900 28
195000 25
195100 27
195200 29
195300 31
195400 28
195500 30
195600 32
195700 26
195800 29
195900 28
196000 29
196100 26
196200 28
196300 30
196400 26
196500 26
196600 25
196700 28
196800 25
196900 28
197000 23
197100 25
197200 26
197300 24
197400 26
197500 32
197600 31
197700 33
197800 27
197900 28
198000 25
198100 34
198200 29
198300 31
198400 32
198500 28
198600 26
198700 23
198800 20
198900 25
199000 25
199100 27
199200 26
199300 25
199400 27
199500 28
199600 32
199700 26
199800 25
199900 33
200000 28
200100 32
200200 27
200300 27
200400 23
200500 28
200600 26
200700 26
200800 25
200900 30
201000 29
201100 27
201200 28
201300 20
201400 25
201500 26
201600 31
201700 25
201800 25
201900 29
202000 26
202100 29
202200 31
202300 24
202400 27
202500 26
202600 27
202700 27
202800 29
202900 28
203000 29
203100 25
203200 28
203300 27
203400 26
203500 23
203600 27
203700 25
203800 25
203900 23
204000 26
204100 25
204200 21
204300 25
204400 27
204500 25
204600 22
204700 25
204800 27
204900 23
205000 21
205100 24
205200 28
205300 26
205400 25
205500 24
205600 30
205700 26
205800 26
205900 25
206000 29
206100 22
206200 23
206300 32
206400 23
206500 28
206600 26
206700 23
206800 23
206900 23
207000 23
207100 23
207200 25
207300 25
207400 22
207500 23
207600 26
207700 22
207800 28
207900 22
208000 21
208100 23
208200 24
208300 26
208400 25
208500 27
208600 24
208700 27
208800 26
208900 26
209000 23
209100 25
209200 27
209300 25
209400 27
209500 25
209600 31
209700 22
209800 27
209900 24
210000 25
210100 26
210200 25
210300 23
210400 24
210500 23
210600 24
210700 22
210800 20
210900 30
211000 27
211100 28
211200 27
211300 22
211400 22
211500 26
211600 26
211700 28
211800 22
211900 20
212000 21
212100 23
212200 21
212300 22
212400 18
212500 21
212600 24
212700 20
212800 22
212900 20
213000 18
213100 23
213200 22
213300 18
213400 21
213500 19
213600 20
213700 20
213800 25
213900 22
214000 27
214100 22
214200 25
214300 20
214400 21
214500 21
214600 20
214700 20
214800 19
214900 20
215000 23
215100 20
215200 28
215300 23
215400 24
215500 23
215600 22
215700 19
215800 19
215900 23
216000 25
216100 21
216200 21
216300 20
216400 25
216500 24
216600 26
216700 24
216800 24
216900 22
217000 28
217100 27
217200 22
217300 26
217400 24
217500 23
217600 18
217700 22
217800 19
217900 22
218000 18
218100 24
218200 23
218300 22
218400 26
218500 17
218600 21
218700 18
218800 22
218900 20
219000 20
219100 17
219200 21
219300 20
219400 19
219500 24
219600 22
219700 23
219800 20
219900 24
220000 21
220100 18
220200 18
220300 19
220400 21
220500 19
220600 20
220700 18
220800 21
220900 20
221000 19
221100 23
221200 21
221300 24
221400 24
221500 22
221600 22
221700 18
221800 22
221900 23
222000 22
222100 19
222200 28
222300 23
222400 26
222500 28
222600 28
222700 25
222800 24
222900 25
223000 27
223100 27
223200 23
223300 30
223400 26
223500 28
223600 24
223700 24
223800 23
223900 24
224000 29
224100 26
224200 25
224300 23
224400 24
224500 25
224600 21
224700 21
224800 21
224900 21
225000 20
225100 22
225200 22
225300 22
225400 21
225500 22
225600 26
225700 24
225800 21
225900 21
226000 20
226100 21
226200 21
226300 22
226400 24
226500 22
226600 17
226700 17
226800 17
226900 18
227000 22
227100 19
227200 25
227300 24
227400 21
227500 24
227600 24
227700 23
227800 21
227900 21
228000 22
228100 21
228200 20
228300 20
228400 24
228500 25
228600 25
228700 25
228800 23
228900 27
229000 29
229100 21
229200 24
229300 26
229400 25
229500 27
229600 26
229700 27
229800 24
229900 25
230000 20
230100 19
230200 24
230300 24
230400 18
230500 22
230600 22
230700 24
230800 21
230900 23
231000 21
231100 24
231200 26
231300 24
231400 20
231500 22
231600 20
231700 21
231800 24
231900 23
232000 21
232100 20
232200 20
232300 22
232400 22
232500 22
232600 23
232700 19
232800 22
232900 22
233000 19
233100 21
233200 20
233300 23
233400 21
233500 18
233600 23
233700 25
233800 19
233900 22
234000 28
234100 24
234200 27
234300 23
234400 19
234500 22
234600 23
234700 19
234800 31
234900 28
235000 27
235100 25
235200 26
235300 23
235400 24
235500 24
235600 25
235700 26
235800 29
235900 23
236000 26
236100 25
236200 25
236300 22
236400 22
236500 23
236600 28
236700 23
236800 23
236900 25
237000 23
237100 27
237200 27
237300 22
237400 27
237500 26
237600 25
237700 28
237800 25
237900 25
238000 25
238100 28
238200 24
238300 24
238400 25
238500 22
238600 27
238700 28
238800 25
238900 22
239000 26
239100 21
239200 21
239300 27
239400 23
239500 25
239600 25
239700 21
239800 25
239900 28
240000 25
240100 26
240200 22
240300 22
240400 22
240500 28
240600 29
240700 31
240800 26
240900 23
241000 20
241100 24
241200 27
241300 30
241400 30
241500 22
241600 26
241700 26
241800 27
241900 27
242000 26
242100 24
242200 24
242300 22
242400 27
242500 25
242600 26
242700 24
242800 24
242900 23
243000 24
243100 25
243200 24
243300 24
243400 30
243500 24
243600 25
243700 26
243800 32
243900 30
244000 29
244100 31
244200 28
244300 26
244400 21
244500 25
244600 29
244700 25
244800 26
244900 27
245000 26
245100 25
245200 28
245300 26
245400 22
245500 23
245600 21
245700 24
245800 28
245900 26
246000 24
246100 24
246200 22
246300 29
246400 27
246500 22
246600 23
246700 25
246800 20
246900 23
247000 22
247100 21
247200 26
247300 23
247400 22
247500 24
247600 25
247700 24
247800 21
247900 26
248000 23
248100 25
248200 21
248300 24
248400 24
248500 25
248600 24
248700 27
248800 25
248900 25
249000 23
249100 22
249200 24
249300 21
249400 22
249500 22
249600 26
249700 25
249800 28
249900 27
250000 26
250100 23
250200 22
250300 17
250400 23
250500 25
250600 28
250700 25
250800 26
250900 25
251000 27
251100 24
251200 26
251300 27
251400 28
251500 24
251600 29
251700 26
251800 24
251900 28
252000 25
252100 30
252200 28
252300 28
252400 26
252500 28
252600 30
252700 27
252800 28
252900 25
253000 30
253100 29
253200 25
253300 22
253400 25
253500 28
253600 28
253700 24
253800 25
253900 26
254000 21
254100 26
254200 30
254300 29
254400 25
254500 29
254600 24
254700 24
254800 27
254900 26
255000 23
255100 30
255200 25
255300 24
255400 23
255500 29
255600 19
255700 22
255800 24
255900 23
256000 23
256100 29
256200 21
256300 26
256400 24
256500 23
256600 22
256700 26
256800 21
256900 24
257000 21
257100 23
257200 22
257300 21
257400 21
257500 22
257600 18
257700 19
257800 22
257900 19
258000 21
258100 19
258200 19
258300 26
258400 21
258500 24
258600 22
258700 24
258800 21
258900 26
259000 28
259100 23
259200 24
259300 25
259400 27
259500 25
259600 23
259700 25
259800 25
259900 28
260000 25
260100 27
260200 25
260300 31
260400 29
260500 21
260600 22
260700 24
260800 22
260900 25
261000 27
261100 25
261200 22
261300 26
261400 21
261500 24
261600 25
261700 28
261800 29
261900 23
262000 31
262100 28
262200 22
262300 23
262400 22
262500 19
262600 20
262700 25
262800 24
262900 26
263000 24
263100 25
263200 22
263300 26
263400 22
263500 23
263600 24
263700 24
263800 24
263900 26
264000 21
264100 32
264200 25
264300 29
264400 25
264500 26
264600 24
264700 25
264800 27
264900 25
265000 28
265100 23
265200 22
265300 23
265400 24
265500 23
265600 25
265700 22
265800 21
265900 24
266000 20
266100 25
266200 22
266300 24
266400 23
266500 26
266600 25
266700 28
266800 21
266900 22
267000 25
267100 22
267200 24
267300 21
267400 24
267500 25
267600 23
267700 26
267800 22
267900 26
268000 24
268100 20
268200 23
268300 22
268400 25
268500 23
268600 27
268700 22
268800 26
268900 26
269000 25
269100 23
269200 27
269300 29
269400 26
269500 27
269600 24
269700 24
269800 22
269900 27
270000 25
270100 24
270200 24
270300 29
270400 24
270500 27
270600 27
270700 23
270800 20
270900 27
271000 25
271100 28
271200 28
271300 28
271400 25
271500 25
271600 28
271700 23
271800 25
271900 23
272000 22
272100 26
272200 28
272300 28
272400 29
272500 26
272600 25
272700 29
272800 27
272900 27
273000 23
273100 22
273200 23
273300 21
273400 23
273500 20
273600 25
273700 26
273800 23
273900 27
274000 26
274100 23
274200 27
274300 35
274400 35
274500 30
274600 29
274700 29
274800 28
274900 33
275000 30
275100 31
275200 28
275300 29
275400 29
275500 30
275600 27
275700 29
275800 26
275900 26
276000 30
276100 28
276200 30
276300 24
276400 26
276500 26
276600 25
276700 28
276800 31
276900 27
277000 25
277100 26
277200 35
277300 32
277400 33
277500 29
277600 28
277700 24
277800 29
277900 22
278000 28
278100 27
278200 25
278300 28
278400 24
278500 33
278600 30
278700 23
278800 27
278900 31
279000 28
279100 28
279200 28
279300 27
279400 27
279500 28
279600 23
279700 26
279800 30
279900 25
280000 30
280100 25
280200 25
280300 24
280400 22
280500 23
280600 26
280700 22
280800 24
280900 26
281000 27
281100 30
281200 25
281300 26
281400 23
281500 28
281600 28
281700 26
281800 25
281900 26
282000 26
282100 29
282200 32
282300 29
282400 31
282500 25
282600 28
282700 28
282800 30
282900 26
283000 30
283100 33
283200 28
283300 31
283400 29
283500 29
283600 31
283700 30
283800 26
283900 26
284000 30
284100 27
284200 28
284300 26
284400 30
284500 28
284600 29
284700 30
284800 23
284900 26
285000 26
285100 23
285200 27
285300 26
285400 23
285500 22
285600 22
285700 27
285800 26
285900 23
286000 30
286100 27
286200 26
286300 29
286400 29
286500 30
286600 31
286700 26
286800 29
286900 31
287000 27
287100 27
287200 26
287300 26
287400 23
287500 27
287600 26
287700 26
287800 26
287900 27
288000 25
288100 27
288200 24
288300 29
288400 24
288500 27
288600 24
288700 31
288800 29
288900 30
289000 26
289100 25
289200 30
289300 21
289400 21
289500 27
289600 26
289700 24
289800 24
289900 26
290000 26
290100 29
290200 31
290300 32
290400 29
290500 25
290600 30
290700 33
290800 24
290900 27
291000 22
291100 24
291200 24
291300 26
291400 22
291500 22
291600 26
291700 26
291800 27
291900 21
292000 25
292100 25
292200 27
292300 24
292400 26
292500 24
292600 26
292700 28
292800 28
292900 29
293000 27
293100 30
293200 27
293300 30
293400 26
293500 30
293600 31
293700 29
293800 24
293900 32
294000 34
294100 32
294200 31
294300 29
294400 32
294500 28
294600 28
294700 30
294800 33
294900 27
295000 25
295100 28
295200 33
295300 30
295400 25
295500 29
295600 26
295700 29
295800 29
295900 25
296000 29
296100 27
296200 29
296300 29
296400 26
296500 29
296600 28
296700 26
296800 29
296900 26
297000 30
297100 29
297200 30
297300 29
297400 36
297500 26
297600 29
297700 27
297800 28
297900 31
298000 31
298100 27
298200 30
298300 24
298400 22
298500 32
298600 28
298700 30
298800 27
298900 25
299000 30
299100 29
299200 25
299300 28
299400 24
299500 26
299600 22
299700 27
299800 28
299900 27
300000 28
