# Supplementary material for: Targeted systematic evolution of an RNA platform neutralizing DNMT1 function and controlling DNA methylation
Source: Nat Commun. 2023 Jan 6;14:99. doi: 10.1038/s41467-022-35222-4 (PMC9823104; doi:10.1038/s41467-022-35222-4)
Supplement: Supplementary file 6 — Source Data [file 41467_2022_35222_MOESM6_ESM.zip › source data file/Supplementary Figure16/HB-Ce49-DNMT1-R1.dat]

0 17
100 16
200 24
300 26
400 27
500 28
600 25
700 24
800 27
900 28
1000 27
1100 27
1200 26
1300 26
1400 31
1500 30
1600 25
1700 24
1800 26
1900 27
2000 32
2100 26
2200 24
2300 25
2400 30
2500 26
2600 24
2700 24
2800 25
2900 28
3000 25
3100 24
3200 24
3300 22
3400 28
3500 29
3600 24
3700 24
3800 23
3900 22
4000 20
4100 21
4200 24
4300 24
4400 24
4500 21
4600 25
4700 23
4800 25
4900 23
5000 20
5100 20
5200 27
5300 24
5400 23
5500 24
5600 25
5700 22
5800 24
5900 19
6000 27
6100 23
6200 22
6300 18
6400 22
6500 20
6600 25
6700 20
6800 21
6900 20
7000 21
7100 20
7200 24
7300 20
7400 19
7500 22
7600 21
7700 23
7800 21
7900 21
8000 20
8100 22
8200 24
8300 24
8400 27
8500 22
8600 23
8700 24
8800 24
8900 25
9000 23
9100 23
9200 26
9300 25
9400 28
9500 23
9600 22
9700 19
9800 16
9900 23
10000 24
10100 21
10200 20
10300 25
10400 22
10500 23
10600 19
10700 18
10800 23
10900 24
11000 25
11100 26
11200 24
11300 23
11400 24
11500 24
11600 26
11700 28
11800 25
11900 20
12000 26
12100 21
12200 26
12300 23
12400 25
12500 29
12600 23
12700 26
12800 20
12900 24
13000 26
13100 26
13200 26
13300 25
13400 21
13500 23
13600 27
13700 27
13800 24
13900 22
14000 20
14100 26
14200 25
14300 24
14400 22
14500 21
14600 23
14700 24
14800 28
14900 28
15000 25
15100 25
15200 27
15300 33
15400 26
15500 29
15600 27
15700 26
15800 33
15900 30
16000 26
16100 26
16200 25
16300 32
16400 29
16500 29
16600 30
16700 35
16800 37
16900 25
17000 30
17100 31
17200 28
17300 28
17400 27
17500 25
17600 28
17700 25
17800 33
17900 29
18000 32
18100 24
18200 25
18300 30
18400 24
18500 20
18600 24
18700 22
18800 26
18900 26
19000 27
19100 20
19200 25
19300 25
19400 22
19500 24
19600 34
19700 28
19800 25
19900 22
20000 25
20100 19
20200 28
20300 23
20400 20
20500 19
20600 25
20700 22
20800 25
20900 23
21000 18
21100 22
21200 20
21300 21
21400 23
21500 24
21600 26
21700 25
21800 24
21900 19
22000 22
22100 23
22200 19
22300 20
22400 25
22500 19
22600 22
22700 23
22800 23
22900 28
23000 26
23100 25
23200 24
23300 22
23400 25
23500 25
23600 29
23700 27
23800 30
23900 31
24000 26
24100 27
24200 23
24300 23
24400 21
24500 26
24600 26
24700 28
24800 20
24900 28
25000 21
25100 25
25200 28
25300 17
25400 26
25500 23
25600 24
25700 22
25800 27
25900 23
26000 22
26100 24
26200 24
26300 22
26400 26
26500 28
26600 19
26700 26
26800 23
26900 22
27000 22
27100 21
27200 26
27300 22
27400 26
27500 23
27600 25
27700 21
27800 21
27900 22
28000 22
28100 24
28200 18
28300 17
28400 17
28500 22
28600 22
28700 21
28800 21
28900 17
29000 23
29100 21
29200 17
29300 17
29400 19
29500 22
29600 23
29700 23
29800 26
29900 24
30000 21
30100 24
30200 17
30300 22
30400 19
30500 25
30600 22
30700 24
30800 26
30900 22
31000 21
31100 21
31200 23
31300 22
31400 24
31500 25
31600 22
31700 27
31800 29
31900 31
32000 29
32100 26
32200 31
32300 24
32400 30
32500 26
32600 31
32700 26
32800 28
32900 25
33000 33
33100 28
33200 29
33300 23
33400 31
33500 33
33600 23
33700 23
33800 30
33900 22
34000 27
34100 24
34200 22
34300 27
34400 22
34500 26
34600 28
34700 25
34800 22
34900 26
35000 23
35100 22
35200 26
35300 23
35400 31
35500 28
35600 30
35700 28
35800 26
35900 25
36000 27
36100 28
36200 27
36300 25
36400 29
36500 31
36600 30
36700 28
36800 25
36900 24
37000 25
37100 23
37200 29
37300 26
37400 24
37500 26
37600 29
37700 25
37800 26
37900 26
38000 23
38100 20
38200 25
38300 23
38400 25
38500 26
38600 25
38700 27
38800 33
38900 26
39000 28
39100 30
39200 30
39300 24
39400 26
39500 24
39600 28
39700 22
39800 28
39900 27
40000 24
40100 28
40200 24
40300 29
40400 28
40500 26
40600 27
40700 26
40800 25
40900 23
41000 24
41100 24
41200 23
41300 19
41400 21
41500 22
41600 24
41700 21
41800 23
41900 22
42000 26
42100 20
42200 27
42300 24
42400 23
42500 29
42600 25
42700 26
42800 21
42900 24
43000 21
43100 26
43200 22
43300 25
43400 28
43500 18
43600 24
43700 22
43800 23
43900 18
44000 17
44100 26
44200 21
44300 21
44400 20
44500 23
44600 24
44700 22
44800 17
44900 22
45000 21
45100 15
45200 22
45300 20
45400 17
45500 22
45600 18
45700 27
45800 26
45900 27
46000 25
46100 26
46200 26
46300 18
46400 22
46500 24
46600 24
46700 21
46800 22
46900 22
47000 22
47100 22
47200 20
47300 27
47400 27
47500 25
47600 31
47700 26
47800 29
47900 23
48000 24
48100 25
48200 30
48300 25
48400 28
48500 30
48600 27
48700 20
48800 28
48900 27
49000 25
49100 26
49200 29
49300 23
49400 24
49500 23
49600 20
49700 26
49800 24
49900 24
50000 27
50100 25
50200 29
50300 25
50400 28
50500 23
50600 26
50700 23
50800 24
50900 25
51000 24
51100 28
51200 30
51300 23
51400 24
51500 26
51600 27
51700 18
51800 26
51900 25
52000 22
52100 21
52200 25
52300 26
52400 20
52500 23
52600 19
52700 27
52800 20
52900 26
53000 23
53100 24
53200 24
53300 21
53400 20
53500 20
53600 24
53700 20
53800 23
53900 24
54000 21
54100 22
54200 25
54300 23
54400 25
54500 30
54600 27
54700 22
54800 24
54900 22
55000 24
55100 19
55200 21
55300 20
55400 20
55500 20
55600 22
55700 22
55800 27
55900 23
56000 25
56100 27
56200 23
56300 23
56400 28
56500 25
56600 26
56700 27
56800 25
56900 23
57000 26
57100 26
57200 22
57300 26
57400 25
57500 25
57600 26
57700 26
57800 26
57900 24
58000 28
58100 25
58200 25
58300 29
58400 23
58500 31
58600 26
58700 25
58800 23
58900 19
59000 23
59100 24
59200 26
59300 31
59400 31
59500 26
59600 24
59700 26
59800 25
59900 19
60000 24
60100 26
60200 29
60300 25
60400 26
60500 25
60600 23
60700 25
60800 25
60900 28
61000 21
61100 26
61200 23
61300 24
61400 26
61500 28
61600 27
61700 24
61800 26
61900 24
62000 22
62100 31
62200 29
62300 27
62400 29
62500 26
62600 28
62700 30
62800 29
62900 27
63000 28
63100 23
63200 28
63300 22
63400 19
63500 20
63600 23
63700 25
63800 22
63900 25
64000 23
64100 32
64200 26
64300 25
64400 26
64500 21
64600 23
64700 22
64800 24
64900 26
65000 27
65100 25
65200 24
65300 24
65400 26
65500 32
65600 30
65700 26
65800 25
65900 31
66000 27
66100 27
66200 30
66300 35
66400 28
66500 24
66600 24
66700 28
66800 27
66900 34
67000 31
67100 33
67200 29
67300 27
67400 29
67500 27
67600 34
67700 28
67800 25
67900 29
68000 29
68100 27
68200 33
68300 31
68400 26
68500 26
68600 26
68700 26
68800 27
68900 26
69000 29
69100 27
69200 25
69300 27
69400 26
69500 27
69600 28
69700 28
69800 23
69900 25
70000 25
70100 27
70200 27
70300 26
70400 29
70500 32
70600 26
70700 31
70800 26
70900 28
71000 27
71100 29
71200 23
71300 24
71400 22
71500 22
71600 30
71700 32
71800 32
71900 29
72000 31
72100 29
72200 29
72300 24
72400 29
72500 23
72600 27
72700 26
72800 30
72900 31
73000 30
73100 28
73200 29
73300 25
73400 24
73500 24
73600 29
73700 22
73800 30
73900 25
74000 28
74100 28
74200 34
74300 29
74400 26
74500 30
74600 30
74700 25
74800 25
74900 30
75000 33
75100 25
75200 26
75300 29
75400 27
75500 27
75600 27
75700 31
75800 27
75900 23
76000 31
76100 25
76200 26
76300 26
76400 30
76500 27
76600 25
76700 24
76800 24
76900 25
77000 27
77100 26
77200 21
77300 26
77400 23
77500 21
77600 27
77700 21
77800 33
77900 22
78000 24
78100 28
78200 24
78300 28
78400 27
78500 31
78600 24
78700 28
78800 23
78900 20
79000 19
79100 21
79200 26
79300 26
79400 29
79500 25
79600 22
79700 23
79800 30
79900 25
80000 28
80100 29
80200 29
80300 26
80400 25
80500 26
80600 30
80700 31
80800 28
80900 28
81000 27
81100 28
81200 28
81300 31
81400 25
81500 30
81600 28
81700 24
81800 26
81900 24
82000 26
82100 30
82200 27
82300 31
82400 29
82500 25
82600 26
82700 26
82800 27
82900 28
83000 39
83100 27
83200 26
83300 22
83400 28
83500 25
83600 23
83700 24
83800 26
83900 23
84000 27
84100 26
84200 28
84300 22
84400 28
84500 22
84600 29
84700 30
84800 34
84900 26
85000 28
85100 32
85200 34
85300 33
85400 28
85500 27
85600 27
85700 32
85800 27
85900 32
86000 31
86100 30
86200 27
86300 28
86400 31
86500 29
86600 27
86700 26
86800 29
86900 27
87000 26
87100 30
87200 24
87300 27
87400 24
87500 24
87600 27
87700 28
87800 27
87900 31
88000 26
88100 30
88200 34
88300 30
88400 29
88500 26
88600 24
88700 31
88800 27
88900 26
89000 29
89100 31
89200 32
89300 32
89400 28
89500 33
89600 28
89700 29
89800 34
89900 32
90000 31
90100 32
90200 31
90300 28
90400 32
90500 29
90600 31
90700 26
90800 26
90900 27
91000 32
91100 27
91200 34
91300 34
91400 29
91500 26
91600 31
91700 24
91800 26
91900 23
92000 28
92100 28
92200 30
92300 25
92400 32
92500 26
92600 28
92700 29
92800 30
92900 27
93000 27
93100 31
93200 29
93300 30
93400 21
93500 22
93600 25
93700 31
93800 30
93900 28
94000 26
94100 27
94200 29
94300 28
94400 27
94500 22
94600 30
94700 24
94800 27
94900 28
95000 28
95100 30
95200 31
95300 34
95400 36
95500 34
95600 32
95700 26
95800 28
95900 27
96000 30
96100 27
96200 27
96300 26
96400 27
96500 26
96600 29
96700 33
96800 28
96900 25
97000 32
97100 27
97200 28
97300 28
97400 26
97500 25
97600 25
97700 27
97800 29
97900 28
98000 26
98100 27
98200 27
98300 24
98400 26
98500 25
98600 27
98700 28
98800 30
98900 28
99000 28
99100 29
99200 33
99300 27
99400 31
99500 27
99600 33
99700 30
99800 25
99900 32
100000 36
100100 33
100200 28
100300 28
100400 30
100500 29
100600 26
100700 27
100800 28
100900 31
101000 31
101100 29
101200 27
101300 29
101400 26
101500 30
101600 28
101700 28
101800 28
101900 29
102000 32
102100 24
102200 31
102300 26
102400 27
102500 26
102600 26
102700 24
102800 26
102900 25
103000 25
103100 27
103200 28
103300 26
103400 28
103500 24
103600 25
103700 24
103800 24
103900 26
104000 28
104100 26
104200 30
104300 25
104400 29
104500 27
104600 29
104700 30
104800 24
104900 25
105000 25
105100 25
105200 29
105300 26
105400 26
105500 26
105600 31
105700 24
105800 29
105900 27
106000 32
106100 27
106200 21
106300 29
106400 24
106500 28
106600 27
106700 24
106800 26
106900 29
107000 23
107100 27
107200 28
107300 28
107400 23
107500 28
107600 30
107700 28
107800 27
107900 29
108000 24
108100 27
108200 24
108300 29
108400 29
108500 30
108600 32
108700 30
108800 23
108900 19
109000 24
109100 28
109200 26
109300 22
109400 24
109500 26
109600 25
109700 27
109800 24
109900 23
110000 21
110100 23
110200 19
110300 20
110400 21
110500 20
110600 18
110700 20
110800 20
110900 19
111000 25
111100 23
111200 25
111300 26
111400 30
111500 21
111600 23
111700 22
111800 25
111900 25
112000 25
112100 29
112200 24
112300 28
112400 25
112500 23
112600 25
112700 19
112800 23
112900 24
113000 22
113100 22
113200 21
113300 23
113400 23
113500 25
113600 23
113700 27
113800 17
113900 24
114000 22
114100 23
114200 25
114300 24
114400 27
114500 26
114600 25
114700 21
114800 19
114900 26
115000 22
115100 22
115200 26
115300 24
115400 22
115500 23
115600 25
115700 26
115800 21
115900 24
116000 24
116100 26
116200 18
116300 26
116400 23
116500 29
116600 29
116700 25
116800 25
116900 25
117000 29
117100 25
117200 25
117300 24
117400 27
117500 24
117600 28
117700 23
117800 22
117900 26
118000 24
118100 28
118200 24
118300 28
118400 26
118500 27
118600 27
118700 28
118800 24
118900 22
119000 25
119100 23
119200 25
119300 24
119400 23
119500 19
119600 19
119700 23
119800 22
119900 22
120000 19
120100 21
120200 21
120300 24
120400 24
120500 23
120600 27
120700 23
120800 21
120900 24
121000 28
121100 20
121200 21
121300 20
121400 26
121500 18
121600 23
121700 17
121800 20
121900 17
122000 23
122100 21
122200 21
122300 27
122400 27
122500 21
122600 21
122700 23
122800 22
122900 26
123000 25
123100 27
123200 25
123300 27
123400 26
123500 27
123600 24
123700 20
123800 23
123900 26
124000 25
124100 22
124200 21
124300 23
124400 22
124500 24
124600 29
124700 20
124800 22
124900 22
125000 25
125100 23
125200 24
125300 22
125400 24
125500 23
125600 24
125700 29
125800 25
125900 25
126000 31
126100 25
126200 26
126300 27
126400 24
126500 20
126600 25
126700 28
126800 26
126900 24
127000 22
127100 20
127200 25
127300 24
127400 24
127500 23
127600 28
127700 21
127800 25
127900 24
128000 22
128100 27
128200 23
128300 27
128400 26
128500 30
128600 28
128700 23
128800 25
128900 25
129000 26
129100 22
129200 30
129300 26
129400 21
129500 24
129600 24
129700 22
129800 25
129900 25
130000 23
130100 28
130200 26
130300 27
130400 28
130500 24
130600 30
130700 25
130800 27
130900 24
131000 22
131100 31
131200 30
131300 26
131400 25
131500 30
131600 26
131700 28
131800 25
131900 27
132000 27
132100 22
132200 26
132300 23
132400 24
132500 28
132600 23
132700 23
132800 26
132900 21
133000 26
133100 27
133200 26
133300 21
133400 22
133500 26
133600 28
133700 32
133800 29
133900 27
134000 29
134100 29
134200 32
134300 23
134400 30
134500 21
134600 24
134700 25
134800 30
134900 26
135000 22
135100 28
135200 27
135300 29
135400 31
135500 25
135600 24
135700 25
135800 30
135900 25
136000 29
136100 26
136200 29
136300 27
136400 27
136500 26
136600 22
136700 22
136800 24
136900 27
137000 22
137100 28
137200 23
137300 27
137400 25
137500 21
137600 23
137700 26
137800 25
137900 28
138000 23
138100 28
138200 25
138300 24
138400 23
138500 28
138600 29
138700 25
138800 24
138900 25
139000 27
139100 27
139200 25
139300 28
139400 27
139500 25
139600 30
139700 29
139800 31
139900 24
140000 28
140100 30
140200 27
140300 28
140400 29
140500 32
140600 27
140700 25
140800 29
140900 27
141000 33
141100 29
141200 26
141300 29
141400 31
141500 26
141600 30
141700 29
141800 34
141900 31
142000 29
142100 29
142200 26
142300 20
142400 24
142500 29
142600 26
142700 26
142800 29
142900 30
143000 29
143100 35
143200 35
143300 31
143400 31
143500 35
143600 27
143700 26
143800 24
143900 28
144000 27
144100 25
144200 27
144300 28
144400 25
144500 27
144600 30
144700 29
144800 27
144900 22
145000 27
145100 30
145200 22
145300 27
145400 25
145500 25
145600 26
145700 25
145800 28
145900 28
146000 22
146100 26
146200 24
146300 26
146400 26
146500 29
146600 27
146700 28
146800 29
146900 29
147000 24
147100 27
147200 28
147300 26
147400 30
147500 24
147600 25
147700 29
147800 27
147900 27
148000 26
148100 25
148200 27
148300 25
148400 29
148500 28
148600 27
148700 23
148800 26
148900 25
149000 25
149100 25
149200 26
149300 28
149400 29
149500 27
149600 27
149700 27
149800 31
149900 24
150000 26
150100 27
150200 28
150300 26
150400 27
150500 24
150600 28
150700 26
150800 27
150900 22
151000 21
151100 26
151200 29
151300 25
151400 27
151500 26
151600 29
151700 23
151800 27
151900 26
152000 24
152100 25
152200 22
152300 31
152400 25
152500 27
152600 23
152700 26
152800 24
152900 26
153000 28
153100 26
153200 27
153300 26
153400 21
153500 22
153600 26
153700 21
153800 19
153900 26
154000 27
154100 21
154200 27
154300 25
154400 24
154500 24
154600 24
154700 23
154800 25
154900 24
155000 23
155100 29
155200 25
155300 21
155400 26
155500 23
155600 28
155700 30
155800 27
155900 30
156000 28
156100 25
156200 30
156300 27
156400 31
156500 28
156600 27
156700 28
156800 28
156900 25
157000 24
157100 24
157200 21
157300 27
157400 27
157500 27
157600 25
157700 29
157800 27
157900 26
158000 21
158100 23
158200 27
158300 28
158400 28
158500 30
158600 24
158700 24
158800 27
158900 25
159000 25
159100 28
159200 28
159300 27
159400 25
159500 29
159600 27
159700 32
159800 34
159900 28
160000 34
160100 30
160200 31
160300 30
160400 30
160500 31
160600 31
160700 29
160800 30
160900 27
161000 34
161100 31
161200 30
161300 34
161400 37
161500 30
161600 30
161700 27
161800 29
161900 25
162000 25
162100 25
162200 26
162300 23
162400 26
162500 25
162600 27
162700 29
162800 30
162900 29
163000 22
163100 24
163200 25
163300 30
163400 23
163500 22
163600 21
163700 27
163800 18
163900 22
164000 24
164100 26
164200 27
164300 27
164400 26
164500 23
164600 26
164700 28
164800 24
164900 31
165000 29
165100 23
165200 24
165300 26
165400 24
165500 25
165600 24
165700 30
165800 29
165900 27
166000 25
166100 28
166200 29
166300 32
166400 23
166500 29
166600 25
166700 29
166800 27
166900 28
167000 25
167100 23
167200 26
167300 21
167400 26
167500 29
167600 27
167700 28
167800 26
167900 31
168000 26
168100 26
168200 23
168300 21
168400 28
168500 24
168600 23
168700 26
168800 25
168900 29
169000 26
169100 28
169200 27
169300 26
169400 28
169500 24
169600 29
169700 27
169800 24
169900 32
170000 30
170100 25
170200 23
170300 27
170400 28
170500 28
170600 27
170700 27
170800 29
170900 24
171000 26
171100 26
171200 27
171300 25
171400 22
171500 28
171600 27
171700 27
171800 24
171900 24
172000 22
172100 27
172200 26
172300 22
172400 28
172500 23
172600 23
172700 27
172800 23
172900 26
173000 25
173100 30
173200 25
173300 25
173400 26
173500 28
173600 25
173700 29
173800 30
173900 28
174000 25
174100 26
174200 28
174300 26
174400 27
174500 28
174600 32
174700 26
174800 29
174900 29
175000 28
175100 27
175200 27
175300 26
175400 30
175500 28
175600 25
175700 27
175800 27
175900 22
176000 25
176100 24
176200 28
176300 24
176400 25
176500 29
176600 24
176700 21
176800 27
176900 26
177000 25
177100 30
177200 26
177300 25
177400 31
177500 26
177600 26
177700 23
177800 24
177900 24
178000 24
178100 23
178200 23
178300 24
178400 28
178500 22
178600 23
178700 21
178800 25
178900 27
179000 25
179100 24
179200 24
179300 21
179400 23
179500 26
179600 25
179700 25
179800 25
179900 26
180000 25
180100 26
180200 27
180300 26
180400 26
180500 23
180600 25
180700 27
180800 26
180900 23
181000 31
181100 31
181200 31
181300 28
181400 32
181500 31
181600 30
181700 26
181800 30
181900 28
182000 28
182100 29
182200 23
182300 24
182400 23
182500 26
182600 30
182700 27
182800 25
182900 31
183000 30
183100 27
183200 22
183300 36
183400 33
183500 30
183600 34
183700 31
183800 31
183900 28
184000 32
184100 28
184200 28
184300 30
184400 25
184500 27
184600 29
184700 27
184800 25
184900 26
185000 29
185100 22
185200 24
185300 25
185400 23
185500 23
185600 31
185700 26
185800 26
185900 23
186000 25
186100 30
186200 31
186300 25
186400 23
186500 28
186600 26
186700 28
186800 26
186900 31
187000 27
187100 29
187200 32
187300 23
187400 26
187500 30
187600 27
187700 28
187800 30
187900 28
188000 23
188100 30
188200 27
188300 25
188400 31
188500 29
188600 26
188700 27
188800 26
188900 28
189000 29
189100 25
189200 30
189300 31
189400 27
189500 30
189600 32
189700 27
189800 31
189900 28
190000 29
190100 31
190200 32
190300 27
190400 32
190500 32
190600 30
190700 31
190800 30
190900 30
191000 28
191100 29
191200 29
191300 25
191400 29
191500 30
191600 32
191700 24
191800 28
191900 27
192000 27
192100 26
192200 33
192300 32
192400 27
192500 27
192600 26
192700 29
192800 37
192900 29
193000 35
193100 33
193200 31
193300 35
193400 25
193500 34
193600 34
193700 31
193800 34
193900 28
194000 28
194100 28
194200 30
194300 29
194400 31
194500 32
194600 27
194700 28
194800 27
194900 26
195000 27
195100 25
195200 26
195300 25
195400 28
195500 26
195600 24
195700 27
195800 24
195900 23
196000 28
196100 25
196200 24
196300 26
196400 23
196500 24
196600 26
196700 29
196800 25
196900 29
197000 25
197100 24
197200 23
197300 21
197400 23
197500 23
197600 22
197700 24
197800 19
197900 24
198000 22
198100 26
198200 21
198300 23
198400 25
198500 28
198600 26
198700 25
198800 22
198900 27
199000 25
199100 27
199200 27
199300 23
199400 24
199500 24
199600 28
199700 24
199800 28
199900 22
200000 25
200100 28
200200 20
200300 26
200400 29
200500 27
200600 24
200700 24
200800 24
200900 22
201000 29
201100 28
201200 28
201300 28
201400 24
201500 24
201600 26
201700 23
201800 26
201900 27
202000 31
202100 33
202200 26
202300 22
202400 27
202500 25
202600 23
202700 24
202800 24
202900 25
203000 25
203100 28
203200 25
203300 27
203400 22
203500 30
203600 30
203700 32
203800 25
203900 24
204000 25
204100 26
204200 28
204300 29
204400 27
204500 27
204600 26
204700 26
204800 27
204900 23
205000 26
205100 25
205200 24
205300 24
205400 23
205500 25
205600 26
205700 24
205800 22
205900 19
206000 23
206100 22
206200 22
206300 24
206400 22
206500 18
206600 24
206700 21
206800 18
206900 20
207000 24
207100 20
207200 23
207300 22
207400 29
207500 25
207600 23
207700 23
207800 24
207900 22
208000 25
208100 19
208200 25
208300 22
208400 21
208500 22
208600 20
208700 30
208800 25
208900 22
209000 26
209100 25
209200 28
209300 24
209400 22
209500 23
209600 28
209700 20
209800 23
209900 24
210000 24
210100 26
210200 23
210300 23
210400 23
210500 24
210600 23
210700 25
210800 21
210900 25
211000 28
211100 25
211200 20
211300 22
211400 24
211500 25
211600 27
211700 29
211800 21
211900 29
212000 24
212100 24
212200 28
212300 29
212400 24
212500 33
212600 23
212700 28
212800 28
212900 27
213000 27
213100 31
213200 25
213300 28
213400 23
213500 25
213600 28
213700 26
213800 26
213900 29
214000 26
214100 26
214200 23
214300 24
214400 21
214500 28
214600 21
214700 22
214800 21
214900 24
215000 22
215100 23
215200 23
215300 27
215400 22
215500 25
215600 22
215700 20
215800 19
215900 19
216000 22
216100 26
216200 24
216300 27
216400 19
216500 27
216600 18
216700 20
216800 24
216900 23
217000 23
217100 27
217200 27
217300 24
217400 24
217500 17
217600 23
217700 23
217800 27
217900 27
218000 29
218100 27
218200 27
218300 25
218400 21
218500 20
218600 26
218700 25
218800 25
218900 26
219000 26
219100 21
219200 22
219300 19
219400 29
219500 18
219600 19
219700 21
219800 20
219900 20
220000 27
220100 21
220200 23
220300 27
220400 28
220500 27
220600 30
220700 25
220800 31
220900 25
221000 21
221100 17
221200 24
221300 29
221400 25
221500 25
221600 27
221700 22
221800 20
221900 23
222000 27
222100 24
222200 31
222300 27
222400 23
222500 22
222600 22
222700 21
222800 26
222900 22
223000 22
223100 22
223200 21
223300 19
223400 24
223500 23
223600 23
223700 20
223800 27
223900 19
224000 24
224100 25
224200 24
224300 25
224400 22
224500 20
224600 24
224700 26
224800 25
224900 31
225000 24
225100 24
225200 24
225300 24
225400 25
225500 23
225600 21
225700 23
225800 22
225900 27
226000 20
226100 31
226200 26
226300 25
226400 24
226500 26
226600 27
226700 20
226800 25
226900 29
227000 25
227100 26
227200 25
227300 25
227400 26
227500 28
227600 29
227700 24
227800 29
227900 26
228000 25
228100 22
228200 24
228300 23
228400 23
228500 24
228600 26
228700 23
228800 31
228900 29
229000 26
229100 27
229200 31
229300 25
229400 23
229500 25
229600 30
229700 31
229800 28
229900 28
230000 25
230100 32
230200 30
230300 22
230400 29
230500 28
230600 25
230700 33
230800 30
230900 29
231000 26
231100 30
231200 24
231300 26
231400 30
231500 23
231600 24
231700 27
231800 29
231900 22
232000 24
232100 25
232200 24
232300 23
232400 25
232500 25
232600 29
232700 22
232800 24
232900 30
233000 29
233100 30
233200 27
233300 27
233400 25
233500 26
233600 28
233700 27
233800 23
233900 23
234000 25
234100 28
234200 27
234300 27
234400 28
234500 26
234600 28
234700 31
234800 24
234900 27
235000 22
235100 26
235200 30
235300 26
235400 32
235500 30
235600 26
235700 27
235800 24
235900 28
236000 29
236100 29
236200 27
236300 28
236400 28
236500 23
236600 22
236700 32
236800 25
236900 27
237000 27
237100 20
237200 27
237300 26
237400 25
237500 24
237600 27
237700 21
237800 27
237900 25
238000 28
238100 26
238200 31
238300 25
238400 23
238500 25
238600 26
238700 26
238800 27
238900 26
239000 28
239100 30
239200 32
239300 32
239400 30
239500 26
239600 21
239700 26
239800 27
239900 25
240000 27
240100 32
240200 29
240300 32
240400 25
240500 28
240600 29
240700 26
240800 25
240900 27
241000 31
241100 28
241200 26
241300 28
241400 23
241500 27
241600 28
241700 24
241800 26
241900 24
242000 20
242100 22
242200 23
242300 22
242400 27
242500 19
242600 25
242700 24
242800 22
242900 17
243000 20
243100 18
243200 25
243300 24
243400 24
243500 27
243600 23
243700 24
243800 23
243900 23
244000 22
244100 25
244200 26
244300 26
244400 31
244500 21
244600 23
244700 21
244800 24
244900 20
245000 24
245100 18
245200 25
245300 28
245400 22
245500 26
245600 27
245700 28
245800 27
245900 21
246000 21
246100 22
246200 29
246300 25
246400 28
246500 25
246600 21
246700 23
246800 24
246900 23
247000 26
247100 25
247200 24
247300 24
247400 25
247500 23
247600 28
247700 25
247800 22
247900 28
248000 25
248100 20
248200 21
248300 21
248400 26
248500 27
248600 26
248700 29
248800 24
248900 28
249000 23
249100 26
249200 24
249300 22
249400 26
249500 25
249600 28
249700 27
249800 28
249900 28
250000 29
250100 30
250200 31
250300 22
250400 20
250500 23
250600 21
250700 26
250800 20
250900 21
251000 25
251100 23
251200 26
251300 28
251400 26
251500 25
251600 26
251700 27
251800 26
251900 19
252000 22
252100 28
252200 31
252300 28
252400 22
252500 29
252600 28
252700 24
252800 30
252900 21
253000 28
253100 23
253200 23
253300 22
253400 24
253500 23
253600 26
253700 24
253800 28
253900 27
254000 26
254100 23
254200 22
254300 24
254400 25
254500 24
254600 25
254700 28
254800 27
254900 25
255000 29
255100 27
255200 30
255300 23
255400 29
255500 25
255600 31
255700 27
255800 26
255900 29
256000 32
256100 31
256200 24
256300 22
256400 28
256500 27
256600 29
256700 26
256800 23
256900 22
257000 28
257100 24
257200 27
257300 26
257400 30
257500 26
257600 25
257700 29
257800 23
257900 27
258000 23
258100 26
258200 25
258300 25
258400 30
258500 26
258600 28
258700 31
258800 27
258900 24
259000 26
259100 32
259200 27
259300 27
259400 29
259500 25
259600 25
259700 29
259800 21
259900 24
260000 28
260100 22
260200 22
260300 23
260400 22
260500 25
260600 23
260700 28
260800 29
260900 22
261000 19
261100 26
261200 24
261300 22
261400 26
261500 24
261600 22
261700 27
261800 20
261900 24
262000 20
262100 25
262200 29
262300 19
262400 26
262500 27
262600 22
262700 29
262800 25
262900 19
263000 23
263100 25
263200 25
263300 24
263400 24
263500 26
263600 26
263700 21
263800 26
263900 24
264000 25
264100 24
264200 25
264300 23
264400 25
264500 27
264600 25
264700 31
264800 28
264900 25
265000 29
265100 24
265200 27
265300 22
265400 24
265500 22
265600 28
265700 22
265800 22
265900 23
266000 21
266100 22
266200 23
266300 25
266400 23
266500 22
266600 19
266700 20
266800 23
266900 25
267000 22
267100 26
267200 27
267300 24
267400 25
267500 29
267600 30
267700 26
267800 26
267900 25
268000 28
268100 25
268200 22
268300 20
268400 26
268500 26
268600 22
268700 29
268800 25
268900 22
269000 27
269100 26
269200 26
269300 20
269400 19
269500 26
269600 28
269700 27
269800 24
269900 24
270000 27
270100 27
270200 24
270300 29
270400 23
270500 21
270600 25
270700 25
270800 27
270900 23
271000 24
271100 26
271200 23
271300 25
271400 28
271500 24
271600 29
271700 24
271800 25
271900 26
272000 25
272100 24
272200 22
272300 30
272400 21
272500 26
272600 27
272700 28
272800 25
272900 23
273000 22
273100 21
273200 30
273300 31
273400 35
273500 29
273600 27
273700 27
273800 21
273900 21
274000 20
274100 21
274200 18
274300 20
274400 22
274500 21
274600 25
274700 26
274800 22
274900 19
275000 24
275100 24
275200 30
275300 24
275400 27
275500 22
275600 23
275700 22
275800 22
275900 25
276000 22
276100 21
276200 25
276300 25
276400 23
276500 21
276600 27
276700 23
276800 31
276900 26
277000 29
277100 29
277200 28
277300 27
277400 24
277500 24
277600 26
277700 28
277800 30
277900 31
278000 26
278100 26
278200 27
278300 33
278400 25
278500 28
278600 27
278700 26
278800 28
278900 28
279000 26
279100 28
279200 28
279300 27
279400 26
279500 33
279600 30
279700 25
279800 27
279900 34
280000 31
280100 30
280200 37
280300 30
280400 30
280500 29
280600 30
280700 35
280800 26
280900 29
281000 35
281100 31
281200 30
281300 25
281400 27
281500 33
281600 33
281700 28
281800 32
281900 28
282000 29
282100 27
282200 29
282300 24
282400 33
282500 31
282600 30
282700 29
282800 35
282900 24
283000 28
283100 27
283200 27
283300 31
283400 27
283500 25
283600 27
283700 28
283800 26
283900 28
284000 26
284100 26
284200 30
284300 27
284400 28
284500 27
284600 28
284700 28
284800 28
284900 29
285000 25
285100 27
285200 25
285300 26
285400 26
285500 29
285600 30
285700 27
285800 27
285900 26
286000 31
286100 27
286200 31
286300 24
286400 28
286500 33
286600 29
286700 30
286800 28
286900 22
287000 27
287100 34
287200 28
287300 25
287400 28
287500 26
287600 25
287700 26
287800 31
287900 25
288000 25
288100 25
288200 27
288300 25
288400 25
288500 29
288600 23
288700 25
288800 27
288900 28
289000 26
289100 29
289200 31
289300 22
289400 26
289500 27
289600 26
289700 30
289800 25
289900 26
290000 26
290100 26
290200 27
290300 29
290400 28
290500 31
290600 33
290700 26
290800 28
290900 27
291000 24
291100 25
291200 30
291300 24
291400 24
291500 29
291600 27
291700 23
291800 23
291900 28
292000 26
292100 27
292200 28
292300 23
292400 23
292500 26
292600 27
292700 25
292800 26
292900 27
293000 26
293100 27
293200 20
293300 26
293400 28
293500 31
293600 26
293700 29
293800 26
293900 21
294000 24
294100 30
294200 28
294300 24
294400 23
294500 27
294600 26
294700 26
294800 24
294900 23
295000 26
295100 26
295200 29
295300 31
295400 27
295500 27
295600 32
295700 23
295800 25
295900 21
296000 25
296100 26
296200 25
296300 26
296400 29
296500 28
296600 27
296700 26
296800 30
296900 29
297000 25
297100 34
297200 25
297300 28
297400 28
297500 22
297600 28
297700 26
297800 28
297900 29
298000 27
298100 30
298200 27
298300 29
298400 27
298500 26
298600 27
298700 27
298800 26
298900 33
299000 35
299100 31
299200 33
299300 28
299400 26
299500 29
299600 28
299700 29
299800 27
299900 29
300000 31
