# Supplementary material for: Targeted systematic evolution of an RNA platform neutralizing DNMT1 function and controlling DNA methylation
Source: Nat Commun. 2023 Jan 6;14:99. doi: 10.1038/s41467-022-35222-4 (PMC9823104; doi:10.1038/s41467-022-35222-4)
Supplement: Supplementary file 6 — Source Data [file 41467_2022_35222_MOESM6_ESM.zip › source data file/Supplementary Figure16/HB-Ce49-DNMT1-R2.dat]

0 21
100 19
200 19
300 14
400 18
500 17
600 16
700 16
800 22
900 19
1000 12
1100 20
1200 15
1300 17
1400 18
1500 19
1600 18
1700 15
1800 17
1900 15
2000 21
2100 17
2200 16
2300 16
2400 23
2500 17
2600 15
2700 16
2800 20
2900 18
3000 17
3100 18
3200 21
3300 15
3400 14
3500 16
3600 16
3700 15
3800 12
3900 12
4000 15
4100 15
4200 22
4300 17
4400 17
4500 17
4600 20
4700 22
4800 22
4900 26
5000 20
5100 21
5200 21
5300 23
5400 22
5500 22
5600 27
5700 24
5800 20
5900 26
6000 25
6100 20
6200 19
6300 26
6400 26
6500 24
6600 20
6700 27
6800 24
6900 24
7000 21
7100 21
7200 24
7300 23
7400 23
7500 23
7600 21
7700 27
7800 20
7900 23
8000 23
8100 25
8200 28
8300 23
8400 23
8500 23
8600 24
8700 18
8800 19
8900 24
9000 24
9100 27
9200 25
9300 27
9400 20
9500 29
9600 24
9700 23
9800 29
9900 26
10000 24
10100 22
10200 24
10300 22
10400 24
10500 27
10600 24
10700 29
10800 27
10900 27
11000 20
11100 22
11200 22
11300 26
11400 24
11500 24
11600 24
11700 27
11800 24
11900 25
12000 26
12100 26
12200 27
12300 30
12400 24
12500 19
12600 17
12700 18
12800 21
12900 20
13000 23
13100 22
13200 20
13300 22
13400 18
13500 23
13600 24
13700 20
13800 21
13900 22
14000 22
14100 19
14200 17
14300 21
14400 19
14500 19
14600 18
14700 24
14800 21
14900 19
15000 23
15100 20
15200 20
15300 19
15400 23
15500 23
15600 17
15700 22
15800 18
15900 13
16000 16
16100 21
16200 16
16300 15
16400 17
16500 15
16600 17
16700 19
16800 25
16900 20
17000 25
17100 19
17200 21
17300 18
17400 22
17500 17
17600 20
17700 20
17800 20
17900 16
18000 15
18100 19
18200 18
18300 17
18400 19
18500 17
18600 21
18700 20
18800 25
18900 17
19000 22
19100 24
19200 24
19300 20
19400 21
19500 20
19600 21
19700 18
19800 19
19900 19
20000 21
20100 19
20200 22
20300 17
20400 19
20500 21
20600 22
20700 23
20800 27
20900 27
21000 25
21100 19
21200 17
21300 21
21400 19
21500 23
21600 22
21700 21
21800 22
21900 23
22000 23
22100 28
22200 25
22300 20
22400 22
22500 27
22600 23
22700 22
22800 24
22900 28
23000 24
23100 22
23200 23
23300 24
23400 27
23500 23
23600 23
23700 19
23800 21
23900 25
24000 25
24100 22
24200 19
24300 23
24400 26
24500 23
24600 20
24700 23
24800 26
24900 24
25000 21
25100 28
25200 20
25300 22
25400 23
25500 25
25600 22
25700 22
25800 24
25900 22
26000 25
26100 19
26200 19
26300 18
26400 22
26500 20
26600 18
26700 20
26800 19
26900 20
27000 24
27100 19
27200 15
27300 22
27400 20
27500 21
27600 22
27700 18
27800 21
27900 21
28000 24
28100 22
28200 25
28300 18
28400 20
28500 24
28600 25
28700 26
28800 22
28900 22
29000 26
29100 23
29200 22
29300 17
29400 22
29500 22
29600 26
29700 23
29800 24
29900 22
30000 22
30100 26
30200 20
30300 21
30400 19
30500 22
30600 20
30700 18
30800 21
30900 24
31000 24
31100 25
31200 21
31300 21
31400 22
31500 24
31600 17
31700 19
31800 23
31900 27
32000 27
32100 26
32200 26
32300 25
32400 29
32500 23
32600 25
32700 23
32800 24
32900 22
33000 25
33100 25
33200 30
33300 25
33400 27
33500 24
33600 26
33700 23
33800 30
33900 27
34000 26
34100 26
34200 26
34300 26
34400 25
34500 28
34600 27
34700 22
34800 22
34900 26
35000 25
35100 27
35200 26
35300 27
35400 23
35500 26
35600 25
35700 28
35800 27
35900 28
36000 27
36100 28
36200 32
36300 31
36400 29
36500 26
36600 25
36700 28
36800 30
36900 30
37000 28
37100 30
37200 32
37300 28
37400 24
37500 22
37600 29
37700 27
37800 28
37900 28
38000 30
38100 29
38200 30
38300 25
38400 26
38500 27
38600 24
38700 21
38800 28
38900 22
39000 25
39100 24
39200 25
39300 28
39400 29
39500 23
39600 26
39700 22
39800 26
39900 29
40000 28
40100 27
40200 26
40300 27
40400 24
40500 27
40600 25
40700 19
40800 25
40900 26
41000 26
41100 26
41200 31
41300 32
41400 27
41500 21
41600 30
41700 23
41800 23
41900 24
42000 21
42100 23
42200 21
42300 21
42400 22
42500 21
42600 22
42700 27
42800 25
42900 24
43000 26
43100 28
43200 20
43300 26
43400 23
43500 25
43600 20
43700 24
43800 20
43900 24
44000 26
44100 21
44200 26
44300 26
44400 21
44500 23
44600 28
44700 25
44800 22
44900 26
45000 23
45100 28
45200 24
45300 29
45400 24
45500 26
45600 24
45700 21
45800 23
45900 24
46000 26
46100 21
46200 22
46300 22
46400 21
46500 23
46600 21
46700 20
46800 22
46900 15
47000 22
47100 25
47200 25
47300 20
47400 22
47500 18
47600 19
47700 22
47800 24
47900 26
48000 27
48100 25
48200 23
48300 24
48400 25
48500 25
48600 24
48700 31
48800 28
48900 25
49000 23
49100 23
49200 24
49300 23
49400 22
49500 26
49600 19
49700 24
49800 24
49900 22
50000 21
50100 20
50200 21
50300 21
50400 19
50500 22
50600 19
50700 23
50800 18
50900 25
51000 25
51100 26
51200 26
51300 22
51400 24
51500 21
51600 18
51700 24
51800 20
51900 22
52000 21
52100 24
52200 24
52300 18
52400 25
52500 22
52600 22
52700 22
52800 21
52900 23
53000 27
53100 23
53200 20
53300 27
53400 26
53500 21
53600 27
53700 28
53800 27
53900 26
54000 23
54100 22
54200 20
54300 19
54400 19
54500 25
54600 23
54700 21
54800 24
54900 21
55000 23
55100 19
55200 20
55300 26
55400 20
55500 27
55600 24
55700 21
55800 21
55900 23
56000 23
56100 24
56200 24
56300 25
56400 22
56500 29
56600 23
56700 24
56800 24
56900 25
57000 28
57100 28
57200 27
57300 29
57400 31
57500 31
57600 32
57700 33
57800 29
57900 32
58000 27
58100 27
58200 26
58300 27
58400 30
58500 26
58600 26
58700 27
58800 22
58900 24
59000 28
59100 26
59200 22
59300 20
59400 21
59500 25
59600 25
59700 25
59800 22
59900 26
60000 26
60100 25
60200 23
60300 22
60400 27
60500 24
60600 28
60700 25
60800 26
60900 24
61000 27
61100 28
61200 27
61300 27
61400 27
61500 27
61600 28
61700 29
61800 25
61900 26
62000 31
62100 29
62200 33
62300 23
62400 27
62500 28
62600 25
62700 30
62800 21
62900 28
63000 26
63100 26
63200 27
63300 26
63400 24
63500 29
63600 30
63700 30
63800 30
63900 29
64000 26
64100 26
64200 33
64300 31
64400 22
64500 28
64600 22
64700 21
64800 22
64900 20
65000 29
65100 24
65200 16
65300 21
65400 23
65500 20
65600 24
65700 20
65800 21
65900 21
66000 20
66100 24
66200 18
66300 17
66400 21
66500 24
66600 25
66700 30
66800 30
66900 26
67000 32
67100 34
67200 36
67300 28
67400 34
67500 32
67600 26
67700 25
67800 33
67900 28
68000 20
68100 27
68200 29
68300 28
68400 26
68500 31
68600 32
68700 32
68800 27
68900 30
69000 27
69100 29
69200 25
69300 29
69400 30
69500 29
69600 26
69700 32
69800 28
69900 26
70000 25
70100 32
70200 27
70300 29
70400 27
70500 30
70600 29
70700 36
70800 29
70900 30
71000 31
71100 31
71200 30
71300 35
71400 29
71500 35
71600 27
71700 30
71800 29
71900 33
72000 32
72100 28
72200 33
72300 31
72400 32
72500 38
72600 31
72700 32
72800 25
72900 31
73000 35
73100 31
73200 37
73300 27
73400 30
73500 34
73600 30
73700 28
73800 27
73900 30
74000 31
74100 28
74200 34
74300 30
74400 30
74500 30
74600 39
74700 34
74800 31
74900 34
75000 29
75100 32
75200 30
75300 32
75400 32
75500 34
75600 34
75700 33
75800 36
75900 34
76000 38
76100 36
76200 31
76300 36
76400 33
76500 33
76600 37
76700 28
76800 32
76900 37
77000 41
77100 40
77200 41
77300 38
77400 41
77500 41
77600 33
77700 42
77800 40
77900 42
78000 40
78100 39
78200 39
78300 42
78400 34
78500 32
78600 33
78700 38
78800 37
78900 36
79000 29
79100 32
79200 30
79300 33
79400 27
79500 35
79600 33
79700 33
79800 32
79900 33
80000 31
80100 33
80200 33
80300 26
80400 31
80500 27
80600 24
80700 24
80800 25
80900 28
81000 26
81100 27
81200 28
81300 28
81400 26
81500 27
81600 28
81700 24
81800 28
81900 27
82000 27
82100 25
82200 24
82300 29
82400 23
82500 28
82600 28
82700 25
82800 28
82900 24
83000 26
83100 21
83200 21
83300 21
83400 31
83500 26
83600 31
83700 25
83800 28
83900 25
84000 25
84100 28
84200 31
84300 31
84400 26
84500 26
84600 29
84700 33
84800 32
84900 34
85000 28
85100 30
85200 27
85300 32
85400 32
85500 29
85600 26
85700 29
85800 23
85900 25
86000 30
86100 24
86200 28
86300 28
86400 26
86500 30
86600 28
86700 30
86800 29
86900 32
87000 30
87100 33
87200 27
87300 27
87400 27
87500 33
87600 29
87700 33
87800 32
87900 29
88000 31
88100 28
88200 27
88300 24
88400 27
88500 29
88600 29
88700 27
88800 29
88900 30
89000 30
89100 33
89200 29
89300 32
89400 28
89500 36
89600 33
89700 35
89800 38
89900 33
90000 28
90100 30
90200 30
90300 31
90400 28
90500 28
90600 25
90700 32
90800 27
90900 27
91000 29
91100 31
91200 35
91300 32
91400 33
91500 27
91600 30
91700 26
91800 31
91900 30
92000 27
92100 26
92200 32
92300 30
92400 33
92500 33
92600 29
92700 36
92800 32
92900 33
93000 30
93100 29
93200 35
93300 36
93400 27
93500 30
93600 33
93700 34
93800 36
93900 38
94000 36
94100 36
94200 32
94300 29
94400 34
94500 26
94600 31
94700 30
94800 24
94900 31
95000 31
95100 31
95200 29
95300 34
95400 36
95500 36
95600 32
95700 36
95800 34
95900 31
96000 27
96100 35
96200 33
96300 31
96400 33
96500 33
96600 31
96700 32
96800 33
96900 34
97000 32
97100 28
97200 31
97300 29
97400 33
97500 36
97600 35
97700 31
97800 33
97900 39
98000 30
98100 32
98200 26
98300 33
98400 31
98500 36
98600 31
98700 29
98800 32
98900 32
99000 30
99100 25
99200 37
99300 31
99400 31
99500 29
99600 33
99700 32
99800 28
99900 33
100000 29
100100 30
100200 28
100300 31
100400 32
100500 35
100600 28
100700 25
100800 34
100900 34
101000 35
101100 31
101200 35
101300 31
101400 32
101500 32
101600 31
101700 28
101800 33
101900 28
102000 29
102100 30
102200 27
102300 29
102400 34
102500 29
102600 29
102700 32
102800 31
102900 33
103000 30
103100 30
103200 30
103300 34
103400 32
103500 35
103600 37
103700 32
103800 31
103900 32
104000 30
104100 33
104200 31
104300 31
104400 34
104500 24
104600 30
104700 31
104800 34
104900 31
105000 32
105100 33
105200 25
105300 33
105400 33
105500 36
105600 35
105700 35
105800 36
105900 33
106000 39
106100 36
106200 34
106300 30
106400 37
106500 34
106600 32
106700 30
106800 36
106900 28
107000 35
107100 29
107200 33
107300 29
107400 32
107500 31
107600 28
107700 27
107800 26
107900 30
108000 31
108100 29
108200 27
108300 27
108400 36
108500 33
108600 30
108700 32
108800 29
108900 32
109000 36
109100 34
109200 28
109300 27
109400 31
109500 32
109600 31
109700 32
109800 33
109900 33
110000 37
110100 33
110200 33
110300 33
110400 38
110500 32
110600 27
110700 32
110800 35
110900 36
111000 34
111100 36
111200 39
111300 38
111400 37
111500 31
111600 33
111700 31
111800 36
111900 33
112000 31
112100 33
112200 31
112300 33
112400 34
112500 34
112600 32
112700 33
112800 28
112900 29
113000 27
113100 31
113200 31
113300 31
113400 31
113500 35
113600 31
113700 32
113800 29
113900 29
114000 31
114100 29
114200 29
114300 33
114400 29
114500 36
114600 31
114700 31
114800 30
114900 27
115000 29
115100 28
115200 27
115300 30
115400 29
115500 31
115600 28
115700 34
115800 29
115900 30
116000 30
116100 32
116200 37
116300 32
116400 29
116500 36
116600 29
116700 35
116800 35
116900 30
117000 34
117100 34
117200 29
117300 36
117400 34
117500 29
117600 32
117700 34
117800 35
117900 32
118000 33
118100 30
118200 35
118300 32
118400 34
118500 33
118600 31
118700 26
118800 29
118900 35
119000 26
119100 33
119200 33
119300 33
119400 29
119500 32
119600 29
119700 36
119800 34
119900 33
120000 39
120100 32
120200 33
120300 30
120400 32
120500 36
120600 38
120700 31
120800 33
120900 30
121000 31
121100 34
121200 31
121300 33
121400 36
121500 33
121600 32
121700 33
121800 33
121900 34
122000 35
122100 33
122200 36
122300 32
122400 35
122500 35
122600 32
122700 35
122800 31
122900 31
123000 34
123100 35
123200 36
123300 33
123400 32
123500 35
123600 32
123700 34
123800 32
123900 33
124000 35
124100 31
124200 32
124300 31
124400 30
124500 34
124600 30
124700 30
124800 30
124900 37
125000 35
125100 34
125200 35
125300 37
125400 31
125500 37
125600 37
125700 34
125800 34
125900 38
126000 39
126100 35
126200 39
126300 37
126400 38
126500 34
126600 33
126700 33
126800 37
126900 41
127000 36
127100 35
127200 32
127300 29
127400 31
127500 36
127600 38
127700 36
127800 34
127900 35
128000 29
128100 29
128200 33
128300 30
128400 28
128500 34
128600 41
128700 32
128800 32
128900 34
129000 33
129100 29
129200 29
129300 30
129400 30
129500 32
129600 32
129700 25
129800 34
129900 33
130000 35
130100 32
130200 33
130300 30
130400 36
130500 31
130600 31
130700 30
130800 33
130900 34
131000 39
131100 35
131200 31
131300 32
131400 37
131500 32
131600 32
131700 43
131800 32
131900 30
132000 35
132100 39
132200 42
132300 39
132400 39
132500 34
132600 40
132700 35
132800 34
132900 34
133000 36
133100 34
133200 40
133300 35
133400 33
133500 34
133600 33
133700 38
133800 32
133900 33
134000 37
134100 37
134200 36
134300 33
134400 35
134500 36
134600 37
134700 35
134800 41
134900 33
135000 38
135100 36
135200 41
135300 39
135400 39
135500 34
135600 42
135700 40
135800 34
135900 32
136000 38
136100 36
136200 29
136300 41
136400 40
136500 38
136600 40
136700 34
136800 31
136900 37
137000 38
137100 33
137200 37
137300 38
137400 34
137500 36
137600 35
137700 43
137800 31
137900 38
138000 38
138100 39
138200 37
138300 39
138400 34
138500 31
138600 39
138700 39
138800 36
138900 33
139000 29
139100 26
139200 32
139300 33
139400 31
139500 36
139600 32
139700 35
139800 37
139900 37
140000 37
140100 35
140200 39
140300 35
140400 38
140500 38
140600 27
140700 44
140800 38
140900 38
141000 40
141100 36
141200 41
141300 44
141400 40
141500 41
141600 35
141700 40
141800 39
141900 35
142000 37
142100 35
142200 37
142300 32
142400 35
142500 36
142600 35
142700 39
142800 36
142900 39
143000 33
143100 34
143200 32
143300 38
143400 35
143500 37
143600 38
143700 35
143800 32
143900 34
144000 36
144100 34
144200 36
144300 31
144400 34
144500 41
144600 35
144700 38
144800 35
144900 32
145000 28
145100 29
145200 36
145300 38
145400 35
145500 38
145600 32
145700 41
145800 35
145900 38
146000 36
146100 39
146200 38
146300 34
146400 36
146500 39
146600 33
146700 35
146800 33
146900 33
147000 32
147100 33
147200 34
147300 28
147400 27
147500 36
147600 31
147700 29
147800 38
147900 33
148000 28
148100 30
148200 35
148300 35
148400 33
148500 34
148600 32
148700 36
148800 31
148900 37
149000 36
149100 28
149200 38
149300 37
149400 40
149500 36
149600 36
149700 33
149800 36
149900 37
150000 36
150100 38
150200 33
150300 32
150400 33
150500 32
150600 38
150700 35
150800 35
150900 34
151000 38
151100 37
151200 31
151300 40
151400 35
151500 33
151600 32
151700 32
151800 36
151900 34
152000 38
152100 34
152200 28
152300 28
152400 30
152500 31
152600 36
152700 30
152800 33
152900 30
153000 29
153100 30
153200 29
153300 25
153400 29
153500 27
153600 30
153700 30
153800 32
153900 29
154000 31
154100 33
154200 30
154300 32
154400 35
154500 32
154600 29
154700 32
154800 33
154900 35
155000 30
155100 28
155200 30
155300 31
155400 31
155500 22
155600 36
155700 29
155800 29
155900 31
156000 33
156100 33
156200 30
156300 34
156400 33
156500 32
156600 29
156700 31
156800 35
156900 33
157000 37
157100 31
157200 40
157300 36
157400 33
157500 33
157600 32
157700 34
157800 28
157900 29
158000 34
158100 30
158200 31
158300 29
158400 31
158500 26
158600 30
158700 27
158800 30
158900 31
159000 32
159100 31
159200 32
159300 34
159400 31
159500 29
159600 31
159700 33
159800 29
159900 33
160000 29
160100 25
160200 31
160300 32
160400 35
160500 30
160600 36
160700 30
160800 34
160900 27
161000 36
161100 34
161200 31
161300 32
161400 34
161500 37
161600 36
161700 33
161800 34
161900 34
162000 38
162100 34
162200 35
162300 31
162400 32
162500 27
162600 31
162700 37
162800 38
162900 36
163000 31
163100 30
163200 31
163300 34
163400 34
163500 32
163600 34
163700 32
163800 33
163900 32
164000 30
164100 32
164200 35
164300 27
164400 36
164500 29
164600 34
164700 37
164800 28
164900 30
165000 31
165100 34
165200 34
165300 33
165400 29
165500 33
165600 31
165700 37
165800 37
165900 31
166000 34
166100 30
166200 29
166300 33
166400 36
166500 28
166600 31
166700 35
166800 27
166900 32
167000 30
167100 37
167200 30
167300 36
167400 35
167500 33
167600 26
167700 37
167800 47
167900 37
168000 33
168100 35
168200 34
168300 33
168400 35
168500 30
168600 34
168700 31
168800 28
168900 30
169000 30
169100 34
169200 39
169300 31
169400 35
169500 28
169600 31
169700 32
169800 40
169900 33
170000 31
170100 33
170200 34
170300 29
170400 33
170500 35
170600 33
170700 34
170800 30
170900 28
171000 30
171100 35
171200 35
171300 34
171400 34
171500 38
171600 35
171700 30
171800 33
171900 34
172000 35
172100 35
172200 34
172300 36
172400 32
172500 39
172600 34
172700 32
172800 35
172900 30
173000 33
173100 31
173200 36
173300 34
173400 32
173500 34
173600 33
173700 35
173800 36
173900 38
174000 34
174100 40
174200 31
174300 31
174400 37
174500 33
174600 34
174700 32
174800 30
174900 35
175000 35
175100 38
175200 33
175300 34
175400 30
175500 33
175600 35
175700 39
175800 34
175900 34
176000 31
176100 34
176200 33
176300 30
176400 38
176500 31
176600 31
176700 34
176800 30
176900 35
177000 33
177100 35
177200 33
177300 38
177400 38
177500 38
177600 39
177700 37
177800 34
177900 33
178000 30
178100 30
178200 36
178300 30
178400 28
178500 34
178600 33
178700 34
178800 34
178900 42
179000 36
179100 33
179200 31
179300 39
179400 35
179500 34
179600 38
179700 32
179800 32
179900 36
180000 40
180100 34
180200 34
180300 33
180400 23
180500 36
180600 35
180700 31
180800 35
180900 35
181000 41
181100 37
181200 39
181300 35
181400 32
181500 33
181600 35
181700 30
181800 31
181900 36
182000 33
182100 33
182200 37
182300 35
182400 30
182500 35
182600 32
182700 34
182800 29
182900 31
183000 32
183100 35
183200 36
183300 32
183400 32
183500 28
183600 34
183700 38
183800 37
183900 32
184000 31
184100 34
184200 33
184300 34
184400 35
184500 31
184600 35
184700 32
184800 33
184900 32
185000 29
185100 34
185200 33
185300 33
185400 33
185500 38
185600 39
185700 31
185800 38
185900 38
186000 33
186100 32
186200 28
186300 36
186400 36
186500 32
186600 32
186700 33
186800 35
186900 34
187000 33
187100 31
187200 41
187300 32
187400 35
187500 36
187600 35
187700 33
187800 33
187900 37
188000 37
188100 35
188200 34
188300 30
188400 35
188500 32
188600 34
188700 29
188800 38
188900 31
189000 34
189100 31
189200 34
189300 32
189400 31
189500 31
189600 34
189700 32
189800 32
189900 33
190000 32
190100 35
190200 34
190300 33
190400 30
190500 31
190600 28
190700 28
190800 25
190900 27
191000 28
191100 34
191200 32
191300 31
191400 33
191500 33
191600 29
191700 31
191800 26
191900 26
192000 28
192100 32
192200 25
192300 31
192400 29
192500 29
192600 23
192700 34
192800 27
192900 36
193000 33
193100 30
193200 29
193300 29
193400 34
193500 32
193600 32
193700 33
193800 29
193900 37
194000 27
194100 30
194200 32
194300 26
194400 31
194500 30
194600 32
194700 30
194800 29
194900 27
195000 28
195100 26
195200 30
195300 26
195400 31
195500 29
195600 28
195700 29
195800 32
195900 34
196000 29
196100 31
196200 31
196300 35
196400 28
196500 31
196600 28
196700 34
196800 31
196900 36
197000 34
197100 30
197200 32
197300 28
197400 35
197500 31
197600 34
197700 34
197800 28
197900 31
198000 34
198100 33
198200 32
198300 32
198400 33
198500 32
198600 28
198700 32
198800 28
198900 33
199000 27
199100 35
199200 35
199300 30
199400 31
199500 35
199600 33
199700 30
199800 34
199900 31
200000 32
200100 30
200200 34
200300 35
200400 34
200500 32
200600 29
200700 33
200800 34
200900 31
201000 34
201100 36
201200 32
201300 34
201400 30
201500 32
201600 35
201700 36
201800 36
201900 35
202000 34
202100 34
202200 35
202300 36
202400 29
202500 32
202600 31
202700 32
202800 35
202900 34
203000 30
203100 41
203200 36
203300 36
203400 38
203500 33
203600 33
203700 37
203800 39
203900 34
204000 37
204100 37
204200 38
204300 37
204400 41
204500 29
204600 34
204700 35
204800 33
204900 39
205000 42
205100 37
205200 35
205300 37
205400 33
205500 37
205600 42
205700 32
205800 32
205900 33
206000 34
206100 30
206200 36
206300 32
206400 37
206500 35
206600 35
206700 35
206800 31
206900 33
207000 33
207100 34
207200 36
207300 35
207400 31
207500 33
207600 34
207700 34
207800 28
207900 30
208000 34
208100 34
208200 33
208300 36
208400 33
208500 34
208600 29
208700 33
208800 31
208900 34
209000 30
209100 35
209200 35
209300 30
209400 28
209500 33
209600 36
209700 33
209800 30
209900 31
210000 33
210100 31
210200 36
210300 38
210400 34
210500 31
210600 34
210700 34
210800 33
210900 35
211000 31
211100 33
211200 28
211300 30
211400 29
211500 32
211600 32
211700 31
211800 33
211900 34
212000 35
212100 35
212200 34
212300 38
212400 37
212500 41
212600 38
212700 33
212800 32
212900 33
213000 27
213100 33
213200 35
213300 34
213400 31
213500 34
213600 32
213700 37
213800 35
213900 34
214000 35
214100 33
214200 31
214300 34
214400 34
214500 34
214600 31
214700 38
214800 38
214900 32
215000 35
215100 34
215200 36
215300 34
215400 39
215500 36
215600 28
215700 35
215800 37
215900 37
216000 37
216100 43
216200 39
216300 36
216400 35
216500 36
216600 34
216700 36
216800 36
216900 38
217000 33
217100 33
217200 35
217300 36
217400 35
217500 37
217600 31
217700 37
217800 38
217900 34
218000 36
218100 36
218200 41
218300 31
218400 34
218500 37
218600 34
218700 36
218800 29
218900 41
219000 32
219100 32
219200 37
219300 36
219400 38
219500 35
219600 34
219700 35
219800 34
219900 31
220000 38
220100 32
220200 33
220300 36
220400 34
220500 35
220600 34
220700 33
220800 32
220900 35
221000 36
221100 36
221200 35
221300 33
221400 29
221500 33
221600 38
221700 35
221800 26
221900 32
222000 30
222100 30
222200 32
222300 39
222400 31
222500 35
222600 38
222700 37
222800 36
222900 35
223000 31
223100 37
223200 30
223300 33
223400 35
223500 37
223600 29
223700 30
223800 35
223900 29
224000 35
224100 33
224200 35
224300 38
224400 35
224500 36
224600 33
224700 31
224800 37
224900 36
225000 38
225100 35
225200 37
225300 33
225400 38
225500 37
225600 39
225700 33
225800 38
225900 37
226000 36
226100 34
226200 39
226300 37
226400 35
226500 37
226600 36
226700 36
226800 38
226900 40
227000 35
227100 33
227200 38
227300 38
227400 37
227500 36
227600 35
227700 35
227800 38
227900 35
228000 35
228100 36
228200 36
228300 36
228400 40
228500 38
228600 40
228700 37
228800 39
228900 38
229000 37
229100 33
229200 44
229300 38
229400 39
229500 37
229600 38
229700 37
229800 38
229900 35
230000 31
230100 35
230200 42
230300 38
230400 38
230500 40
230600 41
230700 42
230800 44
230900 40
231000 42
231100 39
231200 38
231300 32
231400 42
231500 44
231600 44
231700 42
231800 43
231900 40
232000 36
232100 34
232200 33
232300 39
232400 40
232500 37
232600 44
232700 37
232800 35
232900 38
233000 44
233100 40
233200 41
233300 43
233400 38
233500 41
233600 44
233700 42
233800 42
233900 40
234000 44
234100 40
234200 37
234300 41
234400 42
234500 37
234600 43
234700 38
234800 39
234900 39
235000 38
235100 35
235200 40
235300 38
235400 39
235500 38
235600 44
235700 36
235800 37
235900 35
236000 39
236100 38
236200 34
236300 39
236400 36
236500 36
236600 37
236700 36
236800 42
236900 42
237000 44
237100 39
237200 36
237300 38
237400 36
237500 44
237600 38
237700 37
237800 39
237900 39
238000 37
238100 36
238200 37
238300 36
238400 40
238500 38
238600 40
238700 37
238800 36
238900 39
239000 41
239100 41
239200 37
239300 41
239400 38
239500 38
239600 39
239700 45
239800 40
239900 41
240000 40
240100 41
240200 42
240300 44
240400 38
240500 43
240600 41
240700 36
240800 38
240900 42
241000 38
241100 46
241200 49
241300 44
241400 42
241500 39
241600 46
241700 42
241800 38
241900 43
242000 41
242100 40
242200 43
242300 43
242400 45
242500 42
242600 40
242700 43
242800 42
242900 42
243000 46
243100 42
243200 36
243300 44
243400 39
243500 39
243600 34
243700 40
243800 45
243900 40
244000 42
244100 47
244200 40
244300 48
244400 40
244500 44
244600 48
244700 41
244800 41
244900 38
245000 41
245100 36
245200 36
245300 40
245400 37
245500 43
245600 40
245700 42
245800 41
245900 45
246000 38
246100 38
246200 39
246300 37
246400 41
246500 37
246600 35
246700 40
246800 37
246900 39
247000 37
247100 41
247200 38
247300 39
247400 44
247500 37
247600 39
247700 42
247800 43
247900 38
248000 39
248100 41
248200 37
248300 38
248400 36
248500 41
248600 39
248700 36
248800 35
248900 41
249000 39
249100 39
249200 39
249300 42
249400 39
249500 41
249600 40
249700 37
249800 34
249900 39
250000 39
250100 45
250200 44
250300 39
250400 41
250500 37
250600 38
250700 37
250800 41
250900 40
251000 40
251100 38
251200 40
251300 39
251400 34
251500 37
251600 40
251700 39
251800 40
251900 40
252000 41
252100 44
252200 47
252300 38
252400 42
252500 39
252600 44
252700 43
252800 42
252900 42
253000 41
253100 39
253200 39
253300 40
253400 42
253500 43
253600 38
253700 44
253800 41
253900 43
254000 39
254100 40
254200 41
254300 43
254400 42
254500 43
254600 41
254700 36
254800 38
254900 41
255000 41
255100 40
255200 37
255300 37
255400 40
255500 39
255600 44
255700 41
255800 42
255900 39
256000 47
256100 43
256200 42
256300 42
256400 38
256500 40
256600 37
256700 39
256800 40
256900 40
257000 37
257100 36
257200 45
257300 37
257400 40
257500 42
257600 42
257700 43
257800 41
257900 46
258000 41
258100 35
258200 42
258300 43
258400 35
258500 40
258600 40
258700 39
258800 39
258900 37
259000 37
259100 41
259200 43
259300 44
259400 40
259500 37
259600 43
259700 41
259800 38
259900 48
260000 37
260100 41
260200 39
260300 39
260400 44
260500 42
260600 35
260700 42
260800 33
260900 44
261000 37
261100 40
261200 44
261300 43
261400 41
261500 37
261600 38
261700 35
261800 39
261900 38
262000 43
262100 37
262200 38
262300 44
262400 36
262500 40
262600 40
262700 42
262800 38
262900 38
263000 37
263100 32
263200 39
263300 39
263400 42
263500 36
263600 41
263700 38
263800 38
263900 40
264000 43
264100 38
264200 40
264300 40
264400 36
264500 37
264600 43
264700 45
264800 42
264900 43
265000 38
265100 41
265200 43
265300 38
265400 37
265500 39
265600 40
265700 36
265800 36
265900 43
266000 39
266100 38
266200 39
266300 42
266400 42
266500 38
266600 40
266700 42
266800 41
266900 40
267000 44
267100 41
267200 37
267300 40
267400 38
267500 38
267600 38
267700 40
267800 41
267900 41
268000 37
268100 39
268200 41
268300 36
268400 37
268500 36
268600 38
268700 41
268800 45
268900 43
269000 38
269100 42
269200 42
269300 37
269400 37
269500 41
269600 37
269700 42
269800 40
269900 40
270000 42
270100 43
270200 45
270300 36
270400 38
270500 37
270600 37
270700 35
270800 36
270900 44
271000 41
271100 42
271200 41
271300 38
271400 39
271500 38
271600 37
271700 36
271800 38
271900 39
272000 43
272100 41
272200 40
272300 40
272400 34
272500 36
272600 38
272700 36
272800 35
272900 38
273000 38
273100 36
273200 32
273300 36
273400 38
273500 39
273600 36
273700 41
273800 33
273900 35
274000 37
274100 33
274200 36
274300 36
274400 37
274500 33
274600 36
274700 39
274800 40
274900 36
275000 34
275100 36
275200 33
275300 33
275400 33
275500 35
275600 37
275700 36
275800 36
275900 37
276000 35
276100 38
276200 36
276300 38
276400 37
276500 38
276600 33
276700 35
276800 37
276900 31
277000 34
277100 38
277200 33
277300 41
277400 41
277500 36
277600 33
277700 41
277800 33
277900 34
278000 41
278100 39
278200 37
278300 40
278400 35
278500 42
278600 37
278700 39
278800 33
278900 35
279000 31
279100 35
279200 32
279300 33
279400 35
279500 39
279600 35
279700 40
279800 31
279900 32
280000 32
280100 41
280200 32
280300 41
280400 41
280500 39
280600 37
280700 37
280800 36
280900 38
281000 35
281100 38
281200 35
281300 39
281400 36
281500 36
281600 33
281700 38
281800 33
281900 38
282000 35
282100 35
282200 38
282300 35
282400 36
282500 38
282600 34
282700 35
282800 38
282900 35
283000 35
283100 39
283200 37
283300 34
283400 32
283500 35
283600 38
283700 32
283800 41
283900 39
284000 36
284100 37
284200 35
284300 39
284400 38
284500 37
284600 41
284700 36
284800 32
284900 39
285000 36
285100 42
285200 37
285300 35
285400 37
285500 37
285600 37
285700 36
285800 39
285900 34
286000 41
286100 44
286200 40
286300 37
286400 39
286500 39
286600 34
286700 37
286800 32
286900 33
287000 37
287100 38
287200 43
287300 33
287400 38
287500 33
287600 38
287700 39
287800 32
287900 33
288000 34
288100 42
288200 35
288300 34
288400 33
288500 38
288600 35
288700 33
288800 37
288900 32
289000 35
289100 34
289200 30
289300 33
289400 33
289500 35
289600 38
289700 33
289800 30
289900 35
290000 32
290100 39
290200 33
290300 31
290400 33
290500 33
290600 42
290700 34
290800 36
290900 31
291000 31
291100 36
291200 34
291300 41
291400 35
291500 38
291600 34
291700 35
291800 36
291900 31
292000 33
292100 32
292200 36
292300 35
292400 37
292500 36
292600 33
292700 41
292800 31
292900 28
293000 36
293100 31
293200 33
293300 33
293400 37
293500 28
293600 30
293700 31
293800 39
293900 34
294000 33
294100 35
294200 35
294300 36
294400 34
294500 32
294600 30
294700 30
294800 31
294900 37
295000 32
295100 33
295200 37
295300 36
295400 34
295500 35
295600 34
295700 41
295800 38
295900 34
296000 39
296100 29
296200 33
296300 31
296400 31
296500 33
296600 36
296700 37
296800 33
296900 35
297000 34
297100 38
297200 32
297300 34
297400 35
297500 31
297600 33
297700 36
297800 35
297900 35
298000 34
298100 35
298200 31
298300 35
298400 27
298500 35
298600 31
298700 31
298800 27
298900 35
299000 39
299100 41
299200 36
299300 38
299400 37
299500 35
299600 33
299700 34
299800 36
299900 31
300000 30
