# Supplementary material for: Targeted systematic evolution of an RNA platform neutralizing DNMT1 function and controlling DNA methylation
Source: Nat Commun. 2023 Jan 6;14:99. doi: 10.1038/s41467-022-35222-4 (PMC9823104; doi:10.1038/s41467-022-35222-4)
Supplement: Supplementary file 6 — Source Data [file 41467_2022_35222_MOESM6_ESM.zip › source data file/Supplementary Figure16/HB-Ce49-DNMT1-R3.dat]

0 18
100 19
200 20
300 24
400 22
500 20
600 19
700 22
800 20
900 21
1000 23
1100 28
1200 25
1300 24
1400 22
1500 20
1600 22
1700 20
1800 24
1900 21
2000 21
2100 20
2200 19
2300 18
2400 17
2500 22
2600 21
2700 25
2800 20
2900 22
3000 22
3100 23
3200 23
3300 20
3400 24
3500 21
3600 25
3700 23
3800 23
3900 24
4000 23
4100 23
4200 25
4300 28
4400 28
4500 21
4600 24
4700 27
4800 21
4900 23
5000 18
5100 19
5200 19
5300 17
5400 22
5500 22
5600 22
5700 17
5800 18
5900 20
6000 26
6100 23
6200 20
6300 24
6400 23
6500 22
6600 20
6700 15
6800 19
6900 19
7000 23
7100 20
7200 17
7300 19
7400 17
7500 16
7600 19
7700 20
7800 19
7900 19
8000 17
8100 20
8200 22
8300 17
8400 22
8500 19
8600 20
8700 17
8800 22
8900 22
9000 18
9100 22
9200 16
9300 20
9400 19
9500 17
9600 15
9700 18
9800 20
9900 22
10000 21
10100 21
10200 21
10300 23
10400 22
10500 22
10600 21
10700 20
10800 21
10900 21
11000 23
11100 23
11200 16
11300 25
11400 26
11500 21
11600 26
11700 23
11800 25
11900 24
12000 28
12100 21
12200 23
12300 27
12400 21
12500 30
12600 24
12700 25
12800 26
12900 27
13000 26
13100 27
13200 24
13300 29
13400 26
13500 30
13600 22
13700 26
13800 25
13900 24
14000 22
14100 22
14200 24
14300 22
14400 19
14500 23
14600 27
14700 23
14800 23
14900 20
15000 18
15100 17
15200 20
15300 19
15400 22
15500 21
15600 20
15700 22
15800 19
15900 21
16000 19
16100 20
16200 26
16300 31
16400 23
16500 23
16600 24
16700 26
16800 22
16900 20
17000 19
17100 18
17200 22
17300 20
17400 23
17500 17
17600 23
17700 18
17800 20
17900 18
18000 21
18100 20
18200 17
18300 20
18400 20
18500 26
18600 22
18700 22
18800 19
18900 19
19000 26
19100 22
19200 22
19300 21
19400 21
19500 23
19600 23
19700 21
19800 22
19900 21
20000 21
20100 18
20200 21
20300 24
20400 20
20500 25
20600 23
20700 19
20800 25
20900 19
21000 23
21100 27
21200 26
21300 21
21400 21
21500 21
21600 23
21700 27
21800 21
21900 24
22000 27
22100 23
22200 27
22300 24
22400 24
22500 21
22600 24
22700 24
22800 26
22900 24
23000 27
23100 24
23200 26
23300 21
23400 25
23500 27
23600 27
23700 25
23800 28
23900 22
24000 26
24100 20
24200 23
24300 25
24400 26
24500 27
24600 20
24700 24
24800 25
24900 27
25000 24
25100 23
25200 24
25300 26
25400 23
25500 24
25600 27
25700 31
25800 26
25900 22
26000 27
26100 25
26200 29
26300 25
26400 25
26500 27
26600 25
26700 26
26800 26
26900 24
27000 26
27100 24
27200 27
27300 22
27400 26
27500 24
27600 22
27700 21
27800 21
27900 26
28000 24
28100 29
28200 25
28300 26
28400 24
28500 24
28600 26
28700 22
28800 32
28900 27
29000 30
29100 28
29200 24
29300 32
29400 29
29500 34
29600 31
29700 35
29800 28
29900 30
30000 29
30100 28
30200 29
30300 33
30400 33
30500 29
30600 29
30700 29
30800 28
30900 27
31000 34
31100 31
31200 28
31300 29
31400 33
31500 34
31600 29
31700 34
31800 31
31900 34
32000 29
32100 29
32200 26
32300 26
32400 24
32500 29
32600 27
32700 31
32800 30
32900 23
33000 31
33100 24
33200 27
33300 30
33400 33
33500 31
33600 29
33700 35
33800 27
33900 32
34000 32
34100 30
34200 28
34300 28
34400 28
34500 23
34600 29
34700 32
34800 31
34900 32
35000 28
35100 32
35200 31
35300 38
35400 35
35500 26
35600 30
35700 31
35800 32
35900 24
36000 25
36100 27
36200 27
36300 26
36400 27
36500 28
36600 28
36700 25
36800 26
36900 25
37000 28
37100 28
37200 29
37300 24
37400 24
37500 28
37600 29
37700 24
37800 25
37900 29
38000 26
38100 28
38200 29
38300 28
38400 25
38500 25
38600 23
38700 27
38800 24
38900 26
39000 27
39100 29
39200 28
39300 28
39400 27
39500 29
39600 28
39700 33
39800 29
39900 29
40000 27
40100 27
40200 31
40300 29
40400 28
40500 29
40600 32
40700 34
40800 28
40900 31
41000 29
41100 28
41200 33
41300 30
41400 32
41500 28
41600 28
41700 28
41800 34
41900 27
42000 29
42100 27
42200 27
42300 36
42400 28
42500 29
42600 33
42700 26
42800 31
42900 29
43000 30
43100 31
43200 30
43300 30
43400 31
43500 32
43600 29
43700 31
43800 30
43900 35
44000 30
44100 30
44200 31
44300 30
44400 34
44500 31
44600 34
44700 28
44800 29
44900 28
45000 33
45100 30
45200 33
45300 29
45400 28
45500 30
45600 29
45700 28
45800 26
45900 24
46000 28
46100 30
46200 28
46300 31
46400 26
46500 32
46600 34
46700 31
46800 32
46900 26
47000 28
47100 29
47200 29
47300 26
47400 32
47500 35
47600 35
47700 27
47800 36
47900 32
48000 31
48100 33
48200 29
48300 28
48400 36
48500 33
48600 30
48700 30
48800 28
48900 26
49000 28
49100 29
49200 27
49300 29
49400 28
49500 28
49600 27
49700 27
49800 25
49900 31
50000 31
50100 30
50200 28
50300 36
50400 34
50500 32
50600 37
50700 32
50800 30
50900 39
51000 34
51100 35
51200 35
51300 35
51400 38
51500 37
51600 33
51700 37
51800 35
51900 35
52000 38
52100 38
52200 32
52300 36
52400 35
52500 35
52600 38
52700 34
52800 38
52900 34
53000 36
53100 37
53200 36
53300 36
53400 36
53500 37
53600 36
53700 34
53800 35
53900 35
54000 35
54100 34
54200 38
54300 34
54400 37
54500 38
54600 38
54700 38
54800 38
54900 39
55000 39
55100 35
55200 36
55300 39
55400 40
55500 32
55600 33
55700 44
55800 36
55900 43
56000 36
56100 30
56200 38
56300 33
56400 34
56500 37
56600 32
56700 36
56800 35
56900 31
57000 35
57100 38
57200 36
57300 34
57400 36
57500 36
57600 33
57700 33
57800 37
57900 34
58000 34
58100 37
58200 33
58300 35
58400 36
58500 32
58600 32
58700 34
58800 38
58900 37
59000 35
59100 36
59200 36
59300 39
59400 37
59500 32
59600 39
59700 33
59800 36
59900 35
60000 37
60100 43
60200 39
60300 32
60400 35
60500 37
60600 30
60700 35
60800 38
60900 34
61000 30
61100 39
61200 33
61300 29
61400 32
61500 34
61600 37
61700 38
61800 31
61900 32
62000 37
62100 30
62200 33
62300 31
62400 32
62500 38
62600 36
62700 38
62800 35
62900 44
63000 39
63100 29
63200 32
63300 35
63400 33
63500 40
63600 31
63700 30
63800 30
63900 35
64000 30
64100 33
64200 37
64300 35
64400 31
64500 33
64600 36
64700 33
64800 33
64900 33
65000 29
65100 37
65200 34
65300 39
65400 35
65500 35
65600 29
65700 34
65800 33
65900 31
66000 35
66100 34
66200 34
66300 34
66400 30
66500 27
66600 29
66700 27
66800 27
66900 30
67000 30
67100 28
67200 33
67300 31
67400 33
67500 28
67600 30
67700 33
67800 30
67900 32
68000 39
68100 34
68200 33
68300 34
68400 36
68500 33
68600 34
68700 27
68800 34
68900 32
69000 34
69100 29
69200 36
69300 32
69400 39
69500 30
69600 38
69700 35
69800 33
69900 32
70000 41
70100 34
70200 34
70300 36
70400 35
70500 35
70600 32
70700 38
70800 43
70900 32
71000 35
71100 32
71200 35
71300 37
71400 28
71500 32
71600 30
71700 31
71800 35
71900 34
72000 33
72100 35
72200 33
72300 35
72400 34
72500 34
72600 35
72700 39
72800 36
72900 39
73000 35
73100 39
73200 41
73300 37
73400 41
73500 41
73600 41
73700 43
73800 48
73900 41
74000 39
74100 36
74200 35
74300 37
74400 34
74500 33
74600 37
74700 33
74800 38
74900 35
75000 38
75100 38
75200 41
75300 46
75400 38
75500 34
75600 35
75700 33
75800 40
75900 47
76000 41
76100 35
76200 43
76300 42
76400 40
76500 37
76600 37
76700 41
76800 36
76900 42
77000 36
77100 39
77200 39
77300 36
77400 36
77500 37
77600 34
77700 31
77800 37
77900 34
78000 40
78100 37
78200 34
78300 40
78400 44
78500 40
78600 38
78700 35
78800 34
78900 34
79000 33
79100 35
79200 40
79300 37
79400 31
79500 29
79600 35
79700 30
79800 30
79900 36
80000 29
80100 34
80200 32
80300 33
80400 38
80500 27
80600 32
80700 34
80800 42
80900 39
81000 31
81100 32
81200 33
81300 34
81400 32
81500 32
81600 31
81700 28
81800 32
81900 40
82000 40
82100 33
82200 36
82300 36
82400 36
82500 32
82600 28
82700 28
82800 33
82900 36
83000 29
83100 28
83200 32
83300 28
83400 31
83500 29
83600 26
83700 26
83800 31
83900 33
84000 32
84100 30
84200 32
84300 34
84400 29
84500 33
84600 39
84700 33
84800 35
84900 34
85000 28
85100 32
85200 38
85300 38
85400 38
85500 41
85600 35
85700 29
85800 37
85900 34
86000 34
86100 36
86200 40
86300 30
86400 37
86500 37
86600 40
86700 36
86800 34
86900 38
87000 31
87100 41
87200 43
87300 32
87400 35
87500 34
87600 31
87700 39
87800 36
87900 37
88000 35
88100 38
88200 38
88300 31
88400 31
88500 37
88600 31
88700 34
88800 36
88900 34
89000 35
89100 35
89200 35
89300 35
89400 33
89500 34
89600 29
89700 36
89800 32
89900 33
90000 32
90100 32
90200 32
90300 36
90400 39
90500 35
90600 36
90700 37
90800 37
90900 40
91000 39
91100 37
91200 39
91300 36
91400 37
91500 39
91600 42
91700 38
91800 30
91900 34
92000 34
92100 36
92200 43
92300 34
92400 35
92500 38
92600 35
92700 38
92800 42
92900 35
93000 38
93100 35
93200 36
93300 33
93400 27
93500 35
93600 34
93700 36
93800 36
93900 32
94000 36
94100 32
94200 37
94300 34
94400 34
94500 32
94600 30
94700 32
94800 30
94900 28
95000 32
95100 33
95200 35
95300 30
95400 30
95500 34
95600 36
95700 34
95800 34
95900 39
96000 35
96100 38
96200 36
96300 35
96400 38
96500 31
96600 34
96700 34
96800 35
96900 38
97000 40
97100 32
97200 30
97300 31
97400 37
97500 36
97600 33
97700 37
97800 37
97900 36
98000 37
98100 36
98200 38
98300 38
98400 36
98500 37
98600 34
98700 34
98800 35
98900 33
99000 39
99100 36
99200 27
99300 31
99400 32
99500 34
99600 31
99700 30
99800 33
99900 39
100000 35
100100 37
100200 34
100300 34
100400 38
100500 34
100600 31
100700 36
100800 36
100900 33
101000 34
101100 36
101200 33
101300 35
101400 34
101500 33
101600 28
101700 30
101800 33
101900 29
102000 33
102100 37
102200 37
102300 37
102400 34
102500 29
102600 33
102700 33
102800 35
102900 38
103000 31
103100 38
103200 39
103300 33
103400 34
103500 34
103600 35
103700 33
103800 38
103900 36
104000 35
104100 38
104200 35
104300 38
104400 40
104500 36
104600 36
104700 37
104800 41
104900 33
105000 37
105100 34
105200 41
105300 35
105400 36
105500 35
105600 34
105700 41
105800 41
105900 39
106000 34
106100 37
106200 35
106300 33
106400 39
106500 42
106600 35
106700 38
106800 39
106900 36
107000 38
107100 37
107200 36
107300 37
107400 28
107500 35
107600 28
107700 32
107800 36
107900 33
108000 35
108100 33
108200 36
108300 39
108400 35
108500 34
108600 36
108700 36
108800 35
108900 32
109000 35
109100 37
109200 37
109300 37
109400 33
109500 34
109600 31
109700 39
109800 32
109900 33
110000 37
110100 33
110200 35
110300 33
110400 33
110500 34
110600 37
110700 33
110800 34
110900 36
111000 32
111100 34
111200 30
111300 32
111400 30
111500 34
111600 30
111700 33
111800 35
111900 31
112000 34
112100 34
112200 29
112300 36
112400 34
112500 33
112600 33
112700 33
112800 32
112900 35
113000 35
113100 40
113200 38
113300 34
113400 32
113500 32
113600 31
113700 35
113800 34
113900 34
114000 38
114100 42
114200 39
114300 34
114400 38
114500 30
114600 40
114700 37
114800 34
114900 34
115000 36
115100 39
115200 35
115300 39
115400 37
115500 36
115600 37
115700 37
115800 36
115900 37
116000 37
116100 42
116200 33
116300 37
116400 37
116500 32
116600 35
116700 39
116800 37
116900 40
117000 34
117100 29
117200 33
117300 35
117400 29
117500 28
117600 34
117700 29
117800 32
117900 35
118000 32
118100 33
118200 34
118300 29
118400 31
118500 35
118600 34
118700 34
118800 35
118900 24
119000 33
119100 31
119200 33
119300 31
119400 33
119500 34
119600 32
119700 35
119800 30
119900 33
120000 33
120100 33
120200 32
120300 32
120400 35
120500 34
120600 35
120700 33
120800 30
120900 32
121000 30
121100 31
121200 32
121300 31
121400 31
121500 36
121600 33
121700 36
121800 37
121900 35
122000 34
122100 33
122200 30
122300 33
122400 35
122500 32
122600 33
122700 34
122800 33
122900 34
123000 36
123100 36
123200 31
123300 36
123400 32
123500 36
123600 36
123700 39
123800 41
123900 33
124000 40
124100 38
124200 37
124300 40
124400 33
124500 35
124600 34
124700 35
124800 30
124900 36
125000 35
125100 30
125200 36
125300 32
125400 36
125500 34
125600 31
125700 34
125800 36
125900 37
126000 33
126100 32
126200 34
126300 29
126400 28
126500 29
126600 31
126700 33
126800 26
126900 29
127000 29
127100 25
127200 28
127300 33
127400 29
127500 30
127600 32
127700 32
127800 29
127900 37
128000 29
128100 31
128200 34
128300 29
128400 32
128500 31
128600 37
128700 40
128800 43
128900 36
129000 42
129100 32
129200 32
129300 35
129400 35
129500 31
129600 32
129700 30
129800 32
129900 33
130000 28
130100 33
130200 30
130300 33
130400 36
130500 32
130600 35
130700 33
130800 30
130900 35
131000 30
131100 28
131200 34
131300 29
131400 31
131500 32
131600 33
131700 37
131800 32
131900 40
132000 33
132100 35
132200 32
132300 32
132400 28
132500 31
132600 34
132700 35
132800 36
132900 32
133000 36
133100 36
133200 35
133300 35
133400 27
133500 32
133600 34
133700 34
133800 32
133900 29
134000 33
134100 39
134200 34
134300 33
134400 30
134500 33
134600 32
134700 33
134800 30
134900 37
135000 35
135100 30
135200 31
135300 32
135400 31
135500 29
135600 32
135700 37
135800 36
135900 37
136000 41
136100 33
136200 33
136300 35
136400 33
136500 32
136600 37
136700 37
136800 36
136900 36
137000 33
137100 34
137200 34
137300 33
137400 35
137500 34
137600 34
137700 33
137800 34
137900 35
138000 32
138100 37
138200 36
138300 32
138400 34
138500 37
138600 31
138700 36
138800 30
138900 35
139000 38
139100 36
139200 34
139300 36
139400 37
139500 36
139600 34
139700 34
139800 33
139900 31
140000 33
140100 32
140200 32
140300 37
140400 33
140500 36
140600 40
140700 38
140800 37
140900 31
141000 33
141100 31
141200 34
141300 31
141400 32
141500 32
141600 32
141700 29
141800 35
141900 32
142000 33
142100 32
142200 32
142300 31
142400 30
142500 30
142600 28
142700 37
142800 36
142900 35
143000 39
143100 36
143200 35
143300 31
143400 34
143500 33
143600 32
143700 32
143800 35
143900 39
144000 37
144100 33
144200 31
144300 35
144400 34
144500 37
144600 33
144700 34
144800 30
144900 34
145000 35
145100 33
145200 32
145300 35
145400 33
145500 34
145600 36
145700 33
145800 35
145900 36
146000 35
146100 37
146200 36
146300 32
146400 32
146500 40
146600 36
146700 31
146800 36
146900 27
147000 33
147100 34
147200 33
147300 37
147400 33
147500 31
147600 33
147700 38
147800 34
147900 34
148000 38
148100 32
148200 31
148300 36
148400 32
148500 39
148600 33
148700 36
148800 34
148900 27
149000 28
149100 33
149200 32
149300 35
149400 34
149500 34
149600 33
149700 32
149800 36
149900 32
150000 38
150100 34
150200 32
150300 32
150400 31
150500 30
150600 32
150700 30
150800 27
150900 30
151000 29
151100 30
151200 30
151300 31
151400 31
151500 31
151600 29
151700 31
151800 34
151900 30
152000 29
152100 33
152200 29
152300 26
152400 31
152500 36
152600 31
152700 30
152800 31
152900 36
153000 32
153100 31
153200 29
153300 33
153400 36
153500 32
153600 29
153700 26
153800 32
153900 31
154000 28
154100 33
154200 31
154300 32
154400 33
154500 31
154600 29
154700 33
154800 31
154900 29
155000 30
155100 31
155200 32
155300 25
155400 27
155500 34
155600 28
155700 34
155800 32
155900 33
156000 32
156100 30
156200 28
156300 32
156400 33
156500 27
156600 36
156700 28
156800 36
156900 32
157000 28
157100 24
157200 28
157300 33
157400 32
157500 28
157600 30
157700 32
157800 28
157900 32
158000 34
158100 32
158200 29
158300 30
158400 32
158500 29
158600 29
158700 29
158800 30
158900 28
159000 32
159100 32
159200 28
159300 28
159400 28
159500 27
159600 28
159700 29
159800 30
159900 30
160000 31
160100 33
160200 30
160300 31
160400 34
160500 33
160600 33
160700 32
160800 29
160900 30
161000 30
161100 30
161200 28
161300 29
161400 28
161500 26
161600 30
161700 34
161800 28
161900 34
162000 26
162100 34
162200 31
162300 27
162400 33
162500 28
162600 29
162700 34
162800 32
162900 35
163000 37
163100 32
163200 34
163300 38
163400 34
163500 37
163600 34
163700 35
163800 36
163900 35
164000 36
164100 35
164200 33
164300 32
164400 32
164500 38
164600 34
164700 31
164800 33
164900 32
165000 37
165100 30
165200 32
165300 33
165400 33
165500 32
165600 32
165700 39
165800 36
165900 38
166000 32
166100 29
166200 35
166300 33
166400 36
166500 35
166600 35
166700 25
166800 34
166900 32
167000 38
167100 31
167200 33
167300 31
167400 36
167500 36
167600 34
167700 37
167800 32
167900 32
168000 32
168100 36
168200 29
168300 29
168400 32
168500 34
168600 32
168700 33
168800 35
168900 37
169000 37
169100 37
169200 35
169300 38
169400 32
169500 37
169600 37
169700 33
169800 41
169900 32
170000 31
170100 32
170200 39
170300 36
170400 35
170500 38
170600 37
170700 40
170800 34
170900 37
171000 36
171100 34
171200 35
171300 35
171400 39
171500 39
171600 40
171700 41
171800 38
171900 37
172000 33
172100 39
172200 37
172300 34
172400 39
172500 33
172600 32
172700 40
172800 42
172900 37
173000 35
173100 41
173200 35
173300 34
173400 36
173500 35
173600 33
173700 36
173800 31
173900 33
174000 30
174100 30
174200 34
174300 30
174400 32
174500 33
174600 30
174700 28
174800 28
174900 34
175000 32
175100 28
175200 31
175300 27
175400 27
175500 27
175600 31
175700 32
175800 28
175900 36
176000 31
176100 33
176200 33
176300 39
176400 31
176500 34
176600 31
176700 30
176800 27
176900 33
177000 35
177100 33
177200 32
177300 37
177400 29
177500 31
177600 27
177700 32
177800 28
177900 29
178000 30
178100 26
178200 27
178300 29
178400 32
178500 29
178600 30
178700 25
178800 30
178900 32
179000 29
179100 27
179200 33
179300 32
179400 31
179500 36
179600 36
179700 38
179800 33
179900 28
180000 35
180100 35
180200 35
180300 29
180400 28
180500 30
180600 31
180700 33
180800 33
180900 30
181000 33
181100 32
181200 31
181300 35
181400 33
181500 37
181600 33
181700 31
181800 33
181900 31
182000 31
182100 31
182200 34
182300 31
182400 28
182500 31
182600 29
182700 33
182800 34
182900 39
183000 34
183100 32
183200 32
183300 34
183400 33
183500 33
183600 34
183700 36
183800 30
183900 36
184000 34
184100 33
184200 34
184300 33
184400 32
184500 33
184600 32
184700 32
184800 36
184900 39
185000 34
185100 32
185200 35
185300 32
185400 37
185500 37
185600 34
185700 37
185800 38
185900 34
186000 37
186100 33
186200 35
186300 35
186400 39
186500 35
186600 33
186700 36
186800 36
186900 32
187000 31
187100 36
187200 34
187300 35
187400 31
187500 32
187600 32
187700 37
187800 33
187900 35
188000 32
188100 36
188200 34
188300 32
188400 28
188500 32
188600 31
188700 36
188800 33
188900 30
189000 34
189100 33
189200 31
189300 35
189400 33
189500 37
189600 33
189700 34
189800 38
189900 36
190000 33
190100 34
190200 33
190300 36
190400 31
190500 29
190600 41
190700 37
190800 36
190900 36
191000 36
191100 32
191200 32
191300 36
191400 34
191500 36
191600 38
191700 43
191800 39
191900 34
192000 36
192100 34
192200 35
192300 35
192400 32
192500 40
192600 35
192700 32
192800 35
192900 34
193000 34
193100 40
193200 39
193300 38
193400 39
193500 39
193600 37
193700 41
193800 37
193900 38
194000 39
194100 38
194200 39
194300 38
194400 36
194500 36
194600 36
194700 36
194800 40
194900 36
195000 38
195100 33
195200 34
195300 34
195400 36
195500 33
195600 39
195700 36
195800 34
195900 35
196000 33
196100 34
196200 31
196300 35
196400 33
196500 35
196600 33
196700 38
196800 41
196900 33
197000 38
197100 33
197200 33
197300 35
197400 40
197500 42
197600 40
197700 37
197800 38
197900 36
198000 36
198100 37
198200 38
198300 37
198400 38
198500 33
198600 37
198700 37
198800 33
198900 34
199000 38
199100 29
199200 35
199300 36
199400 35
199500 32
199600 40
199700 40
199800 40
199900 43
200000 39
200100 35
200200 36
200300 37
200400 43
200500 33
200600 40
200700 39
200800 36
200900 40
201000 38
201100 34
201200 32
201300 39
201400 35
201500 38
201600 46
201700 38
201800 39
201900 31
202000 35
202100 34
202200 35
202300 38
202400 34
202500 40
202600 39
202700 36
202800 40
202900 43
203000 38
203100 36
203200 40
203300 35
203400 37
203500 35
203600 36
203700 33
203800 38
203900 39
204000 36
204100 38
204200 33
204300 38
204400 35
204500 38
204600 35
204700 41
204800 34
204900 41
205000 37
205100 39
205200 41
205300 37
205400 36
205500 35
205600 38
205700 38
205800 40
205900 40
206000 35
206100 39
206200 37
206300 39
206400 39
206500 35
206600 35
206700 40
206800 36
206900 38
207000 33
207100 39
207200 34
207300 33
207400 35
207500 32
207600 36
207700 43
207800 41
207900 36
208000 39
208100 40
208200 36
208300 39
208400 36
208500 40
208600 36
208700 38
208800 35
208900 36
209000 37
209100 36
209200 37
209300 38
209400 41
209500 38
209600 37
209700 36
209800 35
209900 41
210000 33
210100 32
210200 34
210300 33
210400 35
210500 36
210600 39
210700 41
210800 35
210900 39
211000 37
211100 34
211200 38
211300 38
211400 38
211500 40
211600 46
211700 35
211800 34
211900 37
212000 40
212100 40
212200 42
212300 39
212400 37
212500 38
212600 36
212700 34
212800 36
212900 41
213000 34
213100 35
213200 36
213300 41
213400 40
213500 31
213600 34
213700 39
213800 39
213900 41
214000 30
214100 45
214200 40
214300 36
214400 39
214500 41
214600 38
214700 36
214800 39
214900 34
215000 36
215100 38
215200 41
215300 39
215400 33
215500 36
215600 34
215700 38
215800 38
215900 34
216000 39
216100 33
216200 38
216300 39
216400 40
216500 34
216600 37
216700 38
216800 42
216900 36
217000 39
217100 42
217200 36
217300 37
217400 37
217500 38
217600 37
217700 38
217800 36
217900 29
218000 32
218100 34
218200 37
218300 35
218400 39
218500 36
218600 40
218700 33
218800 35
218900 36
219000 38
219100 34
219200 36
219300 35
219400 33
219500 36
219600 34
219700 37
219800 39
219900 37
220000 40
220100 33
220200 34
220300 45
220400 39
220500 40
220600 38
220700 40
220800 41
220900 41
221000 45
221100 39
221200 40
221300 39
221400 37
221500 42
221600 40
221700 36
221800 33
221900 40
222000 39
222100 39
222200 37
222300 38
222400 31
222500 38
222600 34
222700 39
222800 32
222900 41
223000 38
223100 39
223200 36
223300 36
223400 36
223500 36
223600 35
223700 34
223800 31
223900 36
224000 37
224100 34
224200 39
224300 43
224400 36
224500 35
224600 37
224700 34
224800 32
224900 38
225000 34
225100 36
225200 39
225300 34
225400 38
225500 36
225600 31
225700 36
225800 36
225900 34
226000 35
226100 39
226200 32
226300 39
226400 37
226500 35
226600 31
226700 33
226800 34
226900 34
227000 37
227100 35
227200 40
227300 36
227400 41
227500 39
227600 39
227700 35
227800 34
227900 33
228000 36
228100 34
228200 35
228300 35
228400 37
228500 40
228600 34
228700 37
228800 35
228900 36
229000 36
229100 40
229200 40
229300 41
229400 36
229500 38
229600 37
229700 32
229800 37
229900 34
230000 35
230100 36
230200 30
230300 39
230400 38
230500 41
230600 42
230700 39
230800 39
230900 35
231000 39
231100 36
231200 42
231300 37
231400 39
231500 37
231600 39
231700 38
231800 37
231900 45
232000 41
232100 42
232200 36
232300 35
232400 33
232500 37
232600 36
232700 39
232800 34
232900 36
233000 35
233100 32
233200 33
233300 37
233400 32
233500 35
233600 30
233700 31
233800 32
233900 37
234000 40
234100 43
234200 39
234300 34
234400 38
234500 36
234600 33
234700 38
234800 38
234900 37
235000 34
235100 34
235200 34
235300 34
235400 35
235500 38
235600 41
235700 42
235800 34
235900 35
236000 38
236100 37
236200 37
236300 35
236400 33
236500 37
236600 43
236700 37
236800 39
236900 35
237000 34
237100 38
237200 41
237300 37
237400 36
237500 37
237600 39
237700 36
237800 34
237900 41
238000 36
238100 38
238200 32
238300 38
238400 36
238500 34
238600 34
238700 39
238800 35
238900 34
239000 35
239100 40
239200 36
239300 37
239400 39
239500 37
239600 42
239700 36
239800 36
239900 40
240000 43
240100 36
240200 35
240300 34
240400 36
240500 38
240600 36
240700 36
240800 39
240900 38
241000 32
241100 37
241200 33
241300 42
241400 40
241500 40
241600 39
241700 36
241800 38
241900 38
242000 40
242100 34
242200 35
242300 36
242400 37
242500 41
242600 40
242700 38
242800 37
242900 37
243000 38
243100 33
243200 42
243300 32
243400 41
243500 41
243600 43
243700 37
243800 38
243900 36
244000 35
244100 37
244200 36
244300 39
244400 40
244500 37
244600 35
244700 32
244800 33
244900 33
245000 39
245100 40
245200 37
245300 40
245400 38
245500 36
245600 35
245700 40
245800 34
245900 35
246000 41
246100 34
246200 36
246300 33
246400 34
246500 39
246600 42
246700 34
246800 34
246900 41
247000 36
247100 38
247200 41
247300 37
247400 35
247500 35
247600 37
247700 32
247800 32
247900 36
248000 44
248100 33
248200 37
248300 40
248400 34
248500 40
248600 35
248700 35
248800 37
248900 41
249000 39
249100 33
249200 36
249300 41
249400 37
249500 38
249600 44
249700 37
249800 36
249900 38
250000 39
250100 37
250200 38
250300 37
250400 38
250500 43
250600 37
250700 41
250800 43
250900 43
251000 39
251100 40
251200 39
251300 41
251400 41
251500 40
251600 40
251700 40
251800 40
251900 42
252000 42
252100 39
252200 36
252300 41
252400 35
252500 40
252600 38
252700 34
252800 42
252900 39
253000 39
253100 38
253200 35
253300 43
253400 43
253500 38
253600 36
253700 39
253800 38
253900 40
254000 37
254100 38
254200 34
254300 40
254400 39
254500 35
254600 36
254700 34
254800 36
254900 34
255000 36
255100 41
255200 37
255300 33
255400 39
255500 43
255600 40
255700 36
255800 41
255900 39
256000 36
256100 38
256200 37
256300 37
256400 33
256500 39
256600 40
256700 35
256800 34
256900 35
257000 36
257100 32
257200 34
257300 33
257400 38
257500 36
257600 33
257700 33
257800 33
257900 34
258000 38
258100 40
258200 39
258300 35
258400 36
258500 36
258600 38
258700 34
258800 36
258900 38
259000 34
259100 36
259200 38
259300 36
259400 36
259500 36
259600 35
259700 39
259800 37
259900 39
260000 36
260100 37
260200 33
260300 34
260400 36
260500 40
260600 39
260700 42
260800 35
260900 36
261000 39
261100 40
261200 36
261300 41
261400 35
261500 41
261600 36
261700 41
261800 35
261900 34
262000 36
262100 35
262200 34
262300 35
262400 37
262500 39
262600 36
262700 35
262800 36
262900 38
263000 41
263100 35
263200 37
263300 35
263400 38
263500 34
263600 36
263700 35
263800 37
263900 36
264000 40
264100 36
264200 33
264300 38
264400 40
264500 34
264600 36
264700 38
264800 40
264900 42
265000 40
265100 40
265200 41
265300 41
265400 40
265500 39
265600 39
265700 39
265800 41
265900 38
266000 36
266100 44
266200 46
266300 39
266400 40
266500 40
266600 40
266700 35
266800 38
266900 42
267000 41
267100 44
267200 34
267300 41
267400 40
267500 37
267600 35
267700 36
267800 38
267900 39
268000 40
268100 36
268200 34
268300 40
268400 35
268500 43
268600 41
268700 36
268800 39
268900 34
269000 37
269100 37
269200 36
269300 37
269400 39
269500 40
269600 39
269700 37
269800 36
269900 35
270000 44
270100 32
270200 38
270300 30
270400 41
270500 37
270600 40
270700 41
270800 38
270900 34
271000 36
271100 35
271200 36
271300 33
271400 36
271500 33
271600 37
271700 43
271800 40
271900 40
272000 39
272100 35
272200 38
272300 40
272400 37
272500 36
272600 41
272700 38
272800 37
272900 39
273000 37
273100 41
273200 40
273300 40
273400 38
273500 34
273600 33
273700 33
273800 34
273900 32
274000 40
274100 37
274200 34
274300 36
274400 33
274500 34
274600 35
274700 35
274800 35
274900 37
275000 37
275100 35
275200 35
275300 35
275400 41
275500 39
275600 42
275700 37
275800 43
275900 35
276000 36
276100 31
276200 36
276300 36
276400 38
276500 37
276600 36
276700 36
276800 40
276900 40
277000 40
277100 35
277200 35
277300 37
277400 37
277500 37
277600 38
277700 33
277800 36
277900 36
278000 38
278100 36
278200 37
278300 38
278400 40
278500 33
278600 37
278700 42
278800 36
278900 41
279000 42
279100 36
279200 38
279300 39
279400 36
279500 41
279600 37
279700 39
279800 34
279900 38
280000 36
280100 40
280200 39
280300 39
280400 42
280500 36
280600 37
280700 42
280800 42
280900 40
281000 39
281100 37
281200 35
281300 35
281400 37
281500 37
281600 33
281700 38
281800 39
281900 35
282000 34
282100 38
282200 35
282300 32
282400 31
282500 31
282600 35
282700 30
282800 35
282900 33
283000 34
283100 31
283200 32
283300 35
283400 35
283500 39
283600 30
283700 32
283800 39
283900 38
284000 36
284100 35
284200 34
284300 33
284400 38
284500 35
284600 37
284700 38
284800 37
284900 36
285000 37
285100 37
285200 35
285300 30
285400 38
285500 31
285600 32
285700 40
285800 35
285900 38
286000 39
286100 36
286200 36
286300 32
286400 34
286500 34
286600 34
286700 38
286800 34
286900 38
287000 37
287100 33
287200 36
287300 31
287400 33
287500 38
287600 39
287700 45
287800 44
287900 39
288000 39
288100 38
288200 37
288300 37
288400 39
288500 35
288600 33
288700 36
288800 36
288900 32
289000 31
289100 35
289200 38
289300 36
289400 40
289500 41
289600 36
289700 36
289800 34
289900 36
290000 30
290100 32
290200 37
290300 35
290400 33
290500 33
290600 33
290700 32
290800 34
290900 38
291000 44
291100 38
291200 39
291300 38
291400 32
291500 37
291600 40
291700 38
291800 37
291900 43
292000 38
292100 33
292200 39
292300 40
292400 35
292500 35
292600 38
292700 33
292800 34
292900 35
293000 36
293100 32
293200 37
293300 33
293400 37
293500 32
293600 31
293700 35
293800 32
293900 33
294000 35
294100 36
294200 32
294300 30
294400 32
294500 33
294600 31
294700 31
294800 34
294900 37
295000 31
295100 40
295200 39
295300 29
295400 37
295500 33
295600 34
295700 34
295800 34
295900 41
296000 36
296100 38
296200 32
296300 34
296400 35
296500 37
296600 35
296700 33
296800 32
296900 34
297000 40
297100 43
297200 36
297300 38
297400 37
297500 34
297600 31
297700 34
297800 40
297900 35
298000 35
298100 42
298200 38
298300 38
298400 32
298500 35
298600 31
298700 35
298800 35
298900 32
299000 33
299100 37
299200 37
299300 31
299400 38
299500 38
299600 37
299700 37
299800 36
299900 38
300000 36
