# Supplementary material for: Targeted systematic evolution of an RNA platform neutralizing DNMT1 function and controlling DNA methylation
Source: Nat Commun. 2023 Jan 6;14:99. doi: 10.1038/s41467-022-35222-4 (PMC9823104; doi:10.1038/s41467-022-35222-4)
Supplement: Supplementary file 6 — Source Data [file 41467_2022_35222_MOESM6_ESM.zip › source data file/Supplementary Figure16/HB-R5-DNMT1-R1.dat]

0 8
100 7
200 13
300 17
400 20
500 11
600 18
700 15
800 18
900 23
1000 21
1100 20
1200 19
1300 22
1400 19
1500 24
1600 16
1700 19
1800 26
1900 20
2000 19
2100 17
2200 23
2300 19
2400 23
2500 19
2600 19
2700 19
2800 21
2900 23
3000 18
3100 23
3200 23
3300 19
3400 20
3500 22
3600 21
3700 20
3800 18
3900 17
4000 20
4100 21
4200 20
4300 18
4400 18
4500 18
4600 22
4700 23
4800 21
4900 20
5000 20
5100 16
5200 20
5300 24
5400 17
5500 21
5600 22
5700 22
5800 21
5900 20
6000 22
6100 29
6200 21
6300 22
6400 21
6500 24
6600 22
6700 19
6800 19
6900 22
7000 13
7100 19
7200 19
7300 21
7400 18
7500 22
7600 17
7700 23
7800 20
7900 20
8000 20
8100 20
8200 20
8300 22
8400 18
8500 19
8600 19
8700 19
8800 16
8900 24
9000 21
9100 24
9200 19
9300 20
9400 18
9500 19
9600 21
9700 23
9800 19
9900 18
10000 23
10100 26
10200 22
10300 24
10400 23
10500 24
10600 20
10700 21
10800 22
10900 22
11000 25
11100 22
11200 25
11300 26
11400 18
11500 21
11600 20
11700 24
11800 19
11900 23
12000 21
12100 23
12200 21
12300 20
12400 22
12500 20
12600 20
12700 25
12800 23
12900 25
13000 23
13100 25
13200 24
13300 22
13400 25
13500 27
13600 25
13700 28
13800 28
13900 27
14000 27
14100 26
14200 25
14300 23
14400 26
14500 24
14600 26
14700 28
14800 25
14900 27
15000 25
15100 28
15200 24
15300 25
15400 24
15500 24
15600 24
15700 29
15800 27
15900 23
16000 27
16100 27
16200 23
16300 26
16400 22
16500 23
16600 20
16700 20
16800 25
16900 24
17000 23
17100 22
17200 22
17300 20
17400 23
17500 29
17600 28
17700 28
17800 26
17900 24
18000 19
18100 20
18200 23
18300 24
18400 24
18500 23
18600 26
18700 22
18800 21
18900 28
19000 23
19100 23
19200 24
19300 22
19400 22
19500 23
19600 23
19700 23
19800 21
19900 23
20000 24
20100 25
20200 28
20300 26
20400 20
20500 21
20600 23
20700 23
20800 21
20900 22
21000 21
21100 24
21200 24
21300 26
21400 20
21500 20
21600 24
21700 25
21800 26
21900 26
22000 21
22100 26
22200 22
22300 21
22400 22
22500 26
22600 25
22700 21
22800 28
22900 20
23000 22
23100 25
23200 22
23300 28
23400 26
23500 24
23600 28
23700 31
23800 26
23900 29
24000 27
24100 22
24200 26
24300 26
24400 24
24500 24
24600 24
24700 23
24800 22
24900 23
25000 25
25100 25
25200 24
25300 23
25400 22
25500 23
25600 24
25700 19
25800 25
25900 20
26000 25
26100 26
26200 23
26300 22
26400 20
26500 22
26600 18
26700 23
26800 22
26900 20
27000 19
27100 23
27200 25
27300 24
27400 23
27500 20
27600 22
27700 24
27800 20
27900 23
28000 23
28100 22
28200 22
28300 20
28400 22
28500 22
28600 22
28700 23
28800 18
28900 18
29000 21
29100 20
29200 23
29300 22
29400 23
29500 18
29600 21
29700 20
29800 22
29900 20
30000 23
30100 18
30200 25
30300 23
30400 19
30500 23
30600 20
30700 24
30800 22
30900 23
31000 25
31100 21
31200 22
31300 26
31400 27
31500 22
31600 22
31700 25
31800 22
31900 23
32000 23
32100 24
32200 21
32300 20
32400 28
32500 21
32600 23
32700 20
32800 22
32900 26
33000 25
33100 28
33200 24
33300 24
33400 24
33500 27
33600 29
33700 27
33800 25
33900 26
34000 22
34100 30
34200 21
34300 22
34400 28
34500 24
34600 26
34700 24
34800 21
34900 25
35000 23
35100 27
35200 26
35300 24
35400 26
35500 22
35600 24
35700 23
35800 22
35900 26
36000 23
36100 23
36200 25
36300 25
36400 21
36500 23
36600 23
36700 28
36800 22
36900 24
37000 22
37100 24
37200 26
37300 24
37400 23
37500 21
37600 26
37700 21
37800 21
37900 22
38000 23
38100 24
38200 25
38300 22
38400 25
38500 24
38600 24
38700 24
38800 23
38900 26
39000 16
39100 18
39200 19
39300 19
39400 22
39500 22
39600 22
39700 24
39800 24
39900 24
40000 23
40100 22
40200 24
40300 24
40400 23
40500 24
40600 19
40700 27
40800 25
40900 21
41000 20
41100 18
41200 24
41300 23
41400 23
41500 20
41600 20
41700 26
41800 21
41900 23
42000 22
42100 25
42200 24
42300 23
42400 23
42500 23
42600 16
42700 19
42800 24
42900 25
43000 26
43100 25
43200 22
43300 22
43400 23
43500 25
43600 28
43700 20
43800 23
43900 26
44000 22
44100 25
44200 25
44300 28
44400 25
44500 27
44600 27
44700 29
44800 28
44900 24
45000 27
45100 23
45200 23
45300 26
45400 21
45500 22
45600 21
45700 23
45800 17
45900 18
46000 21
46100 23
46200 23
46300 23
46400 20
46500 22
46600 27
46700 23
46800 23
46900 24
47000 23
47100 21
47200 21
47300 30
47400 26
47500 22
47600 23
47700 26
47800 25
47900 26
48000 24
48100 23
48200 28
48300 25
48400 21
48500 27
48600 27
48700 23
48800 26
48900 26
49000 23
49100 25
49200 25
49300 27
49400 26
49500 23
49600 29
49700 23
49800 26
49900 25
50000 26
50100 24
50200 28
50300 19
50400 20
50500 25
50600 23
50700 24
50800 23
50900 26
51000 27
51100 27
51200 24
51300 27
51400 27
51500 28
51600 24
51700 23
51800 24
51900 27
52000 26
52100 28
52200 28
52300 27
52400 24
52500 26
52600 27
52700 28
52800 28
52900 28
53000 30
53100 25
53200 26
53300 26
53400 26
53500 29
53600 29
53700 27
53800 29
53900 26
54000 21
54100 23
54200 27
54300 25
54400 24
54500 27
54600 22
54700 24
54800 26
54900 29
55000 25
55100 26
55200 27
55300 26
55400 27
55500 25
55600 27
55700 26
55800 27
55900 26
56000 24
56100 24
56200 26
56300 26
56400 27
56500 24
56600 27
56700 20
56800 28
56900 31
57000 30
57100 31
57200 26
57300 24
57400 25
57500 20
57600 21
57700 22
57800 25
57900 24
58000 24
58100 25
58200 30
58300 28
58400 27
58500 23
58600 27
58700 24
58800 23
58900 20
59000 26
59100 25
59200 25
59300 26
59400 26
59500 23
59600 29
59700 23
59800 23
59900 24
60000 24
60100 26
60200 20
60300 23
60400 24
60500 21
60600 23
60700 22
60800 19
60900 25
61000 25
61100 23
61200 20
61300 22
61400 25
61500 22
61600 24
61700 18
61800 23
61900 18
62000 26
62100 23
62200 27
62300 23
62400 22
62500 17
62600 22
62700 22
62800 20
62900 24
63000 20
63100 23
63200 23
63300 25
63400 22
63500 25
63600 25
63700 25
63800 24
63900 25
64000 23
64100 20
64200 24
64300 21
64400 25
64500 27
64600 27
64700 22
64800 23
64900 27
65000 26
65100 23
65200 27
65300 25
65400 24
65500 25
65600 24
65700 27
65800 24
65900 28
66000 33
66100 25
66200 26
66300 25
66400 23
66500 28
66600 29
66700 26
66800 24
66900 27
67000 29
67100 31
67200 26
67300 28
67400 24
67500 24
67600 24
67700 30
67800 28
67900 25
68000 24
68100 26
68200 26
68300 26
68400 26
68500 28
68600 23
68700 27
68800 27
68900 26
69000 28
69100 27
69200 23
69300 26
69400 26
69500 26
69600 28
69700 26
69800 27
69900 31
70000 25
70100 26
70200 29
70300 23
70400 26
70500 21
70600 24
70700 24
70800 30
70900 20
71000 22
71100 26
71200 21
71300 27
71400 25
71500 26
71600 24
71700 19
71800 24
71900 24
72000 25
72100 24
72200 25
72300 30
72400 27
72500 24
72600 20
72700 21
72800 26
72900 24
73000 22
73100 27
73200 26
73300 23
73400 26
73500 20
73600 24
73700 25
73800 27
73900 25
74000 28
74100 25
74200 25
74300 27
74400 26
74500 30
74600 26
74700 25
74800 26
74900 29
75000 22
75100 26
75200 24
75300 26
75400 25
75500 26
75600 24
75700 24
75800 23
75900 27
76000 26
76100 27
76200 24
76300 27
76400 20
76500 22
76600 27
76700 25
76800 29
76900 29
77000 28
77100 24
77200 23
77300 24
77400 25
77500 21
77600 23
77700 27
77800 25
77900 25
78000 24
78100 24
78200 25
78300 29
78400 29
78500 24
78600 26
78700 27
78800 22
78900 24
79000 21
79100 25
79200 24
79300 28
79400 25
79500 24
79600 26
79700 28
79800 27
79900 28
80000 25
80100 25
80200 29
80300 28
80400 27
80500 24
80600 24
80700 23
80800 27
80900 25
81000 22
81100 25
81200 26
81300 26
81400 25
81500 27
81600 28
81700 27
81800 24
81900 30
82000 23
82100 27
82200 25
82300 27
82400 30
82500 26
82600 23
82700 26
82800 24
82900 25
83000 24
83100 26
83200 22
83300 29
83400 28
83500 28
83600 23
83700 28
83800 24
83900 28
84000 25
84100 25
84200 27
84300 24
84400 27
84500 29
84600 27
84700 27
84800 24
84900 27
85000 22
85100 23
85200 19
85300 27
85400 28
85500 27
85600 27
85700 26
85800 25
85900 24
86000 27
86100 26
86200 29
86300 22
86400 30
86500 27
86600 24
86700 25
86800 30
86900 27
87000 24
87100 31
87200 25
87300 30
87400 20
87500 25
87600 25
87700 24
87800 25
87900 22
88000 28
88100 27
88200 26
88300 28
88400 24
88500 25
88600 26
88700 24
88800 27
88900 24
89000 21
89100 26
89200 26
89300 26
89400 24
89500 28
89600 21
89700 29
89800 30
89900 29
90000 29
90100 30
90200 27
90300 28
90400 27
90500 28
90600 27
90700 31
90800 30
90900 28
91000 32
91100 23
91200 25
91300 30
91400 29
91500 27
91600 28
91700 20
91800 26
91900 29
92000 27
92100 27
92200 29
92300 27
92400 27
92500 29
92600 31
92700 26
92800 27
92900 22
93000 29
93100 29
93200 29
93300 31
93400 30
93500 27
93600 26
93700 28
93800 25
93900 28
94000 23
94100 28
94200 26
94300 23
94400 26
94500 28
94600 22
94700 26
94800 26
94900 22
95000 29
95100 26
95200 21
95300 25
95400 23
95500 24
95600 24
95700 27
95800 28
95900 26
96000 29
96100 27
96200 27
96300 26
96400 24
96500 22
96600 24
96700 23
96800 27
96900 24
97000 25
97100 24
97200 28
97300 22
97400 25
97500 27
97600 22
97700 28
97800 26
97900 24
98000 33
98100 27
98200 26
98300 29
98400 29
98500 28
98600 32
98700 28
98800 26
98900 22
99000 27
99100 25
99200 25
99300 29
99400 21
99500 28
99600 26
99700 23
99800 32
99900 25
100000 27
100100 30
100200 27
100300 22
100400 27
100500 27
100600 25
100700 24
100800 23
100900 27
101000 24
101100 29
101200 25
101300 25
101400 25
101500 26
101600 25
101700 30
101800 26
101900 25
102000 29
102100 28
102200 24
102300 24
102400 27
102500 25
102600 27
102700 23
102800 25
102900 22
103000 27
103100 29
103200 24
103300 25
103400 24
103500 22
103600 23
103700 28
103800 25
103900 24
104000 25
104100 27
104200 23
104300 28
104400 23
104500 22
104600 28
104700 25
104800 28
104900 25
105000 27
105100 26
105200 28
105300 27
105400 24
105500 24
105600 27
105700 27
105800 27
105900 23
106000 25
106100 27
106200 25
106300 22
106400 27
106500 25
106600 25
106700 23
106800 26
106900 32
107000 31
107100 23
107200 22
107300 26
107400 25
107500 22
107600 26
107700 22
107800 24
107900 27
108000 26
108100 24
108200 22
108300 27
108400 27
108500 26
108600 23
108700 27
108800 24
108900 23
109000 22
109100 28
109200 24
109300 22
109400 27
109500 24
109600 27
109700 26
109800 24
109900 28
110000 29
110100 25
110200 27
110300 25
110400 28
110500 26
110600 31
110700 24
110800 28
110900 26
111000 27
111100 29
111200 28
111300 28
111400 21
111500 29
111600 23
111700 28
111800 26
111900 26
112000 23
112100 25
112200 24
112300 26
112400 27
112500 30
112600 25
112700 27
112800 30
112900 23
113000 25
113100 27
113200 25
113300 26
113400 26
113500 28
113600 27
113700 30
113800 26
113900 24
114000 25
114100 29
114200 27
114300 25
114400 29
114500 23
114600 28
114700 22
114800 22
114900 22
115000 23
115100 25
115200 22
115300 23
115400 22
115500 22
115600 22
115700 24
115800 26
115900 24
116000 19
116100 28
116200 27
116300 23
116400 24
116500 26
116600 30
116700 23
116800 24
116900 28
117000 24
117100 27
117200 27
117300 25
117400 26
117500 24
117600 25
117700 25
117800 28
117900 26
118000 28
118100 21
118200 29
118300 27
118400 26
118500 26
118600 27
118700 27
118800 33
118900 28
119000 25
119100 28
119200 28
119300 24
119400 25
119500 25
119600 27
119700 23
119800 27
119900 28
120000 25
120100 27
120200 27
120300 26
120400 28
120500 29
120600 24
120700 22
120800 30
120900 26
121000 22
121100 22
121200 23
121300 23
121400 27
121500 28
121600 28
121700 28
121800 28
121900 31
122000 26
122100 26
122200 27
122300 23
122400 25
122500 26
122600 20
122700 22
122800 24
122900 22
123000 26
123100 29
123200 27
123300 26
123400 26
123500 27
123600 27
123700 24
123800 25
123900 31
124000 29
124100 25
124200 27
124300 23
124400 28
124500 26
124600 27
124700 24
124800 25
124900 24
125000 28
125100 27
125200 24
125300 23
125400 26
125500 26
125600 28
125700 21
125800 25
125900 26
126000 22
126100 22
126200 27
126300 26
126400 23
126500 24
126600 21
126700 20
126800 25
126900 25
127000 21
127100 24
127200 25
127300 25
127400 26
127500 23
127600 20
127700 20
127800 20
127900 21
128000 28
128100 23
128200 25
128300 24
128400 27
128500 25
128600 27
128700 24
128800 26
128900 28
129000 23
129100 25
129200 24
129300 26
129400 22
129500 26
129600 24
129700 27
129800 30
129900 24
130000 30
130100 22
130200 28
130300 24
130400 26
130500 25
130600 24
130700 23
130800 25
130900 26
131000 26
131100 28
131200 25
131300 25
131400 29
131500 29
131600 23
131700 28
131800 24
131900 23
132000 23
132100 25
132200 26
132300 27
132400 25
132500 28
132600 23
132700 25
132800 25
132900 22
133000 23
133100 21
133200 26
133300 21
133400 24
133500 26
133600 22
133700 27
133800 23
133900 28
134000 25
134100 23
134200 25
134300 27
134400 26
134500 25
134600 28
134700 23
134800 25
134900 25
135000 25
135100 27
135200 25
135300 23
135400 25
135500 26
135600 28
135700 30
135800 22
135900 29
136000 27
136100 22
136200 25
136300 27
136400 25
136500 26
136600 29
136700 25
136800 27
136900 28
137000 27
137100 28
137200 25
137300 25
137400 25
137500 25
137600 24
137700 29
137800 26
137900 26
138000 25
138100 28
138200 26
138300 26
138400 24
138500 26
138600 22
138700 26
138800 24
138900 27
139000 29
139100 28
139200 26
139300 26
139400 22
139500 30
139600 25
139700 23
139800 28
139900 24
140000 29
140100 26
140200 29
140300 28
140400 23
140500 30
140600 25
140700 24
140800 31
140900 28
141000 24
141100 29
141200 28
141300 23
141400 26
141500 24
141600 24
141700 29
141800 22
141900 23
142000 26
142100 23
142200 24
142300 21
142400 21
142500 25
142600 24
142700 25
142800 27
142900 22
143000 27
143100 23
143200 25
143300 23
143400 24
143500 26
143600 25
143700 21
143800 26
143900 25
144000 23
144100 20
144200 27
144300 24
144400 22
144500 25
144600 24
144700 25
144800 24
144900 20
145000 24
145100 21
145200 23
145300 23
145400 24
145500 22
145600 21
145700 25
145800 25
145900 24
146000 24
146100 23
146200 25
146300 24
146400 25
146500 25
146600 26
146700 25
146800 23
146900 22
147000 26
147100 26
147200 25
147300 26
147400 27
147500 25
147600 21
147700 22
147800 21
147900 22
148000 22
148100 23
148200 24
148300 24
148400 23
148500 24
148600 25
148700 22
148800 25
148900 22
149000 20
149100 24
149200 26
149300 26
149400 24
149500 28
149600 24
149700 21
149800 23
149900 24
150000 25
150100 23
150200 24
150300 22
150400 21
150500 25
150600 24
150700 20
150800 25
150900 24
151000 26
151100 27
151200 23
151300 27
151400 23
151500 27
151600 27
151700 28
151800 25
151900 28
152000 24
152100 27
152200 24
152300 22
152400 21
152500 25
152600 29
152700 22
152800 26
152900 25
153000 26
153100 24
153200 22
153300 27
153400 27
153500 23
153600 22
153700 24
153800 27
153900 24
154000 28
154100 26
154200 23
154300 28
154400 28
154500 27
154600 26
154700 27
154800 27
154900 21
155000 26
155100 28
155200 28
155300 29
155400 25
155500 26
155600 23
155700 26
155800 28
155900 27
156000 26
156100 29
156200 25
156300 25
156400 25
156500 32
156600 24
156700 25
156800 24
156900 26
157000 25
157100 26
157200 25
157300 19
157400 25
157500 29
157600 24
157700 25
157800 26
157900 23
158000 26
158100 23
158200 26
158300 26
158400 23
158500 25
158600 23
158700 24
158800 26
158900 27
159000 23
159100 27
159200 28
159300 27
159400 27
159500 26
159600 27
159700 26
159800 29
159900 28
160000 25
160100 26
160200 25
160300 26
160400 27
160500 26
160600 24
160700 25
160800 25
160900 27
161000 25
161100 23
161200 25
161300 28
161400 27
161500 20
161600 24
161700 24
161800 26
161900 22
162000 25
162100 23
162200 25
162300 27
162400 25
162500 27
162600 26
162700 29
162800 25
162900 27
163000 26
163100 27
163200 26
163300 28
163400 23
163500 27
163600 25
163700 29
163800 23
163900 29
164000 24
164100 25
164200 25
164300 25
164400 23
164500 24
164600 28
164700 26
164800 24
164900 30
165000 24
165100 22
165200 25
165300 31
165400 26
165500 27
165600 27
165700 24
165800 29
165900 28
166000 23
166100 25
166200 30
166300 30
166400 28
166500 30
166600 28
166700 27
166800 28
166900 27
167000 27
167100 36
167200 25
167300 29
167400 30
167500 32
167600 29
167700 29
167800 30
167900 25
168000 32
168100 30
168200 30
168300 30
168400 28
168500 28
168600 29
168700 30
168800 31
168900 29
169000 23
169100 24
169200 24
169300 22
169400 25
169500 25
169600 28
169700 22
169800 27
169900 26
170000 29
170100 25
170200 28
170300 25
170400 28
170500 26
170600 25
170700 23
170800 30
170900 30
171000 30
171100 31
171200 22
171300 26
171400 27
171500 25
171600 27
171700 27
171800 23
171900 25
172000 30
172100 29
172200 26
172300 27
172400 28
172500 26
172600 27
172700 31
172800 28
172900 30
173000 28
173100 21
173200 26
173300 28
173400 25
173500 32
173600 29
173700 26
173800 29
173900 29
174000 31
174100 29
174200 26
174300 27
174400 27
174500 28
174600 32
174700 26
174800 29
174900 23
175000 25
175100 25
175200 27
175300 28
175400 27
175500 25
175600 25
175700 24
175800 28
175900 28
176000 28
176100 25
176200 29
176300 29
176400 24
176500 29
176600 28
176700 27
176800 27
176900 27
177000 29
177100 28
177200 25
177300 28
177400 26
177500 26
177600 25
177700 24
177800 27
177900 28
178000 31
178100 25
178200 30
178300 29
178400 26
178500 27
178600 25
178700 24
178800 25
178900 28
179000 25
179100 30
179200 29
179300 26
179400 25
179500 28
179600 26
179700 28
179800 24
179900 28
180000 25
180100 25
180200 26
180300 23
180400 23
180500 24
180600 27
180700 25
180800 25
180900 23
181000 25
181100 27
181200 26
181300 23
181400 28
181500 26
181600 25
181700 29
181800 27
181900 25
182000 25
182100 23
182200 26
182300 27
182400 26
182500 27
182600 26
182700 27
182800 27
182900 26
183000 25
183100 22
183200 30
183300 21
183400 25
183500 24
183600 27
183700 25
183800 28
183900 28
184000 23
184100 25
184200 23
184300 26
184400 27
184500 22
184600 26
184700 26
184800 26
184900 22
185000 26
185100 25
185200 23
185300 26
185400 25
185500 22
185600 26
185700 25
185800 22
185900 29
186000 25
186100 25
186200 23
186300 27
186400 29
186500 31
186600 26
186700 28
186800 28
186900 28
187000 28
187100 27
187200 29
187300 28
187400 26
187500 27
187600 29
187700 32
187800 23
187900 24
188000 28
188100 28
188200 25
188300 29
188400 27
188500 29
188600 30
188700 29
188800 27
188900 32
189000 34
189100 29
189200 25
189300 30
189400 30
189500 30
189600 29
189700 29
189800 30
189900 25
190000 32
190100 27
190200 31
190300 29
190400 30
190500 33
190600 27
190700 26
190800 27
190900 28
191000 30
191100 29
191200 27
191300 29
191400 28
191500 25
191600 24
191700 27
191800 31
191900 28
192000 28
192100 29
192200 27
192300 26
192400 29
192500 27
192600 28
192700 30
192800 23
192900 28
193000 27
193100 24
193200 26
193300 27
193400 30
193500 29
193600 32
193700 25
193800 27
193900 28
194000 28
194100 26
194200 29
194300 27
194400 25
194500 24
194600 26
194700 27
194800 24
194900 24
195000 25
195100 25
195200 27
195300 30
195400 29
195500 25
195600 27
195700 26
195800 28
195900 28
196000 23
196100 24
196200 28
196300 26
196400 28
196500 27
196600 25
196700 29
196800 26
196900 26
197000 29
197100 28
197200 28
197300 24
197400 26
197500 29
197600 26
197700 29
197800 27
197900 24
198000 29
198100 33
198200 24
198300 26
198400 22
198500 22
198600 23
198700 27
198800 22
198900 25
199000 26
199100 28
199200 23
199300 29
199400 27
199500 22
199600 25
199700 28
199800 28
199900 25
200000 32
200100 32
200200 29
200300 27
200400 27
200500 30
200600 26
200700 28
200800 28
200900 26
201000 27
201100 28
201200 24
201300 26
201400 22
201500 23
201600 25
201700 28
201800 27
201900 26
202000 28
202100 23
202200 26
202300 27
202400 27
202500 28
202600 30
202700 27
202800 29
202900 29
203000 29
203100 25
203200 28
203300 26
203400 27
203500 25
203600 26
203700 26
203800 24
203900 24
204000 26
204100 24
204200 22
204300 27
204400 26
204500 27
204600 24
204700 26
204800 27
204900 31
205000 27
205100 27
205200 30
205300 25
205400 29
205500 24
205600 26
205700 24
205800 26
205900 26
206000 23
206100 29
206200 28
206300 29
206400 26
206500 25
206600 29
206700 23
206800 30
206900 26
207000 26
207100 22
207200 24
207300 24
207400 22
207500 23
207600 30
207700 28
207800 27
207900 25
208000 25
208100 23
208200 27
208300 29
208400 29
208500 21
208600 28
208700 25
208800 25
208900 24
209000 24
209100 28
209200 29
209300 28
209400 27
209500 29
209600 28
209700 25
209800 26
209900 28
210000 31
210100 28
210200 25
210300 28
210400 30
210500 28
210600 26
210700 30
210800 26
210900 28
211000 27
211100 27
211200 23
211300 23
211400 27
211500 27
211600 24
211700 28
211800 22
211900 27
212000 29
212100 29
212200 28
212300 26
212400 30
212500 28
212600 26
212700 28
212800 28
212900 27
213000 26
213100 22
213200 27
213300 26
213400 24
213500 23
213600 26
213700 29
213800 30
213900 25
214000 27
214100 29
214200 23
214300 29
214400 24
214500 27
214600 26
214700 24
214800 24
214900 25
215000 24
215100 29
215200 27
215300 29
215400 28
215500 29
215600 27
215700 26
215800 27
215900 31
216000 25
216100 23
216200 25
216300 28
216400 28
216500 23
216600 28
216700 24
216800 29
216900 28
217000 29
217100 31
217200 28
217300 28
217400 26
217500 32
217600 22
217700 23
217800 29
217900 26
218000 26
218100 26
218200 30
218300 30
218400 25
218500 28
218600 30
218700 27
218800 25
218900 28
219000 28
219100 26
219200 28
219300 25
219400 24
219500 24
219600 26
219700 26
219800 24
219900 25
220000 32
220100 29
220200 27
220300 31
220400 25
220500 29
220600 26
220700 31
220800 27
220900 29
221000 29
221100 32
221200 26
221300 29
221400 28
221500 23
221600 30
221700 33
221800 25
221900 30
222000 32
222100 28
222200 27
222300 29
222400 30
222500 31
222600 29
222700 30
222800 32
222900 26
223000 31
223100 29
223200 29
223300 25
223400 31
223500 29
223600 28
223700 29
223800 29
223900 24
224000 28
224100 30
224200 30
224300 29
224400 30
224500 31
224600 27
224700 28
224800 26
224900 30
225000 30
225100 31
225200 27
225300 31
225400 28
225500 31
225600 31
225700 29
225800 30
225900 28
226000 32
226100 31
226200 31
226300 33
226400 32
226500 29
226600 28
226700 33
226800 30
226900 31
227000 25
227100 30
227200 28
227300 31
227400 29
227500 30
227600 31
227700 26
227800 30
227900 29
228000 32
228100 24
228200 27
228300 31
228400 37
228500 35
228600 34
228700 36
228800 35
228900 29
229000 30
229100 36
229200 34
229300 30
229400 32
229500 30
229600 27
229700 29
229800 31
229900 33
230000 36
230100 32
230200 34
230300 32
230400 35
230500 28
230600 31
230700 32
230800 33
230900 33
231000 34
231100 29
231200 29
231300 31
231400 35
231500 33
231600 31
231700 31
231800 26
231900 31
232000 32
232100 32
232200 26
232300 28
232400 27
232500 31
232600 28
232700 30
232800 29
232900 29
233000 30
233100 27
233200 30
233300 30
233400 32
233500 33
233600 31
233700 29
233800 31
233900 32
234000 29
234100 27
234200 31
234300 32
234400 29
234500 36
234600 33
234700 30
234800 32
234900 28
235000 26
235100 31
235200 26
235300 30
235400 26
235500 30
235600 26
235700 28
235800 26
235900 29
236000 26
236100 31
236200 31
236300 28
236400 30
236500 29
236600 25
236700 26
236800 26
236900 25
237000 27
237100 29
237200 27
237300 21
237400 26
237500 24
237600 23
237700 26
237800 24
237900 22
238000 23
238100 23
238200 21
238300 25
238400 25
238500 24
238600 25
238700 25
238800 23
238900 19
239000 23
239100 28
239200 27
239300 28
239400 29
239500 34
239600 34
239700 25
239800 25
239900 30
240000 28
240100 32
240200 29
240300 25
240400 22
240500 28
240600 24
240700 25
240800 30
240900 28
241000 31
241100 26
241200 26
241300 29
241400 26
241500 27
241600 30
241700 26
241800 28
241900 28
242000 26
242100 23
242200 31
242300 25
242400 27
242500 26
242600 23
242700 25
242800 29
242900 28
243000 24
243100 25
243200 24
243300 25
243400 29
243500 22
243600 27
243700 25
243800 24
243900 20
244000 26
244100 27
244200 28
244300 23
244400 25
244500 25
244600 22
244700 25
244800 26
244900 24
245000 22
245100 24
245200 23
245300 24
245400 21
245500 26
245600 25
245700 25
245800 25
245900 23
246000 28
246100 24
246200 23
246300 27
246400 25
246500 28
246600 24
246700 24
246800 28
246900 23
247000 25
247100 27
247200 28
247300 24
247400 26
247500 24
247600 25
247700 25
247800 26
247900 30
248000 27
248100 30
248200 31
248300 27
248400 25
248500 20
248600 21
248700 21
248800 22
248900 25
249000 21
249100 21
249200 26
249300 30
249400 28
249500 22
249600 23
249700 25
249800 22
249900 24
250000 23
250100 26
250200 28
250300 29
250400 25
250500 28
250600 23
250700 28
250800 30
250900 26
251000 25
251100 24
251200 23
251300 25
251400 28
251500 30
251600 22
251700 27
251800 21
251900 26
252000 23
252100 25
252200 24
252300 25
252400 22
252500 23
252600 22
252700 21
252800 21
252900 23
253000 21
253100 22
253200 26
253300 25
253400 26
253500 25
253600 27
253700 26
253800 26
253900 26
254000 24
254100 24
254200 22
254300 24
254400 25
254500 25
254600 24
254700 25
254800 25
254900 27
255000 24
255100 27
255200 24
255300 26
255400 29
255500 32
255600 27
255700 26
255800 24
255900 24
256000 25
256100 25
256200 24
256300 27
256400 24
256500 22
256600 23
256700 23
256800 26
256900 28
257000 25
257100 24
257200 24
257300 27
257400 25
257500 27
257600 28
257700 25
257800 23
257900 22
258000 22
258100 21
258200 24
258300 21
258400 30
258500 28
258600 23
258700 23
258800 27
258900 23
259000 26
259100 27
259200 24
259300 25
259400 22
259500 24
259600 24
259700 26
259800 22
259900 24
260000 23
260100 24
260200 28
260300 21
260400 30
260500 24
260600 23
260700 26
260800 27
260900 24
261000 22
261100 25
261200 27
261300 27
261400 27
261500 22
261600 24
261700 27
261800 24
261900 27
262000 23
262100 20
262200 27
262300 23
262400 29
262500 23
262600 25
262700 26
262800 23
262900 22
263000 22
263100 20
263200 24
263300 24
263400 24
263500 26
263600 27
263700 24
263800 21
263900 25
264000 31
264100 26
264200 27
264300 21
264400 21
264500 22
264600 25
264700 22
264800 23
264900 21
265000 22
265100 20
265200 21
265300 23
265400 21
265500 19
265600 20
265700 25
265800 20
265900 24
266000 26
266100 23
266200 18
266300 24
266400 20
266500 24
266600 19
266700 27
266800 21
266900 26
267000 21
267100 21
267200 25
267300 21
267400 20
267500 20
267600 24
267700 19
267800 21
267900 23
268000 24
268100 20
268200 16
268300 19
268400 26
268500 29
268600 24
268700 26
268800 25
268900 28
269000 28
269100 26
269200 24
269300 23
269400 24
269500 22
269600 25
269700 27
269800 23
269900 29
270000 24
270100 24
270200 26
270300 29
270400 27
270500 27
270600 27
270700 27
270800 25
270900 22
271000 29
271100 30
271200 28
271300 30
271400 27
271500 26
271600 22
271700 29
271800 32
271900 29
272000 25
272100 22
272200 25
272300 26
272400 27
272500 28
272600 29
272700 27
272800 27
272900 27
273000 25
273100 27
273200 30
273300 31
273400 32
273500 24
273600 28
273700 29
273800 27
273900 25
274000 26
274100 25
274200 28
274300 27
274400 27
274500 24
274600 22
274700 27
274800 30
274900 27
275000 24
275100 28
275200 26
275300 25
275400 23
275500 23
275600 29
275700 28
275800 22
275900 24
276000 25
276100 28
276200 24
276300 28
276400 29
276500 24
276600 26
276700 27
276800 26
276900 20
277000 22
277100 25
277200 27
277300 23
277400 25
277500 27
277600 29
277700 26
277800 28
277900 25
278000 31
278100 25
278200 30
278300 26
278400 24
278500 27
278600 29
278700 31
278800 28
278900 26
279000 27
279100 24
279200 29
279300 29
279400 30
279500 29
279600 28
279700 31
279800 30
279900 25
280000 27
280100 27
280200 28
280300 26
280400 32
280500 30
280600 29
280700 34
280800 32
280900 32
281000 27
281100 29
281200 28
281300 22
281400 26
281500 26
281600 31
281700 23
281800 25
281900 23
282000 26
282100 26
282200 29
282300 27
282400 30
282500 28
282600 30
282700 30
282800 27
282900 27
283000 29
283100 27
283200 31
283300 35
283400 29
283500 32
283600 27
283700 28
283800 26
283900 28
284000 29
284100 31
284200 32
284300 31
284400 29
284500 28
284600 31
284700 30
284800 28
284900 28
285000 30
285100 33
285200 30
285300 28
285400 28
285500 31
285600 33
285700 28
285800 31
285900 28
286000 28
286100 26
286200 28
286300 28
286400 29
286500 29
286600 27
286700 27
286800 21
286900 28
287000 27
287100 32
287200 27
287300 32
287400 29
287500 34
287600 27
287700 32
287800 26
287900 27
288000 28
288100 31
288200 30
288300 32
288400 27
288500 29
288600 27
288700 27
288800 30
288900 27
289000 25
289100 25
289200 26
289300 27
289400 29
289500 29
289600 25
289700 30
289800 31
289900 29
290000 29
290100 30
290200 31
290300 31
290400 33
290500 30
290600 32
290700 32
290800 29
290900 28
291000 28
291100 29
291200 23
291300 29
291400 29
291500 26
291600 32
291700 26
291800 29
291900 26
292000 27
292100 25
292200 29
292300 25
292400 29
292500 26
292600 25
292700 28
292800 30
292900 28
293000 31
293100 25
293200 25
293300 28
293400 28
293500 25
293600 29
293700 27
293800 29
293900 27
294000 26
294100 26
294200 28
294300 26
294400 23
294500 30
294600 27
294700 29
294800 26
294900 28
295000 25
295100 30
295200 28
295300 29
295400 22
295500 28
295600 27
295700 26
295800 32
295900 29
296000 29
296100 30
296200 26
296300 29
296400 25
296500 28
296600 27
296700 24
296800 29
296900 27
297000 28
297100 30
297200 31
297300 26
297400 26
297500 30
297600 28
297700 30
297800 27
297900 27
298000 25
298100 28
298200 28
298300 30
298400 29
298500 28
298600 27
298700 27
298800 25
298900 31
299000 28
299100 32
299200 27
299300 26
299400 25
299500 26
299600 31
299700 31
299800 30
299900 28
300000 25
