# Supplementary material for: Targeted systematic evolution of an RNA platform neutralizing DNMT1 function and controlling DNA methylation
Source: Nat Commun. 2023 Jan 6;14:99. doi: 10.1038/s41467-022-35222-4 (PMC9823104; doi:10.1038/s41467-022-35222-4)
Supplement: Supplementary file 6 — Source Data [file 41467_2022_35222_MOESM6_ESM.zip › source data file/Supplementary Figure16/HB-R5-DNMT1-R2.dat]

0 11
100 20
200 16
300 12
400 15
500 17
600 18
700 18
800 24
900 22
1000 19
1100 20
1200 20
1300 27
1400 27
1500 16
1600 17
1700 18
1800 23
1900 21
2000 23
2100 19
2200 21
2300 23
2400 22
2500 22
2600 19
2700 19
2800 19
2900 24
3000 19
3100 20
3200 24
3300 17
3400 19
3500 21
3600 25
3700 22
3800 20
3900 22
4000 20
4100 19
4200 22
4300 16
4400 19
4500 22
4600 18
4700 14
4800 20
4900 22
5000 18
5100 22
5200 22
5300 24
5400 23
5500 25
5600 24
5700 27
5800 23
5900 25
6000 26
6100 28
6200 25
6300 26
6400 22
6500 25
6600 26
6700 25
6800 30
6900 29
7000 29
7100 23
7200 25
7300 25
7400 25
7500 30
7600 26
7700 26
7800 24
7900 22
8000 27
8100 24
8200 24
8300 23
8400 26
8500 28
8600 22
8700 27
8800 24
8900 21
9000 24
9100 23
9200 26
9300 22
9400 20
9500 19
9600 23
9700 25
9800 24
9900 25
10000 26
10100 21
10200 20
10300 26
10400 20
10500 19
10600 21
10700 23
10800 22
10900 25
11000 20
11100 22
11200 20
11300 24
11400 25
11500 27
11600 24
11700 23
11800 25
11900 22
12000 22
12100 22
12200 21
12300 27
12400 21
12500 22
12600 21
12700 22
12800 24
12900 21
13000 21
13100 30
13200 22
13300 26
13400 26
13500 23
13600 26
13700 21
13800 22
13900 25
14000 24
14100 25
14200 25
14300 25
14400 25
14500 25
14600 25
14700 26
14800 19
14900 25
15000 28
15100 26
15200 20
15300 23
15400 24
15500 23
15600 25
15700 23
15800 26
15900 22
16000 26
16100 27
16200 27
16300 24
16400 25
16500 24
16600 27
16700 23
16800 22
16900 23
17000 25
17100 23
17200 25
17300 16
17400 22
17500 25
17600 22
17700 26
17800 24
17900 22
18000 18
18100 23
18200 24
18300 23
18400 25
18500 19
18600 21
18700 25
18800 25
18900 26
19000 23
19100 23
19200 26
19300 28
19400 21
19500 26
19600 26
19700 25
19800 23
19900 25
20000 24
20100 25
20200 25
20300 27
20400 23
20500 25
20600 29
20700 25
20800 26
20900 23
21000 27
21100 21
21200 33
21300 24
21400 24
21500 24
21600 26
21700 23
21800 25
21900 24
22000 22
22100 25
22200 22
22300 24
22400 24
22500 21
22600 24
22700 20
22800 21
22900 23
23000 21
23100 20
23200 25
23300 24
23400 28
23500 27
23600 27
23700 27
23800 21
23900 24
24000 22
24100 19
24200 24
24300 19
24400 22
24500 21
24600 29
24700 24
24800 25
24900 22
25000 26
25100 26
25200 27
25300 22
25400 25
25500 25
25600 28
25700 26
25800 25
25900 28
26000 25
26100 24
26200 28
26300 25
26400 28
26500 28
26600 28
26700 28
26800 28
26900 27
27000 24
27100 28
27200 29
27300 28
27400 25
27500 29
27600 27
27700 30
27800 29
27900 26
28000 25
28100 26
28200 25
28300 27
28400 27
28500 28
28600 25
28700 21
28800 25
28900 23
29000 28
29100 31
29200 28
29300 27
29400 26
29500 26
29600 22
29700 28
29800 25
29900 24
30000 28
30100 25
30200 26
30300 26
30400 22
30500 26
30600 26
30700 22
30800 21
30900 24
31000 22
31100 22
31200 27
31300 26
31400 26
31500 28
31600 27
31700 24
31800 27
31900 23
32000 24
32100 23
32200 26
32300 25
32400 23
32500 23
32600 20
32700 24
32800 24
32900 22
33000 22
33100 22
33200 23
33300 23
33400 22
33500 17
33600 22
33700 20
33800 22
33900 21
34000 20
34100 18
34200 23
34300 26
34400 24
34500 26
34600 24
34700 29
34800 22
34900 20
35000 21
35100 21
35200 21
35300 24
35400 22
35500 20
35600 21
35700 20
35800 22
35900 21
36000 20
36100 19
36200 21
36300 19
36400 21
36500 19
36600 20
36700 21
36800 17
36900 20
37000 20
37100 22
37200 18
37300 19
37400 19
37500 19
37600 22
37700 20
37800 24
37900 22
38000 23
38100 26
38200 22
38300 20
38400 21
38500 22
38600 21
38700 24
38800 23
38900 21
39000 20
39100 20
39200 22
39300 19
39400 21
39500 20
39600 24
39700 23
39800 24
39900 25
40000 26
40100 21
40200 25
40300 19
40400 20
40500 16
40600 20
40700 21
40800 24
40900 18
41000 25
41100 24
41200 23
41300 25
41400 22
41500 24
41600 24
41700 26
41800 23
41900 25
42000 25
42100 22
42200 24
42300 23
42400 25
42500 18
42600 23
42700 23
42800 24
42900 22
43000 24
43100 21
43200 25
43300 18
43400 24
43500 20
43600 19
43700 24
43800 23
43900 20
44000 22
44100 25
44200 21
44300 20
44400 20
44500 22
44600 21
44700 20
44800 19
44900 24
45000 20
45100 24
45200 23
45300 23
45400 28
45500 25
45600 19
45700 23
45800 23
45900 26
46000 24
46100 22
46200 22
46300 21
46400 23
46500 21
46600 23
46700 23
46800 24
46900 23
47000 26
47100 25
47200 25
47300 23
47400 23
47500 26
47600 20
47700 20
47800 19
47900 21
48000 19
48100 25
48200 20
48300 20
48400 22
48500 24
48600 23
48700 21
48800 22
48900 20
49000 21
49100 19
49200 26
49300 21
49400 22
49500 21
49600 20
49700 20
49800 25
49900 23
50000 21
50100 26
50200 22
50300 24
50400 21
50500 21
50600 20
50700 22
50800 23
50900 21
51000 24
51100 21
51200 24
51300 21
51400 21
51500 22
51600 22
51700 22
51800 25
51900 23
52000 23
52100 26
52200 20
52300 22
52400 25
52500 22
52600 23
52700 21
52800 19
52900 20
53000 22
53100 22
53200 20
53300 24
53400 20
53500 20
53600 17
53700 21
53800 23
53900 21
54000 20
54100 21
54200 22
54300 24
54400 20
54500 20
54600 22
54700 22
54800 18
54900 20
55000 21
55100 24
55200 26
55300 22
55400 20
55500 22
55600 22
55700 22
55800 23
55900 20
56000 18
56100 19
56200 16
56300 19
56400 22
56500 21
56600 20
56700 21
56800 25
56900 24
57000 22
57100 28
57200 24
57300 23
57400 23
57500 19
57600 18
57700 23
57800 18
57900 22
58000 24
58100 24
58200 22
58300 22
58400 22
58500 21
58600 23
58700 20
58800 21
58900 20
59000 22
59100 19
59200 19
59300 23
59400 22
59500 23
59600 23
59700 21
59800 24
59900 22
60000 21
60100 20
60200 23
60300 20
60400 20
60500 23
60600 19
60700 22
60800 24
60900 23
61000 22
61100 19
61200 24
61300 19
61400 23
61500 20
61600 20
61700 20
61800 21
61900 24
62000 23
62100 21
62200 22
62300 21
62400 19
62500 19
62600 22
62700 20
62800 20
62900 20
63000 23
63100 22
63200 18
63300 25
63400 18
63500 20
63600 18
63700 20
63800 20
63900 23
64000 19
64100 21
64200 19
64300 21
64400 21
64500 19
64600 21
64700 21
64800 23
64900 20
65000 23
65100 19
65200 21
65300 24
65400 26
65500 23
65600 20
65700 20
65800 18
65900 22
66000 20
66100 23
66200 21
66300 19
66400 24
66500 21
66600 26
66700 25
66800 20
66900 21
67000 25
67100 24
67200 18
67300 22
67400 19
67500 20
67600 23
67700 20
67800 20
67900 18
68000 17
68100 21
68200 20
68300 22
68400 22
68500 18
68600 19
68700 21
68800 21
68900 22
69000 18
69100 19
69200 18
69300 16
69400 24
69500 18
69600 21
69700 25
69800 21
69900 23
70000 23
70100 22
70200 22
70300 21
70400 21
70500 23
70600 21
70700 23
70800 23
70900 22
71000 23
71100 19
71200 20
71300 20
71400 20
71500 23
71600 21
71700 17
71800 19
71900 21
72000 22
72100 20
72200 19
72300 19
72400 21
72500 18
72600 22
72700 18
72800 24
72900 20
73000 21
73100 20
73200 22
73300 21
73400 18
73500 19
73600 17
73700 20
73800 25
73900 24
74000 19
74100 20
74200 20
74300 22
74400 22
74500 25
74600 20
74700 23
74800 24
74900 22
75000 22
75100 21
75200 20
75300 22
75400 22
75500 21
75600 21
75700 20
75800 18
75900 22
76000 21
76100 21
76200 21
76300 19
76400 16
76500 20
76600 23
76700 24
76800 21
76900 20
77000 22
77100 24
77200 21
77300 22
77400 19
77500 21
77600 21
77700 23
77800 19
77900 19
78000 18
78100 21
78200 20
78300 20
78400 24
78500 21
78600 23
78700 22
78800 22
78900 25
79000 26
79100 18
79200 24
79300 24
79400 22
79500 26
79600 24
79700 21
79800 22
79900 22
80000 28
80100 25
80200 26
80300 25
80400 21
80500 21
80600 23
80700 18
80800 22
80900 24
81000 17
81100 22
81200 22
81300 21
81400 20
81500 24
81600 21
81700 17
81800 17
81900 24
82000 17
82100 20
82200 21
82300 20
82400 22
82500 25
82600 22
82700 24
82800 19
82900 21
83000 22
83100 21
83200 22
83300 17
83400 19
83500 20
83600 19
83700 19
83800 22
83900 24
84000 24
84100 23
84200 26
84300 22
84400 23
84500 20
84600 21
84700 25
84800 21
84900 25
85000 23
85100 20
85200 26
85300 27
85400 23
85500 24
85600 21
85700 20
85800 22
85900 23
86000 22
86100 18
86200 24
86300 26
86400 23
86500 22
86600 21
86700 25
86800 24
86900 24
87000 24
87100 25
87200 22
87300 24
87400 22
87500 23
87600 29
87700 25
87800 28
87900 28
88000 26
88100 26
88200 25
88300 22
88400 23
88500 26
88600 24
88700 27
88800 20
88900 25
89000 25
89100 20
89200 27
89300 24
89400 24
89500 22
89600 28
89700 25
89800 25
89900 24
90000 23
90100 25
90200 26
90300 24
90400 24
90500 27
90600 22
90700 24
90800 20
90900 25
91000 23
91100 25
91200 26
91300 25
91400 26
91500 24
91600 25
91700 26
91800 21
91900 22
92000 23
92100 28
92200 22
92300 32
92400 26
92500 26
92600 22
92700 27
92800 29
92900 26
93000 32
93100 29
93200 24
93300 25
93400 21
93500 27
93600 28
93700 28
93800 24
93900 23
94000 24
94100 25
94200 22
94300 28
94400 24
94500 33
94600 25
94700 25
94800 26
94900 29
95000 23
95100 25
95200 25
95300 25
95400 29
95500 23
95600 24
95700 28
95800 25
95900 21
96000 26
96100 28
96200 27
96300 28
96400 26
96500 25
96600 25
96700 30
96800 28
96900 23
97000 25
97100 23
97200 23
97300 24
97400 19
97500 26
97600 21
97700 25
97800 26
97900 25
98000 25
98100 24
98200 28
98300 19
98400 23
98500 22
98600 25
98700 24
98800 24
98900 26
99000 26
99100 20
99200 25
99300 21
99400 24
99500 25
99600 25
99700 22
99800 24
99900 21
100000 25
100100 23
100200 26
100300 26
100400 26
100500 22
100600 27
100700 25
100800 25
100900 23
101000 21
101100 27
101200 26
101300 21
101400 27
101500 26
101600 23
101700 27
101800 25
101900 22
102000 24
102100 25
102200 24
102300 22
102400 23
102500 25
102600 22
102700 22
102800 26
102900 21
103000 27
103100 25
103200 23
103300 27
103400 26
103500 28
103600 23
103700 26
103800 26
103900 23
104000 25
104100 25
104200 27
104300 25
104400 28
104500 25
104600 25
104700 27
104800 26
104900 23
105000 29
105100 24
105200 22
105300 22
105400 23
105500 29
105600 25
105700 25
105800 26
105900 26
106000 26
106100 26
106200 29
106300 21
106400 25
106500 26
106600 21
106700 29
106800 28
106900 24
107000 22
107100 25
107200 24
107300 25
107400 26
107500 23
107600 25
107700 27
107800 27
107900 30
108000 27
108100 26
108200 28
108300 28
108400 27
108500 23
108600 24
108700 25
108800 29
108900 25
109000 22
109100 26
109200 25
109300 22
109400 25
109500 23
109600 24
109700 27
109800 22
109900 22
110000 24
110100 22
110200 23
110300 24
110400 23
110500 25
110600 24
110700 26
110800 20
110900 22
111000 25
111100 22
111200 26
111300 26
111400 24
111500 26
111600 24
111700 20
111800 23
111900 23
112000 23
112100 28
112200 25
112300 29
112400 22
112500 29
112600 30
112700 28
112800 27
112900 26
113000 25
113100 32
113200 27
113300 22
113400 23
113500 24
113600 23
113700 22
113800 20
113900 28
114000 24
114100 22
114200 22
114300 23
114400 22
114500 23
114600 23
114700 23
114800 20
114900 26
115000 24
115100 23
115200 22
115300 25
115400 28
115500 26
115600 25
115700 27
115800 26
115900 29
116000 27
116100 25
116200 24
116300 25
116400 29
116500 24
116600 23
116700 27
116800 19
116900 22
117000 28
117100 23
117200 22
117300 24
117400 27
117500 22
117600 27
117700 24
117800 23
117900 28
118000 24
118100 21
118200 21
118300 26
118400 25
118500 21
118600 24
118700 21
118800 26
118900 24
119000 25
119100 27
119200 21
119300 28
119400 27
119500 24
119600 26
119700 25
119800 21
119900 25
120000 22
120100 27
120200 27
120300 22
120400 26
120500 23
120600 22
120700 24
120800 26
120900 26
121000 21
121100 19
121200 23
121300 24
121400 25
121500 25
121600 24
121700 26
121800 25
121900 29
122000 26
122100 27
122200 28
122300 28
122400 27
122500 28
122600 23
122700 26
122800 25
122900 23
123000 29
123100 25
123200 29
123300 29
123400 25
123500 26
123600 29
123700 30
123800 24
123900 25
124000 24
124100 25
124200 23
124300 24
124400 28
124500 23
124600 24
124700 26
124800 25
124900 24
125000 23
125100 18
125200 20
125300 20
125400 23
125500 21
125600 21
125700 25
125800 25
125900 19
126000 25
126100 22
126200 23
126300 22
126400 25
126500 21
126600 23
126700 26
126800 26
126900 27
127000 19
127100 21
127200 20
127300 21
127400 23
127500 22
127600 20
127700 19
127800 18
127900 22
128000 21
128100 19
128200 22
128300 21
128400 21
128500 19
128600 22
128700 27
128800 22
128900 25
129000 24
129100 28
129200 25
129300 23
129400 22
129500 23
129600 26
129700 27
129800 26
129900 23
130000 29
130100 23
130200 24
130300 28
130400 28
130500 24
130600 26
130700 24
130800 28
130900 29
131000 26
131100 23
131200 27
131300 27
131400 29
131500 22
131600 24
131700 21
131800 29
131900 29
132000 25
132100 27
132200 23
132300 30
132400 27
132500 22
132600 23
132700 26
132800 24
132900 26
133000 25
133100 25
133200 25
133300 28
133400 27
133500 27
133600 26
133700 26
133800 25
133900 27
134000 26
134100 30
134200 22
134300 32
134400 30
134500 27
134600 28
134700 31
134800 27
134900 21
135000 25
135100 25
135200 23
135300 25
135400 27
135500 27
135600 27
135700 31
135800 28
135900 31
136000 25
136100 23
136200 21
136300 24
136400 25
136500 22
136600 23
136700 21
136800 19
136900 23
137000 27
137100 20
137200 24
137300 23
137400 26
137500 23
137600 28
137700 30
137800 25
137900 25
138000 27
138100 24
138200 21
138300 20
138400 21
138500 27
138600 23
138700 24
138800 25
138900 29
139000 27
139100 26
139200 25
139300 22
139400 23
139500 25
139600 28
139700 27
139800 18
139900 24
140000 26
140100 24
140200 24
140300 24
140400 24
140500 26
140600 22
140700 26
140800 23
140900 28
141000 24
141100 26
141200 28
141300 24
141400 26
141500 20
141600 24
141700 21
141800 19
141900 25
142000 23
142100 20
142200 25
142300 23
142400 22
142500 22
142600 23
142700 24
142800 24
142900 23
143000 26
143100 24
143200 24
143300 20
143400 28
143500 23
143600 22
143700 25
143800 25
143900 25
144000 24
144100 27
144200 28
144300 28
144400 28
144500 26
144600 24
144700 25
144800 24
144900 25
145000 23
145100 20
145200 28
145300 26
145400 21
145500 26
145600 22
145700 21
145800 23
145900 26
146000 19
146100 27
146200 24
146300 23
146400 21
146500 25
146600 25
146700 29
146800 23
146900 29
147000 27
147100 27
147200 26
147300 33
147400 31
147500 29
147600 30
147700 27
147800 31
147900 30
148000 30
148100 28
148200 27
148300 28
148400 28
148500 30
148600 27
148700 26
148800 25
148900 27
149000 26
149100 33
149200 31
149300 27
149400 28
149500 30
149600 26
149700 28
149800 25
149900 31
150000 25
150100 30
150200 24
150300 27
150400 26
150500 24
150600 31
150700 25
150800 34
150900 30
151000 29
151100 27
151200 28
151300 22
151400 29
151500 26
151600 26
151700 26
151800 26
151900 26
152000 27
152100 22
152200 25
152300 31
152400 25
152500 29
152600 25
152700 22
152800 27
152900 26
153000 29
153100 21
153200 26
153300 28
153400 27
153500 27
153600 27
153700 26
153800 24
153900 23
154000 24
154100 25
154200 27
154300 28
154400 29
154500 26
154600 25
154700 27
154800 22
154900 25
155000 26
155100 28
155200 27
155300 28
155400 27
155500 26
155600 27
155700 26
155800 27
155900 27
156000 26
156100 30
156200 27
156300 30
156400 27
156500 28
156600 26
156700 27
156800 24
156900 28
157000 26
157100 27
157200 26
157300 24
157400 29
157500 26
157600 28
157700 26
157800 27
157900 27
158000 25
158100 29
158200 29
158300 26
158400 34
158500 28
158600 27
158700 29
158800 30
158900 30
159000 29
159100 28
159200 31
159300 28
159400 25
159500 32
159600 28
159700 24
159800 25
159900 27
160000 23
160100 28
160200 29
160300 25
160400 23
160500 26
160600 27
160700 26
160800 24
160900 27
161000 25
161100 26
161200 25
161300 24
161400 26
161500 23
161600 24
161700 31
161800 27
161900 25
162000 27
162100 23
162200 25
162300 27
162400 26
162500 28
162600 26
162700 26
162800 27
162900 29
163000 29
163100 26
163200 24
163300 30
163400 30
163500 29
163600 28
163700 27
163800 29
163900 26
164000 27
164100 26
164200 27
164300 27
164400 24
164500 28
164600 26
164700 25
164800 27
164900 30
165000 27
165100 25
165200 23
165300 25
165400 23
165500 27
165600 23
165700 23
165800 23
165900 24
166000 27
166100 26
166200 25
166300 25
166400 24
166500 24
166600 29
166700 23
166800 22
166900 23
167000 28
167100 26
167200 24
167300 27
167400 26
167500 25
167600 22
167700 25
167800 23
167900 28
168000 24
168100 24
168200 27
168300 27
168400 27
168500 21
168600 28
168700 28
168800 29
168900 26
169000 27
169100 23
169200 24
169300 23
169400 30
169500 23
169600 24
169700 24
169800 23
169900 26
170000 22
170100 28
170200 25
170300 29
170400 22
170500 29
170600 24
170700 25
170800 25
170900 24
171000 21
171100 27
171200 27
171300 22
171400 24
171500 27
171600 28
171700 23
171800 23
171900 26
172000 27
172100 24
172200 23
172300 24
172400 23
172500 26
172600 25
172700 25
172800 27
172900 26
173000 26
173100 29
173200 26
173300 25
173400 27
173500 25
173600 29
173700 32
173800 24
173900 26
174000 27
174100 25
174200 26
174300 29
174400 28
174500 28
174600 25
174700 25
174800 25
174900 25
175000 28
175100 28
175200 27
175300 27
175400 22
175500 24
175600 29
175700 29
175800 29
175900 27
176000 27
176100 21
176200 25
176300 28
176400 27
176500 28
176600 24
176700 28
176800 28
176900 23
177000 28
177100 27
177200 24
177300 26
177400 26
177500 26
177600 22
177700 29
177800 26
177900 24
178000 28
178100 26
178200 30
178300 26
178400 27
178500 24
178600 30
178700 30
178800 26
178900 28
179000 29
179100 30
179200 25
179300 30
179400 25
179500 27
179600 28
179700 28
179800 29
179900 28
180000 26
180100 27
180200 27
180300 29
180400 23
180500 26
180600 28
180700 32
180800 28
180900 29
181000 26
181100 26
181200 28
181300 29
181400 28
181500 28
181600 25
181700 28
181800 24
181900 28
182000 22
182100 27
182200 30
182300 27
182400 28
182500 31
182600 30
182700 26
182800 25
182900 30
183000 27
183100 28
183200 27
183300 25
183400 27
183500 25
183600 24
183700 21
183800 25
183900 25
184000 24
184100 24
184200 25
184300 26
184400 24
184500 21
184600 27
184700 26
184800 25
184900 25
185000 23
185100 26
185200 23
185300 24
185400 27
185500 27
185600 26
185700 24
185800 25
185900 21
186000 24
186100 21
186200 25
186300 25
186400 27
186500 25
186600 24
186700 23
186800 25
186900 27
187000 24
187100 23
187200 25
187300 24
187400 27
187500 27
187600 26
187700 24
187800 23
187900 28
188000 26
188100 21
188200 26
188300 30
188400 25
188500 21
188600 22
188700 27
188800 25
188900 28
189000 27
189100 22
189200 26
189300 22
189400 21
189500 26
189600 23
189700 22
189800 27
189900 24
190000 24
190100 29
190200 31
190300 26
190400 25
190500 23
190600 25
190700 26
190800 23
190900 24
191000 25
191100 27
191200 25
191300 27
191400 27
191500 22
191600 27
191700 28
191800 23
191900 29
192000 28
192100 24
192200 25
192300 25
192400 23
192500 26
192600 23
192700 24
192800 24
192900 24
193000 29
193100 24
193200 23
193300 23
193400 21
193500 25
193600 24
193700 30
193800 26
193900 29
194000 25
194100 29
194200 25
194300 28
194400 25
194500 23
194600 28
194700 24
194800 26
194900 30
195000 27
195100 25
195200 25
195300 29
195400 23
195500 23
195600 31
195700 25
195800 24
195900 26
196000 24
196100 26
196200 21
196300 24
196400 26
196500 27
196600 25
196700 25
196800 26
196900 29
197000 28
197100 25
197200 27
197300 28
197400 26
197500 27
197600 30
197700 27
197800 29
197900 27
198000 27
198100 24
198200 27
198300 25
198400 25
198500 27
198600 24
198700 24
198800 30
198900 22
199000 25
199100 28
199200 26
199300 25
199400 25
199500 28
199600 27
199700 27
199800 24
199900 25
200000 29
200100 29
200200 29
200300 26
200400 30
200500 33
200600 34
200700 27
200800 26
200900 31
201000 29
201100 29
201200 25
201300 26
201400 25
201500 27
201600 31
201700 27
201800 25
201900 25
202000 27
202100 30
202200 26
202300 27
202400 27
202500 28
202600 28
202700 28
202800 25
202900 26
203000 27
203100 25
203200 23
203300 28
203400 28
203500 31
203600 30
203700 31
203800 30
203900 29
204000 23
204100 28
204200 31
204300 28
204400 30
204500 32
204600 30
204700 29
204800 28
204900 27
205000 26
205100 24
205200 25
205300 27
205400 32
205500 27
205600 25
205700 32
205800 30
205900 29
206000 23
206100 30
206200 30
206300 29
206400 28
206500 27
206600 25
206700 26
206800 28
206900 28
207000 32
207100 27
207200 27
207300 24
207400 28
207500 25
207600 33
207700 31
207800 28
207900 28
208000 31
208100 27
208200 30
208300 30
208400 28
208500 27
208600 27
208700 32
208800 27
208900 28
209000 26
209100 26
209200 28
209300 27
209400 29
209500 24
209600 26
209700 29
209800 23
209900 28
210000 27
210100 26
210200 28
210300 27
210400 26
210500 25
210600 28
210700 26
210800 27
210900 28
211000 29
211100 29
211200 23
211300 25
211400 27
211500 25
211600 30
211700 31
211800 27
211900 29
212000 29
212100 29
212200 26
212300 25
212400 31
212500 27
212600 30
212700 29
212800 25
212900 28
213000 26
213100 28
213200 28
213300 26
213400 27
213500 29
213600 25
213700 27
213800 25
213900 27
214000 26
214100 25
214200 27
214300 27
214400 27
214500 26
214600 23
214700 27
214800 27
214900 24
215000 27
215100 26
215200 29
215300 25
215400 25
215500 28
215600 23
215700 26
215800 27
215900 27
216000 26
216100 28
216200 27
216300 27
216400 27
216500 25
216600 29
216700 23
216800 24
216900 27
217000 23
217100 27
217200 26
217300 27
217400 27
217500 26
217600 27
217700 32
217800 30
217900 28
218000 27
218100 24
218200 24
218300 23
218400 23
218500 24
218600 23
218700 25
218800 26
218900 31
219000 26
219100 25
219200 27
219300 26
219400 23
219500 25
219600 28
219700 27
219800 25
219900 26
220000 28
220100 28
220200 26
220300 27
220400 28
220500 25
220600 30
220700 25
220800 25
220900 24
221000 28
221100 28
221200 28
221300 27
221400 25
221500 22
221600 24
221700 26
221800 25
221900 26
222000 25
222100 27
222200 30
222300 27
222400 28
222500 21
222600 23
222700 25
222800 22
222900 24
223000 32
223100 23
223200 26
223300 25
223400 23
223500 23
223600 25
223700 26
223800 25
223900 25
224000 23
224100 24
224200 28
224300 26
224400 27
224500 26
224600 23
224700 22
224800 28
224900 25
225000 28
225100 28
225200 32
225300 26
225400 21
225500 30
225600 24
225700 24
225800 23
225900 25
226000 27
226100 27
226200 25
226300 28
226400 27
226500 26
226600 26
226700 24
226800 27
226900 28
227000 27
227100 22
227200 27
227300 23
227400 24
227500 27
227600 25
227700 23
227800 27
227900 29
228000 28
228100 28
228200 25
228300 29
228400 23
228500 24
228600 27
228700 26
228800 26
228900 24
229000 21
229100 28
229200 26
229300 25
229400 28
229500 28
229600 28
229700 26
229800 22
229900 26
230000 23
230100 23
230200 19
230300 24
230400 29
230500 29
230600 24
230700 27
230800 30
230900 25
231000 29
231100 28
231200 30
231300 27
231400 29
231500 25
231600 29
231700 27
231800 28
231900 26
232000 27
232100 25
232200 27
232300 26
232400 27
232500 29
232600 26
232700 24
232800 27
232900 23
233000 24
233100 27
233200 22
233300 26
233400 27
233500 23
233600 25
233700 28
233800 31
233900 24
234000 26
234100 25
234200 23
234300 27
234400 24
234500 22
234600 26
234700 30
234800 26
234900 24
235000 23
235100 24
235200 24
235300 26
235400 26
235500 26
235600 22
235700 26
235800 26
235900 29
236000 29
236100 30
236200 26
236300 25
236400 33
236500 26
236600 26
236700 33
236800 24
236900 31
237000 27
237100 26
237200 29
237300 31
237400 24
237500 30
237600 27
237700 27
237800 30
237900 28
238000 28
238100 32
238200 28
238300 25
238400 30
238500 26
238600 27
238700 27
238800 26
238900 24
239000 28
239100 31
239200 28
239300 29
239400 31
239500 29
239600 29
239700 28
239800 26
239900 28
240000 27
240100 22
240200 27
240300 29
240400 27
240500 27
240600 25
240700 30
240800 26
240900 28
241000 28
241100 29
241200 26
241300 27
241400 28
241500 29
241600 28
241700 32
241800 25
241900 29
242000 28
242100 26
242200 26
242300 23
242400 28
242500 28
242600 24
242700 28
242800 30
242900 25
243000 27
243100 27
243200 27
243300 31
243400 30
243500 28
243600 26
243700 32
243800 24
243900 30
244000 32
244100 26
244200 29
244300 29
244400 23
244500 21
244600 26
244700 22
244800 27
244900 30
245000 29
245100 32
245200 33
245300 32
245400 32
245500 28
245600 25
245700 27
245800 28
245900 28
246000 26
246100 29
246200 34
246300 28
246400 28
246500 31
246600 29
246700 34
246800 33
246900 29
247000 29
247100 27
247200 27
247300 28
247400 27
247500 25
247600 28
247700 30
247800 29
247900 26
248000 27
248100 29
248200 29
248300 30
248400 30
248500 32
248600 28
248700 31
248800 32
248900 29
249000 29
249100 31
249200 28
249300 26
249400 26
249500 27
249600 27
249700 28
249800 28
249900 25
250000 23
250100 28
250200 30
250300 29
250400 30
250500 27
250600 27
250700 29
250800 30
250900 30
251000 23
251100 28
251200 27
251300 28
251400 30
251500 30
251600 28
251700 30
251800 25
251900 23
252000 29
252100 27
252200 25
252300 26
252400 29
252500 32
252600 27
252700 26
252800 28
252900 26
253000 26
253100 26
253200 28
253300 27
253400 27
253500 30
253600 25
253700 27
253800 27
253900 28
254000 26
254100 30
254200 26
254300 28
254400 24
254500 26
254600 25
254700 29
254800 28
254900 28
255000 25
255100 25
255200 31
255300 30
255400 30
255500 30
255600 30
255700 29
255800 26
255900 25
256000 27
256100 24
256200 26
256300 26
256400 23
256500 31
256600 29
256700 30
256800 30
256900 31
257000 29
257100 30
257200 28
257300 28
257400 28
257500 26
257600 26
257700 26
257800 26
257900 28
258000 25
258100 32
258200 27
258300 26
258400 27
258500 27
258600 27
258700 27
258800 22
258900 28
259000 25
259100 24
259200 23
259300 24
259400 26
259500 24
259600 29
259700 27
259800 25
259900 22
260000 27
260100 31
260200 31
260300 27
260400 24
260500 24
260600 23
260700 30
260800 26
260900 29
261000 26
261100 25
261200 23
261300 32
261400 24
261500 26
261600 23
261700 25
261800 22
261900 28
262000 24
262100 24
262200 28
262300 25
262400 24
262500 24
262600 27
262700 34
262800 27
262900 25
263000 21
263100 22
263200 27
263300 25
263400 26
263500 29
263600 24
263700 24
263800 23
263900 23
264000 24
264100 23
264200 26
264300 28
264400 28
264500 27
264600 25
264700 29
264800 28
264900 28
265000 26
265100 24
265200 30
265300 22
265400 25
265500 32
265600 28
265700 25
265800 25
265900 25
266000 30
266100 30
266200 27
266300 27
266400 30
266500 27
266600 29
266700 29
266800 29
266900 23
267000 22
267100 23
267200 23
267300 25
267400 29
267500 28
267600 29
267700 24
267800 26
267900 23
268000 23
268100 23
268200 27
268300 29
268400 26
268500 25
268600 25
268700 24
268800 30
268900 27
269000 29
269100 29
269200 28
269300 28
269400 27
269500 27
269600 29
269700 24
269800 30
269900 22
270000 26
270100 28
270200 27
270300 31
270400 26
270500 30
270600 27
270700 26
270800 24
270900 26
271000 24
271100 25
271200 24
271300 29
271400 28
271500 29
271600 23
271700 27
271800 25
271900 30
272000 28
272100 28
272200 26
272300 29
272400 28
272500 23
272600 30
272700 30
272800 28
272900 31
273000 28
273100 24
273200 28
273300 26
273400 25
273500 28
273600 27
273700 30
273800 33
273900 26
274000 23
274100 26
274200 23
274300 25
274400 31
274500 28
274600 25
274700 25
274800 22
274900 24
275000 25
275100 27
275200 26
275300 28
275400 23
275500 26
275600 28
275700 27
275800 28
275900 23
276000 29
276100 26
276200 27
276300 26
276400 31
276500 29
276600 28
276700 28
276800 26
276900 25
277000 30
277100 27
277200 26
277300 25
277400 26
277500 25
277600 24
277700 22
277800 33
277900 28
278000 23
278100 24
278200 25
278300 26
278400 23
278500 27
278600 27
278700 25
278800 27
278900 28
279000 28
279100 26
279200 29
279300 31
279400 28
279500 28
279600 26
279700 24
279800 25
279900 23
280000 27
280100 23
280200 29
280300 27
280400 27
280500 29
280600 25
280700 30
280800 30
280900 28
281000 30
281100 25
281200 30
281300 25
281400 30
281500 25
281600 26
281700 27
281800 30
281900 26
282000 27
282100 28
282200 27
282300 27
282400 29
282500 25
282600 26
282700 30
282800 31
282900 26
283000 33
283100 26
283200 26
283300 29
283400 28
283500 29
283600 25
283700 30
283800 28
283900 25
284000 32
284100 30
284200 26
284300 30
284400 30
284500 32
284600 29
284700 27
284800 30
284900 32
285000 29
285100 27
285200 30
285300 25
285400 27
285500 28
285600 26
285700 27
285800 26
285900 27
286000 36
286100 31
286200 26
286300 31
286400 27
286500 32
286600 30
286700 32
286800 35
286900 28
287000 30
287100 30
287200 31
287300 33
287400 31
287500 28
287600 32
287700 31
287800 31
287900 30
288000 30
288100 26
288200 31
288300 31
288400 29
288500 28
288600 32
288700 29
288800 30
288900 24
289000 29
289100 27
289200 28
289300 32
289400 29
289500 31
289600 31
289700 25
289800 26
289900 24
290000 25
290100 27
290200 28
290300 26
290400 30
290500 30
290600 29
290700 27
290800 26
290900 26
291000 33
291100 30
291200 28
291300 31
291400 32
291500 33
291600 28
291700 29
291800 31
291900 29
292000 27
292100 26
292200 31
292300 27
292400 26
292500 32
292600 23
292700 28
292800 23
292900 29
293000 23
293100 28
293200 28
293300 32
293400 27
293500 29
293600 27
293700 24
293800 30
293900 26
294000 32
294100 26
294200 30
294300 29
294400 33
294500 30
294600 30
294700 29
294800 26
294900 26
295000 24
295100 31
295200 28
295300 30
295400 28
295500 32
295600 30
295700 26
295800 26
295900 27
296000 28
296100 27
296200 27
296300 29
296400 30
296500 27
296600 33
296700 30
296800 31
296900 30
297000 30
297100 25
297200 28
297300 30
297400 27
297500 28
297600 31
297700 30
297800 32
297900 31
298000 31
298100 29
298200 26
298300 27
298400 27
298500 27
298600 27
298700 29
298800 30
298900 28
299000 29
299100 29
299200 29
299300 29
299400 27
299500 27
299600 25
299700 28
299800 26
299900 26
300000 23
