# Supplementary material for: Targeted systematic evolution of an RNA platform neutralizing DNMT1 function and controlling DNA methylation
Source: Nat Commun. 2023 Jan 6;14:99. doi: 10.1038/s41467-022-35222-4 (PMC9823104; doi:10.1038/s41467-022-35222-4)
Supplement: Supplementary file 6 — Source Data [file 41467_2022_35222_MOESM6_ESM.zip › source data file/Supplementary Figure16/HB-R5-DNMT1-R3.dat]

0 10
100 12
200 18
300 18
400 15
500 18
600 22
700 22
800 19
900 21
1000 21
1100 25
1200 23
1300 23
1400 25
1500 23
1600 22
1700 18
1800 16
1900 16
2000 22
2100 23
2200 15
2300 18
2400 17
2500 17
2600 21
2700 19
2800 17
2900 20
3000 20
3100 17
3200 18
3300 21
3400 20
3500 15
3600 15
3700 17
3800 12
3900 17
4000 17
4100 14
4200 23
4300 20
4400 16
4500 19
4600 19
4700 18
4800 18
4900 13
5000 20
5100 17
5200 17
5300 11
5400 14
5500 13
5600 12
5700 15
5800 15
5900 18
6000 20
6100 18
6200 16
6300 16
6400 22
6500 18
6600 17
6700 19
6800 19
6900 19
7000 20
7100 16
7200 22
7300 19
7400 15
7500 20
7600 15
7700 19
7800 16
7900 15
8000 19
8100 20
8200 16
8300 16
8400 16
8500 15
8600 14
8700 14
8800 14
8900 12
9000 14
9100 18
9200 21
9300 16
9400 17
9500 21
9600 19
9700 17
9800 16
9900 15
10000 17
10100 16
10200 18
10300 20
10400 16
10500 17
10600 20
10700 20
10800 19
10900 22
11000 17
11100 19
11200 19
11300 22
11400 19
11500 22
11600 20
11700 24
11800 22
11900 19
12000 20
12100 21
12200 22
12300 26
12400 19
12500 21
12600 21
12700 24
12800 24
12900 21
13000 21
13100 22
13200 25
13300 18
13400 24
13500 24
13600 17
13700 15
13800 19
13900 20
14000 22
14100 20
14200 21
14300 28
14400 25
14500 25
14600 24
14700 21
14800 20
14900 24
15000 21
15100 20
15200 23
15300 19
15400 21
15500 23
15600 24
15700 24
15800 22
15900 24
16000 22
16100 22
16200 21
16300 22
16400 21
16500 24
16600 26
16700 24
16800 22
16900 21
17000 21
17100 25
17200 24
17300 24
17400 27
17500 24
17600 22
17700 25
17800 25
17900 27
18000 24
18100 22
18200 23
18300 24
18400 21
18500 28
18600 30
18700 26
18800 21
18900 20
19000 24
19100 23
19200 24
19300 26
19400 27
19500 22
19600 18
19700 23
19800 22
19900 22
20000 21
20100 23
20200 23
20300 27
20400 23
20500 26
20600 21
20700 23
20800 26
20900 25
21000 27
21100 19
21200 22
21300 27
21400 20
21500 25
21600 20
21700 22
21800 19
21900 21
22000 22
22100 20
22200 22
22300 20
22400 22
22500 24
22600 23
22700 25
22800 23
22900 20
23000 17
23100 21
23200 21
23300 22
23400 22
23500 23
23600 21
23700 21
23800 19
23900 21
24000 23
24100 23
24200 25
24300 20
24400 26
24500 22
24600 18
24700 23
24800 24
24900 22
25000 22
25100 22
25200 25
25300 19
25400 23
25500 19
25600 20
25700 24
25800 19
25900 19
26000 21
26100 23
26200 21
26300 19
26400 23
26500 20
26600 21
26700 20
26800 18
26900 22
27000 23
27100 23
27200 24
27300 23
27400 25
27500 25
27600 21
27700 23
27800 22
27900 24
28000 21
28100 22
28200 23
28300 26
28400 20
28500 23
28600 25
28700 24
28800 23
28900 26
29000 26
29100 22
29200 20
29300 23
29400 19
29500 21
29600 23
29700 20
29800 20
29900 16
30000 22
30100 21
30200 19
30300 22
30400 21
30500 20
30600 21
30700 19
30800 23
30900 26
31000 23
31100 21
31200 23
31300 26
31400 22
31500 19
31600 22
31700 21
31800 18
31900 21
32000 20
32100 21
32200 22
32300 22
32400 22
32500 23
32600 22
32700 23
32800 22
32900 21
33000 24
33100 25
33200 25
33300 23
33400 25
33500 21
33600 24
33700 19
33800 24
33900 24
34000 23
34100 25
34200 21
34300 23
34400 21
34500 27
34600 19
34700 19
34800 20
34900 20
35000 25
35100 22
35200 20
35300 22
35400 22
35500 24
35600 23
35700 26
35800 27
35900 22
36000 24
36100 21
36200 19
36300 23
36400 23
36500 21
36600 22
36700 23
36800 24
36900 26
37000 21
37100 19
37200 19
37300 20
37400 17
37500 23
37600 23
37700 24
37800 23
37900 23
38000 26
38100 26
38200 22
38300 22
38400 24
38500 20
38600 20
38700 22
38800 24
38900 22
39000 21
39100 22
39200 18
39300 21
39400 23
39500 21
39600 25
39700 22
39800 23
39900 22
40000 26
40100 23
40200 22
40300 21
40400 21
40500 21
40600 24
40700 24
40800 24
40900 23
41000 25
41100 27
41200 23
41300 22
41400 20
41500 25
41600 25
41700 22
41800 25
41900 21
42000 25
42100 23
42200 22
42300 21
42400 25
42500 20
42600 22
42700 21
42800 23
42900 27
43000 20
43100 27
43200 24
43300 23
43400 23
43500 21
43600 24
43700 24
43800 22
43900 23
44000 24
44100 19
44200 24
44300 23
44400 26
44500 21
44600 21
44700 23
44800 25
44900 21
45000 24
45100 23
45200 24
45300 23
45400 24
45500 22
45600 22
45700 23
45800 23
45900 24
46000 25
46100 19
46200 26
46300 26
46400 24
46500 22
46600 21
46700 23
46800 21
46900 24
47000 25
47100 23
47200 28
47300 23
47400 26
47500 22
47600 22
47700 25
47800 25
47900 23
48000 23
48100 29
48200 26
48300 21
48400 22
48500 22
48600 25
48700 22
48800 27
48900 27
49000 22
49100 23
49200 26
49300 26
49400 20
49500 24
49600 28
49700 27
49800 25
49900 25
50000 23
50100 25
50200 26
50300 27
50400 26
50500 25
50600 23
50700 25
50800 25
50900 26
51000 24
51100 25
51200 26
51300 26
51400 28
51500 24
51600 28
51700 25
51800 28
51900 25
52000 23
52100 25
52200 25
52300 21
52400 24
52500 20
52600 22
52700 26
52800 21
52900 21
53000 23
53100 24
53200 24
53300 23
53400 25
53500 24
53600 23
53700 25
53800 23
53900 25
54000 26
54100 27
54200 24
54300 20
54400 22
54500 24
54600 26
54700 23
54800 28
54900 25
55000 26
55100 23
55200 24
55300 24
55400 23
55500 23
55600 27
55700 27
55800 26
55900 28
56000 20
56100 21
56200 23
56300 25
56400 26
56500 21
56600 25
56700 27
56800 28
56900 26
57000 24
57100 24
57200 24
57300 23
57400 26
57500 22
57600 20
57700 24
57800 21
57900 21
58000 27
58100 28
58200 22
58300 21
58400 23
58500 22
58600 25
58700 24
58800 24
58900 25
59000 26
59100 23
59200 25
59300 26
59400 22
59500 23
59600 24
59700 23
59800 23
59900 25
60000 24
60100 24
60200 22
60300 20
60400 24
60500 22
60600 22
60700 26
60800 21
60900 20
61000 22
61100 22
61200 20
61300 21
61400 23
61500 22
61600 19
61700 22
61800 20
61900 19
62000 21
62100 22
62200 26
62300 19
62400 25
62500 25
62600 26
62700 22
62800 20
62900 18
63000 19
63100 22
63200 20
63300 20
63400 24
63500 21
63600 22
63700 27
63800 24
63900 22
64000 25
64100 23
64200 22
64300 23
64400 26
64500 22
64600 22
64700 24
64800 23
64900 21
65000 20
65100 20
65200 21
65300 26
65400 24
65500 21
65600 19
65700 23
65800 22
65900 22
66000 24
66100 23
66200 23
66300 22
66400 23
66500 26
66600 25
66700 26
66800 27
66900 24
67000 23
67100 29
67200 24
67300 27
67400 25
67500 25
67600 22
67700 26
67800 27
67900 23
68000 20
68100 22
68200 24
68300 22
68400 25
68500 25
68600 24
68700 21
68800 20
68900 24
69000 21
69100 23
69200 23
69300 24
69400 24
69500 23
69600 24
69700 19
69800 16
69900 19
70000 17
70100 20
70200 20
70300 25
70400 19
70500 21
70600 23
70700 20
70800 21
70900 18
71000 22
71100 21
71200 21
71300 19
71400 26
71500 23
71600 24
71700 24
71800 18
71900 24
72000 26
72100 20
72200 25
72300 21
72400 21
72500 23
72600 18
72700 21
72800 20
72900 21
73000 19
73100 22
73200 17
73300 19
73400 17
73500 20
73600 21
73700 20
73800 25
73900 22
74000 23
74100 17
74200 19
74300 18
74400 21
74500 23
74600 24
74700 23
74800 24
74900 21
75000 19
75100 17
75200 22
75300 21
75400 18
75500 19
75600 18
75700 19
75800 20
75900 18
76000 20
76100 18
76200 21
76300 24
76400 19
76500 20
76600 20
76700 19
76800 18
76900 18
77000 19
77100 20
77200 18
77300 21
77400 19
77500 18
77600 16
77700 18
77800 21
77900 14
78000 22
78100 19
78200 19
78300 15
78400 16
78500 18
78600 20
78700 20
78800 17
78900 20
79000 19
79100 18
79200 19
79300 18
79400 21
79500 19
79600 18
79700 19
79800 17
79900 20
80000 18
80100 19
80200 18
80300 17
80400 20
80500 19
80600 19
80700 21
80800 22
80900 22
81000 23
81100 23
81200 22
81300 22
81400 19
81500 18
81600 19
81700 23
81800 24
81900 18
82000 22
82100 19
82200 17
82300 25
82400 20
82500 20
82600 22
82700 21
82800 16
82900 21
83000 20
83100 21
83200 21
83300 22
83400 23
83500 20
83600 21
83700 21
83800 22
83900 21
84000 21
84100 22
84200 22
84300 21
84400 16
84500 16
84600 16
84700 21
84800 19
84900 16
85000 17
85100 18
85200 19
85300 21
85400 19
85500 22
85600 16
85700 18
85800 18
85900 18
86000 17
86100 23
86200 22
86300 17
86400 20
86500 19
86600 15
86700 16
86800 15
86900 17
87000 17
87100 21
87200 16
87300 19
87400 17
87500 16
87600 23
87700 18
87800 18
87900 17
88000 15
88100 16
88200 16
88300 18
88400 22
88500 17
88600 18
88700 19
88800 20
88900 17
89000 14
89100 16
89200 19
89300 20
89400 19
89500 19
89600 18
89700 20
89800 17
89900 20
90000 22
90100 22
90200 22
90300 23
90400 25
90500 22
90600 24
90700 25
90800 22
90900 22
91000 22
91100 28
91200 23
91300 27
91400 23
91500 21
91600 21
91700 23
91800 21
91900 20
92000 20
92100 20
92200 20
92300 19
92400 22
92500 22
92600 23
92700 17
92800 21
92900 24
93000 20
93100 20
93200 21
93300 19
93400 17
93500 22
93600 21
93700 21
93800 21
93900 18
94000 20
94100 18
94200 20
94300 23
94400 15
94500 19
94600 21
94700 20
94800 25
94900 24
95000 27
95100 23
95200 24
95300 26
95400 26
95500 26
95600 24
95700 24
95800 23
95900 24
96000 22
96100 22
96200 22
96300 22
96400 21
96500 22
96600 26
96700 27
96800 23
96900 24
97000 25
97100 21
97200 25
97300 21
97400 25
97500 24
97600 25
97700 20
97800 25
97900 27
98000 26
98100 24
98200 26
98300 24
98400 24
98500 23
98600 23
98700 26
98800 23
98900 25
99000 26
99100 28
99200 23
99300 23
99400 23
99500 20
99600 20
99700 23
99800 23
99900 21
100000 24
100100 21
100200 23
100300 19
100400 24
100500 26
100600 22
100700 26
100800 25
100900 23
101000 26
101100 24
101200 21
101300 23
101400 25
101500 20
101600 20
101700 23
101800 21
101900 22
102000 20
102100 27
102200 22
102300 23
102400 24
102500 19
102600 26
102700 20
102800 24
102900 22
103000 25
103100 22
103200 26
103300 25
103400 23
103500 26
103600 26
103700 24
103800 21
103900 22
104000 26
104100 21
104200 25
104300 26
104400 22
104500 21
104600 20
104700 25
104800 25
104900 23
105000 19
105100 25
105200 27
105300 23
105400 24
105500 22
105600 25
105700 23
105800 20
105900 27
106000 29
106100 21
106200 24
106300 24
106400 20
106500 25
106600 21
106700 23
106800 21
106900 21
107000 20
107100 22
107200 25
107300 26
107400 23
107500 23
107600 23
107700 20
107800 18
107900 24
108000 26
108100 23
108200 26
108300 25
108400 20
108500 23
108600 24
108700 27
108800 23
108900 24
109000 20
109100 22
109200 21
109300 21
109400 20
109500 22
109600 25
109700 27
109800 25
109900 24
110000 23
110100 22
110200 26
110300 24
110400 27
110500 29
110600 25
110700 23
110800 27
110900 24
111000 24
111100 31
111200 29
111300 28
111400 29
111500 27
111600 29
111700 25
111800 28
111900 22
112000 27
112100 23
112200 24
112300 26
112400 20
112500 23
112600 24
112700 25
112800 26
112900 22
113000 21
113100 25
113200 28
113300 20
113400 26
113500 26
113600 21
113700 29
113800 26
113900 25
114000 22
114100 27
114200 27
114300 27
114400 26
114500 24
114600 28
114700 26
114800 25
114900 24
115000 23
115100 25
115200 24
115300 20
115400 24
115500 25
115600 23
115700 24
115800 27
115900 22
116000 26
116100 23
116200 30
116300 25
116400 24
116500 23
116600 23
116700 22
116800 24
116900 26
117000 23
117100 24
117200 23
117300 22
117400 23
117500 25
117600 23
117700 26
117800 22
117900 24
118000 23
118100 22
118200 23
118300 21
118400 25
118500 23
118600 22
118700 20
118800 19
118900 21
119000 21
119100 21
119200 21
119300 21
119400 26
119500 24
119600 25
119700 23
119800 22
119900 21
120000 23
120100 25
120200 25
120300 23
120400 22
120500 20
120600 28
120700 28
120800 25
120900 20
121000 23
121100 22
121200 26
121300 19
121400 23
121500 24
121600 25
121700 21
121800 23
121900 25
122000 21
122100 21
122200 20
122300 21
122400 23
122500 26
122600 25
122700 24
122800 25
122900 22
123000 28
123100 25
123200 24
123300 24
123400 28
123500 24
123600 20
123700 27
123800 26
123900 26
124000 21
124100 20
124200 23
124300 21
124400 23
124500 27
124600 21
124700 23
124800 24
124900 22
125000 26
125100 26
125200 22
125300 23
125400 24
125500 24
125600 24
125700 27
125800 20
125900 27
126000 30
126100 27
126200 22
126300 22
126400 25
126500 24
126600 23
126700 23
126800 24
126900 27
127000 25
127100 23
127200 27
127300 26
127400 25
127500 21
127600 20
127700 23
127800 26
127900 19
128000 25
128100 23
128200 28
128300 22
128400 19
128500 22
128600 22
128700 24
128800 25
128900 24
129000 24
129100 18
129200 22
129300 21
129400 23
129500 22
129600 25
129700 22
129800 23
129900 23
130000 21
130100 21
130200 22
130300 19
130400 24
130500 22
130600 23
130700 22
130800 23
130900 23
131000 16
131100 22
131200 24
131300 28
131400 30
131500 25
131600 23
131700 24
131800 22
131900 25
132000 21
132100 24
132200 23
132300 20
132400 23
132500 22
132600 22
132700 23
132800 23
132900 23
133000 20
133100 26
133200 21
133300 21
133400 25
133500 29
133600 21
133700 23
133800 24
133900 23
134000 23
134100 22
134200 26
134300 25
134400 22
134500 23
134600 25
134700 22
134800 22
134900 24
135000 23
135100 26
135200 25
135300 20
135400 23
135500 25
135600 25
135700 23
135800 25
135900 23
136000 24
136100 21
136200 26
136300 23
136400 23
136500 24
136600 23
136700 24
136800 26
136900 25
137000 23
137100 25
137200 25
137300 20
137400 27
137500 24
137600 22
137700 21
137800 21
137900 24
138000 21
138100 26
138200 22
138300 19
138400 23
138500 23
138600 23
138700 21
138800 26
138900 24
139000 22
139100 21
139200 24
139300 25
139400 25
139500 27
139600 24
139700 23
139800 22
139900 24
140000 23
140100 26
140200 24
140300 20
140400 26
140500 23
140600 25
140700 23
140800 25
140900 23
141000 26
141100 25
141200 26
141300 24
141400 26
141500 26
141600 24
141700 25
141800 23
141900 25
142000 24
142100 26
142200 23
142300 25
142400 23
142500 22
142600 24
142700 22
142800 22
142900 22
143000 23
143100 20
143200 26
143300 21
143400 19
143500 23
143600 21
143700 24
143800 26
143900 23
144000 26
144100 22
144200 26
144300 26
144400 27
144500 27
144600 24
144700 27
144800 24
144900 24
145000 24
145100 25
145200 24
145300 25
145400 25
145500 23
145600 27
145700 27
145800 26
145900 26
146000 26
146100 28
146200 24
146300 25
146400 24
146500 29
146600 24
146700 22
146800 24
146900 26
147000 24
147100 23
147200 26
147300 22
147400 22
147500 23
147600 25
147700 23
147800 28
147900 26
148000 28
148100 26
148200 28
148300 25
148400 27
148500 28
148600 24
148700 25
148800 23
148900 27
149000 24
149100 27
149200 25
149300 28
149400 26
149500 23
149600 21
149700 27
149800 27
149900 27
150000 29
150100 27
150200 28
150300 24
150400 25
150500 22
150600 28
150700 28
150800 25
150900 26
151000 21
151100 27
151200 25
151300 30
151400 24
151500 30
151600 27
151700 28
151800 25
151900 25
152000 30
152100 27
152200 28
152300 23
152400 26
152500 29
152600 25
152700 25
152800 26
152900 28
153000 31
153100 29
153200 25
153300 26
153400 24
153500 26
153600 29
153700 27
153800 27
153900 28
154000 25
154100 27
154200 30
154300 26
154400 23
154500 29
154600 30
154700 30
154800 29
154900 32
155000 29
155100 26
155200 23
155300 31
155400 25
155500 30
155600 22
155700 23
155800 27
155900 27
156000 32
156100 25
156200 28
156300 25
156400 25
156500 22
156600 30
156700 20
156800 26
156900 27
157000 27
157100 30
157200 28
157300 29
157400 27
157500 28
157600 30
157700 30
157800 26
157900 28
158000 31
158100 26
158200 29
158300 23
158400 29
158500 25
158600 26
158700 24
158800 28
158900 31
159000 27
159100 25
159200 24
159300 26
159400 27
159500 29
159600 26
159700 28
159800 25
159900 26
160000 30
160100 25
160200 26
160300 26
160400 26
160500 23
160600 27
160700 26
160800 30
160900 26
161000 26
161100 21
161200 29
161300 22
161400 28
161500 29
161600 29
161700 27
161800 29
161900 27
162000 25
162100 23
162200 20
162300 25
162400 24
162500 25
162600 32
162700 27
162800 25
162900 28
163000 29
163100 30
163200 24
163300 25
163400 27
163500 24
163600 27
163700 27
163800 26
163900 26
164000 23
164100 28
164200 26
164300 26
164400 25
164500 26
164600 28
164700 25
164800 26
164900 26
165000 27
165100 27
165200 23
165300 27
165400 24
165500 24
165600 22
165700 27
165800 25
165900 25
166000 26
166100 23
166200 25
166300 27
166400 27
166500 30
166600 29
166700 25
166800 26
166900 23
167000 26
167100 26
167200 27
167300 22
167400 29
167500 30
167600 24
167700 25
167800 25
167900 23
168000 23
168100 21
168200 26
168300 26
168400 25
168500 24
168600 28
168700 28
168800 27
168900 27
169000 23
169100 28
169200 25
169300 30
169400 26
169500 28
169600 25
169700 29
169800 27
169900 28
170000 30
170100 27
170200 23
170300 26
170400 25
170500 24
170600 24
170700 27
170800 28
170900 27
171000 26
171100 31
171200 29
171300 28
171400 26
171500 29
171600 26
171700 29
171800 26
171900 23
172000 26
172100 28
172200 29
172300 30
172400 30
172500 27
172600 30
172700 31
172800 31
172900 29
173000 27
173100 33
173200 30
173300 27
173400 29
173500 28
173600 29
173700 30
173800 25
173900 25
174000 24
174100 24
174200 31
174300 22
174400 29
174500 22
174600 24
174700 30
174800 31
174900 27
175000 31
175100 26
175200 29
175300 28
175400 29
175500 26
175600 28
175700 23
175800 30
175900 32
176000 32
176100 25
176200 29
176300 27
176400 27
176500 26
176600 28
176700 30
176800 30
176900 30
177000 28
177100 24
177200 29
177300 27
177400 27
177500 27
177600 26
177700 27
177800 24
177900 29
178000 28
178100 27
178200 28
178300 29
178400 25
178500 26
178600 25
178700 28
178800 28
178900 26
179000 28
179100 25
179200 30
179300 30
179400 29
179500 26
179600 27
179700 28
179800 28
179900 26
180000 27
180100 25
180200 27
180300 23
180400 29
180500 29
180600 23
180700 28
180800 33
180900 28
181000 32
181100 29
181200 28
181300 28
181400 23
181500 25
181600 23
181700 29
181800 23
181900 26
182000 27
182100 27
182200 27
182300 26
182400 29
182500 25
182600 27
182700 30
182800 27
182900 29
183000 28
183100 28
183200 26
183300 25
183400 28
183500 26
183600 29
183700 26
183800 26
183900 28
184000 29
184100 29
184200 27
184300 28
184400 28
184500 31
184600 30
184700 31
184800 32
184900 28
185000 25
185100 30
185200 29
185300 32
185400 30
185500 25
185600 30
185700 27
185800 28
185900 28
186000 25
186100 31
186200 30
186300 28
186400 26
186500 24
186600 28
186700 29
186800 28
186900 31
187000 25
187100 25
187200 26
187300 29
187400 27
187500 30
187600 31
187700 27
187800 27
187900 29
188000 26
188100 28
188200 30
188300 27
188400 24
188500 27
188600 24
188700 29
188800 27
188900 28
189000 28
189100 25
189200 31
189300 32
189400 27
189500 31
189600 32
189700 25
189800 31
189900 29
190000 30
190100 28
190200 26
190300 28
190400 28
190500 27
190600 25
190700 35
190800 31
190900 30
191000 27
191100 28
191200 28
191300 31
191400 29
191500 33
191600 28
191700 29
191800 31
191900 27
192000 31
192100 24
192200 26
192300 31
192400 25
192500 28
192600 32
192700 29
192800 26
192900 28
193000 31
193100 30
193200 28
193300 27
193400 26
193500 26
193600 25
193700 25
193800 29
193900 24
194000 29
194100 29
194200 24
194300 27
194400 25
194500 28
194600 25
194700 26
194800 26
194900 30
195000 28
195100 28
195200 32
195300 28
195400 25
195500 26
195600 26
195700 30
195800 27
195900 29
196000 30
196100 27
196200 26
196300 24
196400 28
196500 28
196600 29
196700 24
196800 25
196900 28
197000 26
197100 28
197200 26
197300 28
197400 23
197500 24
197600 27
197700 22
197800 23
197900 24
198000 27
198100 24
198200 28
198300 28
198400 32
198500 28
198600 28
198700 23
198800 28
198900 29
199000 22
199100 31
199200 32
199300 31
199400 26
199500 27
199600 26
199700 25
199800 32
199900 25
200000 26
200100 31
200200 29
200300 23
200400 30
200500 26
200600 23
200700 27
200800 28
200900 26
201000 21
201100 26
201200 25
201300 25
201400 25
201500 23
201600 32
201700 27
201800 29
201900 30
202000 28
202100 29
202200 29
202300 27
202400 28
202500 27
202600 26
202700 25
202800 24
202900 28
203000 23
203100 27
203200 20
203300 22
203400 28
203500 23
203600 20
203700 24
203800 24
203900 25
204000 26
204100 22
204200 20
204300 27
204400 23
204500 27
204600 25
204700 28
204800 25
204900 25
205000 28
205100 29
205200 27
205300 28
205400 28
205500 28
205600 30
205700 24
205800 25
205900 25
206000 28
206100 23
206200 28
206300 30
206400 31
206500 27
206600 27
206700 29
206800 32
206900 32
207000 26
207100 29
207200 28
207300 26
207400 29
207500 30
207600 27
207700 26
207800 28
207900 23
208000 30
208100 26
208200 28
208300 30
208400 22
208500 29
208600 28
208700 28
208800 30
208900 32
209000 32
209100 29
209200 31
209300 30
209400 28
209500 25
209600 28
209700 25
209800 26
209900 26
210000 25
210100 24
210200 27
210300 29
210400 26
210500 31
210600 29
210700 30
210800 26
210900 27
211000 29
211100 26
211200 26
211300 32
211400 27
211500 25
211600 27
211700 28
211800 30
211900 28
212000 27
212100 29
212200 27
212300 26
212400 28
212500 32
212600 28
212700 26
212800 27
212900 27
213000 31
213100 29
213200 27
213300 33
213400 23
213500 26
213600 25
213700 27
213800 25
213900 25
214000 28
214100 24
214200 25
214300 28
214400 25
214500 27
214600 21
214700 23
214800 29
214900 24
215000 29
215100 28
215200 31
215300 29
215400 25
215500 28
215600 31
215700 29
215800 27
215900 32
216000 27
216100 30
216200 30
216300 32
216400 24
216500 25
216600 29
216700 27
216800 27
216900 29
217000 27
217100 29
217200 25
217300 24
217400 29
217500 25
217600 24
217700 30
217800 29
217900 26
218000 31
218100 30
218200 32
218300 27
218400 28
218500 25
218600 26
218700 27
218800 26
218900 26
219000 30
219100 32
219200 24
219300 27
219400 26
219500 26
219600 28
219700 26
219800 25
219900 29
220000 29
220100 30
220200 26
220300 31
220400 29
220500 25
220600 24
220700 28
220800 31
220900 26
221000 28
221100 27
221200 26
221300 29
221400 25
221500 25
221600 29
221700 27
221800 26
221900 32
222000 24
222100 30
222200 29
222300 32
222400 28
222500 27
222600 28
222700 24
222800 30
222900 24
223000 28
223100 27
223200 29
223300 28
223400 32
223500 27
223600 20
223700 31
223800 28
223900 26
224000 26
224100 24
224200 29
224300 31
224400 26
224500 27
224600 25
224700 26
224800 22
224900 25
225000 26
225100 22
225200 26
225300 23
225400 25
225500 26
225600 23
225700 23
225800 25
225900 24
226000 24
226100 24
226200 24
226300 24
226400 25
226500 24
226600 23
226700 25
226800 26
226900 27
227000 27
227100 24
227200 25
227300 27
227400 25
227500 22
227600 25
227700 23
227800 29
227900 31
228000 32
228100 26
228200 26
228300 28
228400 29
228500 25
228600 33
228700 25
228800 28
228900 26
229000 30
229100 29
229200 31
229300 26
229400 26
229500 29
229600 28
229700 23
229800 30
229900 26
230000 31
230100 25
230200 27
230300 25
230400 26
230500 25
230600 30
230700 28
230800 25
230900 25
231000 26
231100 24
231200 28
231300 23
231400 27
231500 26
231600 24
231700 26
231800 28
231900 28
232000 27
232100 23
232200 27
232300 23
232400 23
232500 29
232600 24
232700 29
232800 29
232900 32
233000 26
233100 24
233200 30
233300 29
233400 30
233500 30
233600 26
233700 30
233800 30
233900 26
234000 24
234100 27
234200 28
234300 25
234400 27
234500 25
234600 24
234700 25
234800 24
234900 28
235000 25
235100 29
235200 29
235300 26
235400 25
235500 24
235600 26
235700 26
235800 24
235900 26
236000 25
236100 25
236200 23
236300 24
236400 25
236500 23
236600 26
236700 24
236800 27
236900 22
237000 25
237100 24
237200 27
237300 23
237400 26
237500 25
237600 29
237700 28
237800 26
237900 26
238000 28
238100 26
238200 31
238300 29
238400 29
238500 22
238600 20
238700 23
238800 27
238900 27
239000 25
239100 27
239200 24
239300 22
239400 25
239500 31
239600 27
239700 28
239800 28
239900 33
240000 31
240100 27
240200 32
240300 32
240400 30
240500 32
240600 31
240700 32
240800 28
240900 29
241000 30
241100 31
241200 25
241300 27
241400 26
241500 26
241600 30
241700 30
241800 33
241900 30
242000 26
242100 26
242200 30
242300 30
242400 26
242500 28
242600 29
242700 26
242800 26
242900 30
243000 27
243100 28
243200 26
243300 28
243400 23
243500 26
243600 29
243700 27
243800 29
243900 25
244000 27
244100 30
244200 27
244300 28
244400 27
244500 26
244600 26
244700 32
244800 31
244900 28
245000 30
245100 25
245200 29
245300 31
245400 34
245500 28
245600 28
245700 31
245800 25
245900 26
246000 34
246100 27
246200 29
246300 28
246400 29
246500 28
246600 26
246700 27
246800 26
246900 28
247000 26
247100 27
247200 27
247300 30
247400 26
247500 27
247600 33
247700 28
247800 23
247900 25
248000 25
248100 28
248200 27
248300 26
248400 24
248500 29
248600 26
248700 27
248800 24
248900 27
249000 24
249100 23
249200 26
249300 20
249400 22
249500 26
249600 29
249700 24
249800 23
249900 21
250000 24
250100 32
250200 23
250300 25
250400 22
250500 23
250600 21
250700 29
250800 26
250900 23
251000 27
251100 25
251200 28
251300 26
251400 23
251500 23
251600 26
251700 21
251800 24
251900 24
252000 25
252100 25
252200 22
252300 21
252400 21
252500 27
252600 26
252700 27
252800 23
252900 26
253000 21
253100 22
253200 27
253300 28
253400 25
253500 28
253600 24
253700 29
253800 26
253900 27
254000 24
254100 23
254200 24
254300 27
254400 27
254500 29
254600 24
254700 26
254800 26
254900 29
255000 27
255100 25
255200 27
255300 24
255400 27
255500 23
255600 23
255700 24
255800 24
255900 25
256000 25
256100 27
256200 27
256300 29
256400 24
256500 29
256600 24
256700 27
256800 25
256900 29
257000 28
257100 22
257200 26
257300 27
257400 31
257500 27
257600 26
257700 27
257800 27
257900 25
258000 29
258100 25
258200 24
258300 24
258400 26
258500 26
258600 22
258700 25
258800 23
258900 28
259000 25
259100 27
259200 24
259300 28
259400 24
259500 22
259600 25
259700 26
259800 27
259900 23
260000 26
260100 26
260200 27
260300 30
260400 27
260500 24
260600 25
260700 24
260800 23
260900 24
261000 23
261100 30
261200 27
261300 28
261400 31
261500 27
261600 24
261700 26
261800 27
261900 30
262000 30
262100 31
262200 29
262300 28
262400 29
262500 29
262600 30
262700 27
262800 26
262900 33
263000 29
263100 30
263200 32
263300 22
263400 28
263500 26
263600 26
263700 25
263800 26
263900 25
264000 26
264100 24
264200 25
264300 26
264400 22
264500 25
264600 22
264700 24
264800 26
264900 25
265000 26
265100 24
265200 25
265300 27
265400 26
265500 27
265600 27
265700 27
265800 28
265900 24
266000 28
266100 28
266200 31
266300 29
266400 22
266500 31
266600 29
266700 30
266800 26
266900 30
267000 27
267100 27
267200 25
267300 30
267400 27
267500 26
267600 29
267700 30
267800 30
267900 26
268000 27
268100 32
268200 31
268300 28
268400 29
268500 28
268600 28
268700 27
268800 27
268900 29
269000 29
269100 30
269200 31
269300 29
269400 32
269500 28
269600 26
269700 27
269800 25
269900 29
270000 28
270100 29
270200 30
270300 31
270400 28
270500 25
270600 24
270700 26
270800 23
270900 25
271000 29
271100 27
271200 29
271300 25
271400 29
271500 29
271600 29
271700 29
271800 30
271900 28
272000 32
272100 26
272200 24
272300 29
272400 30
272500 29
272600 29
272700 30
272800 31
272900 27
273000 32
273100 28
273200 29
273300 33
273400 29
273500 29
273600 33
273700 34
273800 38
273900 35
274000 29
274100 32
274200 32
274300 25
274400 27
274500 30
274600 26
274700 28
274800 28
274900 28
275000 24
275100 31
275200 30
275300 27
275400 30
275500 33
275600 31
275700 28
275800 26
275900 29
276000 25
276100 25
276200 29
276300 30
276400 34
276500 31
276600 28
276700 28
276800 30
276900 27
277000 23
277100 34
277200 30
277300 34
277400 27
277500 28
277600 27
277700 28
277800 28
277900 32
278000 33
278100 32
278200 31
278300 27
278400 29
278500 29
278600 28
278700 31
278800 27
278900 24
279000 28
279100 31
279200 22
279300 26
279400 29
279500 28
279600 28
279700 30
279800 31
279900 30
280000 29
280100 29
280200 28
280300 30
280400 28
280500 30
280600 28
280700 26
280800 32
280900 27
281000 34
281100 28
281200 29
281300 28
281400 32
281500 30
281600 29
281700 30
281800 27
281900 30
282000 27
282100 29
282200 30
282300 28
282400 24
282500 26
282600 28
282700 27
282800 26
282900 27
283000 30
283100 31
283200 34
283300 34
283400 29
283500 25
283600 29
283700 31
283800 28
283900 27
284000 25
284100 27
284200 27
284300 26
284400 28
284500 26
284600 27
284700 28
284800 30
284900 28
285000 33
285100 29
285200 26
285300 26
285400 30
285500 27
285600 26
285700 26
285800 25
285900 30
286000 26
286100 25
286200 27
286300 32
286400 28
286500 29
286600 28
286700 27
286800 25
286900 30
287000 28
287100 29
287200 31
287300 31
287400 29
287500 27
287600 25
287700 26
287800 24
287900 30
288000 26
288100 29
288200 28
288300 27
288400 30
288500 26
288600 31
288700 24
288800 29
288900 27
289000 26
289100 28
289200 27
289300 28
289400 26
289500 25
289600 31
289700 26
289800 25
289900 28
290000 27
290100 28
290200 27
290300 23
290400 27
290500 24
290600 27
290700 27
290800 31
290900 30
291000 26
291100 25
291200 27
291300 29
291400 27
291500 30
291600 27
291700 26
291800 30
291900 31
292000 27
292100 28
292200 28
292300 29
292400 27
292500 27
292600 27
292700 29
292800 28
292900 26
293000 27
293100 26
293200 26
293300 30
293400 26
293500 25
293600 30
293700 26
293800 28
293900 27
294000 27
294100 27
294200 25
294300 27
294400 26
294500 27
294600 27
294700 25
294800 30
294900 28
295000 28
295100 27
295200 28
295300 29
295400 26
295500 27
295600 27
295700 28
295800 27
295900 29
296000 30
296100 27
296200 25
296300 28
296400 25
296500 24
296600 25
296700 26
296800 26
296900 27
297000 26
297100 27
297200 26
297300 29
297400 25
297500 29
297600 25
297700 27
297800 26
297900 22
298000 21
298100 24
298200 22
298300 22
298400 25
298500 30
298600 30
298700 25
298800 28
298900 28
299000 27
299100 26
299200 31
299300 25
299400 27
299500 29
299600 30
299700 28
299800 25
299900 29
300000 28
